# Supplementary material for: Development of resistance to FGFR inhibition in urothelial carcinoma via multiple pathways in vitro
Source: J Pathol. 2022 Dec 13;259(2):220–32. doi: 10.1002/path.6034 (PMC10107504; doi:10.1002/path.6034)
Supplement: Supplementary file 2 — Figure S1. Expression of markers of epithelial–mesenchymal transition Figure S2. Copy number analysis of RT112 and derivatives R1 and R3 Figure S3. Detection of HRAS (G12S) mutation in RT112 R3 Figure S4. Expression features of RT112 and PD173074‐resistant derivatives Figure S5. Expression features of RT4 and PD173074‐resistant derivative R1 Figure S6. Expression of KDM6A mRNA in RT112, RT4 and PD173074‐resistant derivatives Figure S7. Expression of reported markers of a drug‐tolerant state (CD24, IGFBP3 and PRDX6) in RT112 and PD173074‐resistant derivatives Figure S8. Expression of FGFR3, an FGFR3 signature and a PPAR gamma‐related signature in RT112, RT4 and PD173074‐resistant derivatives Table S1. STR profiles of RT112 and RT4 Table S2. Mutations identified in RT112 R3 Table S3. Copy number alterations in RT112 parental and derivative cell lines Table S4. Differentially expressed genes (limma test, FDR 0.01) in comparisons of RT112 and RT4 experimental conditions Table S5. Information on genes significantly differentially expressed between RT112 parental and resistant lines Table S6. Information on genes significantly differentially expressed between RT4 parental and resistant lines Table S7. GO analysis of RT112 parental and resistant lines Table S8. GSEA analysis of parental RT112 and resistant lines Table S9. GO analysis of parental RT4 and resistant line Table S10. GSEA analysis of parental RT4 and resistant line [file PATH-259-220-s001.zip]

Archive with 8 entries (8 files):
- path6034-sup-0002-Figures S1-S8,Tables S1-S10/path6034-sup-0003-TableS3.xlsx
- path6034-sup-0002-Figures S1-S8,Tables S1-S10/path6034-sup-0004-TableS5.xlsx
- path6034-sup-0002-Figures S1-S8,Tables S1-S10/path6034-sup-0005-TableS6.xlsx
- path6034-sup-0002-Figures S1-S8,Tables S1-S10/path6034-sup-0006-TableS7.xlsx
- path6034-sup-0002-Figures S1-S8,Tables S1-S10/path6034-sup-0007-TableS8.xlsx
- path6034-sup-0002-Figures S1-S8,Tables S1-S10/path6034-sup-0008-TableS9.xlsx
- path6034-sup-0002-Figures S1-S8,Tables S1-S10/path6034-sup-0009-TableS10.xlsx
- path6034-sup-0002-Figures S1-S8,Tables S1,S2,S4.docx
