# Supplementary material for: Development of resistance to FGFR inhibition in urothelial carcinoma via multiple pathways in vitro
Source: J Pathol. 2022 Dec 13;259(2):220–32. doi: 10.1002/path.6034 (PMC10107504; doi:10.1002/path.6034)
Supplement: Supplementary file 2 — Figure S1. Expression of markers of epithelial–mesenchymal transition Figure S2. Copy number analysis of RT112 and derivatives R1 and R3 Figure S3. Detection of HRAS (G12S) mutation in RT112 R3 Figure S4. Expression features of RT112 and PD173074‐resistant derivatives Figure S5. Expression features of RT4 and PD173074‐resistant derivative R1 Figure S6. Expression of KDM6A mRNA in RT112, RT4 and PD173074‐resistant derivatives Figure S7. Expression of reported markers of a drug‐tolerant state (CD24, IGFBP3 and PRDX6) in RT112 and PD173074‐resistant derivatives Figure S8. Expression of FGFR3, an FGFR3 signature and a PPAR gamma‐related signature in RT112, RT4 and PD173074‐resistant derivatives Table S1. STR profiles of RT112 and RT4 Table S2. Mutations identified in RT112 R3 Table S3. Copy number alterations in RT112 parental and derivative cell lines Table S4. Differentially expressed genes (limma test, FDR 0.01) in comparisons of RT112 and RT4 experimental conditions Table S5. Information on genes significantly differentially expressed between RT112 parental and resistant lines Table S6. Information on genes significantly differentially expressed between RT4 parental and resistant lines Table S7. GO analysis of RT112 parental and resistant lines Table S8. GSEA analysis of parental RT112 and resistant lines Table S9. GO analysis of parental RT4 and resistant line Table S10. GSEA analysis of parental RT4 and resistant line [file PATH-259-220-s001.zip › path6034-sup-0002-Figures S1-S8,Tables S1-S10/path6034-sup-0003-TableS3.xlsx]

## Sheet: Cover sheet
		Development of resistance to FGFR inhibition in urothelial carcinoma via multiple pathways in vitro
		GA Pettitt et al. J Pathol https://doi.org/10.1002/path.6034

## Sheet: A
RT112 parental vs unmatched blood DNA
Chromosome Region (hg38)	Event	Length	Cytoband	Probe Median (log2)	Probes	Count of Gene Symbols
chr1:744,421-13,005,450	CN Loss	12261030	p36.33 - p36.21	-0.932517	907	227
chr1:13,005,450-13,061,265	Homozygous Copy Loss	55816	p36.21	-1.94516	6	2
chr1:13,061,265-13,196,973	CN Loss	135709	p36.21	-0.948114	21	10
chr1:13,196,973-13,225,174	Homozygous Copy Loss	28202	p36.21	-1.43431	4	3
chr1:13,225,174-16,564,040	CN Loss	3338867	p36.21 - p36.13	-0.865403	209	59
chr1:16,567,773-16,685,785	CN Loss	118013	p36.13	-0.7594	62	12
chr1:16,685,785-16,720,027	Homozygous Copy Loss	34243	p36.13	-1.6406	18	1
chr1:16,720,027-16,757,228	CN Loss	37202	p36.13	-0.701602	5	10
chr1:16,757,228-16,759,340	Homozygous Copy Loss	2113	p36.13	-1.37086	14	1
chr1:16,759,340-16,921,998	CN Loss	162659	p36.13	-0.7496	15	10
chr1:16,921,998-16,945,921	Homozygous Copy Loss	23924	p36.13	-1.41178	6	1
chr1:16,945,921-29,096,605	CN Loss	12150685	p36.13 - p35.3	-0.935845	824	226
chr2:135,548,251-149,171,997	CN Loss	13623747	q21.3 - q23.2	-0.931413	170	32
chr3:47,319,697-75,367,682	CN Loss	28047986	p21.31 - p12.3	-1.0099	1259	280
chr3:75,367,682-75,619,452	Homozygous Copy Loss	251771	p12.3	-4.42105	5	1
chr3:75,619,452-75,668,881	CN Loss	49430	p12.3	-0.515955	8	2
chr3:75,737,904-77,956,013	CN Loss	2218110	p12.3	-0.72636	21	3
chr4:65,038-849,670	CN Gain	784633	p16.3	0.364816	54	17
chr4:1,406,086-1,707,227	CN Gain	301142	p16.3	0.40045	9	3
chr4:1,737,213-1,807,172	High Copy Gain	69960	p16.3	1.51904	10	2
chr4:1,807,172-1,945,464	CN Gain	138293	p16.3	0.337519	11	3
chr4:2,460,056-2,823,577	CN Gain	363522	p16.3	0.373814	17	5
chr4:3,588,844-5,154,535	CN Gain	1565692	p16.3 - p16.2	0.291775	41	17
chr4:6,640,911-7,653,923	CN Gain	1013013	p16.1	0.382297	38	16
chr4:7,740,139-8,206,392	CN Gain	466254	p16.1	0.330148	21	6
chr4:8,642,793-9,159,925	CN Gain	517133	p16.1	0.422675	8	2
chr4:10,566,243-13,598,966	CN Gain	3032724	p16.1 - p15.33	0.477043	26	9
chr4:13,604,296-17,490,646	CN Gain	3886351	p15.33 - p15.32	0.297455	67	21
chr4:17,812,097-20,519,379	CN Gain	2707283	p15.31	0.415327	25	4
chr4:20,724,767-25,664,775	CN Gain	4940009	p15.31 - p15.2	0.332915	66	19
chr4:25,847,577-30,721,548	CN Gain	4873972	p15.2 - p15.1	0.414456	41	9
chr4:30,724,315-37,439,097	CN Gain	6714783	p15.1 - p14	0.452289	39	10
chr4:37,619,580-41,949,200	CN Gain	4329621	p14 - p13	0.326449	144	41
chr4:41,990,759-46,261,871	CN Gain	4271113	p13 - p12	0.347591	47	11
chr4:47,689,282-48,484,039	CN Gain	794758	p12 - p11	0.367528	25	10
chr4:48,581,402-49,028,578	CN Gain	447177	p11	0.48667	11	4
chr4:50,000,000-190,026,052	CN Loss	140026053	q11 - q35.2	-0.484614	2407	687
chr5:0-34,179,083	CN Gain	34179084	p15.33 - p13.2	0.602084	598	143
chr5:34,179,083-34,378,757	High Copy Gain	199675	p13.2	1.49287	16	0
chr5:34,378,757-46,508,621	CN Gain	12129865	p13.2 - p11	0.648748	279	81
chr5:46,508,621-57,565,290	CN Loss	11056670	p11 - q11.2	-0.782177	160	47
chr8:0-7,258,268	CN Loss	7258269	p23.3 - p23.1	-0.998259	135	47
chr8:7,295,847-7,574,738	CN Loss	278892	p23.1	-1.00523	31	22
chr8:7,574,738-7,580,477	Homozygous Copy Loss	5740	p23.1	-2.06471	3	0
chr8:7,580,477-7,705,784	CN Loss	125308	p23.1	-0.863289	4	0
chr8:7,764,214-8,020,016	CN Loss	255803	p23.1	-1.13692	23	21
chr8:8,020,016-8,021,558	Homozygous Copy Loss	1543	p23.1	-2.87621	4	0
chr8:8,021,558-12,111,670	CN Loss	4090113	p23.1	-0.930301	126	44
chr8:12,111,670-12,436,192	Homozygous Copy Loss	324523	p23.1	-1.84024	21	14
chr8:12,436,192-38,381,847	CN Loss	25945656	p23.1 - p11.23	-0.957102	715	193
chr8:39,000,213-41,275,121	CN Gain	2274909	p11.22 - p11.21	0.377394	40	13
chr8:41,275,121-42,428,802	CN Loss	1153682	p11.21	-0.7496	71	18
chr8:43,801,423-45,928,436	CN Loss	2127014	p11.1 - q11.1	-0.635365	6	0
chr8:45,928,436-145,138,636	CN Gain	99210201	q11.1 - q24.3	0.62786	2201	591
chr9:21,409,526-23,540,699	Homozygous Copy Loss	2131174	p21.3	-7.82558	20	13
chr11:0-4,586,929	CN Loss	4586930	p15.5 - p15.4	-0.995942	514	132
chr11:4,586,929-5,551,781	Homozygous Copy Loss	964853	p15.4	-1.24561	81	42
chr11:5,551,781-5,736,682	CN Loss	184902	p15.4	-1.16024	16	7
chr11:5,736,682-6,199,362	Homozygous Copy Loss	462681	p15.4	-1.23606	32	16
chr11:6,199,362-8,295,312	CN Loss	2095951	p15.4	-1.10037	192	52
chr16:78,500,343-90,338,345	CN Gain	11838003	q23.1 - q24.3	0.602084	563	147
chr19:223,828-7,032,722	CN Loss	6808895	p13.3 - p13.2	-0.924781	852	239
chr19:7,032,722-7,074,942	Homozygous Copy Loss	42221	p13.2	-1.45566	5	5
chr19:7,074,942-11,814,285	CN Loss	4739344	p13.2	-0.950356	678	158
chr19:11,814,285-11,833,257	Homozygous Copy Loss	18973	p13.2	-1.33798	6	1
chr19:11,833,257-27,787,415	CN Loss	15954159	p13.2 - q11	-0.899652	1209	295
chr20:0-64,444,167	CN Gain	64444168	p13 - q13.33	0.570376	2449	736

## Sheet: B
RT112 R1 vs unmatched blood DNA
Chromosome Region (hg38)	Event	Length	Cytoband	Probe Median (log2)	Probes	Count of Gene Symbols
chr1:744,421-12,953,398	CN Loss	12208978	p36.33 - p36.21	-0.952608	906	227
chr1:12,953,398-13,061,265	Homozygous Copy Loss	107868	p36.21	-2.00805	7	2
chr1:13,061,265-16,564,040	CN Loss	3502776	p36.21 - p36.13	-0.965617	234	69
chr1:16,567,773-16,685,785	CN Loss	118013	p36.13	-0.710007	62	12
chr1:16,685,785-16,720,027	Homozygous Copy Loss	34243	p36.13	-1.5547	18	1
chr1:16,720,027-16,757,517	CN Loss	37491	p36.13	-0.651265	6	10
chr1:16,757,517-16,759,130	Homozygous Copy Loss	1614	p36.13	-1.43573	12	1
chr1:16,759,130-16,921,998	CN Loss	162869	p36.13	-0.886798	16	10
chr1:16,921,998-16,947,001	Homozygous Copy Loss	25004	p36.13	-1.41593	7	1
chr1:16,947,001-29,096,605	CN Loss	12149605	p36.13 - p35.3	-0.976109	823	226
chr2:135,548,251-149,171,997	CN Loss	13623747	q21.3 - q23.2	-0.960399	170	32
chr2:235,147,281-238,107,897	CN Loss	2960617	q37.2 - q37.3	-0.686126	104	18
chr3:47,319,697-75,367,682	CN Loss	28047986	p21.31 - p12.3	-1.00536	1259	280
chr3:75,367,682-75,619,452	Homozygous Copy Loss	251771	p12.3	-4.24125	5	1
chr3:75,619,452-75,665,657	CN Loss	46206	p12.3	-0.396422	7	2
chr3:75,730,485-78,273,154	CN Loss	2542670	p12.3	-0.786436	24	3
chr4:1,401,252-1,680,267	CN Gain	279016	p16.3	0.358278	8	2
chr4:1,737,213-1,807,172	High Copy Gain	69960	p16.3	1.56655	10	2
chr4:26,584,925-30,220,789	CN Gain	3635865	p15.2 - p15.1	0.342656	23	4
chr4:31,142,716-35,962,052	CN Gain	4819337	p15.1 - p14	0.359444	15	4
chr4:39,526,950-40,099,832	CN Gain	572883	p14	0.30632	17	7
chr4:50,000,000-90,642,038	CN Loss	40642039	q11 - q22.1	-0.712198	818	253
chr5:0-16,920,524	CN Gain	16920525	p15.33 - p15.1	1.04804	415	109
chr5:16,920,524-19,280,845	High Copy Gain	2360322	p15.1 - p14.3	1.29545	12	4
chr5:19,280,845-34,179,083	CN Gain	14898239	p14.3 - p13.2	1.03308	171	31
chr5:34,179,083-34,686,851	High Copy Gain	507769	p13.2	1.87422	18	1
chr5:34,686,851-46,508,621	CN Gain	11821771	p13.2 - p11	1.03308	277	81
chr8:0-7,274,849	CN Loss	7274850	p23.3 - p23.1	-0.970856	140	49
chr8:7,295,847-7,574,738	CN Loss	278892	p23.1	-0.994657	31	22
chr8:7,574,738-7,580,477	Homozygous Copy Loss	5740	p23.1	-2.29278	3	0
chr8:7,580,477-7,705,784	CN Loss	125308	p23.1	-0.963015	4	0
chr8:7,764,214-8,013,151	CN Loss	248938	p23.1	-0.959098	22	21
chr8:8,013,151-8,021,558	Homozygous Copy Loss	8408	p23.1	-2.31925	5	0
chr8:8,021,558-12,183,546	CN Loss	4161989	p23.1	-0.932034	129	50
chr8:12,183,546-12,436,192	Homozygous Copy Loss	252647	p23.1	-1.86911	18	8
chr8:12,436,192-38,098,889	CN Loss	25662698	p23.1 - p11.23	-0.965617	688	186
chr8:38,381,847-41,275,121	CN Gain	2893275	p11.23 - p11.21	0.59297	73	22
chr8:42,428,802-43,801,423	CN Gain	1372622	p11.21 - p11.1	0.568813	39	12
chr8:43,801,423-45,928,436	CN Loss	2127014	p11.1 - q11.1	-0.521723	6	0
chr8:45,928,436-145,138,636	CN Gain	99210201	q11.1 - q24.3	0.697348	2201	591
chr9:21,409,526-23,540,699	Homozygous Copy Loss	2131174	p21.3	-7.26679	17	13
chr11:0-4,545,118	CN Loss	4545119	p15.5 - p15.4	-0.942285	511	129
chr11:4,545,118-5,901,388	Homozygous Copy Loss	1356271	p15.4	-1.23179	113	58
chr11:5,901,388-8,295,312	CN Loss	2393925	p15.4	-1.09973	211	59
chr16:78,500,343-90,338,345	CN Gain	11838003	q23.1 - q24.3	0.63408	563	147
chr20:0-30,689,737	CN Gain	30689738	p13 - q11.21	0.579599	799	256
chr20:31,257,778-64,444,167	CN Gain	33186390	q11.21 - q13.33	0.592083	1638	480

## Sheet: C
RT112 R3 vs unmatched blood DNA
Chromosome Region	Event	Length	Cytoband	Probe Median (log2)	Probes	Count of Gene Symbols
chr1:744,421-13,005,450	CN Loss	12261030	p36.33 - p36.21	-0.934532	907	227
chr1:13,005,450-13,061,265	Homozygous Copy Loss	55816	p36.21	-2.08884	6	2
chr1:13,061,265-16,564,040	CN Loss	3502776	p36.21 - p36.13	-0.950186	234	69
chr1:16,567,773-16,685,785	CN Loss	118013	p36.13	-0.754305	62	12
chr1:16,685,785-16,720,027	Homozygous Copy Loss	34243	p36.13	-1.54835	18	1
chr1:16,720,027-16,757,517	CN Loss	37491	p36.13	-0.637143	6	10
chr1:16,757,517-16,759,130	Homozygous Copy Loss	1614	p36.13	-1.44378	12	1
chr1:16,759,130-16,921,998	CN Loss	162869	p36.13	-0.871954	16	10
chr1:16,921,998-16,947,001	Homozygous Copy Loss	25004	p36.13	-1.40722	7	1
chr1:16,947,001-29,112,435	CN Loss	12165435	p36.13 - p35.3	-0.957198	824	226
chr2:135,548,251-149,171,997	CN Loss	13623747	q21.3 - q23.2	-0.979339	170	32
chr3:47,319,697-75,367,682	CN Loss	28047986	p21.31 - p12.3	-0.99458	1259	280
chr3:75,367,682-75,619,452	Homozygous Copy Loss	251771	p12.3	-4.31651	5	1
chr3:75,619,452-75,665,657	CN Loss	46206	p12.3	-0.492504	7	2
chr3:75,730,485-78,273,154	CN Loss	2542670	p12.3	-0.786694	24	3
chr4:409,592-534,088	CN Loss	124497	p16.3	-0.370479	13	3
chr4:1,249,834-1,401,252	CN Loss	151419	p16.3	-0.36464	19	4
chr4:1,680,267-1,739,830	CN Loss	59564	p16.3	-0.296926	10	4
chr4:1,739,830-1,807,172	CN Gain	67343	p16.3	0.518279	9	2
chr4:1,807,172-3,588,844	CN Loss	1781673	p16.3	-0.3182	152	31
chr4:4,107,306-8,642,793	CN Loss	4535488	p16.3 - p16.1	-0.346691	204	49
chr4:9,159,925-9,236,108	CN Loss	76184	p16.1	-0.839154	43	8
chr4:9,236,108-9,239,172	Homozygous Copy Loss	3065	p16.1	-2.05347	3	1
chr4:9,239,172-9,268,443	CN Loss	29272	p16.1	-0.77425	49	11
chr4:9,268,443-9,272,332	Homozygous Copy Loss	3890	p16.1	-1.34152	11	2
chr4:9,272,332-10,598,690	CN Loss	1326359	p16.1	-0.697425	106	74
chr4:13,598,966-13,648,232	CN Loss	49267	p15.33	-0.559644	12	2
chr4:15,007,331-17,886,089	CN Loss	2878759	p15.32 - p15.31	-0.355348	81	23
chr4:20,519,379-22,435,438	CN Loss	1916060	p15.31 - p15.2	-0.322154	25	8
chr4:25,647,588-25,847,577	CN Loss	199990	p15.2	-0.296361	13	2
chr4:30,721,548-30,724,315	CN Loss	2768	p15.1	-0.506	6	1
chr4:37,439,097-37,619,580	CN Loss	180484	p14	-0.399684	8	3
chr4:38,773,126-38,828,691	CN Loss	55566	p14	-0.498885	9	3
chr4:41,603,866-41,650,299	CN Loss	46434	p13	-0.29414	7	1
chr4:46,516,334-47,689,282	CN Loss	1172949	p12	-0.33181	26	7
chr4:48,484,039-48,550,599	CN Loss	66561	p11	-0.329541	10	3
chr5:0-34,179,083	CN Gain	34179084	p15.33 - p13.2	0.644652	598	143
chr5:34,179,083-34,378,757	High Copy Gain	199675	p13.2	1.57358	16	0
chr5:34,378,757-46,508,621	CN Gain	12129865	p13.2 - p11	0.605928	279	81
chr5:46,508,621-57,565,290	CN Loss	11056670	p11 - q11.2	-0.814273	160	47
chr5:69,509,696-69,634,745	CN Loss	125050	q13.2	-0.35419	13	5
chr8:0-7,258,268	CN Loss	7258269	p23.3 - p23.1	-0.957198	135	47
chr8:7,295,847-7,574,738	CN Loss	278892	p23.1	-0.996384	31	22
chr8:7,574,738-7,580,477	Homozygous Copy Loss	5740	p23.1	-2.15462	3	0
chr8:7,580,477-7,705,784	CN Loss	125308	p23.1	-0.95409	4	0
chr8:7,764,214-8,013,151	CN Loss	248938	p23.1	-1.03113	22	21
chr8:8,013,151-8,021,558	Homozygous Copy Loss	8408	p23.1	-2.17491	5	0
chr8:8,021,558-12,183,546	CN Loss	4161989	p23.1	-0.927629	129	50
chr8:12,183,546-12,436,192	Homozygous Copy Loss	252647	p23.1	-1.92117	18	8
chr8:12,436,192-30,842,143	CN Loss	18405952	p23.1 - p12	-0.976658	565	157
chr8:30,842,143-30,849,198	Homozygous Copy Loss	7056	p12	-1.44368	9	1
chr8:30,849,198-38,098,889	CN Loss	7249692	p12 - p11.23	-0.973989	114	29
chr8:38,381,847-41,275,121	CN Gain	2893275	p11.23 - p11.21	0.590984	73	22
chr8:42,428,802-43,801,423	CN Gain	1372622	p11.21 - p11.1	0.595783	39	12
chr8:43,801,423-45,928,436	CN Loss	2127014	p11.1 - q11.1	-0.508163	6	0
chr8:45,928,436-145,138,636	CN Gain	99210201	q11.1 - q24.3	0.630691	2201	591
chr9:21,333,250-21,409,526	CN Loss	76277	p21.3	-0.322154	9	5
chr9:21,409,526-23,540,699	Homozygous Copy Loss	2131174	p21.3	-7.46851	21	13
chr11:0-4,586,929	CN Loss	4586930	p15.5 - p15.4	-0.90288	514	132
chr11:4,586,929-5,603,233	Homozygous Copy Loss	1016305	p15.4	-1.22693	84	45
chr11:5,603,233-5,754,702	CN Loss	151470	p15.4	-1.12079	14	7
chr11:5,754,702-6,199,883	Homozygous Copy Loss	445182	p15.4	-1.3109	32	15
chr11:6,199,883-6,716,689	CN Loss	516807	p15.4	-1.07715	110	20
chr11:6,716,689-7,059,859	Homozygous Copy Loss	343171	p15.4	-1.23862	26	12
chr11:7,059,859-8,295,312	CN Loss	1235454	p15.4	-1.05535	55	22
chr16:78,500,343-90,338,345	CN Gain	11838003	q23.1 - q24.3	0.67104	563	147
chr19:223,828-7,032,722	CN Loss	6808895	p13.3 - p13.2	-0.786687	852	239
chr19:7,032,722-7,074,942	Homozygous Copy Loss	42221	p13.2	-1.33465	5	5
chr19:7,074,942-11,814,285	CN Loss	4739344	p13.2	-0.871907	678	158
chr19:11,814,285-11,848,737	Homozygous Copy Loss	34453	p13.2	-1.56697	7	1
chr19:11,848,737-27,787,415	CN Loss	15938679	p13.2 - q11	-0.824655	1208	294
chr20:0-30,904,306	CN Gain	30904307	p13 - q11.21	0.584963	805	256
chr20:31,257,778-64,444,167	CN Gain	33186390	q11.21 - q13.33	0.612455	1638	480

## Sheet: D
RT112 R1 vs RT112 parental
Chromosome Region (hg38)	Event	Length	Cytoband	Probe Median (log2)	Probes	Count of Gene Symbols
chr2:235,053,661-238,107,785	CN Loss	3054125	q37.2 - q37.3	-0.682123	134	19
chr4:85,661-124,557	CN Loss	38897	p16.3	-0.424054	5	2
chr4:426,439-453,976	CN Loss	27538	p16.3	-0.387313	8	2
chr4:10,532,063-12,913,632	CN Loss	2381570	p16.1 - p15.33	-0.331025	26	4
chr4:50,000,000-51,994,592	CN Loss	1994593	q11 - q12	-0.325726	8	2
chr4:55,458,942-56,046,659	CN Loss	587718	q12	-0.325824	16	6
chr4:83,416,577-84,139,284	CN Loss	722708	q21.23	-0.294634	14	5
chr4:84,819,988-87,893,907	CN Loss	3073920	q21.23 - q22.1	-0.287168	64	22
chr4:88,759,222-90,569,813	CN Loss	1810592	q22.1	-0.255638	21	7
chr4:90,569,813-190,026,739	CN Gain	99456927	q22.1 - q35.2	0.477702	1429	435
chr5:0-48,800,000	CN Gain	48800001	p15.33 - q11.1	0.412085	1764	224
chr5:49,712,701-57,604,516	CN Gain	7891816	q11.1 - q11.2	0.691075	104	48
chr5:70,216,050-70,221,889	CN Gain	5840	q13.2	0.475279	3	2
chr8:38,057,101-45,200,000	CN Gain	7142900	p11.23 - q11.1	0.42344	244	57
chr19:209,898-26,200,000	CN Gain	25990103	p13.3 - q11	0.78601	1824	695

## Sheet: E
RT112 R3 vs RT112 parental
Chromosome Region (hg38)	Event	Length	Cytoband	Probe Median (log2)	Probes	Count of Gene Symbols
chr4:85,661-9,234,120	CN Loss	9148460	p16.3 - p16.1	-0.550644	845	129
chr4:9,234,120-9,234,388	Homozygous Copy Loss	269	p16.1	-1.53903	8	1
chr4:9,234,388-9,268,356	CN Loss	33969	p16.1	-0.868409	77	12
chr4:9,268,356-9,272,368	Homozygous Copy Loss	4013	p16.1	-1.44773	20	2
chr4:9,272,368-49,061,875	CN Loss	39789508	p16.1 - p11	-0.552313	1086	224
chr4:50,000,000-51,843,881	CN Loss	1843882	q11 - q12	-0.311955	4	1
chr4:51,843,881-190,026,739	CN Gain	138182859	q12 - q35.2	0.468409	2159	687
chr8:38,057,101-43,883,945	CN Gain	5826845	p11.23 - p11.1	0.4585	241	57
