# Supplementary material for: Development of resistance to FGFR inhibition in urothelial carcinoma via multiple pathways in vitro
Source: J Pathol. 2022 Dec 13;259(2):220–32. doi: 10.1002/path.6034 (PMC10107504; doi:10.1002/path.6034)
Supplement: Supplementary file 2 — Figure S1. Expression of markers of epithelial–mesenchymal transition Figure S2. Copy number analysis of RT112 and derivatives R1 and R3 Figure S3. Detection of HRAS (G12S) mutation in RT112 R3 Figure S4. Expression features of RT112 and PD173074‐resistant derivatives Figure S5. Expression features of RT4 and PD173074‐resistant derivative R1 Figure S6. Expression of KDM6A mRNA in RT112, RT4 and PD173074‐resistant derivatives Figure S7. Expression of reported markers of a drug‐tolerant state (CD24, IGFBP3 and PRDX6) in RT112 and PD173074‐resistant derivatives Figure S8. Expression of FGFR3, an FGFR3 signature and a PPAR gamma‐related signature in RT112, RT4 and PD173074‐resistant derivatives Table S1. STR profiles of RT112 and RT4 Table S2. Mutations identified in RT112 R3 Table S3. Copy number alterations in RT112 parental and derivative cell lines Table S4. Differentially expressed genes (limma test, FDR 0.01) in comparisons of RT112 and RT4 experimental conditions Table S5. Information on genes significantly differentially expressed between RT112 parental and resistant lines Table S6. Information on genes significantly differentially expressed between RT4 parental and resistant lines Table S7. GO analysis of RT112 parental and resistant lines Table S8. GSEA analysis of parental RT112 and resistant lines Table S9. GO analysis of parental RT4 and resistant line Table S10. GSEA analysis of parental RT4 and resistant line [file PATH-259-220-s001.zip › path6034-sup-0002-Figures S1-S8,Tables S1-S10/path6034-sup-0004-TableS5.xlsx]

## Sheet: Cover sheet
	Development of resistance to FGFR inhibition in urothelial carcinoma via multiple pathways in vitro
	GA Pettitt et al. J Pathol https://doi.org/10.1002/path.6034

## Sheet: A
Probeset	Gene symbol	False discovery rate p-value	log(fold change)	Direction of change
TC04001730.hg	AADAT	0.00473072	1.09582	Parental - PD < R1 - PD
TC17000672.hg	ABCC3	0.00586662	-1.0736	Parental - PD > R1 - PD
TC04001370.hg	ABCG2	0.00815766	-1.12003	Parental - PD > R1 - PD
TC17001319.hg	ABHD15	0.00220222	-1.0961	Parental - PD > R1 - PD
TC18000506.hg	ACAA2	0.00132958	1.17944	Parental - PD < R1 - PD
TC02000694.hg	ACOXL	0.0011917	-1.16778	Parental - PD > R1 - PD
TC01003128.hg	ACP6	0.00407489	-1.07362	Parental - PD > R1 - PD
TC04001809.hg	ACSL1	0.00138421	1.10335	Parental - PD < R1 - PD
TC10002939.hg	AGAP11	0.00662283	-1.14355	Parental - PD > R1 - PD
TC08000319.hg	AGPAT6	0.00366489	1.07388	Parental - PD < R1 - PD
TC14001562.hg	AHNAK2	0.00669824	1.06896	Parental - PD < R1 - PD
TC01003383.hg	AIM2	0.00138421	1.19586	Parental - PD < R1 - PD
TC07000834.hg	AKR1B10	0.00789538	-1.09462	Parental - PD > R1 - PD
TC10002925.hg	AKR1C3	0.00502059	-1.08772	Parental - PD > R1 - PD
TC01004040.hg	AKT3	0.00351596	1.09979	Parental - PD < R1 - PD
TC03000534.hg	ALCAM	0.00322845	1.08676	Parental - PD < R1 - PD
TC17001250.hg	ALDH3A1	7.5474e-05	-1.17884	Parental - PD > R1 - PD
TC11000924.hg	AMOTL1	0.00231353	1.09313	Parental - PD < R1 - PD
TC08001521.hg	ANGPT1	0.0035643	1.19626	Parental - PD < R1 - PD
TC05001172.hg	ANKH	0.00405087	1.0879	Parental - PD < R1 - PD
TC02000403.hg	ANTXR1	0.00544707	1.06609	Parental - PD < R1 - PD
TC04001328.hg	ANTXR2	0.00610353	-1.24306	Parental - PD > R1 - PD
TC04000836.hg	ANXA10	0.000555315	-1.10705	Parental - PD > R1 - PD
TC08000324.hg	AP3M2	0.00427068	1.07487	Parental - PD < R1 - PD
TC22001468.hg	APOBEC3G	0.00499746	-1.09377	Parental - PD > R1 - PD
TC03000844.hg	ARHGEF26	0.00127203	1.17284	Parental - PD < R1 - PD
TC19000023.hg	ARID3A	0.00670324	1.08613	Parental - PD < R1 - PD
TC03000878.hg	ARL14	0.00213331	-1.19554	Parental - PD > R1 - PD
TC05001345.hg	ARL15	0.00653655	1.14599	Parental - PD < R1 - PD
TC15000945.hg	ARRDC4	0.00685498	-1.12375	Parental - PD > R1 - PD
TC19000226.hg	ASNA1	0.00196384	1.06811	Parental - PD < R1 - PD
TC07001630.hg	ASNS	0.00409478	1.09735	Parental - PD < R1 - PD
TC08001264.hg	ASPH	0.00127203	-1.09918	Parental - PD > R1 - PD
TC03001958.hg	B3GALNT1	0.00214474	-1.12032	Parental - PD > R1 - PD
TC08000287.hg	BAG4	0.00662283	1.0673	Parental - PD < R1 - PD
TC06001588.hg	BAK1	0.00356431	-1.07232	Parental - PD > R1 - PD
TC04001517.hg	BBS7	0.00461859	1.11414	Parental - PD < R1 - PD
TC12001324.hg	BHLHE41	0.00413204	-1.16516	Parental - PD > R1 - PD
TC10001555.hg	BLNK	0.00462512	1.10608	Parental - PD < R1 - PD
TC04000449.hg	BMP3	0.00477802	-1.13586	Parental - PD > R1 - PD
TC06000062.hg	BMP6	0.00512492	1.0791	Parental - PD < R1 - PD
TC20000229.hg	BPIFB1	0.00710392	-1.1732	Parental - PD > R1 - PD
TC10000884.hg	BTBD16	0.000240369	-1.44793	Parental - PD > R1 - PD
TC20000088.hg	BTBD3	0.00113969	1.11661	Parental - PD < R1 - PD
TC10002938.hg	C10ORF116	0.00679137	-1.14448	Parental - PD > R1 - PD
TC11000989.hg	C11ORF53	0.00771716	-1.11879	Parental - PD > R1 - PD
TC19000014.hg	C19ORF21	0.00603194	1.06839	Parental - PD < R1 - PD
TC19001103.hg	C3	0.00220222	1.18986	Parental - PD < R1 - PD
TC04001478.hg	C4ORF21	0.00566604	1.10557	Parental - PD < R1 - PD
TC04001685.hg	C4ORF46	0.00906127	1.05984	Parental - PD < R1 - PD
TC08000815.hg	C8ORF31	0.00889175	-1.08693	Parental - PD > R1 - PD
TC09000678.hg	C9ORF16	0.00887268	-1.08129	Parental - PD > R1 - PD
TC18000106.hg	CABYR	0.00540398	-1.13613	Parental - PD > R1 - PD
TC01003873.hg	CAPN8	0.000518677	-1.18839	Parental - PD > R1 - PD
TC07001102.hg	CARD11	0.00400839	-1.07091	Parental - PD > R1 - PD
TC19000188.hg	CARM1	0.00113969	1.08047	Parental - PD < R1 - PD
TC11003505.hg	CASP1	0.00692021	1.10273	Parental - PD < R1 - PD
TC04000564.hg	CCDC109B	0.00876796	1.07495	Parental - PD < R1 - PD
TC05001949.hg	CCDC69	0.00948177	1.0868	Parental - PD < R1 - PD
TC03001651.hg	CCDC80	0.00969567	1.12466	Parental - PD < R1 - PD
TC06000737.hg	CD109	0.000632015	-1.2337	Parental - PD > R1 - PD
TC03000563.hg	CD96	0.00934317	-1.1502	Parental - PD > R1 - PD
TC01000261.hg	CDA	0.000700236	1.21081	Parental - PD < R1 - PD
TC22000282.hg	CDC42EP1	0.00829929	1.05798	Parental - PD < R1 - PD
TC19001849.hg	CDC42EP5	0.0070754	-1.08565	Parental - PD > R1 - PD
TC05001205.hg	CDH10	0.000650569	1.28949	Parental - PD < R1 - PD
TC07003336.hg	CDK14	0.0011917	1.23063	Parental - PD < R1 - PD
TC07001603.hg	CDK6	0.000899546	1.12356	Parental - PD < R1 - PD
TC19000584.hg	CEACAM6	0.000650569	-1.20864	Parental - PD > R1 - PD
TC01006291.hg	CFH	0.00132958	-1.40105	Parental - PD > R1 - PD
TC11002002.hg	CHKA	0.00541152	-1.05609	Parental - PD > R1 - PD
TC01000821.hg	CLCA2	0.00679137	1.18737	Parental - PD < R1 - PD
TC14001474.hg	CLMN	0.00473072	-1.1381	Parental - PD > R1 - PD
TC04001172.hg	CNGA1	0.00742823	-1.14605	Parental - PD > R1 - PD
TC12000311.hg	CNTN1	0.00566604	1.15087	Parental - PD < R1 - PD
TC19000479.hg	COX6B1	0.00846747	-1.06584	Parental - PD > R1 - PD
TC0X000423.hg	COX7B	0.00378214	-1.07621	Parental - PD > R1 - PD
TC07000810.hg	CPA4	0.00817435	1.12337	Parental - PD < R1 - PD
TC14000568.hg	CPSF2	0.00594347	-1.07391	Parental - PD > R1 - PD
TC11002175.hg	CTSC	0.00127203	1.08966	Parental - PD < R1 - PD
TC01001720.hg	CTSE	0.00034312	1.18505	Parental - PD < R1 - PD
TC21000049.hg	CXADR	0.00670324	-1.0816	Parental - PD > R1 - PD
TC16001339.hg	CYBA	0.00648702	-1.07008	Parental - PD > R1 - PD
TC20000962.hg	CYP24A1	0.00113969	-1.31559	Parental - PD > R1 - PD
TC19000571.hg	CYP2B6	0.00939584	1.10362	Parental - PD < R1 - PD
TC19000570.hg	CYP2B7P1	0.00417354	1.09274	Parental - PD < R1 - PD
TC19000272.hg	CYP4F22	0.00502059	-1.13296	Parental - PD > R1 - PD
TC05000723.hg	CYSTM1	0.00838082	-1.07764	Parental - PD > R1 - PD
TC06000931.hg	DCBLD1	0.00590382	1.11093	Parental - PD < R1 - PD
TC01006366.hg	DENND2C	0.0065914	1.10719	Parental - PD < R1 - PD
TC17000699.hg	DGKE	0.00127203	-1.14237	Parental - PD > R1 - PD
TC0X001037.hg	DGKK	0.00679137	1.13219	Parental - PD < R1 - PD
TC14000151.hg	DHRS2	0.00187801	-1.34613	Parental - PD > R1 - PD
TC05001362.hg	DHX29	0.00543837	1.09076	Parental - PD < R1 - PD
TC12000393.hg	DIP2B	0.00461859	1.07816	Parental - PD < R1 - PD
TC11001005.hg	DLAT	0.00679137	-1.07119	Parental - PD > R1 - PD
TC07001627.hg	DLX5	0.00761337	1.07621	Parental - PD < R1 - PD
TC19001239.hg	DNAJB1	0.00603194	1.07969	Parental - PD < R1 - PD
TC05001909.hg	DPYSL3	0.000688914	1.19945	Parental - PD < R1 - PD
TC06000060.hg	DSP	0.00223865	1.10248	Parental - PD < R1 - PD
TC02001661.hg	DTNB	0.00984349	1.06317	Parental - PD < R1 - PD
TC01003847.hg	DUSP10	0.000548279	1.20813	Parental - PD < R1 - PD
TC0X000753.hg	DUSP9	0.00271936	-1.09379	Parental - PD > R1 - PD
TC12001756.hg	E2F7	0.00692021	1.06803	Parental - PD < R1 - PD
TC19001158.hg	EIF3G	0.00188355	1.06784	Parental - PD < R1 - PD
TC06001902.hg	ELOVL4	0.00502059	1.12969	Parental - PD < R1 - PD
TC05001331.hg	EMB	0.000688914	1.14618	Parental - PD < R1 - PD
TC01003889.hg	ENAH	0.00685498	1.08566	Parental - PD < R1 - PD
TC09001609.hg	ENG	0.00113969	-1.09835	Parental - PD > R1 - PD
TC06000985.hg	ENPP1	0.00489303	1.12621	Parental - PD < R1 - PD
TC10002945.hg	ENTPD7	0.00128649	1.09424	Parental - PD < R1 - PD
TC03001535.hg	EOGT	0.00145401	1.10368	Parental - PD < R1 - PD
TC02002808.hg	EPHA4	0.000543905	1.13008	Parental - PD < R1 - PD
TC01001856.hg	EPHX1	0.00192884	-1.10643	Parental - PD > R1 - PD
TC13000612.hg	EPSTI1	0.00480505	1.15105	Parental - PD < R1 - PD
TC09001416.hg	ERP44	0.00835419	-1.06189	Parental - PD > R1 - PD
TC08001548.hg	EXT1	0.00153807	1.0971	Parental - PD < R1 - PD
TC01003498.hg	F5	0.00753082	-1.13165	Parental - PD > R1 - PD
TC08001365.hg	FABP4	0.000688914	-1.13743	Parental - PD > R1 - PD
TC05001182.hg	FAM134B	0.00034312	1.2481	Parental - PD < R1 - PD
TC19001215.hg	FARSA	0.00742823	1.0538	Parental - PD < R1 - PD
TC10000665.hg	FFAR4	0.00153807	-1.121	Parental - PD > R1 - PD
TC04000768.hg	FHDC1	0.00211276	1.15378	Parental - PD < R1 - PD
TC02002484.hg	FIGN	0.00113969	1.1774	Parental - PD < R1 - PD
TC14000372.hg	FLJ22447	0.00594358	1.28089	Parental - PD < R1 - PD
TC14002303.hg	FLVCR2	0.00594257	1.07731	Parental - PD < R1 - PD
TC02000941.hg	FMNL2	0.00296639	1.10358	Parental - PD < R1 - PD
TC16000671.hg	FOXL1	0.00518521	1.12665	Parental - PD < R1 - PD
TC06000009.hg	FOXQ1	0.000447502	-1.13908	Parental - PD > R1 - PD
TC14000297.hg	FRMD6	0.00934317	1.08651	Parental - PD < R1 - PD
TC13000109.hg	FRY	0.00590382	-1.15565	Parental - PD > R1 - PD
TC19000012.hg	FSTL3	0.00648702	1.07631	Parental - PD < R1 - PD
TC05001295.hg	FYB	4.60382e-05	1.22305	Parental - PD < R1 - PD
TC0X000738.hg	GABRQ	0.00771715	1.21716	Parental - PD < R1 - PD
TC19000055.hg	GADD45B	0.00477802	1.08121	Parental - PD < R1 - PD
TC02000245.hg	GALM	0.00594347	-1.08214	Parental - PD > R1 - PD
TC06004051.hg	GCLC	0.000899546	-1.11639	Parental - PD > R1 - PD
TC08000318.hg	GINS4	0.0011917	1.11745	Parental - PD < R1 - PD
TC01003129.hg	GJA5	0.000796136	-1.1695	Parental - PD > R1 - PD
TC12000642.hg	GLIPR1	0.000227085	1.33846	Parental - PD < R1 - PD
TC19000340.hg	GLT25D1	0.00220193	1.07388	Parental - PD < R1 - PD
TC16000461.hg	GNAO1	0.000899546	1.14345	Parental - PD < R1 - PD
TC02002698.hg	GPR1	0.00887268	1.18257	Parental - PD < R1 - PD
TC06001776.hg	GPR110	0.0065914	-1.10901	Parental - PD > R1 - PD
TC02000865.hg	GPR39	0.00782272	1.07303	Parental - PD < R1 - PD
TC06001955.hg	GPR63	0.0062009	1.09916	Parental - PD < R1 - PD
TC05000232.hg	GPX8	0.00188673	1.18098	Parental - PD < R1 - PD
TC0X000017.hg	GYG2	0.00662283	-1.07938	Parental - PD > R1 - PD
TC19001269.hg	HAUS8	0.00407489	1.0757	Parental - PD < R1 - PD
TC03001720.hg	HEG1	0.000240369	1.29076	Parental - PD < R1 - PD
TC08001351.hg	HEY1	0.00742823	1.10813	Parental - PD < R1 - PD
TC06004060.hg	HLA-B	0.00468041	-1.08963	Parental - PD > R1 - PD
TC6_mann_hap4000187.hg	HLA-C	0.00356038	-1.07039	Parental - PD > R1 - PD
TC6_mcf_hap5000207.hg	HLA-H	0.00841812	-1.06158	Parental - PD > R1 - PD
TC15001761.hg	HOMER2	0.00145401	1.10129	Parental - PD < R1 - PD
TC08002600.hg	HOOK3	0.00864673	1.07345	Parental - PD < R1 - PD
TC07000165.hg	HOTAIRM1	0.00791676	-1.06065	Parental - PD > R1 - PD
TC12003293.hg	HOXC10	0.00128649	1.11242	Parental - PD < R1 - PD
TC01001040.hg	HSD3B1	0.00231353	1.20539	Parental - PD < R1 - PD
TC12000932.hg	HSPB8	0.00405087	1.14754	Parental - PD < R1 - PD
TC01001348.hg	IFI16	0.00104087	1.20628	Parental - PD < R1 - PD
TC19002629.hg	IFI30	0.000481069	1.15099	Parental - PD < R1 - PD
TC17000499.hg	IGFBP4	0.000139144	-1.1328	Parental - PD > R1 - PD
TC05001366.hg	IL6ST	0.000481069	1.17593	Parental - PD < R1 - PD
TC18000060.hg	IMPA2	0.000834275	-1.12814	Parental - PD > R1 - PD
TC19001289.hg	ISYNA1	0.00284905	-1.11356	Parental - PD > R1 - PD
TC05003439.hg	ITGA1	0.00590382	1.13429	Parental - PD < R1 - PD
TC05000218.hg	ITGA2	0.00541152	1.06801	Parental - PD < R1 - PD
TC12001571.hg	ITGA5	0.0011917	1.11306	Parental - PD < R1 - PD
TC13000364.hg	ITGBL1	0.00385584	-1.09409	Parental - PD > R1 - PD
TC02001381.hg	ITM2C	0.00271936	-1.08631	Parental - PD > R1 - PD
TC10001641.hg	ITPRIP	0.00384503	1.09147	Parental - PD < R1 - PD
TC01002708.hg	JUN	0.00351596	1.09736	Parental - PD < R1 - PD
TC19000228.hg	JUNB	0.00190578	1.11166	Parental - PD < R1 - PD
TC0X000829.hg	KAL1	0.00220193	1.14301	Parental - PD < R1 - PD
TC08001173.hg	KAT6A	0.00502059	1.08172	Parental - PD < R1 - PD
TC15001191.hg	KATNBL1	0.002346	-1.17784	Parental - PD > R1 - PD
TC04000774.hg	KIAA0922	0.00279518	1.20622	Parental - PD < R1 - PD
TC12000187.hg	KIAA1467	0.00881149	-1.06852	Parental - PD > R1 - PD
TC02002705.hg	KLF7	0.00267536	1.06594	Parental - PD < R1 - PD
TC19001764.hg	KLK6	8.70456e-05	1.26433	Parental - PD < R1 - PD
TC02002067.hg	KRCC1	0.00969567	-1.12913	Parental - PD > R1 - PD
TC12001525.hg	KRT6A	8.00298e-06	1.36988	Parental - PD < R1 - PD
TC12001523.hg	KRT6B	8.1473e-05	1.26474	Parental - PD < R1 - PD
TC12001524.hg	KRT6C	4.6327e-05	1.27337	Parental - PD < R1 - PD
TC17000311.hg	KSR1	0.00339119	1.1071	Parental - PD < R1 - PD
TC13000161.hg	LACC1	0.0011917	-1.17996	Parental - PD > R1 - PD
TC01001585.hg	LAMC2	0.00694987	1.06586	Parental - PD < R1 - PD
TC01002441.hg	LAPTM5	0.00212437	-1.13472	Parental - PD > R1 - PD
TC09000803.hg	LCN9	0.000698536	-1.20317	Parental - PD > R1 - PD
TC13000642.hg	LCP1	8.00298e-06	1.47758	Parental - PD < R1 - PD
TC12001298.hg	LDHB	0.00395342	-1.06345	Parental - PD > R1 - PD
TC14001451.hg	LGMN	0.00742823	-1.0661	Parental - PD > R1 - PD
TC01001759.hg	LINC00467	0.00876796	-1.09515	Parental - PD > R1 - PD
TC01003048.hg	LINC00622	0.00179147	1.16115	Parental - PD < R1 - PD
TC10001521.hg	LOC100188947	0.00128207	-1.27553	Parental - PD > R1 - PD
TC09001622.hg	LOC100289019	0.00433837	-1.08739	Parental - PD > R1 - PD
TC05000066.hg	LOC100505806	0.00481176	1.07609	Parental - PD < R1 - PD
TC04000441.hg	LOC100505875	0.00767714	-1.10124	Parental - PD > R1 - PD
TC21000110.hg	LOC150051	0.00662283	-1.124	Parental - PD > R1 - PD
TC12001076.hg	LOC574538	0.00220222	-1.15238	Parental - PD > R1 - PD
TC11000190.hg	LOC729013	0.00712306	-1.10562	Parental - PD > R1 - PD
TC15000670.hg	LOXL1	0.000688914	-1.12702	Parental - PD > R1 - PD
TC15001636.hg	LOXL1-AS1	0.00774728	-1.08486	Parental - PD > R1 - PD
TC0X000739.hg	MAGEA6	0.00590382	1.08926	Parental - PD < R1 - PD
TC05000243.hg	MAP3K1	0.00168909	1.11279	Parental - PD < R1 - PD
TC02000617.hg	MAP4K4	0.00566604	1.07141	Parental - PD < R1 - PD
TC02000157.hg	MAPRE3	0.00409478	1.06786	Parental - PD < R1 - PD
TC03002053.hg	MCCC1	0.00960942	-1.10263	Parental - PD > R1 - PD
TC07000815.hg	MEST	0.00305346	-1.06739	Parental - PD > R1 - PD
TC19000982.hg	MIER2	0.00546393	1.0696	Parental - PD < R1 - PD
TC21000007.hg	MIR3687	0.00966004	-1.05593	Parental - PD > R1 - PD
TC10001791.hg	MIR3944	0.00282849	-1.08318	Parental - PD > R1 - PD
TC22000811.hg	MKL1	0.00525747	1.06351	Parental - PD < R1 - PD
TC01001201.hg	MLLT11	0.00507069	1.11818	Parental - PD < R1 - PD
TC11002234.hg	MMP1	0.00606762	-1.27098	Parental - PD > R1 - PD
TC11002239.hg	MMP13	0.00864673	1.23662	Parental - PD < R1 - PD
TC19001020.hg	MOB3A	0.00502059	1.07315	Parental - PD < R1 - PD
TC09000988.hg	MOB3B	0.00603294	1.06896	Parental - PD < R1 - PD
TC05001342.hg	MOCS2	0.00407489	1.11716	Parental - PD < R1 - PD
TC08001602.hg	MTSS1	0.00745519	1.0856	Parental - PD < R1 - PD
TC19000335.hg	MVB12A	0.00705345	1.06229	Parental - PD < R1 - PD
TC05001184.hg	MYO10	0.0089175	1.06958	Parental - PD < R1 - PD
TC15001456.hg	MYO5A	0.00122013	1.11542	Parental - PD < R1 - PD
TC15001454.hg	MYO5C	0.00292944	1.14021	Parental - PD < R1 - PD
TC04001697.hg	NAF1	0.00521428	1.08622	Parental - PD < R1 - PD
TC01001661.hg	NAV1	0.00502059	-1.09172	Parental - PD > R1 - PD
TC01001639.hg	NEK7	0.00127203	1.11054	Parental - PD < R1 - PD
TC18000571.hg	NETO1	0.000481069	-1.27106	Parental - PD > R1 - PD
TC04000275.hg	NIPAL1	0.00934317	-1.07018	Parental - PD > R1 - PD
TC03000881.hg	NMD3	0.00590382	-1.06677	Parental - PD > R1 - PD
TC14000988.hg	NOVA1	0.00168909	-1.16845	Parental - PD > R1 - PD
TC02000611.hg	NPAS2	0.00930282	-1.06897	Parental - PD > R1 - PD
TC02001206.hg	NRP2	0.00592905	1.11707	Parental - PD < R1 - PD
TC01003745.hg	NUAK2	0.00292944	1.10257	Parental - PD < R1 - PD
TC05000179.hg	OSMR	0.000834275	1.14253	Parental - PD < R1 - PD
TC04001609.hg	OTUD4	0.00937861	1.0596	Parental - PD < R1 - PD
TC04000839.hg	PALLD	0.00461859	1.12316	Parental - PD < R1 - PD
TC05000497.hg	PAM	0.00292944	1.13027	Parental - PD < R1 - PD
TC15000635.hg	PAQR5	0.000834275	1.17464	Parental - PD < R1 - PD
TC05000754.hg	PCDHB11	0.000637406	1.24395	Parental - PD < R1 - PD
TC05000757.hg	PCDHB14	0.000227085	1.24353	Parental - PD < R1 - PD
TC05000746.hg	PCDHB5	0.00231276	1.15211	Parental - PD < R1 - PD
TC05000752.hg	PCDHB9	0.00782272	1.17441	Parental - PD < R1 - PD
TC01003956.hg	PGBD5	0.00456508	1.08568	Parental - PD < R1 - PD
TC01000129.hg	PGD	0.00788151	-1.06463	Parental - PD > R1 - PD
TC11002081.hg	PGM2L1	0.00601725	1.1188	Parental - PD < R1 - PD
TC11001286.hg	PHLDA2	0.00506425	-1.0663	Parental - PD > R1 - PD
TC03003362.hg	PHLDB2	0.00473072	1.14933	Parental - PD < R1 - PD
TC18000487.hg	PIAS2	0.00705345	-1.08001	Parental - PD > R1 - PD
TC11001153.hg	PKNOX2	0.00375772	-1.11167	Parental - PD > R1 - PD
TC01001607.hg	PLA2G4A	0.00887268	1.10173	Parental - PD < R1 - PD
TC10000475.hg	PLAU	0.00148341	-1.08635	Parental - PD > R1 - PD
TC20000072.hg	PLCB1	0.00267536	-1.13422	Parental - PD > R1 - PD
TC06001094.hg	PLEKHG1	0.00145401	1.11496	Parental - PD < R1 - PD
TC10000826.hg	PLEKHS1	0.000481069	-1.4175	Parental - PD > R1 - PD
TC0X001190.hg	POF1B	0.00127203	-1.32585	Parental - PD > R1 - PD
TC0X000252.hg	PORCN	0.00284905	1.08475	Parental - PD < R1 - PD
TC10000566.hg	PPIF	0.00264426	-1.05545	Parental - PD > R1 - PD
TC10001522.hg	PPP1R3C	0.000834275	-1.14394	Parental - PD > R1 - PD
TC04001425.hg	PPP3CA	0.00358593	1.06519	Parental - PD < R1 - PD
TC14000585.hg	PPP4R4	0.00214474	1.14257	Parental - PD < R1 - PD
TC01003124.hg	PRKAB2	0.00127203	1.10039	Parental - PD < R1 - PD
TC01000808.hg	PRKACB	0.0094985	-1.0884	Parental - PD > R1 - PD
TC04001625.hg	PRMT10	0.00513838	1.09269	Parental - PD < R1 - PD
TC15001469.hg	PRTG	0.000650569	1.2231	Parental - PD < R1 - PD
TC18000477.hg	PSTPIP2	0.00220222	-1.17662	Parental - PD > R1 - PD
TC14002301.hg	PTGR2	0.000892617	-1.23804	Parental - PD > R1 - PD
TC01003638.hg	PTGS2	0.00168909	1.16724	Parental - PD < R1 - PD
TC17001532.hg	PTRF	0.00624495	1.06179	Parental - PD < R1 - PD
TC03000561.hg	PVRL3	0.00089363	-1.1352	Parental - PD > R1 - PD
TC15001468.hg	PYGO1	0.00413812	1.11368	Parental - PD < R1 - PD
TC02000237.hg	QPCT	0.00798218	1.09492	Parental - PD < R1 - PD
TC20000685.hg	RALGAPA2	0.00796623	-1.18742	Parental - PD > R1 - PD
TC19001087.hg	RANBP3	0.00579573	1.05931	Parental - PD < R1 - PD
TC04000510.hg	RAP1GDS1	0.00649402	1.07913	Parental - PD < R1 - PD
TC04000809.hg	RAPGEF2	0.00742533	1.08797	Parental - PD < R1 - PD
TC11000205.hg	RASSF10	0.0010327	1.11239	Parental - PD < R1 - PD
TC20000587.hg	RASSF2	0.0033451	-1.09547	Parental - PD > R1 - PD
TC06002242.hg	RGS17	0.00840156	-1.1821	Parental - PD > R1 - PD
TC01006343.hg	RHOU	0.0065914	1.11986	Parental - PD < R1 - PD
TC09001056.hg	RMRP	0.00685498	-1.04683	Parental - PD > R1 - PD
TC14000902.hg	RNASE1	0.00764812	-1.08805	Parental - PD > R1 - PD
TC0X000519.hg	RNF128	0.00409478	-1.07601	Parental - PD > R1 - PD
TC06000120.hg	RNF144B	0.00927018	1.11195	Parental - PD < R1 - PD
TC07000973.hg	RNY3	0.00423429	-1.05854	Parental - PD > R1 - PD
TC01003266.hg	S100A4	0.00101552	-1.16551	Parental - PD > R1 - PD
TC20001044.hg	SAMD10	0.00696202	-1.07443	Parental - PD > R1 - PD
TC08000692.hg	SAMD12-AS1	0.00744709	-1.21771	Parental - PD > R1 - PD
TC07001605.hg	SAMD9	0.000227085	1.18702	Parental - PD < R1 - PD
TC07001606.hg	SAMD9L	0.000227085	1.22147	Parental - PD < R1 - PD
TC01002003.hg	SCCPDH	0.00525747	-1.1058	Parental - PD > R1 - PD
TC12001136.hg	SCNN1A	0.000907118	-1.16114	Parental - PD > R1 - PD
TC16000253.hg	SCNN1G	0.00175957	-1.15101	Parental - PD > R1 - PD
TC07001243.hg	SCRN1	0.00586662	-1.08306	Parental - PD > R1 - PD
TC11001007.hg	SDHD	0.00402481	-1.08512	Parental - PD > R1 - PD
TC01000321.hg	SDHDP1	0.00540398	-1.07163	Parental - PD > R1 - PD
TC07001566.hg	SEMA3E	0.00222781	-1.20239	Parental - PD > R1 - PD
TC05001700.hg	SEMA6A	0.000650569	-1.18682	Parental - PD > R1 - PD
TC18000228.hg	SERPINB13	0.000592059	1.1528	Parental - PD < R1 - PD
TC18001004.hg	SERPINB4	0.00815766	1.14866	Parental - PD < R1 - PD
TC18000230.hg	SERPINB7	0.00788151	1.11615	Parental - PD < R1 - PD
TC04000553.hg	SGMS2	0.000943527	1.12632	Parental - PD < R1 - PD
TC19001062.hg	SH3GL1	0.0023175	1.06355	Parental - PD < R1 - PD
TC0X000903.hg	SH3KBP1	0.00648702	1.08855	Parental - PD < R1 - PD
TC21000506.hg	SIK1	0.00806222	1.08207	Parental - PD < R1 - PD
TC19000325.hg	SIN3B	0.00937049	1.05804	Parental - PD < R1 - PD
TC01001372.hg	SLAMF7	0.00927018	1.10785	Parental - PD < R1 - PD
TC18000164.hg	SLC14A1	0.000548279	-1.48583	Parental - PD > R1 - PD
TC01003001.hg	SLC16A1	0.00156588	1.162	Parental - PD < R1 - PD
TC01002971.hg	SLC16A4	0.00267536	1.16431	Parental - PD < R1 - PD
TC11001966.hg	SLC29A2	0.00188355	-1.08776	Parental - PD > R1 - PD
TC09001691.hg	SLC2A6	0.00234387	-1.07962	Parental - PD > R1 - PD
TC15001318.hg	SLC30A4	0.00220222	1.14351	Parental - PD < R1 - PD
TC06004096.hg	SLC35A1	0.00127203	-1.12511	Parental - PD > R1 - PD
TC04002924.hg	SLC39A8	0.00695978	1.10017	Parental - PD < R1 - PD
TC11001506.hg	SLC5A12	0.00353897	1.12523	Parental - PD < R1 - PD
TC0X000571.hg	SLC6A14	0.00948177	1.51746	Parental - PD < R1 - PD
TC16001335.hg	SLC7A5	0.00480505	1.09459	Parental - PD < R1 - PD
TC0X000992.hg	SLC9A7	0.00192334	-1.12475	Parental - PD > R1 - PD
TC04002946.hg	SLC9B2	0.00145605	1.14223	Parental - PD < R1 - PD
TC05002043.hg	SLIT3	0.000240369	-1.17706	Parental - PD > R1 - PD
TC13000769.hg	SLITRK6	0.00113969	-1.19522	Parental - PD > R1 - PD
TC20000048.hg	SMOX	0.00745519	1.07683	Parental - PD < R1 - PD
TC06002278.hg	SNORA20	0.00409478	-1.17577	Parental - PD > R1 - PD
TC20000389.hg	SNORD12	0.00930282	-1.08044	Parental - PD > R1 - PD
TC05000067.hg	SNORD123	0.00357148	1.06428	Parental - PD < R1 - PD
TC11000808.hg	SNORD15B	0.00934317	-1.06132	Parental - PD > R1 - PD
TC05000226.hg	SNX18	0.00541152	1.10117	Parental - PD < R1 - PD
TC11001107.hg	SORL1	0.000433563	-1.11525	Parental - PD > R1 - PD
TC17000819.hg	SOX9	0.000551017	1.13797	Parental - PD < R1 - PD
TC11001142.hg	SPA17	0.00132958	-1.14183	Parental - PD > R1 - PD
TC04000631.hg	SPATA5	0.007028	1.07726	Parental - PD < R1 - PD
TC05001816.hg	SPOCK1	0.000688914	1.15641	Parental - PD < R1 - PD
TC04000478.hg	SPP1	0.00113969	-1.39817	Parental - PD > R1 - PD
TC01001248.hg	SPRR1B	0.000650569	1.2347	Parental - PD < R1 - PD
TC03001959.hg	SPTSSB	0.00113969	-1.32632	Parental - PD > R1 - PD
TC17001192.hg	SREBF1	0.00761886	-1.06233	Parental - PD > R1 - PD
TC03001028.hg	ST6GAL1	0.00192884	1.11547	Parental - PD < R1 - PD
TC19001061.hg	STAP2	0.00648702	1.05285	Parental - PD < R1 - PD
TC08001062.hg	STC1	0.00901947	1.12226	Parental - PD < R1 - PD
TC11001386.hg	STK33	0.00428436	1.13956	Parental - PD < R1 - PD
TC02002504.hg	STK39	0.00649402	-1.10022	Parental - PD > R1 - PD
TC15001641.hg	STRA6	0.00207356	1.08279	Parental - PD < R1 - PD
TC08000293.hg	TACC1	0.00607551	1.0667	Parental - PD < R1 - PD
TC12000576.hg	TBC1D30	0.00127203	-1.1683	Parental - PD > R1 - PD
TC11001104.hg	TBCEL	0.00124986	1.14072	Parental - PD < R1 - PD
TC06001917.hg	TBX18	0.00936	-1.07255	Parental - PD > R1 - PD
TC04001361.hg	TECR	0.00774728	1.0501	Parental - PD < R1 - PD
TC16000858.hg	TEKT5	0.00774728	-1.11301	Parental - PD > R1 - PD
TC04000881.hg	TENM3	0.00590382	1.22812	Parental - PD < R1 - PD
TC02002606.hg	TFPI	0.000481069	-1.20345	Parental - PD > R1 - PD
TC16000378.hg	TGFB1I1	0.00703534	1.06321	Parental - PD < R1 - PD
TC15001274.hg	TGM5	0.000481069	1.23586	Parental - PD < R1 - PD
TC08000810.hg	THEM6	0.0053567	-1.11467	Parental - PD > R1 - PD
TC21000388.hg	TIAM1	0.00499746	-1.10213	Parental - PD > R1 - PD
TC09000319.hg	TJP2	0.00899883	-1.07036	Parental - PD > R1 - PD
TC04002917.hg	TLR6	0.00477802	1.20387	Parental - PD < R1 - PD
TC0X000051.hg	TLR7	0.00777871	-1.13909	Parental - PD > R1 - PD
TC12001331.hg	TM7SF3	0.00761024	-1.0679	Parental - PD > R1 - PD
TC04001650.hg	TMEM154	0.00590382	1.0808	Parental - PD < R1 - PD
TC19001298.hg	TMEM161A	0.00771716	1.05405	Parental - PD < R1 - PD
TC03000509.hg	TMEM45A	0.00429166	1.1331	Parental - PD < R1 - PD
TC01006324.hg	TMEM56	0.00562076	-1.0852	Parental - PD > R1 - PD
TC02000703.hg	TMEM87B	0.00815766	-1.08844	Parental - PD > R1 - PD
TC16000727.hg	TMEM8A	0.00331801	-1.07037	Parental - PD > R1 - PD
TC11002339.hg	TMPRSS13	0.00566604	1.10417	Parental - PD < R1 - PD
TC11001059.hg	TMPRSS4	0.00427068	-1.08198	Parental - PD > R1 - PD
TC06001027.hg	TNFAIP3	0.0069611	1.21305	Parental - PD < R1 - PD
TC19001206.hg	TNPO2	0.00356431	1.07019	Parental - PD < R1 - PD
TC16001115.hg	TOX3	0.000240369	-1.19576	Parental - PD > R1 - PD
TC15000578.hg	TPM1	0.00271936	1.13299	Parental - PD < R1 - PD
TC19000316.hg	TPM4	0.00222781	1.07989	Parental - PD < R1 - PD
TC02000082.hg	TRIB2	0.00463784	-1.13053	Parental - PD > R1 - PD
TC6_apd_hap1000067.hg	TRIM31	0.00934317	-1.20985	Parental - PD > R1 - PD
TC19000118.hg	TRIP10	0.00624495	1.05578	Parental - PD < R1 - PD
TC19001218.hg	TRMT1	0.00876796	1.06476	Parental - PD < R1 - PD
TC07001804.hg	TSPAN12	0.00806222	-1.24573	Parental - PD > R1 - PD
TC01003017.hg	TSPAN2	0.00548089	-1.06859	Parental - PD > R1 - PD
TC12001723.hg	TSPAN8	0.00405087	-1.13726	Parental - PD > R1 - PD
TC09000923.hg	TTC39B	0.00220222	-1.15684	Parental - PD > R1 - PD
TC02005014.hg	UBE2F	0.0066375	-1.07478	Parental - PD > R1 - PD
TC17001885.hg	UNC13D	0.00774728	1.06421	Parental - PD < R1 - PD
TC11001999.hg	UNC93B1	0.00594347	-1.07474	Parental - PD > R1 - PD
TC06001059.hg	UTRN	0.00231353	1.15803	Parental - PD < R1 - PD
TC03001583.hg	VGLL3	0.00815766	1.07218	Parental - PD < R1 - PD
TC03000219.hg	VIPR1	0.00603194	-1.08591	Parental - PD > R1 - PD
TC05001810.hg	VTRNA2-1	0.00227041	-1.33896	Parental - PD > R1 - PD
TC07001147.hg	VWDE	0.00139546	1.16399	Parental - PD < R1 - PD
TC13000217.hg	WDFY2	0.00566604	1.10934	Parental - PD < R1 - PD
TC01002763.hg	WLS	0.00629293	1.09293	Parental - PD < R1 - PD
TC03001482.hg	WNT5A	0.00264426	-1.14311	Parental - PD > R1 - PD
TC03001644.hg	ZBED2	0.00102406	1.17115	Parental - PD < R1 - PD
TC11002451.hg	ZBTB44	0.00220222	-1.09297	Parental - PD > R1 - PD
TC08000125.hg	ZDHHC2	0.00648702	-1.09124	Parental - PD > R1 - PD
TC19000946.hg	ZIK1	0.00662283	1.14474	Parental - PD < R1 - PD
TC08001164.hg	ZMAT4	0.00695978	1.15851	Parental - PD < R1 - PD
TC19002665.hg	ZNF134	0.00919834	1.07224	Parental - PD < R1 - PD
TC19000155.hg	ZNF317	0.00649402	1.06019	Parental - PD < R1 - PD
TC04000692.hg	ZNF330	0.00668931	1.07147	Parental - PD < R1 - PD
TC19001812.hg	ZNF415	0.00540398	1.06531	Parental - PD < R1 - PD
TC19001148.hg	ZNF426	0.00179147	1.11287	Parental - PD < R1 - PD
TC19001340.hg	ZNF506	0.00400839	1.14499	Parental - PD < R1 - PD
TC19002669.hg	ZNF551	0.00489303	1.09205	Parental - PD < R1 - PD
TC19000124.hg	ZNF557	0.00541152	1.09137	Parental - PD < R1 - PD
TC19001151.hg	ZNF562	9.48516e-06	1.30586	Parental - PD < R1 - PD
TC19000061.hg	ZNF57	0.00730603	1.07346	Parental - PD < R1 - PD
TC05001181.hg	ZNF622	0.00876796	1.06145	Parental - PD < R1 - PD
TC19002683.hg	ZNF625	0.00220222	1.11447	Parental - PD < R1 - PD
TC19001152.hg	ZNF812	0.00153807	1.11604	Parental - PD < R1 - PD
TC19001189.hg	ZNF823	0.00214652	1.09756	Parental - PD < R1 - PD
TC19000386.hg	ZNF85	0.00603194	1.07845	Parental - PD < R1 - PD

## Sheet: B
Probeset	Gene symbol	False discovery rate p-value	log(fold change)	Direction of change
TC03000830.hg	AADAC	0.00538726	-1.23292	Parental - PD > R1 + PD
TC04001730.hg	AADAT	0.00195957	1.09153	Parental - PD < R1 + PD
TC09001377.hg	AAED1	0.00146178	1.12122	Parental - PD < R1 + PD
TC02001950.hg	AAK1	0.00800977	1.04525	Parental - PD < R1 + PD
TC11000832.hg	AAMDC	0.0038879	1.09768	Parental - PD < R1 + PD
TC07001811.hg	AASS	0.000236222	1.32005	Parental - PD < R1 + PD
TC17000444.hg	AATF	0.00762609	-1.06789	Parental - PD > R1 + PD
TC02002746.hg	ABCA12	0.000114268	-1.23156	Parental - PD > R1 + PD
TC17001830.hg	ABCA5	0.000668763	1.44565	Parental - PD < R1 + PD
TC17001825.hg	ABCA8	0.00829155	1.08742	Parental - PD < R1 + PD
TC02002508.hg	ABCB11	0.00991657	-1.10218	Parental - PD > R1 + PD
TC13000799.hg	ABCC4	0.00039679	-1.14539	Parental - PD > R1 + PD
TC03002064.hg	ABCC5	0.00537131	1.05682	Parental - PD < R1 + PD
TC01000872.hg	ABCD3	0.00734319	-1.06214	Parental - PD > R1 + PD
TC21000198.hg	ABCG1	0.00340074	-1.10611	Parental - PD > R1 + PD
TC04001370.hg	ABCG2	0.000560484	-1.33684	Parental - PD > R1 + PD
TC17001319.hg	ABHD15	0.00460061	-1.05438	Parental - PD > R1 + PD
TC14000130.hg	ABHD4	4.5816e-05	1.27372	Parental - PD < R1 + PD
TC03001612.hg	ABI3BP	0.000650761	1.42205	Parental - PD < R1 + PD
TC10001676.hg	ABLIM1	0.00835998	-1.07053	Parental - PD > R1 + PD
TC18000506.hg	ACAA2	0.0071482	1.28006	Parental - PD < R1 + PD
TC17001406.hg	ACACA	0.000566138	-1.18041	Parental - PD > R1 + PD
TC01000776.hg	ACADM	0.00658394	-1.08084	Parental - PD > R1 + PD
TC0X000878.hg	ACE2	0.00466342	1.14945	Parental - PD < R1 + PD
TC07000578.hg	ACN9	0.00436103	-1.14951	Parental - PD > R1 + PD
TC22000337.hg	ACO2	0.000985721	-1.06585	Parental - PD > R1 + PD
TC06000147.hg	ACOT13	0.00783272	-1.07249	Parental - PD > R1 + PD
TC04001018.hg	ACOX3	0.00226606	1.0743	Parental - PD < R1 + PD
TC01003128.hg	ACP6	0.000122527	-1.19355	Parental - PD > R1 + PD
TC04001809.hg	ACSL1	0.00307118	1.14011	Parental - PD < R1 + PD
TC02001350.hg	ACSL3	0.00820282	-1.21862	Parental - PD > R1 + PD
TC10001498.hg	ACTA2	0.00436103	1.06188	Parental - PD < R1 + PD
TC07002014.hg	ACTR3C	0.00735821	1.09352	Parental - PD < R1 + PD
TC15001484.hg	ADAM10	0.00980467	1.03763	Parental - PD < R1 + PD
TC02001218.hg	ADAM23	0.00310904	-1.11904	Parental - PD > R1 + PD
TC08000298.hg	ADAM9	0.00211076	1.07202	Parental - PD < R1 + PD
TC05000039.hg	ADAMTS16	7.14569e-05	1.21622	Parental - PD < R1 + PD
TC05001406.hg	ADAMTS6	0.000130312	1.81429	Parental - PD < R1 + PD
TC03001527.hg	ADAMTS9	0.00530833	1.08464	Parental - PD < R1 + PD
TC01001190.hg	ADAMTSL4	0.000276104	1.18183	Parental - PD < R1 + PD
TC21000241.hg	ADARB1	0.00364508	1.09818	Parental - PD < R1 + PD
TC16001283.hg	ADAT1	0.00396691	-1.09985	Parental - PD > R1 + PD
TC06002186.hg	ADAT2	0.00523445	-1.10717	Parental - PD > R1 + PD
TC14000494.hg	ADCK1	0.00252135	-1.06973	Parental - PD > R1 + PD
TC07000283.hg	ADCY1	0.00121335	-1.1607	Parental - PD > R1 + PD
TC16000824.hg	ADCY9	0.000561364	1.13036	Parental - PD < R1 + PD
TC11000182.hg	ADM	0.00108408	1.09051	Parental - PD < R1 + PD
TC20000939.hg	ADNP	0.00368357	-1.03801	Parental - PD > R1 + PD
TC17000180.hg	ADORA2B	0.00173444	-1.07473	Parental - PD > R1 + PD
TC05000814.hg	ADRB2	0.00701486	-1.07942	Parental - PD > R1 + PD
TC11000682.hg	ADRBK1	0.00351457	-1.0565	Parental - PD > R1 + PD
TC20000487.hg	ADRM1	0.00409879	-1.07544	Parental - PD > R1 + PD
TC22001472.hg	ADSL	0.00719158	-1.09926	Parental - PD > R1 + PD
TC01004046.hg	ADSS	0.00239346	-1.07136	Parental - PD > R1 + PD
TC12000222.hg	AEBP2	0.00254403	-1.07805	Parental - PD > R1 + PD
TC04001014.hg	AFAP1	0.00474482	1.07052	Parental - PD < R1 + PD
TC04000470.hg	AFF1	0.00553692	1.07298	Parental - PD < R1 + PD
TC05001776.hg	AFF4	0.00846354	1.05141	Parental - PD < R1 + PD
TC16000710.hg	AFG3L1P	0.00334619	-1.05664	Parental - PD > R1 + PD
TC18000373.hg	AFG3L2	0.00449711	-1.07099	Parental - PD > R1 + PD
TC02001430.hg	AGAP1	0.00159198	-1.06207	Parental - PD > R1 + PD
TC01000895.hg	AGL	0.00405988	-1.08116	Parental - PD > R1 + PD
TC08000319.hg	AGPAT6	0.000673888	1.11989	Parental - PD < R1 + PD
TC04000460.hg	AGPAT9	0.00219446	-1.18042	Parental - PD > R1 + PD
TC07001163.hg	AGR2	0.000635272	-1.45386	Parental - PD > R1 + PD
TC20000780.hg	AHCY	0.00942842	-1.10524	Parental - PD > R1 + PD
TC14001562.hg	AHNAK2	0.0010289	1.24968	Parental - PD < R1 + PD
TC14000491.hg	AHSA1	0.00286324	-1.11194	Parental - PD > R1 + PD
TC09000745.hg	AIF1L	0.00268903	-1.07593	Parental - PD > R1 + PD
TC0X001358.hg	AIFM1	0.00116678	-1.10591	Parental - PD > R1 + PD
TC06000846.hg	AIM1	0.000116836	-1.27592	Parental - PD > R1 + PD
TC01003383.hg	AIM2	0.00171786	1.29576	Parental - PD < R1 + PD
TC07000059.hg	AIMP2	0.00251182	-1.10188	Parental - PD > R1 + PD
TC14000943.hg	AJUBA	0.00768518	1.12987	Parental - PD < R1 + PD
TC01002479.hg	AK2	0.00737931	-1.04395	Parental - PD > R1 + PD
TC17000704.hg	AKAP1	0.00116678	-1.08599	Parental - PD > R1 + PD
TC15000827.hg	AKAP13	0.00116678	1.10388	Parental - PD < R1 + PD
TC19001254.hg	AKAP8L	0.00277625	1.06258	Parental - PD < R1 + PD
TC07000834.hg	AKR1B10	0.000105845	-1.4516	Parental - PD > R1 + PD
TC07000835.hg	AKR1B15	0.00011901	-1.2232	Parental - PD > R1 + PD
TC10002924.hg	AKR1C1	4.5816e-05	-1.39838	Parental - PD > R1 + PD
TC10002925.hg	AKR1C3	5.73607e-05	-1.29072	Parental - PD > R1 + PD
TC10000044.hg	AKR1C4	0.000595587	-1.16084	Parental - PD > R1 + PD
TC19001728.hg	AKT1S1	0.00566197	-1.04178	Parental - PD > R1 + PD
TC01004040.hg	AKT3	6.55221e-05	1.33007	Parental - PD < R1 + PD
TC15000971.hg	ALDH1A3	0.00141326	-1.12104	Parental - PD > R1 + PD
TC03001733.hg	ALDH1L1	0.00116678	-1.07959	Parental - PD > R1 + PD
TC17001250.hg	ALDH3A1	0.000391141	-1.18643	Parental - PD > R1 + PD
TC17000246.hg	ALDH3A2	0.000939552	-1.1194	Parental - PD > R1 + PD
TC03002067.hg	ALG3	0.00934938	-1.05137	Parental - PD > R1 + PD
TC11002133.hg	ALG8	0.00330751	-1.12868	Parental - PD > R1 + PD
TC17000207.hg	ALKBH5	0.00239346	-1.04892	Parental - PD > R1 + PD
TC11002260.hg	ALKBH8	0.00357547	-1.06893	Parental - PD > R1 + PD
TC17001101.hg	ALOXE3	0.000894405	1.09738	Parental - PD < R1 + PD
TC02001400.hg	ALPI	0.000513038	1.10597	Parental - PD < R1 + PD
TC04000581.hg	ALPK1	0.000504929	1.18168	Parental - PD < R1 + PD
TC02001398.hg	ALPP	4.67905e-05	1.45897	Parental - PD < R1 + PD
TC02001399.hg	ALPPL2	6.01253e-05	1.43861	Parental - PD < R1 + PD
TC05003422.hg	AMACR	0.00536363	1.06183	Parental - PD < R1 + PD
TC16001132.hg	AMFR	0.00258019	1.04642	Parental - PD < R1 + PD
TC11000924.hg	AMOTL1	0.0024395	1.09668	Parental - PD < R1 + PD
TC03001804.hg	AMOTL2	0.000666019	1.14224	Parental - PD < R1 + PD
TC11000184.hg	AMPD3	0.00405133	-1.0727	Parental - PD > R1 + PD
TC07001303.hg	AMPH	0.00157587	-1.11565	Parental - PD > R1 + PD
TC04000176.hg	ANAPC4	0.00733253	-1.04669	Parental - PD > R1 + PD
TC08001521.hg	ANGPT1	0.00523683	1.15953	Parental - PD < R1 + PD
TC10001319.hg	ANK3	0.00506736	-1.11772	Parental - PD > R1 + PD
TC17000696.hg	ANKFN1	4.57017e-05	1.6082	Parental - PD < R1 + PD
TC05001172.hg	ANKH	0.000296891	1.12466	Parental - PD < R1 + PD
TC12000854.hg	ANKRD13A	0.000329537	1.23478	Parental - PD < R1 + PD
TC10001497.hg	ANKRD22	0.00312742	-1.41494	Parental - PD > R1 + PD
TC02002645.hg	ANKRD44	0.00705488	1.07247	Parental - PD < R1 + PD
TC20001756.hg	ANKRD5	0.00215793	-1.08167	Parental - PD > R1 + PD
TC04001530.hg	ANKRD50	0.00373899	1.11861	Parental - PD < R1 + PD
TC06000797.hg	ANKRD6	0.00844171	1.08485	Parental - PD < R1 + PD
TC12001129.hg	ANO2	0.00185005	1.16196	Parental - PD < R1 + PD
TC12000329.hg	ANO6	0.00729021	1.06727	Parental - PD < R1 + PD
TC15001594.hg	ANP32A	0.0010289	-1.07277	Parental - PD > R1 + PD
TC15000248.hg	ANP32AP1	0.00308775	-1.11947	Parental - PD > R1 + PD
TC04001702.hg	ANP32C	0.00667982	-1.09043	Parental - PD > R1 + PD
TC12000350.hg	ANP32D	0.00493306	-1.15629	Parental - PD > R1 + PD
TC02000403.hg	ANTXR1	0.00915331	1.13677	Parental - PD < R1 + PD
TC04000836.hg	ANXA10	3.36964e-06	-2.33265	Parental - PD > R1 + PD
TC04000437.hg	ANXA3	0.000107619	1.41569	Parental - PD < R1 + PD
TC02000407.hg	ANXA4	0.00135391	1.09291	Parental - PD < R1 + PD
TC02001162.hg	AOX1	0.00828047	1.10965	Parental - PD < R1 + PD
TC07000644.hg	AP1S1	0.00353343	-1.05837	Parental - PD > R1 + PD
TC19001021.hg	AP3D1	0.00684082	1.03878	Parental - PD < R1 + PD
TC14000340.hg	AP5M1	0.00693479	-1.09742	Parental - PD > R1 + PD
TC18000051.hg	APCDD1	0.00123257	-1.07971	Parental - PD > R1 + PD
TC03000297.hg	APEH	0.00286062	-1.07864	Parental - PD > R1 + PD
TC14000055.hg	APEX1	0.0033914	-1.04757	Parental - PD > R1 + PD
TC11001548.hg	APIP	0.00122907	-1.09906	Parental - PD > R1 + PD
TC02004967.hg	APLF	0.00236452	1.11848	Parental - PD < R1 + PD
TC22000265.hg	APOL1	0.0015187	1.10004	Parental - PD < R1 + PD
TC22000702.hg	APOL2	0.00356491	1.10016	Parental - PD < R1 + PD
TC22000262.hg	APOL6	0.000560484	1.08735	Parental - PD < R1 + PD
TC16001344.hg	APRT	0.00175374	-1.05206	Parental - PD > R1 + PD
TC09001006.hg	APTX	0.0089088	-1.0439	Parental - PD > R1 + PD
TC09001012.hg	AQP3	0.000525446	-1.21679	Parental - PD > R1 + PD
TC12003225.hg	ARF3	0.00297199	-1.04847	Parental - PD > R1 + PD
TC04000733.hg	ARHGAP10	0.000320788	1.1768	Parental - PD < R1 + PD
TC16000972.hg	ARHGAP17	0.000231941	1.12134	Parental - PD < R1 + PD
TC06004137.hg	ARHGAP18	0.00166742	-1.08741	Parental - PD > R1 + PD
TC10001109.hg	ARHGAP21	0.00398328	1.06423	Parental - PD < R1 + PD
TC05000782.hg	ARHGAP26	0.000854173	-1.16394	Parental - PD > R1 + PD
TC18000033.hg	ARHGAP28	0.000168624	1.25795	Parental - PD < R1 + PD
TC01002884.hg	ARHGAP29	0.00320479	1.1085	Parental - PD < R1 + PD
TC03000607.hg	ARHGAP31	0.000140029	1.40053	Parental - PD < R1 + PD
TC14001019.hg	ARHGAP5-AS1	0.0047424	1.06389	Parental - PD < R1 + PD
TC11001102.hg	ARHGEF12	0.00483774	1.05017	Parental - PD < R1 + PD
TC11000774.hg	ARHGEF17	0.000715683	1.08827	Parental - PD < R1 + PD
TC12003247.hg	ARHGEF25	0.00575871	1.08611	Parental - PD < R1 + PD
TC03000844.hg	ARHGEF26	0.0033411	1.38259	Parental - PD < R1 + PD
TC19000023.hg	ARID3A	0.000340698	1.1277	Parental - PD < R1 + PD
TC10000377.hg	ARID5B	0.00186908	1.16603	Parental - PD < R1 + PD
TC05001345.hg	ARL15	0.000142988	1.34112	Parental - PD < R1 + PD
TC16000485.hg	ARL2BP	0.00250153	-1.05158	Parental - PD > R1 + PD
TC07000098.hg	ARL4A	0.000562163	1.17397	Parental - PD < R1 + PD
TC02002429.hg	ARL5A	0.00239346	-1.08109	Parental - PD > R1 + PD
TC10000140.hg	ARL5B	0.00561891	-1.07068	Parental - PD > R1 + PD
TC03000016.hg	ARL8B	0.00776443	1.03627	Parental - PD < R1 + PD
TC07000671.hg	ARMC10	0.00487791	-1.05822	Parental - PD > R1 + PD
TC0X000481.hg	ARMCX3	0.00312742	1.17476	Parental - PD < R1 + PD
TC0X001221.hg	ARMCX6	0.00107463	1.09325	Parental - PD < R1 + PD
TC07003288.hg	ARPC1B	0.00696018	-1.03816	Parental - PD > R1 + PD
TC02001294.hg	ARPC2	0.00802762	-1.04007	Parental - PD > R1 + PD
TC05001590.hg	ARRDC3	0.00143883	1.16305	Parental - PD < R1 + PD
TC15000945.hg	ARRDC4	0.00665514	-1.12587	Parental - PD > R1 + PD
TC12001275.hg	ART4	0.00523683	1.4453	Parental - PD < R1 + PD
TC01001913.hg	ARV1	0.00243309	-1.07235	Parental - PD > R1 + PD
TC01002343.hg	ASAP3	0.00279684	1.06111	Parental - PD < R1 + PD
TC10001000.hg	ASB13	0.000515494	-1.0901	Parental - PD > R1 + PD
TC22000642.hg	ASCC2	0.00439746	-1.0735	Parental - PD > R1 + PD
TC06001970.hg	ASCC3	0.00208575	-1.09892	Parental - PD > R1 + PD
TC08000283.hg	ASH2L	0.00533132	1.0725	Parental - PD < R1 + PD
TC07001011.hg	ASIC3	0.00762609	1.04849	Parental - PD < R1 + PD
TC19000226.hg	ASNA1	0.00556576	1.07851	Parental - PD < R1 + PD
TC17000033.hg	ASPA	0.00944656	1.20647	Parental - PD < R1 + PD
TC08001264.hg	ASPH	0.00295143	-1.10972	Parental - PD > R1 + PD
TC09001526.hg	ASTN2	0.00633298	1.06511	Parental - PD < R1 + PD
TC12001330.hg	ASUN	0.00663409	-1.12423	Parental - PD > R1 + PD
TC02001642.hg	ATAD2B	0.0048796	-1.04953	Parental - PD > R1 + PD
TC01000043.hg	ATAD3A	0.00793993	-1.05621	Parental - PD > R1 + PD
TC01000041.hg	ATAD3C	0.00393404	-1.06458	Parental - PD > R1 + PD
TC10001713.hg	ATE1	0.00510218	-1.06485	Parental - PD > R1 + PD
TC05001694.hg	ATG12	0.00658394	1.05238	Parental - PD < R1 + PD
TC14001159.hg	ATG14	0.00219446	1.15171	Parental - PD < R1 + PD
TC03000065.hg	ATG7	0.00635278	-1.05647	Parental - PD > R1 + PD
TC02001260.hg	ATIC	0.0015172	-1.08428	Parental - PD > R1 + PD
TC04000274.hg	ATP10D	6.77409e-05	1.52326	Parental - PD < R1 + PD
TC13000411.hg	ATP11A	0.00098109	1.11687	Parental - PD < R1 + PD
TC03002133.hg	ATP13A3	0.000630244	1.08188	Parental - PD < R1 + PD
TC19001563.hg	ATP1A3	0.00118901	-1.09017	Parental - PD > R1 + PD
TC12000856.hg	ATP2A2	0.00977036	-1.06826	Parental - PD > R1 + PD
TC12001798.hg	ATP2B1	0.00565732	1.10237	Parental - PD < R1 + PD
TC01001688.hg	ATP2B4	0.000181792	1.18761	Parental - PD < R1 + PD
TC16000657.hg	ATP2C2	0.00674484	-1.1108	Parental - PD > R1 + PD
TC18000480.hg	ATP5A1	0.0021564	-1.09888	Parental - PD > R1 + PD
TC12001609.hg	ATP5B	0.0010492	-1.09831	Parental - PD > R1 + PD
TC10000067.hg	ATP5C1	0.00199885	-1.06111	Parental - PD > R1 + PD
TC01000977.hg	ATP5F1	0.00361822	-1.08428	Parental - PD > R1 + PD
TC17000633.hg	ATP5G1	0.00259006	-1.0827	Parental - PD > R1 + PD
TC02002547.hg	ATP5G3	0.00364508	-1.08053	Parental - PD > R1 + PD
TC04000951.hg	ATP5I	0.00122584	-1.08815	Parental - PD > R1 + PD
TC21000339.hg	ATP5J	0.00809394	-1.05716	Parental - PD > R1 + PD
TC12000993.hg	ATP6V0A2	0.0041287	-1.08484	Parental - PD > R1 + PD
TC05000956.hg	ATP6V0E1	0.00785557	1.02947	Parental - PD < R1 + PD
TC13000684.hg	ATP7B	0.00987184	1.14191	Parental - PD < R1 + PD
TC06001293.hg	ATXN1	0.00128979	1.13279	Parental - PD < R1 + PD
TC12001972.hg	ATXN2	0.00175599	1.05804	Parental - PD < R1 + PD
TC02002001.hg	AUP1	0.0028695	-1.04772	Parental - PD > R1 + PD
TC07000207.hg	AVL9	0.00319352	-1.065	Parental - PD > R1 + PD
TC03001958.hg	B3GALNT1	0.000684984	-1.13673	Parental - PD > R1 + PD
TC01003994.hg	B3GALNT2	0.00820463	-1.05506	Parental - PD > R1 + PD
TC01003653.hg	B3GALT2	0.000877687	1.63423	Parental - PD < R1 + PD
TC16001179.hg	B3GNT9	0.00221032	1.07574	Parental - PD < R1 + PD
TC09001008.hg	B4GALT1	0.00063231	1.05959	Parental - PD < R1 + PD
TC03001680.hg	B4GALT4	0.00194912	1.06024	Parental - PD < R1 + PD
TC19002626.hg	BABAM1	0.0071482	1.06672	Parental - PD < R1 + PD
TC17000924.hg	BAIAP2	0.00493784	1.05461	Parental - PD < R1 + PD
TC06001588.hg	BAK1	0.0036371	-1.11484	Parental - PD > R1 + PD
TC10000199.hg	BAMBI	0.000159321	1.2948	Parental - PD < R1 + PD
TC14001030.hg	BAZ1A	0.00178172	-1.10272	Parental - PD > R1 + PD
TC04001517.hg	BBS7	0.00315122	1.11807	Parental - PD < R1 + PD
TC07000216.hg	BBS9	0.000822905	1.21706	Parental - PD < R1 + PD
TC0X001516.hg	BCAP31	0.00211076	-1.05143	Parental - PD > R1 + PD
TC17000740.hg	BCAS3	0.00621929	1.10454	Parental - PD < R1 + PD
TC19001697.hg	BCAT2	0.00515733	-1.07518	Parental - PD > R1 + PD
TC10000915.hg	BCCIP	0.00243309	-1.11844	Parental - PD > R1 + PD
TC01002828.hg	BCL10	0.00856843	-1.04049	Parental - PD > R1 + PD
TC14001497.hg	BCL11B	0.00378253	-1.07684	Parental - PD > R1 + PD
TC11002355.hg	BCL9L	0.00504292	1.0601	Parental - PD < R1 + PD
TC02001308.hg	BCS1L	0.00434232	-1.07326	Parental - PD > R1 + PD
TC03002179.hg	BDH1	0.00610889	-1.08884	Parental - PD > R1 + PD
TC04002947.hg	BDH2	0.00230064	1.33884	Parental - PD < R1 + PD
TC14002310.hg	BDKRB2	0.00256265	-1.10941	Parental - PD > R1 + PD
TC11001513.hg	BDNF	0.00258833	1.08737	Parental - PD < R1 + PD
TC06001987.hg	BEND3	0.00198183	-1.09981	Parental - PD > R1 + PD
TC06000681.hg	BEND6	0.00990166	1.13784	Parental - PD < R1 + PD
TC10001051.hg	BEND7	0.00522401	1.10068	Parental - PD < R1 + PD
TC03000015.hg	BHLHE40	0.00349822	1.08463	Parental - PD < R1 + PD
TC12001324.hg	BHLHE41	0.00173444	-1.45158	Parental - PD > R1 + PD
TC22000476.hg	BID	0.00190433	-1.07243	Parental - PD > R1 + PD
TC11000957.hg	BIRC2	0.0046374	1.05733	Parental - PD < R1 + PD
TC10001555.hg	BLNK	0.000518912	1.28578	Parental - PD < R1 + PD
TC10001590.hg	BLOC1S2	0.00451854	-1.05274	Parental - PD > R1 + PD
TC15001230.hg	BMF	0.00506938	1.15233	Parental - PD < R1 + PD
TC08000167.hg	BMP1	0.000123708	1.12808	Parental - PD < R1 + PD
TC04000440.hg	BMP2K	0.00513502	1.15044	Parental - PD < R1 + PD
TC06000062.hg	BMP6	0.00109915	1.13739	Parental - PD < R1 + PD
TC10000266.hg	BMS1	0.00988335	-1.06781	Parental - PD > R1 + PD
TC05000959.hg	BNIP1	0.00923973	-1.09156	Parental - PD > R1 + PD
TC10001769.hg	BNIP3	0.00768518	1.20126	Parental - PD < R1 + PD
TC08001744.hg	BOP1	0.00531071	-1.06038	Parental - PD > R1 + PD
TC07000836.hg	BPGM	0.00132278	1.23246	Parental - PD < R1 + PD
TC19001252.hg	BRD4	0.0041735	1.046	Parental - PD < R1 + PD
TC05000154.hg	BRIX1	0.00804003	-1.096	Parental - PD > R1 + PD
TC12000828.hg	BTBD11	0.000567072	-1.12837	Parental - PD > R1 + PD
TC10000884.hg	BTBD16	0.000319757	-1.5205	Parental - PD > R1 + PD
TC19001018.hg	BTBD2	0.000733487	1.07029	Parental - PD < R1 + PD
TC20000088.hg	BTBD3	0.000188997	1.20441	Parental - PD < R1 + PD
TC14001456.hg	BTBD7	0.00875171	1.06477	Parental - PD < R1 + PD
TC05000352.hg	BTF3	0.0073963	-1.04718	Parental - PD > R1 + PD
TC12001807.hg	BTG1	0.000688755	1.25301	Parental - PD < R1 + PD
TC06000189.hg	BTN2A1	0.00256265	1.08621	Parental - PD < R1 + PD
TC06000185.hg	BTN2A2	0.000372871	1.16796	Parental - PD < R1 + PD
TC06000577.hg	BYSL	0.0013151	-1.09753	Parental - PD > R1 + PD
TC10000729.hg	C10ORF2	0.0012031	-1.11047	Parental - PD > R1 + PD
TC11001000.hg	C11ORF1	0.00961829	-1.04827	Parental - PD > R1 + PD
TC11003486.hg	C11ORF48	0.00621833	-1.05352	Parental - PD > R1 + PD
TC11000989.hg	C11ORF53	0.00147058	-1.15048	Parental - PD > R1 + PD
TC11001117.hg	C11ORF63	0.00125709	1.12866	Parental - PD < R1 + PD
TC12000826.hg	C12ORF23	0.00262262	1.06273	Parental - PD < R1 + PD
TC12002009.hg	C12ORF49	0.00270537	1.07384	Parental - PD < R1 + PD
TC12000889.hg	C12ORF52	0.00642133	-1.0444	Parental - PD > R1 + PD
TC12001670.hg	C12ORF66	0.0060954	-1.11558	Parental - PD > R1 + PD
TC12001274.hg	C12ORF69	0.00104385	1.92591	Parental - PD < R1 + PD
TC14000335.hg	C14ORF101	0.00829066	1.06367	Parental - PD < R1 + PD
TC14001455.hg	C14ORF142	0.00326557	-1.11186	Parental - PD > R1 + PD
TC16000920.hg	C16ORF88	0.000938949	-1.07875	Parental - PD > R1 + PD
TC17000928.hg	C17ORF89	0.00156375	-1.06419	Parental - PD > R1 + PD
TC17001436.hg	C17ORF98	0.00341076	1.06476	Parental - PD < R1 + PD
TC18001002.hg	C18ORF32	0.00757009	-1.04447	Parental - PD > R1 + PD
TC19000014.hg	C19ORF21	0.00116678	1.11867	Parental - PD < R1 + PD
TC19000995.hg	C19ORF6	0.00956752	1.03442	Parental - PD < R1 + PD
TC01001653.hg	C1ORF106	0.00837164	-1.08057	Parental - PD > R1 + PD
TC01002521.hg	C1ORF109	0.00938007	-1.04444	Parental - PD > R1 + PD
TC01002240.hg	C1ORF126	0.00346321	-1.14103	Parental - PD > R1 + PD
TC01003204.hg	C1ORF138	0.00717005	1.05834	Parental - PD < R1 + PD
TC01001591.hg	C1ORF21	0.000320788	1.18323	Parental - PD < R1 + PD
TC01003290.hg	C1ORF43	0.00114157	-1.05379	Parental - PD > R1 + PD
TC01003786.hg	C1ORF74	0.00294311	-1.09259	Parental - PD > R1 + PD
TC01003335.hg	C1ORF85	0.00120138	1.12817	Parental - PD < R1 + PD
TC17001056.hg	C1QBP	0.000651557	-1.17259	Parental - PD > R1 + PD
TC05003423.hg	C1QTNF3	0.00934098	1.084	Parental - PD < R1 + PD
TC22000723.hg	C1QTNF6	0.0022816	1.08764	Parental - PD < R1 + PD
TC12001156.hg	C1R	0.00473661	1.15639	Parental - PD < R1 + PD
TC20000861.hg	C20ORF111	0.00245733	1.09589	Parental - PD < R1 + PD
TC21001072.hg	C21ORF59	0.0041256	-1.05636	Parental - PD > R1 + PD
TC21000302.hg	C21ORF91	0.00343381	1.10815	Parental - PD < R1 + PD
TC02000615.hg	C2ORF29	0.00361441	-1.04617	Parental - PD > R1 + PD
TC02005007.hg	C2ORF47	0.00215813	-1.07644	Parental - PD > R1 + PD
TC03000385.hg	C3ORF14	0.00641533	-1.08505	Parental - PD > R1 + PD
TC03000690.hg	C3ORF37	0.00991657	-1.0514	Parental - PD > R1 + PD
TC03000747.hg	C3ORF72	0.00281406	1.09427	Parental - PD < R1 + PD
TC04000212.hg	C4ORF19	0.00200529	1.08366	Parental - PD < R1 + PD
TC04000420.hg	C4ORF26	0.00233879	1.18883	Parental - PD < R1 + PD
TC04001499.hg	C4ORF3	0.00329068	1.09726	Parental - PD < R1 + PD
TC05001274.hg	C5ORF42	0.00672208	1.09637	Parental - PD < R1 + PD
TC05000189.hg	C5ORF51	0.00266263	1.05579	Parental - PD < R1 + PD
TC06000345.hg	C6ORF136	0.00132639	-1.09179	Parental - PD > R1 + PD
TC07001208.hg	C7ORF31	0.00252135	1.10007	Parental - PD < R1 + PD
TC07000192.hg	C7ORF41	0.00762885	1.09243	Parental - PD < R1 + PD
TC07001077.hg	C7ORF50	0.00418012	-1.04534	Parental - PD > R1 + PD
TC07001765.hg	C7ORF60	0.00435846	1.08928	Parental - PD < R1 + PD
TC08000310.hg	C8ORF4	0.000116836	1.50236	Parental - PD < R1 + PD
TC09001639.hg	C9ORF114	0.00638533	-1.04371	Parental - PD > R1 + PD
TC09000903.hg	C9ORF123	0.00174577	-1.09305	Parental - PD > R1 + PD
TC09000843.hg	C9ORF169	0.0042467	-1.09849	Parental - PD > R1 + PD
TC09001218.hg	C9ORF41	0.000866218	-1.12983	Parental - PD > R1 + PD
TC09000982.hg	CAAP1	0.00189862	-1.09394	Parental - PD > R1 + PD
TC18000106.hg	CABYR	0.00686874	-1.12984	Parental - PD > R1 + PD
TC01000725.hg	CACHD1	6.55221e-05	-1.28781	Parental - PD > R1 + PD
TC17001446.hg	CACNB1	0.00909555	1.04384	Parental - PD < R1 + PD
TC17000790.hg	CACNG4	0.00789127	1.14035	Parental - PD < R1 + PD
TC11002316.hg	CADM1	0.00571016	1.15592	Parental - PD < R1 + PD
TC17000631.hg	CALCOCO2	0.00298507	1.0813	Parental - PD < R1 + PD
TC07000838.hg	CALD1	0.000243608	1.43437	Parental - PD < R1 + PD
TC10001631.hg	CALHM2	0.00113978	1.10429	Parental - PD < R1 + PD
TC04001486.hg	CAMK2D	0.00974705	1.18645	Parental - PD < R1 + PD
TC01002314.hg	CAMK2N1	0.00105611	1.06913	Parental - PD < R1 + PD
TC17001013.hg	CAMKK1	0.000625269	-1.1247	Parental - PD > R1 + PD
TC02000276.hg	CAMKMT	0.000667631	-1.12538	Parental - PD > R1 + PD
TC05001050.hg	CANX	0.00792124	-1.036	Parental - PD > R1 + PD
TC11000620.hg	CAPN1	0.00302353	-1.04357	Parental - PD > R1 + PD
TC01001838.hg	CAPN2	0.00601865	1.0409	Parental - PD < R1 + PD
TC0X001279.hg	CAPN6	0.00248033	1.39505	Parental - PD < R1 + PD
TC01003873.hg	CAPN8	0.000340698	-1.30074	Parental - PD > R1 + PD
TC16000456.hg	CAPNS2	0.00101034	-1.3591	Parental - PD > R1 + PD
TC07001102.hg	CARD11	0.000897708	-1.12504	Parental - PD > R1 + PD
TC05000186.hg	CARD6	0.00517005	1.16127	Parental - PD < R1 + PD
TC19001677.hg	CARD8	0.00850733	1.06327	Parental - PD < R1 + PD
TC19000188.hg	CARM1	0.00167223	1.0565	Parental - PD < R1 + PD
TC02001176.hg	CASP10	0.00694908	1.10091	Parental - PD < R1 + PD
TC04001807.hg	CASP3	0.000684984	1.08294	Parental - PD < R1 + PD
TC07003339.hg	CAV1	0.00382306	1.1069	Parental - PD < R1 + PD
TC07003340.hg	CAV2	0.00132278	1.09166	Parental - PD < R1 + PD
TC21000431.hg	CBR3-AS1	0.00460061	1.06718	Parental - PD < R1 + PD
TC09000864.hg	CBWD1	0.00557643	-1.06675	Parental - PD > R1 + PD
TC09001170.hg	CBWD6	0.00457772	-1.05614	Parental - PD > R1 + PD
TC09000247.hg	CBWD7	0.00776879	-1.06348	Parental - PD > R1 + PD
TC09001640.hg	CCBL1	0.00541843	-1.05042	Parental - PD > R1 + PD
TC07000149.hg	CCDC126	0.00863445	1.07789	Parental - PD < R1 + PD
TC19000238.hg	CCDC130	0.00204985	1.06347	Parental - PD < R1 + PD
TC02000669.hg	CCDC138	0.00530133	-1.20922	Parental - PD > R1 + PD
TC17002870.hg	CCDC144A	0.00136287	1.10471	Parental - PD < R1 + PD
TC17000252.hg	CCDC144C	0.000915648	1.15666	Parental - PD < R1 + PD
TC04001088.hg	CCDC149	0.00458586	1.09951	Parental - PD < R1 + PD
TC14000454.hg	CCDC176	0.00194032	1.12903	Parental - PD < R1 + PD
TC08001084.hg	CCDC25	0.00805601	-1.05617	Parental - PD > R1 + PD
TC17001584.hg	CCDC43	0.00534641	-1.05414	Parental - PD > R1 + PD
TC17001785.hg	CCDC47	0.00396357	-1.06341	Parental - PD > R1 + PD
TC03001052.hg	CCDC50	0.00704456	1.11945	Parental - PD < R1 + PD
TC03001702.hg	CCDC58	0.00115039	-1.13245	Parental - PD > R1 + PD
TC07001740.hg	CCDC71L	0.00657906	1.13693	Parental - PD < R1 + PD
TC03001651.hg	CCDC80	0.000320788	1.82403	Parental - PD < R1 + PD
TC11000518.hg	CCDC86	0.00240556	-1.09809	Parental - PD > R1 + PD
TC02001860.hg	CCDC88A	0.00038152	-1.44887	Parental - PD > R1 + PD
TC14001436.hg	CCDC88C	0.00124055	-1.08327	Parental - PD > R1 + PD
TC12002094.hg	CCDC92	0.00135193	1.06633	Parental - PD < R1 + PD
TC19000084.hg	CCDC94	0.00306249	1.05183	Parental - PD < R1 + PD
TC16000487.hg	CCL22	0.00356491	-1.06879	Parental - PD > R1 + PD
TC11000718.hg	CCND1	0.00930445	-1.17691	Parental - PD > R1 + PD
TC05000906.hg	CCNG1	0.0018952	-1.10744	Parental - PD > R1 + PD
TC05001570.hg	CCNH	0.00590495	-1.07771	Parental - PD > R1 + PD
TC01003337.hg	CCT3	0.00507567	-1.11018	Parental - PD > R1 + PD
TC07000338.hg	CCT6A	0.00429819	-1.13586	Parental - PD > R1 + PD
TC07000398.hg	CCT6P1	0.00374124	-1.12514	Parental - PD > R1 + PD
TC07000388.hg	CCT6P3	0.00144596	-1.10658	Parental - PD > R1 + PD
TC21000353.hg	CCT8	0.0078516	-1.10535	Parental - PD > R1 + PD
TC06000737.hg	CD109	0.00341076	-1.19262	Parental - PD > R1 + PD
TC0Y000182.hg	CD24	0.00194215	1.10939	Parental - PD < R1 + PD
TC09000037.hg	CD274	0.00132278	1.4831	Parental - PD < R1 + PD
TC19000646.hg	CD3EAP	0.00357547	-1.08606	Parental - PD > R1 + PD
TC03001629.hg	CD47	0.00251182	1.09289	Parental - PD < R1 + PD
TC01001736.hg	CD55	0.00109269	1.23279	Parental - PD < R1 + PD
TC0Y000014.hg	CD99	0.00358797	1.07626	Parental - PD < R1 + PD
TC0Y000013.hg	CD99P1	0.000715683	1.10993	Parental - PD < R1 + PD
TC01000261.hg	CDA	2.68934e-05	1.48987	Parental - PD < R1 + PD
TC10000092.hg	CDC123	0.00285419	-1.0968	Parental - PD > R1 + PD
TC09002917.hg	CDC26	0.00711903	-1.06022	Parental - PD > R1 + PD
TC02001746.hg	CDC42EP3	0.00129261	1.16938	Parental - PD < R1 + PD
TC17001849.hg	CDC42EP4	0.00190102	-1.05902	Parental - PD > R1 + PD
TC19001849.hg	CDC42EP5	0.00449711	-1.09349	Parental - PD > R1 + PD
TC05000623.hg	CDC42SE2	0.00618356	1.04409	Parental - PD < R1 + PD
TC02001035.hg	CDCA7	0.00104385	-1.44134	Parental - PD > R1 + PD
TC05001205.hg	CDH10	0.00063231	1.35826	Parental - PD < R1 + PD
TC07003336.hg	CDK14	2.08873e-05	1.52302	Parental - PD < R1 + PD
TC12000178.hg	CDKN1B	0.000328854	1.1133	Parental - PD < R1 + PD
TC04000889.hg	CDKN2AIP	0.00410649	1.11132	Parental - PD < R1 + PD
TC16000948.hg	CDR2	0.00129558	1.09784	Parental - PD < R1 + PD
TC17000838.hg	CDR2L	0.00686693	1.04405	Parental - PD < R1 + PD
TC17002888.hg	CDRT1	0.0014687	1.14602	Parental - PD < R1 + PD
TC13000513.hg	CDX2	0.00539877	-1.06461	Parental - PD > R1 + PD
TC19001575.hg	CEACAM1	0.00148483	-1.31322	Parental - PD > R1 + PD
TC19000583.hg	CEACAM5	3.54784e-05	-1.96507	Parental - PD > R1 + PD
TC19000584.hg	CEACAM6	1.01411e-05	-1.99966	Parental - PD > R1 + PD
TC19001576.hg	CEACAM8	0.00307373	-1.08866	Parental - PD > R1 + PD
TC02001741.hg	CEBPZ	0.0071482	-1.0977	Parental - PD > R1 + PD
TC09000767.hg	CEL	0.000166463	-1.21326	Parental - PD > R1 + PD
TC09000768.hg	CELP	0.000668763	-1.14226	Parental - PD > R1 + PD
TC17001173.hg	CENPV	0.00243309	-1.15173	Parental - PD > R1 + PD
TC17002856.hg	CEP112	0.0086523	1.07566	Parental - PD < R1 + PD
TC01001558.hg	CEP350	0.000733487	1.10606	Parental - PD < R1 + PD
TC07001863.hg	CEP41	0.00916439	-1.10271	Parental - PD > R1 + PD
TC17000778.hg	CEP95	0.0029787	1.05781	Parental - PD < R1 + PD
TC09000690.hg	CERCAM	0.000328854	1.09116	Parental - PD < R1 + PD
TC22000890.hg	CERK	0.00188507	-1.10613	Parental - PD > R1 + PD
TC02000996.hg	CERS6	0.000206162	-1.17545	Parental - PD > R1 + PD
TC01006291.hg	CFH	0.00391799	-1.38844	Parental - PD > R1 + PD
TC14001029.hg	CFL2	0.0068259	1.10711	Parental - PD < R1 + PD
TC22000568.hg	CHCHD10	0.000328256	-1.15944	Parental - PD > R1 + PD
TC07001878.hg	CHCHD3	0.00942447	-1.08401	Parental - PD > R1 + PD
TC03001193.hg	CHCHD4	0.00184595	-1.11386	Parental - PD > R1 + PD
TC17000120.hg	CHD3	0.00573019	1.08281	Parental - PD < R1 + PD
TC08000412.hg	CHD7	0.000402811	-1.299	Parental - PD > R1 + PD
TC0X000403.hg	CHIC1	0.00405547	1.08472	Parental - PD < R1 + PD
TC03000461.hg	CHMP2B	0.00776059	-1.05	Parental - PD > R1 + PD
TC07003388.hg	CHN2	0.00828566	-1.07089	Parental - PD > R1 + PD
TC10001725.hg	CHST15	0.000747039	1.09066	Parental - PD < R1 + PD
TC02000580.hg	CIAO1	0.00276893	-1.04473	Parental - PD > R1 + PD
TC15001842.hg	CIB1	0.0038088	-1.04524	Parental - PD > R1 + PD
TC16000564.hg	CIRH1A	0.00260707	-1.133	Parental - PD > R1 + PD
TC10000358.hg	CISD1	0.00420947	-1.09117	Parental - PD > R1 + PD
TC06002168.hg	CITED2	0.00116678	1.28472	Parental - PD < R1 + PD
TC01002561.hg	CITED4	0.00396418	1.1306	Parental - PD < R1 + PD
TC01000821.hg	CLCA2	0.000234924	-1.43217	Parental - PD > R1 + PD
TC03002108.hg	CLDN1	0.000894405	-1.19846	Parental - PD > R1 + PD
TC12003207.hg	CLEC12A	0.00862894	-1.4058	Parental - PD > R1 + PD
TC16000159.hg	CLEC16A	0.00225807	1.05469	Parental - PD < R1 + PD
TC12001215.hg	CLEC7A	5.1979e-05	1.47655	Parental - PD < R1 + PD
TC09001748.hg	CLIC3	0.00211044	1.18809	Parental - PD < R1 + PD
TC01000314.hg	CLIC4	0.00373899	1.13414	Parental - PD < R1 + PD
TC06001768.hg	CLIC5	0.00132278	1.26973	Parental - PD < R1 + PD
TC12002073.hg	CLIP1	0.00132278	1.09056	Parental - PD < R1 + PD
TC02000192.hg	CLIP4	0.0035809	1.22082	Parental - PD < R1 + PD
TC05002125.hg	CLK4	0.000746294	1.13864	Parental - PD < R1 + PD
TC11002124.hg	CLNS1A	0.00350518	-1.06604	Parental - PD > R1 + PD
TC04001212.hg	CLOCK	0.00046459	-1.09709	Parental - PD > R1 + PD
TC11002058.hg	CLPB	0.0024395	-1.15158	Parental - PD > R1 + PD
TC17000999.hg	CLUH	0.000927505	-1.11054	Parental - PD > R1 + PD
TC06000951.hg	CLVS2	0.00507731	1.22291	Parental - PD < R1 + PD
TC05001158.hg	CMBL	0.00145407	-1.10269	Parental - PD > R1 + PD
TC16000640.hg	CMIP	0.00267862	-1.05619	Parental - PD > R1 + PD
TC16001171.hg	CMTM4	0.00271432	-1.08909	Parental - PD > R1 + PD
TC03000161.hg	CMTM7	0.0032138	-1.06945	Parental - PD > R1 + PD
TC01002891.hg	CNN3	0.00847422	1.10592	Parental - PD < R1 + PD
TC10000769.hg	CNNM2	6.55221e-05	1.33538	Parental - PD < R1 + PD
TC02000585.hg	CNNM4	0.00281755	1.10634	Parental - PD < R1 + PD
TC02001941.hg	CNRIP1	0.00458449	1.08555	Parental - PD < R1 + PD
TC12000311.hg	CNTN1	0.00201724	1.13545	Parental - PD < R1 + PD
TC01001934.hg	COA6	0.00125709	-1.10429	Parental - PD > R1 + PD
TC17000529.hg	COASY	0.00165622	-1.06523	Parental - PD > R1 + PD
TC06001879.hg	COL12A1	0.000328256	1.36403	Parental - PD < R1 + PD
TC02001361.hg	COL4A3	0.000246192	1.24948	Parental - PD < R1 + PD
TC02002832.hg	COL4A4	0.000412492	1.18202	Parental - PD < R1 + PD
TC0X001267.hg	COL4A6	0.00677257	-1.07724	Parental - PD > R1 + PD
TC09000787.hg	COL5A1	0.002501	1.12231	Parental - PD < R1 + PD
TC21000249.hg	COL6A1	0.00979987	1.05069	Parental - PD < R1 + PD
TC07003379.hg	COPG2	0.00805601	-1.09366	Parental - PD > R1 + PD
TC02001439.hg	COPS8	0.00357547	-1.12404	Parental - PD > R1 + PD
TC16000490.hg	COQ9	0.000915648	-1.08792	Parental - PD > R1 + PD
TC09001404.hg	CORO2A	0.00545363	-1.13308	Parental - PD > R1 + PD
TC17000162.hg	COX10	0.000526715	-1.11765	Parental - PD > R1 + PD
TC10001584.hg	COX15	0.00243309	-1.06937	Parental - PD > R1 + PD
TC16000665.hg	COX4I1	0.00216261	-1.03672	Parental - PD > R1 + PD
TC02000592.hg	COX5B	0.00211076	-1.06168	Parental - PD > R1 + PD
TC12003257.hg	COX6A1	0.00109066	-1.05514	Parental - PD > R1 + PD
TC16001055.hg	COX6A2	0.00997108	-1.05767	Parental - PD > R1 + PD
TC06001880.hg	COX7A2	0.00273174	-1.07267	Parental - PD > R1 + PD
TC0X000423.hg	COX7B	0.00588712	-1.138	Parental - PD > R1 + PD
TC03001884.hg	CP	0.00981557	-1.58526	Parental - PD > R1 + PD
TC12001705.hg	CPM	0.00841966	1.13217	Parental - PD < R1 + PD
TC02001246.hg	CPS1	0.000457814	1.22466	Parental - PD < R1 + PD
TC14000568.hg	CPSF2	0.000790011	-1.18215	Parental - PD > R1 + PD
TC01000651.hg	CPT2	0.00149871	-1.17478	Parental - PD > R1 + PD
TC07001236.hg	CPVL	0.00554025	-1.10921	Parental - PD > R1 + PD
TC04002933.hg	CPZ	0.00168831	1.06463	Parental - PD < R1 + PD
TC03001123.hg	CRBN	0.00394755	1.12885	Parental - PD < R1 + PD
TC07001898.hg	CREB3L2	0.00068539	1.16654	Parental - PD < R1 + PD
TC01003481.hg	CREG1	0.00277625	-1.14201	Parental - PD > R1 + PD
TC02000230.hg	CRIM1	0.000104586	1.2722	Parental - PD < R1 + PD
TC06001785.hg	CRISP3	0.00228037	1.59416	Parental - PD < R1 + PD
TC08000498.hg	CRISPLD1	0.00132278	1.19251	Parental - PD < R1 + PD
TC03000480.hg	CRYBG3	0.00598764	-1.08492	Parental - PD > R1 + PD
TC12003213.hg	CS	0.00735081	-1.08539	Parental - PD > R1 + PD
TC10000269.hg	CSGALNACT2	0.00233879	1.07019	Parental - PD < R1 + PD
TC12001501.hg	CSRNP2	0.00521227	1.05066	Parental - PD < R1 + PD
TC20000720.hg	CST5	0.00972735	1.32756	Parental - PD < R1 + PD
TC03000630.hg	CSTA	0.00146557	-1.3569	Parental - PD > R1 + PD
TC21000509.hg	CSTB	0.000766861	-1.0956	Parental - PD > R1 + PD
TC11001536.hg	CSTF3	0.00116678	-1.1405	Parental - PD > R1 + PD
TC05000080.hg	CT49	0.00257922	-1.09443	Parental - PD > R1 + PD
TC04000963.hg	CTBP1	0.00651391	-1.03318	Parental - PD > R1 + PD
TC01000757.hg	CTH	0.00641533	1.07631	Parental - PD < R1 + PD
TC20000361.hg	CTSA	0.0038879	1.06049	Parental - PD < R1 + PD
TC01001720.hg	CTSE	0.00324909	-1.07454	Parental - PD > R1 + PD
TC11001971.hg	CTSF	0.00538472	1.19419	Parental - PD < R1 + PD
TC04001670.hg	CTSO	0.00425234	1.37378	Parental - PD < R1 + PD
TC01000987.hg	CTTNBP2NL	0.000688755	1.09449	Parental - PD < R1 + PD
TC16000683.hg	CTU2	0.00658116	-1.04551	Parental - PD > R1 + PD
TC06001742.hg	CUL7	0.00855652	1.09968	Parental - PD < R1 + PD
TC07000650.hg	CUX1	0.00100603	1.11473	Parental - PD < R1 + PD
TC21000049.hg	CXADR	0.000560176	-1.22381	Parental - PD > R1 + PD
TC15001028.hg	CXADRP2	0.00356491	-1.23808	Parental - PD > R1 + PD
TC0X000904.hg	CXORF23	0.00211076	1.10609	Parental - PD < R1 + PD
TC0X000021.hg	CXORF28	0.0061847	-1.07762	Parental - PD > R1 + PD
TC0X000965.hg	CXORF38	0.00742145	-1.07438	Parental - PD > R1 + PD
TC0X000517.hg	CXORF57	0.00308053	-1.13575	Parental - PD > R1 + PD
TC0X001299.hg	CXORF61	0.00909555	1.12586	Parental - PD < R1 + PD
TC05000715.hg	CXXC5	0.00211316	1.04318	Parental - PD < R1 + PD
TC18000574.hg	CYB5A	0.0041512	-1.15635	Parental - PD > R1 + PD
TC16000569.hg	CYB5B	0.00514989	-1.17026	Parental - PD > R1 + PD
TC01003712.hg	CYB5R1	0.000861414	1.19954	Parental - PD < R1 + PD
TC16001339.hg	CYBA	0.00176697	-1.07269	Parental - PD > R1 + PD
TC02001021.hg	CYBRD1	0.00132278	1.26302	Parental - PD < R1 + PD
TC08000840.hg	CYC1	0.000605746	-1.13456	Parental - PD > R1 + PD
TC07001207.hg	CYCS	0.00758094	-1.19283	Parental - PD > R1 + PD
TC16000443.hg	CYLD	0.00187387	1.14521	Parental - PD < R1 + PD
TC20000962.hg	CYP24A1	0.000339845	-1.62305	Parental - PD > R1 + PD
TC19000571.hg	CYP2B6	0.00332724	-1.27376	Parental - PD > R1 + PD
TC19000570.hg	CYP2B7P1	0.00213797	-1.1453	Parental - PD > R1 + PD
TC19000573.hg	CYP2F1	0.00100833	-1.19063	Parental - PD > R1 + PD
TC19000575.hg	CYP2S1	0.00954773	-1.12781	Parental - PD > R1 + PD
TC04000555.hg	CYP2U1	0.00620233	1.07257	Parental - PD < R1 + PD
TC19001262.hg	CYP4F11	0.00145457	-1.22308	Parental - PD > R1 + PD
TC19000272.hg	CYP4F22	0.000298306	-1.1984	Parental - PD > R1 + PD
TC01000818.hg	CYR61	0.00139404	1.34244	Parental - PD < R1 + PD
TC07001127.hg	CYTH3	0.00025124	1.14623	Parental - PD < R1 + PD
TC14000356.hg	DAAM1	0.000687702	1.15836	Parental - PD < R1 + PD
TC05003425.hg	DAB2	0.000339035	1.63035	Parental - PD < R1 + PD
TC14000353.hg	DACT1	0.00596444	1.11055	Parental - PD < R1 + PD
TC07003349.hg	DAGLB	0.00826766	1.0514	Parental - PD < R1 + PD
TC04000297.hg	DANCR	0.000448809	-1.1326	Parental - PD > R1 + PD
TC01001305.hg	DAP3	0.00115532	-1.09319	Parental - PD > R1 + PD
TC09000398.hg	DAPK1	0.00101771	1.20683	Parental - PD < R1 + PD
TC04000517.hg	DAPP1	0.00101163	1.21436	Parental - PD < R1 + PD
TC02002377.hg	DARS	0.00390391	-1.062	Parental - PD > R1 + PD
TC05002108.hg	DBN1	0.00262809	1.06231	Parental - PD < R1 + PD
TC08000648.hg	DCAF13	0.0016493	-1.13826	Parental - PD > R1 + PD
TC01001463.hg	DCAF6	0.00223917	1.06764	Parental - PD < R1 + PD
TC04000744.hg	DCLK2	0.0015912	1.54259	Parental - PD < R1 + PD
TC12001804.hg	DCN	0.000523759	1.32755	Parental - PD < R1 + PD
TC11001173.hg	DCPS	0.00800977	-1.06586	Parental - PD > R1 + PD
TC16001031.hg	DCTPP1	0.000941447	-1.16868	Parental - PD > R1 + PD
TC03002052.hg	DCUN1D1	0.00487819	-1.05489	Parental - PD > R1 + PD
TC6_qbl_hap6000232.hg	DDAH2	0.00775354	1.06508	Parental - PD < R1 + PD
TC22001486.hg	DDT	0.00919856	-1.05213	Parental - PD > R1 + PD
TC11000981.hg	DDX10	0.00268856	-1.12934	Parental - PD > R1 + PD
TC01000001.hg	DDX11L1	0.00173444	-1.08352	Parental - PD > R1 + PD
TC16000001.hg	DDX11L10	0.000877687	-1.1626	Parental - PD > R1 + PD
TC02002226.hg	DDX11L2	0.00523683	-1.06297	Parental - PD > R1 + PD
TC02000742.hg	DDX18	0.00258392	-1.109	Parental - PD > R1 + PD
TC10000413.hg	DDX21	0.00194912	-1.18169	Parental - PD > R1 + PD
TC20000385.hg	DDX27	0.00297939	-1.04534	Parental - PD > R1 + PD
TC09001675.hg	DDX31	0.00206066	-1.08702	Parental - PD > R1 + PD
TC12001984.hg	DDX54	0.00154465	-1.06321	Parental - PD > R1 + PD
TC12000989.hg	DDX55	0.00175599	-1.10755	Parental - PD > R1 + PD
TC07001343.hg	DDX56	0.00109591	-1.08364	Parental - PD > R1 + PD
TC09000999.hg	DDX58	0.00553692	1.17014	Parental - PD < R1 + PD
TC04001718.hg	DDX60	0.000298306	1.3553	Parental - PD < R1 + PD
TC04001719.hg	DDX60L	0.000523843	1.09222	Parental - PD < R1 + PD
TC01006366.hg	DENND2C	0.000535121	1.15469	Parental - PD < R1 + PD
TC08000793.hg	DENND3	0.000679154	1.13068	Parental - PD < R1 + PD
TC22000829.hg	DESI1	0.00176697	-1.09293	Parental - PD > R1 + PD
TC01002190.hg	DFFA	0.00965722	-1.03889	Parental - PD > R1 + PD
TC07001205.hg	DFNA5	0.0038088	1.07097	Parental - PD < R1 + PD
TC11000812.hg	DGAT2	0.000328256	-1.11413	Parental - PD > R1 + PD
TC22000490.hg	DGCR2	0.00100603	1.06031	Parental - PD < R1 + PD
TC17000699.hg	DGKE	0.00174577	-1.14143	Parental - PD > R1 + PD
TC13000150.hg	DGKH	0.00169621	-1.14576	Parental - PD > R1 + PD
TC11000395.hg	DGKZ	0.0059407	-1.04919	Parental - PD > R1 + PD
TC16000599.hg	DHODH	0.0059407	-1.06887	Parental - PD > R1 + PD
TC17000439.hg	DHRS11	0.00893832	-1.06738	Parental - PD > R1 + PD
TC14001184.hg	DHRS7	0.00259628	1.07114	Parental - PD < R1 + PD
TC02001000.hg	DHRS9	5.77081e-06	-1.80825	Parental - PD > R1 + PD
TC17001057.hg	DHX33	0.000894405	-1.09194	Parental - PD > R1 + PD
TC12002105.hg	DHX37	0.00272685	-1.06491	Parental - PD > R1 + PD
TC0X000464.hg	DIAPH2	0.00919856	-1.07669	Parental - PD > R1 + PD
TC05001401.hg	DIMT1	0.000861414	-1.12439	Parental - PD > R1 + PD
TC12000393.hg	DIP2B	0.00554928	1.06397	Parental - PD < R1 + PD
TC19000660.hg	DKFZP434J0226	0.00855486	1.04849	Parental - PD < R1 + PD
TC11001425.hg	DKK3	0.000556982	1.13952	Parental - PD < R1 + PD
TC11001005.hg	DLAT	0.0018158	-1.19321	Parental - PD > R1 + PD
TC08001000.hg	DLC1	0.000159321	1.19636	Parental - PD < R1 + PD
TC07000697.hg	DLD	0.00223748	-1.09535	Parental - PD > R1 + PD
TC03002174.hg	DLG1	0.00619336	1.05153	Parental - PD < R1 + PD
TC14000465.hg	DLST	0.00267862	-1.05902	Parental - PD > R1 + PD
TC17001675.hg	DLX3	0.00302353	1.05824	Parental - PD < R1 + PD
TC17000652.hg	DLX4	0.00961829	1.04707	Parental - PD < R1 + PD
TC07001627.hg	DLX5	0.00844733	1.05753	Parental - PD < R1 + PD
TC14001103.hg	DNAAF2	0.00396691	-1.08659	Parental - PD > R1 + PD
TC07000133.hg	DNAH11	0.00129942	1.35684	Parental - PD < R1 + PD
TC09000134.hg	DNAJA1	0.00881715	-1.07153	Parental - PD > R1 + PD
TC16001087.hg	DNAJA2	0.0016707	-1.07125	Parental - PD > R1 + PD
TC16000130.hg	DNAJA3	0.000515494	-1.10534	Parental - PD > R1 + PD
TC02001323.hg	DNAJB2	0.0033914	1.05837	Parental - PD < R1 + PD
TC01006271.hg	DNAJB4	0.00571598	1.10287	Parental - PD < R1 + PD
TC01002156.hg	DNAJC11	0.00121567	-1.08392	Parental - PD > R1 + PD
TC01000729.hg	DNAJC6	0.00212039	1.15792	Parental - PD < R1 + PD
TC19001212.hg	DNASE2	0.00236639	1.13014	Parental - PD < R1 + PD
TC0X000574.hg	DOCK11	0.000130312	1.85236	Parental - PD < R1 + PD
TC03000318.hg	DOCK3	0.00456766	1.20171	Parental - PD < R1 + PD
TC13000825.hg	DOCK9	0.00666019	-1.11399	Parental - PD > R1 + PD
TC16001140.hg	DOK4	0.00627302	1.10064	Parental - PD < R1 + PD
TC04000048.hg	DOK7	0.00993488	-1.04681	Parental - PD > R1 + PD
TC09000707.hg	DOLPP1	0.00923973	-1.11114	Parental - PD > R1 + PD
TC11002363.hg	DPAGT1	0.00251182	-1.10006	Parental - PD > R1 + PD
TC01000554.hg	DPH2	0.00265513	-1.07022	Parental - PD > R1 + PD
TC01002924.hg	DPH5	0.00741886	-1.0885	Parental - PD > R1 + PD
TC02002478.hg	DPP4	0.000456986	1.57156	Parental - PD < R1 + PD
TC12001663.hg	DPY19L2	0.000498627	1.16161	Parental - PD < R1 + PD
TC07001275.hg	DPY19L2P1	0.00046459	1.19486	Parental - PD < R1 + PD
TC01002903.hg	DPYD	0.000185076	1.40709	Parental - PD < R1 + PD
TC05001909.hg	DPYSL3	0.000372871	1.36192	Parental - PD < R1 + PD
TC12000793.hg	DRAM1	0.000141935	1.22362	Parental - PD < R1 + PD
TC17000204.hg	DRG2	0.00493684	-1.043	Parental - PD > R1 + PD
TC18000436.hg	DSC2	0.00049047	-1.27135	Parental - PD > R1 + PD
TC18000128.hg	DSG2	0.00307603	-1.03907	Parental - PD > R1 + PD
TC06000060.hg	DSP	0.00225201	1.13591	Parental - PD < R1 + PD
TC01003743.hg	DSTYK	0.00415176	1.05617	Parental - PD < R1 + PD
TC02001661.hg	DTNB	0.000110222	1.15354	Parental - PD < R1 + PD
TC05001706.hg	DTWD2	0.00627449	-1.10191	Parental - PD > R1 + PD
TC03000632.hg	DTX3L	0.00772319	1.05365	Parental - PD < R1 + PD
TC17001972.hg	DUS1L	0.00599152	-1.0477	Parental - PD > R1 + PD
TC16002055.hg	DUS2L	0.00766266	-1.07696	Parental - PD > R1 + PD
TC01003847.hg	DUSP10	7.60381e-05	1.34236	Parental - PD < R1 + PD
TC12001796.hg	DUSP6	6.79798e-05	-1.81145	Parental - PD > R1 + PD
TC17001079.hg	DVL2	0.00341392	1.04645	Parental - PD < R1 + PD
TC20000242.hg	DYNLRB1	0.0020113	1.0768	Parental - PD < R1 + PD
TC03000548.hg	DZIP3	0.00638315	1.11233	Parental - PD < R1 + PD
TC16000533.hg	E2F4	0.00196874	-1.07112	Parental - PD > R1 + PD
TC08000529.hg	E2F5	0.000496628	-1.15266	Parental - PD > R1 + PD
TC16000965.hg	EARS2	0.0015912	-1.09004	Parental - PD > R1 + PD
TC20000028.hg	EBF4	0.00585577	1.04025	Parental - PD < R1 + PD
TC01002580.hg	EBNA1BP2	0.00178224	-1.08532	Parental - PD > R1 + PD
TC06001235.hg	ECI2	0.00415459	1.08614	Parental - PD < R1 + PD
TC01001953.hg	EDARADD	0.00116678	-1.27281	Parental - PD > R1 + PD
TC01003623.hg	EDEM3	0.00138052	-1.09956	Parental - PD > R1 + PD
TC05001558.hg	EDIL3	0.000104586	1.29787	Parental - PD < R1 + PD
TC06000087.hg	EDN1	0.00510649	1.11872	Parental - PD < R1 + PD
TC13000748.hg	EDNRB	0.000320074	1.709	Parental - PD < R1 + PD
TC13000107.hg	EEF1DP3	0.0028129	-1.08049	Parental - PD > R1 + PD
TC06004111.hg	EEF1E1	0.00439746	-1.12625	Parental - PD > R1 + PD
TC12001115.hg	EFCAB4B	0.00644792	-1.05198	Parental - PD > R1 + PD
TC02001405.hg	EFHD1	0.00305382	-1.07339	Parental - PD > R1 + PD
TC01000187.hg	EFHD2	0.00136493	-1.08063	Parental - PD > R1 + PD
TC01001288.hg	EFNA1	0.000258416	1.12955	Parental - PD < R1 + PD
TC0X000362.hg	EFNB1	0.00186443	-1.11122	Parental - PD > R1 + PD
TC13000860.hg	EFNB2	0.00976197	-1.05421	Parental - PD > R1 + PD
TC17001586.hg	EFTUD2	0.00356374	-1.08673	Parental - PD > R1 + PD
TC11000329.hg	EHF	0.00789851	-1.33656	Parental - PD > R1 + PD
TC03000815.hg	EIF2A	0.00194032	-1.08841	Parental - PD > R1 + PD
TC02002074.hg	EIF2AK3	0.00206077	1.0905	Parental - PD < R1 + PD
TC14000466.hg	EIF2B2	0.0071482	-1.09415	Parental - PD > R1 + PD
TC01002603.hg	EIF2B3	0.00796332	-1.11047	Parental - PD > R1 + PD
TC03000992.hg	EIF2B5	0.00205074	-1.06311	Parental - PD > R1 + PD
TC07000030.hg	EIF3B	0.00257922	-1.06095	Parental - PD > R1 + PD
TC22000711.hg	EIF3D	0.00176697	-1.05509	Parental - PD > R1 + PD
TC19001158.hg	EIF3G	0.00174577	1.05105	Parental - PD < R1 + PD
TC15000340.hg	EIF3J	0.00784147	-1.05715	Parental - PD > R1 + PD
TC19000531.hg	EIF3K	0.00194032	-1.08268	Parental - PD > R1 + PD
TC11000309.hg	EIF3M	0.00104631	-1.07267	Parental - PD > R1 + PD
TC02000603.hg	EIF5B	0.00883133	-1.08485	Parental - PD > R1 + PD
TC20001747.hg	EIF6	0.00482808	-1.04513	Parental - PD > R1 + PD
TC17001147.hg	ELAC2	0.0019927	-1.0941	Parental - PD > R1 + PD
TC04001577.hg	ELF2	0.00503926	1.07426	Parental - PD < R1 + PD
TC11001546.hg	ELF5	0.000644	-1.64315	Parental - PD > R1 + PD
TC19001290.hg	ELL	0.00908129	1.05303	Parental - PD < R1 + PD
TC05001610.hg	ELL2	0.00301627	-1.12492	Parental - PD > R1 + PD
TC04000690.hg	ELMOD2	0.00566012	1.07459	Parental - PD < R1 + PD
TC08000216.hg	ELP3	0.00309302	-1.05929	Parental - PD > R1 + PD
TC05001331.hg	EMB	0.00223299	1.18097	Parental - PD < R1 + PD
TC01001053.hg	EMBP1	0.00284533	1.16916	Parental - PD < R1 + PD
TC12003223.hg	EMG1	0.0022423	-1.05547	Parental - PD > R1 + PD
TC19001625.hg	EML2	0.00952898	-1.06465	Parental - PD > R1 + PD
TC02000260.hg	EML4	0.00176957	-1.12528	Parental - PD > R1 + PD
TC10000853.hg	EMX2	0.00925472	1.08107	Parental - PD < R1 + PD
TC05001481.hg	ENC1	0.00888213	-1.0739	Parental - PD > R1 + PD
TC09000703.hg	ENDOG	0.00421253	-1.07718	Parental - PD > R1 + PD
TC04000454.hg	ENOPH1	0.00298013	-1.17871	Parental - PD > R1 + PD
TC0X001363.hg	ENOX2	0.00735125	-1.05661	Parental - PD > R1 + PD
TC04000572.hg	ENPEP	0.00759587	1.13023	Parental - PD < R1 + PD
TC06000985.hg	ENPP1	0.000319757	1.94953	Parental - PD < R1 + PD
TC06001770.hg	ENPP5	0.00243154	1.49356	Parental - PD < R1 + PD
TC20000166.hg	ENTPD6	0.00164573	-1.06482	Parental - PD > R1 + PD
TC02000281.hg	EPAS1	0.000371776	1.06419	Parental - PD < R1 + PD
TC05001676.hg	EPB41L4A	0.00596266	1.3056	Parental - PD < R1 + PD
TC09001466.hg	EPB41L4B	0.00252889	-1.09733	Parental - PD > R1 + PD
TC02000758.hg	EPB41L5	0.00262253	1.15643	Parental - PD < R1 + PD
TC02000293.hg	EPCAM	0.000188997	-1.19755	Parental - PD > R1 + PD
TC07003323.hg	EPDR1	0.00157669	1.17865	Parental - PD < R1 + PD
TC04000413.hg	EPGN	0.00600527	1.50702	Parental - PD < R1 + PD
TC01002258.hg	EPHA2	0.000145524	-1.16622	Parental - PD > R1 + PD
TC02002808.hg	EPHA4	0.000576031	1.24284	Parental - PD < R1 + PD
TC07000923.hg	EPHB6	9.76981e-05	-1.19548	Parental - PD > R1 + PD
TC01001856.hg	EPHX1	0.000110222	-1.13316	Parental - PD > R1 + PD
TC01002649.hg	EPS15	0.00397164	1.05759	Parental - PD < R1 + PD
TC13000612.hg	EPSTI1	0.000125328	1.43472	Parental - PD < R1 + PD
TC02000150.hg	EPT1	0.00351159	-1.20241	Parental - PD > R1 + PD
TC12000014.hg	ERC1	0.00104385	1.1349	Parental - PD < R1 + PD
TC14001141.hg	ERO1L	0.00527381	-1.11037	Parental - PD > R1 + PD
TC12001277.hg	ERP27	0.000219134	1.29018	Parental - PD < R1 + PD
TC09001416.hg	ERP44	0.00403026	-1.04014	Parental - PD > R1 + PD
TC20000637.hg	ESF1	0.00135193	-1.09997	Parental - PD > R1 + PD
TC11000596.hg	ESRRA	0.00255816	-1.05965	Parental - PD > R1 + PD
TC07002084.hg	ESYT2	0.000391272	1.12139	Parental - PD < R1 + PD
TC05001831.hg	ETF1	0.00510649	-1.08494	Parental - PD > R1 + PD
TC15001685.hg	ETFA	0.00146178	-1.09459	Parental - PD > R1 + PD
TC19001774.hg	ETFB	0.00395381	-1.05738	Parental - PD > R1 + PD
TC17001560.hg	ETV4	0.000246192	-1.3231	Parental - PD > R1 + PD
TC03003333.hg	ETV5	0.000183633	-1.165	Parental - PD > R1 + PD
TC01002868.hg	EVI5	0.00576223	1.06325	Parental - PD < R1 + PD
TC06001207.hg	EXOC2	0.00405988	-1.05844	Parental - PD > R1 + PD
TC10000661.hg	EXOC6	0.00102873	-1.18668	Parental - PD > R1 + PD
TC09000740.hg	EXOSC2	0.00691329	-1.10653	Parental - PD > R1 + PD
TC09002891.hg	EXOSC3	0.00948178	-1.05426	Parental - PD > R1 + PD
TC08000838.hg	EXOSC4	0.00112612	-1.0792	Parental - PD > R1 + PD
TC08001548.hg	EXT1	0.006887	1.13995	Parental - PD < R1 + PD
TC05000372.hg	F2RL1	0.00571806	-1.07679	Parental - PD > R1 + PD
TC01003498.hg	F5	0.000941447	-1.20877	Parental - PD > R1 + PD
TC16001271.hg	FA2H	0.00135702	-1.22317	Parental - PD > R1 + PD
TC0X000346.hg	FAAH2	0.0081224	1.2063	Parental - PD < R1 + PD
TC08001365.hg	FABP4	3.73366e-06	-2.17666	Parental - PD > R1 + PD
TC08000518.hg	FABP5	0.00133534	-1.11523	Parental - PD > R1 + PD
TC15000747.hg	FAH	0.00118901	-1.08705	Parental - PD > R1 + PD
TC01000931.hg	FAM102B	0.000915648	-1.18635	Parental - PD > R1 + PD
TC15000751.hg	FAM108C1	0.00136553	-1.15804	Parental - PD > R1 + PD
TC08000401.hg	FAM110B	0.000915648	1.12815	Parental - PD < R1 + PD
TC04000222.hg	FAM114A1	0.00356491	1.13103	Parental - PD < R1 + PD
TC09000448.hg	FAM120A	0.00670508	-1.03798	Parental - PD > R1 + PD
TC09000317.hg	FAM122A	0.00139404	1.08599	Parental - PD < R1 + PD
TC0X000641.hg	FAM122C	0.00638533	1.12787	Parental - PD < R1 + PD
TC0X000645.hg	FAM127A	0.00555674	1.07702	Parental - PD < R1 + PD
TC02001318.hg	FAM134A	0.00791454	1.0435	Parental - PD < R1 + PD
TC05001182.hg	FAM134B	6.01253e-05	1.48015	Parental - PD < R1 + PD
TC02001961.hg	FAM136A	0.00194133	-1.06434	Parental - PD > R1 + PD
TC05001822.hg	FAM13B	0.00012127	1.18616	Parental - PD < R1 + PD
TC10000836.hg	FAM160B1	0.000293382	1.20974	Parental - PD < R1 + PD
TC03000631.hg	FAM162A	0.000515494	-1.18803	Parental - PD > R1 + PD
TC10001065.hg	FAM188A	0.00572045	1.0497	Parental - PD < R1 + PD
TC16000021.hg	FAM195A	0.00619336	-1.06005	Parental - PD > R1 + PD
TC0X000510.hg	FAM199X	0.00486494	-1.05275	Parental - PD > R1 + PD
TC21000240.hg	FAM207A	0.00423376	-1.04809	Parental - PD > R1 + PD
TC10000049.hg	FAM208B	0.00640423	-1.08189	Parental - PD > R1 + PD
TC10000581.hg	FAM213A	7.52545e-05	-1.26229	Parental - PD > R1 + PD
TC10000310.hg	FAM21B	0.00591555	1.08805	Parental - PD < R1 + PD
TC09000570.hg	FAM225A	0.00980467	1.06519	Parental - PD < R1 + PD
TC06000895.hg	FAM229B	0.00942447	1.12642	Parental - PD < R1 + PD
TC19000319.hg	FAM32A	0.00130364	1.07957	Parental - PD < R1 + PD
TC02001600.hg	FAM49A	0.00734319	1.0854	Parental - PD < R1 + PD
TC12001361.hg	FAM60A	0.0038088	-1.05385	Parental - PD > R1 + PD
TC16000541.hg	FAM65A	0.0018158	1.06152	Parental - PD < R1 + PD
TC01002870.hg	FAM69A	0.00778169	-1.06562	Parental - PD > R1 + PD
TC16000842.hg	FAM86A	0.000924265	-1.11951	Parental - PD > R1 + PD
TC08000988.hg	FAM86B1	0.00251182	-1.07602	Parental - PD > R1 + PD
TC08000995.hg	FAM86B2	0.00274399	-1.08065	Parental - PD > R1 + PD
TC11000742.hg	FAM86C1	0.000668401	-1.15092	Parental - PD > R1 + PD
TC11001996.hg	FAM86C2P	0.000188997	-1.13661	Parental - PD > R1 + PD
TC03001563.hg	FAM86DP	0.00166221	-1.08987	Parental - PD > R1 + PD
TC04000986.hg	FAM86EP	0.00171725	-1.13262	Parental - PD > R1 + PD
TC12001176.hg	FAM86FP	0.00517005	-1.0966	Parental - PD > R1 + PD
TC03001776.hg	FAM86HP	0.00306634	-1.08818	Parental - PD > R1 + PD
TC03000649.hg	FAM86JP	0.000857456	-1.14683	Parental - PD > R1 + PD
TC02001878.hg	FANCL	0.00727632	-1.07913	Parental - PD > R1 + PD
TC13000344.hg	FARP1	0.0016254	1.08216	Parental - PD < R1 + PD
TC02002813.hg	FARSB	0.00633975	-1.17555	Parental - PD > R1 + PD
TC17001973.hg	FASN	0.00104385	-1.19364	Parental - PD > R1 + PD
TC02002510.hg	FASTKD1	0.00337923	-1.10156	Parental - PD > R1 + PD
TC02001221.hg	FASTKD2	0.000769585	-1.1485	Parental - PD > R1 + PD
TC05001954.hg	FAT2	0.00133989	-1.10563	Parental - PD > R1 + PD
TC11000903.hg	FAT3	0.00277099	1.20649	Parental - PD < R1 + PD
TC04000636.hg	FAT4	0.00265485	1.10315	Parental - PD < R1 + PD
TC19001526.hg	FBL	0.00663409	-1.07953	Parental - PD > R1 + PD
TC15001335.hg	FBN1	0.000316267	1.27452	Parental - PD < R1 + PD
TC05001752.hg	FBN2	0.00425234	-1.09916	Parental - PD > R1 + PD
TC19001154.hg	FBXL12	0.00308996	1.05596	Parental - PD < R1 + PD
TC03000166.hg	FBXL2	0.00272732	1.12392	Parental - PD < R1 + PD
TC13000742.hg	FBXL3	0.00397626	1.07763	Parental - PD < R1 + PD
TC15000705.hg	FBXO22	0.00545363	-1.07447	Parental - PD > R1 + PD
TC19001511.hg	FBXO27	0.00610889	-1.07004	Parental - PD > R1 + PD
TC11001541.hg	FBXO3	0.00318841	1.08436	Parental - PD < R1 + PD
TC03001098.hg	FBXO45	0.00696152	-1.04509	Parental - PD > R1 + PD
TC04001751.hg	FBXO8	0.0014687	1.1503	Parental - PD < R1 + PD
TC17000221.hg	FBXW10	0.0027407	1.12989	Parental - PD < R1 + PD
TC12000920.hg	FBXW8	0.00269636	1.11945	Parental - PD < R1 + PD
TC11003494.hg	FDXACB1	0.000642535	-1.10251	Parental - PD > R1 + PD
TC20000603.hg	FERMT1	0.000523843	-1.20059	Parental - PD > R1 + PD
TC10000665.hg	FFAR4	0.00250713	-1.10148	Parental - PD > R1 + PD
TC12000297.hg	FGD4	0.00390265	1.08732	Parental - PD < R1 + PD
TC12001829.hg	FGD6	0.000797863	1.21815	Parental - PD < R1 + PD
TC05000943.hg	FGF18	0.00772248	1.09043	Parental - PD < R1 + PD
TC04000029.hg	FGFR3	0.000401142	-1.17708	Parental - PD > R1 + PD
TC01000698.hg	FGGY	0.00924391	1.05871	Parental - PD < R1 + PD
TC04000768.hg	FHDC1	8.61666e-05	1.43052	Parental - PD < R1 + PD
TC0X000658.hg	FHL1	0.00286098	1.26753	Parental - PD < R1 + PD
TC02002167.hg	FHL2	0.000183454	1.25204	Parental - PD < R1 + PD
TC16001184.hg	FHOD1	0.00118583	-1.08917	Parental - PD > R1 + PD
TC02002484.hg	FIGN	0.000219876	1.30786	Parental - PD < R1 + PD
TC03001608.hg	FILIP1L	0.000496628	1.19445	Parental - PD < R1 + PD
TC11000337.hg	FJX1	0.00302581	-1.06566	Parental - PD > R1 + PD
TC12000028.hg	FKBP4	0.000498627	-1.11851	Parental - PD > R1 + PD
TC02002574.hg	FKBP7	0.00215777	1.12647	Parental - PD < R1 + PD
TC19001291.hg	FKBP8	0.0038088	1.0608	Parental - PD < R1 + PD
TC07000213.hg	FKBP9	0.00148663	1.08122	Parental - PD < R1 + PD
TC07001398.hg	FKBP9L	0.0038088	1.07195	Parental - PD < R1 + PD
TC01001282.hg	FLAD1	0.00820356	-1.04783	Parental - PD > R1 + PD
TC04000523.hg	FLJ20021	0.00792124	1.07985	Parental - PD < R1 + PD
TC03000375.hg	FLNB	0.00186908	1.08237	Parental - PD < R1 + PD
TC14002303.hg	FLVCR2	0.000233389	1.21663	Parental - PD < R1 + PD
TC02000941.hg	FMNL2	0.00319866	1.25082	Parental - PD < R1 + PD
TC02002747.hg	FN1	0.000106168	1.32404	Parental - PD < R1 + PD
TC09001656.hg	FNBP1	0.00689736	1.06669	Parental - PD < R1 + PD
TC01000863.hg	FNBP1L	0.00107375	1.09867	Parental - PD < R1 + PD
TC05003427.hg	FNIP1	0.00068539	1.12186	Parental - PD < R1 + PD
TC09000099.hg	FOCAD	0.00243309	1.08376	Parental - PD < R1 + PD
TC11000754.hg	FOLR1	0.00632113	1.1456	Parental - PD < R1 + PD
TC11001948.hg	FOSL1	0.00216138	-1.10409	Parental - PD > R1 + PD
TC01002632.hg	FOXD2-AS1	0.00658394	-1.06122	Parental - PD > R1 + PD
TC12000118.hg	FOXJ2	0.000894405	1.0819	Parental - PD < R1 + PD
TC14002331.hg	FOXN3	0.001094	1.14767	Parental - PD < R1 + PD
TC06000868.hg	FOXO3	0.000843033	1.09152	Parental - PD < R1 + PD
TC0X000381.hg	FOXO4	0.00530861	1.22164	Parental - PD < R1 + PD
TC03001546.hg	FOXP1	0.000319757	1.19681	Parental - PD < R1 + PD
TC06000009.hg	FOXQ1	8.21442e-05	-1.23222	Parental - PD > R1 + PD
TC11001170.hg	FOXRED1	0.00881985	-1.0682	Parental - PD > R1 + PD
TC19000789.hg	FPR3	0.00626484	1.16812	Parental - PD < R1 + PD
TC04000434.hg	FRAS1	0.000562163	1.3744	Parental - PD < R1 + PD
TC10001053.hg	FRMD4A	0.00625014	1.05444	Parental - PD < R1 + PD
TC03001540.hg	FRMD4B	0.00105755	-1.10286	Parental - PD > R1 + PD
TC12000614.hg	FRS2	0.00122805	1.08179	Parental - PD < R1 + PD
TC13000109.hg	FRY	0.000328696	-1.49908	Parental - PD > R1 + PD
TC07000055.hg	FSCN1	0.00328346	-1.12927	Parental - PD > R1 + PD
TC19000012.hg	FSTL3	0.00503133	1.18628	Parental - PD < R1 + PD
TC05001780.hg	FSTL4	0.000328854	-1.17075	Parental - PD > R1 + PD
TC07001095.hg	FTSJ2	0.0021569	-1.05985	Parental - PD > R1 + PD
TC17001786.hg	FTSJ3	0.00699688	-1.06785	Parental - PD > R1 + PD
TC0X001156.hg	FTX	0.00915229	1.21539	Parental - PD < R1 + PD
TC19001085.hg	FUT3	0.0058198	-1.1436	Parental - PD > R1 + PD
TC09000318.hg	FXN	0.00253144	-1.14223	Parental - PD > R1 + PD
TC06002022.hg	FYN	0.00104943	1.27645	Parental - PD < R1 + PD
TC17000571.hg	FZD2	0.00529437	1.11151	Parental - PD < R1 + PD
TC11002170.hg	FZD4	0.00132278	-1.12208	Parental - PD > R1 + PD
TC02002714.hg	FZD5	0.000789117	-1.07727	Parental - PD > R1 + PD
TC04001300.hg	G3BP2	0.00350518	-1.08566	Parental - PD > R1 + PD
TC17000562.hg	G6PC3	0.00226475	-1.09039	Parental - PD > R1 + PD
TC0X001538.hg	G6PD	0.00632734	-1.08364	Parental - PD > R1 + PD
TC04000699.hg	GAB1	0.000556982	1.3031	Parental - PD < R1 + PD
TC11002136.hg	GAB2	0.00755065	-1.10101	Parental - PD > R1 + PD
TC12000159.hg	GABARAPL1	0.00122584	1.351	Parental - PD < R1 + PD
TC09001406.hg	GABBR2	0.00048685	1.21774	Parental - PD < R1 + PD
TC05000937.hg	GABRP	6.69725e-05	1.85148	Parental - PD < R1 + PD
TC19000055.hg	GADD45B	9.22501e-05	1.25032	Parental - PD < R1 + PD
TC14001387.hg	GALC	0.0042803	1.1271	Parental - PD < R1 + PD
TC02002492.hg	GALNT3	0.00192078	-1.09501	Parental - PD > R1 + PD
TC09002896.hg	GALT	0.00379456	1.07884	Parental - PD < R1 + PD
TC15002792.hg	GANC	0.00227289	1.11192	Parental - PD < R1 + PD
TC21000412.hg	GART	0.00211076	-1.13678	Parental - PD > R1 + PD
TC13000899.hg	GAS6	0.00041769	1.10074	Parental - PD < R1 + PD
TC17001129.hg	GAS7	0.00851868	-1.06377	Parental - PD > R1 + PD
TC03001755.hg	GATA2	0.00111795	1.12228	Parental - PD < R1 + PD
TC18000094.hg	GATA6	0.000898986	1.09069	Parental - PD < R1 + PD
TC07003326.hg	GBAS	0.00851118	-1.04928	Parental - PD > R1 + PD
TC01002847.hg	GBP1	0.000972388	1.1861	Parental - PD < R1 + PD
TC01000836.hg	GBP1P1	0.00400887	1.152	Parental - PD < R1 + PD
TC02000978.hg	GCA	0.00466342	1.10154	Parental - PD < R1 + PD
TC14001152.hg	GCH1	0.000241058	-1.17629	Parental - PD > R1 + PD
TC06004051.hg	GCLC	6.01253e-05	-1.26229	Parental - PD > R1 + PD
TC12002034.hg	GCN1L1	0.00274399	-1.06172	Parental - PD > R1 + PD
TC05001487.hg	GCNT4	0.000972388	1.27416	Parental - PD < R1 + PD
TC16001298.hg	GCSH	0.00770248	-1.08605	Parental - PD > R1 + PD
TC09000330.hg	GDA	2.51561e-05	-1.5731	Parental - PD > R1 + PD
TC10001002.hg	GDI2	0.00658394	-1.06471	Parental - PD > R1 + PD
TC05001974.hg	GEMIN5	0.00800977	-1.11116	Parental - PD > R1 + PD
TC03000866.hg	GFM1	0.000875201	-1.11763	Parental - PD > R1 + PD
TC05001482.hg	GFM2	0.00948178	1.05665	Parental - PD < R1 + PD
TC05002146.hg	GFPT2	0.00999892	1.07857	Parental - PD < R1 + PD
TC17001024.hg	GGT6	0.0015172	-1.13987	Parental - PD > R1 + PD
TC10000591.hg	GHITM	0.00190102	-1.07402	Parental - PD > R1 + PD
TC13000456.hg	GJB2	0.000404494	-1.23712	Parental - PD > R1 + PD
TC01000449.hg	GJB4	0.00113778	-1.23823	Parental - PD > R1 + PD
TC13000457.hg	GJB6	0.000175204	-1.19237	Parental - PD > R1 + PD
TC0X000141.hg	GK	0.00306482	-1.12013	Parental - PD > R1 + PD
TC03001850.hg	GK5	0.00233879	-1.09605	Parental - PD > R1 + PD
TC11001217.hg	GLB1L2	0.000276104	-1.14315	Parental - PD > R1 + PD
TC07003320.hg	GLCCI1	0.00857806	1.12213	Parental - PD < R1 + PD
TC02000764.hg	GLI2	0.0054381	1.0526	Parental - PD < R1 + PD
TC16000128.hg	GLIS2	0.00129261	1.12737	Parental - PD < R1 + PD
TC05001608.hg	GLRX	0.00273501	1.10377	Parental - PD < R1 + PD
TC01003652.hg	GLRX2	0.00942447	-1.0402	Parental - PD > R1 + PD
TC10000933.hg	GLRX3	0.00796332	-1.11292	Parental - PD > R1 + PD
TC02001122.hg	GLS	0.000325879	1.15532	Parental - PD < R1 + PD
TC12001607.hg	GLS2	0.00180221	-1.10553	Parental - PD > R1 + PD
TC03001459.hg	GLT8D1	0.00517667	1.0482	Parental - PD < R1 + PD
TC01000034.hg	GLTPD1	0.00580424	-1.05138	Parental - PD > R1 + PD
TC0X000597.hg	GLUD2	0.00942447	-1.04959	Parental - PD > R1 + PD
TC06001213.hg	GMDS	0.000298306	-1.19515	Parental - PD > R1 + PD
TC07001101.hg	GNA12	0.00901954	-1.08448	Parental - PD > R1 + PD
TC16000461.hg	GNAO1	0.000666019	1.26693	Parental - PD < R1 + PD
TC09001228.hg	GNAQ	0.000629994	1.13223	Parental - PD < R1 + PD
TC01003995.hg	GNG4	0.00788431	-1.14154	Parental - PD > R1 + PD
TC0X000322.hg	GNL3L	0.00740743	-1.06636	Parental - PD > R1 + PD
TC14001142.hg	GNPNAT1	0.00321507	-1.07809	Parental - PD > R1 + PD
TC08000317.hg	GOLGA7	0.000662163	1.08853	Parental - PD < R1 + PD
TC15002756.hg	GOLGA8A	0.00639041	1.12826	Parental - PD < R1 + PD
TC06004056.hg	GOPC	0.00612476	1.08744	Parental - PD < R1 + PD
TC17000350.hg	GOSR1	0.00749276	-1.0411	Parental - PD > R1 + PD
TC17000603.hg	GOSR2	0.00575761	1.04004	Parental - PD < R1 + PD
TC10001580.hg	GOT1	0.00632734	-1.14852	Parental - PD > R1 + PD
TC16001158.hg	GOT2	0.0024904	-1.14692	Parental - PD > R1 + PD
TC01003823.hg	GPATCH2	0.000789117	1.15046	Parental - PD < R1 + PD
TC01003344.hg	GPATCH4	0.00357547	-1.11529	Parental - PD > R1 + PD
TC05000247.hg	GPBP1	0.000546058	1.08849	Parental - PD < R1 + PD
TC0X001376.hg	GPC4	0.00742145	1.1869	Parental - PD < R1 + PD
TC03000157.hg	GPD1L	0.0076067	-1.20804	Parental - PD > R1 + PD
TC02000952.hg	GPD2	0.000313495	-1.10296	Parental - PD > R1 + PD
TC02002698.hg	GPR1	0.000123708	1.54519	Parental - PD < R1 + PD
TC06001775.hg	GPR116	0.0092054	1.18783	Parental - PD < R1 + PD
TC04001079.hg	GPR125	0.00310263	-1.0689	Parental - PD > R1 + PD
TC10000177.hg	GPR158	0.0019578	1.45438	Parental - PD < R1 + PD
TC03000910.hg	GPR160	0.00190494	-1.14802	Parental - PD > R1 + PD
TC01003485.hg	GPR161	0.00942447	1.06479	Parental - PD < R1 + PD
TC07001828.hg	GPR37	0.00485684	1.17522	Parental - PD < R1 + PD
TC06001955.hg	GPR63	0.00781545	1.08758	Parental - PD < R1 + PD
TC04002932.hg	GPR78	0.000569809	1.15319	Parental - PD < R1 + PD
TC14001223.hg	GPX2	0.00012127	-1.36404	Parental - PD > R1 + PD
TC19000030.hg	GPX4	0.000457814	1.0759	Parental - PD < R1 + PD
TC05000232.hg	GPX8	0.000267385	1.36419	Parental - PD < R1 + PD
TC19000454.hg	GRAMD1A	0.000807987	1.14612	Parental - PD < R1 + PD
TC02000054.hg	GRHL1	0.00586404	-1.16861	Parental - PD > R1 + PD
TC10001475.hg	GRID1	0.00188717	1.12472	Parental - PD < R1 + PD
TC04001007.hg	GRPEL1	0.00039679	-1.13936	Parental - PD > R1 + PD
TC05000818.hg	GRPEL2	0.00553692	-1.06856	Parental - PD > R1 + PD
TC04001272.hg	GRSF1	0.00146552	-1.06893	Parental - PD > R1 + PD
TC19002645.hg	GRWD1	0.00328128	-1.07906	Parental - PD > R1 + PD
TC09000608.hg	GSN	0.00844867	1.07675	Parental - PD < R1 + PD
TC16000875.hg	GSPT1	0.00778547	-1.08713	Parental - PD > R1 + PD
TC08001110.hg	GSR	0.00390402	-1.04744	Parental - PD > R1 + PD
TC01002962.hg	GSTM3	0.00310161	1.1559	Parental - PD < R1 + PD
TC02002398.hg	GTDC1	0.00451223	1.06143	Parental - PD < R1 + PD
TC13000171.hg	GTF2F2	0.00343445	1.04748	Parental - PD < R1 + PD
TC12000991.hg	GTF2H3	0.00338287	-1.11368	Parental - PD > R1 + PD
TC06000886.hg	GTF3C6	0.00199454	-1.12969	Parental - PD > R1 + PD
TC07003334.hg	GTPBP10	0.00410649	-1.05979	Parental - PD > R1 + PD
TC10000008.hg	GTPBP4	0.000951046	-1.14137	Parental - PD > R1 + PD
TC11002258.hg	GUCY1A2	0.000320074	1.23518	Parental - PD < R1 + PD
TC05001459.hg	GUSBP9	0.00611433	1.0976	Parental - PD < R1 + PD
TC03000801.hg	GYG1	0.00173207	-1.06209	Parental - PD > R1 + PD
TC0X000017.hg	GYG2	0.00197129	-1.09268	Parental - PD > R1 + PD
TC19001703.hg	GYS1	0.00525607	-1.05239	Parental - PD > R1 + PD
TC06001972.hg	HACE1	0.00523035	1.05946	Parental - PD < R1 + PD
TC16000563.hg	HAS3	0.00457772	-1.04999	Parental - PD > R1 + PD
TC07000689.hg	HBP1	0.0053602	1.21876	Parental - PD < R1 + PD
TC16000798.hg	HCFC1R1	0.00753064	1.06	Parental - PD < R1 + PD
TC12000807.hg	HCFC2	0.002307	1.09621	Parental - PD < R1 + PD
TC19000010.hg	HCN2	0.0061847	1.07383	Parental - PD < R1 + PD
TC01000427.hg	HDAC1	0.0041735	-1.06456	Parental - PD > R1 + PD
TC0X001188.hg	HDX	0.00132278	1.13932	Parental - PD < R1 + PD
TC01004007.hg	HEATR1	0.00561642	-1.10364	Parental - PD > R1 + PD
TC16000436.hg	HEATR3	0.00246096	-1.12419	Parental - PD > R1 + PD
TC14002318.hg	HEATR5A	0.000985721	1.13623	Parental - PD < R1 + PD
TC03001720.hg	HEG1	0.000657381	1.64729	Parental - PD < R1 + PD
TC15001011.hg	HERC2P3	0.00980467	1.04253	Parental - PD < R1 + PD
TC04000486.hg	HERC3	0.00184734	1.1118	Parental - PD < R1 + PD
TC07001279.hg	HERPUD2	0.00319446	1.04813	Parental - PD < R1 + PD
TC08001351.hg	HEY1	0.00281563	-1.1497	Parental - PD > R1 + PD
TC06000165.hg	HFE	0.00499865	1.08568	Parental - PD < R1 + PD
TC08000333.hg	HGSNAT	0.00097299	1.09431	Parental - PD < R1 + PD
TC01000756.hg	HHLA3	0.00410093	1.09679	Parental - PD < R1 + PD
TC02002619.hg	HIBCH	0.000566138	-1.1056	Parental - PD > R1 + PD
TC07003293.hg	HILPDA	0.00141326	-1.14553	Parental - PD > R1 + PD
TC07001534.hg	HIP1	0.00215098	-1.15453	Parental - PD > R1 + PD
TC07001915.hg	HIPK2	0.000657381	1.19091	Parental - PD < R1 + PD
TC10000419.hg	HK1	0.000561364	-1.13038	Parental - PD > R1 + PD
TC6_apd_hap1000118.hg	HLA-DMA	0.00285419	1.19273	Parental - PD < R1 + PD
TC6_mann_hap4000102.hg	HLA-F-AS1	0.00302626	1.07895	Parental - PD < R1 + PD
TC11001083.hg	HMBS	0.00160583	-1.13877	Parental - PD > R1 + PD
TC19000072.hg	HMG20B	0.00799682	1.03316	Parental - PD < R1 + PD
TC06001896.hg	HMGN3	0.00534641	1.05823	Parental - PD < R1 + PD
TC22000259.hg	HMOX1	0.000328854	1.17674	Parental - PD < R1 + PD
TC10001201.hg	HNRNPF	0.006189	-1.03686	Parental - PD > R1 + PD
TC19002691.hg	HOMER3	0.00940997	1.03906	Parental - PD < R1 + PD
TC01000700.hg	HOOK1	0.000644	-1.15654	Parental - PD > R1 + PD
TC08002600.hg	HOOK3	0.000561364	1.10056	Parental - PD < R1 + PD
TC12003293.hg	HOXC10	0.000761936	1.10989	Parental - PD < R1 + PD
TC12000445.hg	HOXC13	0.00969907	1.07132	Parental - PD < R1 + PD
TC12003296.hg	HOXC6	0.00408799	1.10371	Parental - PD < R1 + PD
TC02000059.hg	HPCAL1	0.00345527	-1.05337	Parental - PD > R1 + PD
TC03000803.hg	HPS3	0.00430138	-1.0594	Parental - PD > R1 + PD
TC11001465.hg	HPS5	0.00164317	1.10675	Parental - PD < R1 + PD
TC11001892.hg	HRASLS2	0.00211663	1.10924	Parental - PD < R1 + PD
TC08001461.hg	HRSP12	0.00117079	-1.09654	Parental - PD > R1 + PD
TC04001037.hg	HS3ST1	0.0003949	-1.16135	Parental - PD > R1 + PD
TC0X001372.hg	HS6ST2	0.00199842	-1.12342	Parental - PD > R1 + PD
TC11000367.hg	HSD17B12	0.00105611	-1.09658	Parental - PD > R1 + PD
TC04002944.hg	HSD17B13	0.00582131	-1.50706	Parental - PD > R1 + PD
TC05000567.hg	HSD17B4	0.00514402	-1.06783	Parental - PD > R1 + PD
TC01001040.hg	HSD3B1	0.000673888	1.85381	Parental - PD < R1 + PD
TC16000365.hg	HSD3B7	0.00383713	1.07029	Parental - PD < R1 + PD
TC01001041.hg	HSD3BP4	0.00433727	1.14188	Parental - PD < R1 + PD
TC09000565.hg	HSDL2	0.00927286	-1.08733	Parental - PD > R1 + PD
TC04001731.hg	HSP90AA6P	0.00338738	-1.13463	Parental - PD > R1 + PD
TC06000615.hg	HSP90AB1	0.00207259	-1.07661	Parental - PD > R1 + PD
TC04000132.hg	HSP90AB2P	0.00794677	-1.0845	Parental - PD > R1 + PD
TC04000477.hg	HSP90AB3P	0.00454854	-1.14027	Parental - PD > R1 + PD
TC05000649.hg	HSPA4	0.00364473	-1.09506	Parental - PD > R1 + PD
TC04000643.hg	HSPA4L	0.00101771	-1.38293	Parental - PD > R1 + PD
TC05001832.hg	HSPA9	0.00157587	-1.09225	Parental - PD > R1 + PD
TC01002679.hg	HSPB11	0.00121335	-1.11792	Parental - PD > R1 + PD
TC12000932.hg	HSPB8	0.000104586	1.288	Parental - PD < R1 + PD
TC19001865.hg	HSPBP1	0.0042803	-1.04529	Parental - PD > R1 + PD
TC02002648.hg	HSPD1	0.00144324	-1.14459	Parental - PD > R1 + PD
TC02005004.hg	HSPE1	0.00345493	-1.13881	Parental - PD > R1 + PD
TC13000539.hg	HSPH1	0.00704495	-1.10588	Parental - PD > R1 + PD
TC11000256.hg	HTATIP2	0.00560588	1.04132	Parental - PD < R1 + PD
TC10000889.hg	HTRA1	0.000206162	1.13081	Parental - PD < R1 + PD
TC21000113.hg	HUNK	0.00193583	1.24703	Parental - PD < R1 + PD
TC07000749.hg	HYAL4	0.000763327	-1.17956	Parental - PD > R1 + PD
TC01001814.hg	IARS2	0.00301642	-1.07868	Parental - PD > R1 + PD
TC17000839.hg	ICT1	0.000478572	-1.07922	Parental - PD > R1 + PD
TC02000041.hg	ID2	0.00635649	1.1495	Parental - PD < R1 + PD
TC03001512.hg	ID2B	0.00210137	1.26562	Parental - PD < R1 + PD
TC01002347.hg	ID3	0.000673165	1.23443	Parental - PD < R1 + PD
TC06000126.hg	ID4	0.00622159	1.18504	Parental - PD < R1 + PD
TC15000724.hg	IDH3A	0.00136747	-1.14208	Parental - PD > R1 + PD
TC20000563.hg	IDH3B	0.000915648	-1.06116	Parental - PD > R1 + PD
TC01001348.hg	IFI16	0.00776751	1.27201	Parental - PD < R1 + PD
TC19002629.hg	IFI30	0.00373693	1.07769	Parental - PD < R1 + PD
TC17000545.hg	IFI35	0.00135702	1.1759	Parental - PD < R1 + PD
TC01002412.hg	IFI6	0.0009151	1.65589	Parental - PD < R1 + PD
TC02002481.hg	IFIH1	0.000159121	1.31966	Parental - PD < R1 + PD
TC10000639.hg	IFIT1	0.0011476	1.47821	Parental - PD < R1 + PD
TC10000636.hg	IFIT2	0.00326637	1.36547	Parental - PD < R1 + PD
TC10000637.hg	IFIT3	0.000515494	1.23368	Parental - PD < R1 + PD
TC10000640.hg	IFIT5	0.00256742	1.06168	Parental - PD < R1 + PD
TC11000011.hg	IFITM1	0.00168446	1.22201	Parental - PD < R1 + PD
TC11003471.hg	IFITM10	0.00992106	-1.05869	Parental - PD > R1 + PD
TC11000010.hg	IFITM2	0.000280816	1.28719	Parental - PD < R1 + PD
TC11001230.hg	IFITM3	0.000148144	1.25619	Parental - PD < R1 + PD
TC6_cox_hap2000125.hg	IFITM4P	0.00256265	1.17506	Parental - PD < R1 + PD
TC21001060.hg	IFNAR2	0.00177871	-1.0979	Parental - PD > R1 + PD
TC03003410.hg	IFRD2	0.0058051	-1.05985	Parental - PD > R1 + PD
TC13000025.hg	IFT88	0.00460061	-1.10011	Parental - PD > R1 + PD
TC15001565.hg	IGDCC3	0.00391173	1.06558	Parental - PD < R1 + PD
TC12001890.hg	IGF1	0.00768518	1.1204	Parental - PD < R1 + PD
TC15000949.hg	IGF1R	0.00543634	1.13175	Parental - PD < R1 + PD
TC02001281.hg	IGFBP2	0.000328854	-1.09882	Parental - PD > R1 + PD
TC07001355.hg	IGFBP3	0.000312211	1.14086	Parental - PD < R1 + PD
TC17000499.hg	IGFBP4	7.52545e-05	-1.24375	Parental - PD > R1 + PD
TC02002758.hg	IGFBP5	0.00166221	1.32428	Parental - PD < R1 + PD
TC19000659.hg	IGFL2	0.000877687	1.14049	Parental - PD < R1 + PD
TC09001455.hg	IKBKAP	0.00764168	-1.08461	Parental - PD > R1 + PD
TC0X000575.hg	IL13RA1	0.00562886	1.04529	Parental - PD < R1 + PD
TC03000047.hg	IL17RC	0.00072063	1.0987	Parental - PD < R1 + PD
TC11000747.hg	IL18BP	0.00730962	1.05738	Parental - PD < R1 + PD
TC02000620.hg	IL1R1	0.0046374	1.26219	Parental - PD < R1 + PD
TC06002150.hg	IL20RA	0.000992127	-1.20445	Parental - PD > R1 + PD
TC05001366.hg	IL6ST	0.000369826	1.41506	Parental - PD < R1 + PD
TC05000159.hg	IL7R	0.00767945	-1.30473	Parental - PD > R1 + PD
TC0X002325.hg	IL9R	0.000245482	-1.12372	Parental - PD > R1 + PD
TC15001669.hg	IMP3	0.000784697	-1.08761	Parental - PD > R1 + PD
TC02000808.hg	IMP4	0.0003949	-1.08492	Parental - PD > R1 + PD
TC08001368.hg	IMPA1	0.000940797	-1.11314	Parental - PD > R1 + PD
TC18000060.hg	IMPA2	0.00025124	-1.16089	Parental - PD > R1 + PD
TC07001846.hg	IMPDH1	0.00207259	-1.08936	Parental - PD > R1 + PD
TC10000771.hg	INA	0.000550917	-1.29787	Parental - PD > R1 + PD
TC07001318.hg	INHBA	0.000337739	1.35063	Parental - PD < R1 + PD
TC02000762.hg	INHBB	0.00824375	1.23398	Parental - PD < R1 + PD
TC02001118.hg	INPP1	0.00833629	-1.0553	Parental - PD > R1 + PD
TC11000756.hg	INPPL1	0.00132714	1.07769	Parental - PD < R1 + PD
TC08000148.hg	INTS10	0.00652643	-1.07099	Parental - PD > R1 + PD
TC14002339.hg	IPO4	0.000407401	-1.12739	Parental - PD > R1 + PD
TC11000170.hg	IPO7	0.00824629	-1.1157	Parental - PD > R1 + PD
TC09001339.hg	IPPK	0.00950029	-1.084	Parental - PD > R1 + PD
TC01003787.hg	IRF6	0.000924265	-1.12841	Parental - PD > R1 + PD
TC16000666.hg	IRF8	0.00337826	1.08673	Parental - PD < R1 + PD
TC02002830.hg	IRS1	0.00319446	-1.14929	Parental - PD > R1 + PD
TC09002895.hg	ISCA1	0.00179195	1.14904	Parental - PD < R1 + PD
TC12000836.hg	ISCU	0.00949868	-1.06788	Parental - PD > R1 + PD
TC01003351.hg	ISG20L2	0.00274832	-1.12093	Parental - PD > R1 + PD
TC05000615.hg	ISOC1	0.00478105	-1.07159	Parental - PD > R1 + PD
TC19001874.hg	ISOC2	0.0016328	-1.06077	Parental - PD > R1 + PD
TC19001289.hg	ISYNA1	0.000319757	-1.14758	Parental - PD > R1 + PD
TC05000218.hg	ITGA2	0.00194133	-1.2942	Parental - PD > R1 + PD
TC12001571.hg	ITGA5	0.000189676	1.15503	Parental - PD < R1 + PD
TC02001030.hg	ITGA6	0.00573861	-1.21079	Parental - PD > R1 + PD
TC16000349.hg	ITGAL	0.00161143	-1.11426	Parental - PD > R1 + PD
TC10001163.hg	ITGB1	0.00722922	1.04564	Parental - PD < R1 + PD
TC17000861.hg	ITGB4	0.00147771	-1.06018	Parental - PD > R1 + PD
TC03001717.hg	ITGB5	0.00108395	-1.08614	Parental - PD > R1 + PD
TC02002469.hg	ITGB6	0.00687397	1.11652	Parental - PD < R1 + PD
TC07000125.hg	ITGB8	0.00733679	1.13254	Parental - PD < R1 + PD
TC12001328.hg	ITPR2	0.00379541	1.20882	Parental - PD < R1 + PD
TC10001641.hg	ITPRIP	0.00233847	1.12352	Parental - PD < R1 + PD
TC01001244.hg	IVL	0.00140991	-1.18416	Parental - PD > R1 + PD
TC20000621.hg	JAG1	0.00133906	-1.26138	Parental - PD > R1 + PD
TC03000045.hg	JAGN1	0.00467271	-1.05307	Parental - PD > R1 + PD
TC01002741.hg	JAK1	0.000684984	1.13852	Parental - PD < R1 + PD
TC14000473.hg	JDP2	0.00283192	1.11548	Parental - PD < R1 + PD
TC22000796.hg	JOSD1	0.00482808	1.0511	Parental - PD < R1 + PD
TC16000676.hg	JPH3	0.0024395	1.07762	Parental - PD < R1 + PD
TC01002708.hg	JUN	0.000231941	1.19996	Parental - PD < R1 + PD
TC19000228.hg	JUNB	0.0011727	1.13591	Parental - PD < R1 + PD
TC19001285.hg	JUND	0.00302353	1.0649	Parental - PD < R1 + PD
TC0X000829.hg	KAL1	0.000141935	1.55212	Parental - PD < R1 + PD
TC19001178.hg	KANK2	0.00630455	1.05417	Parental - PD < R1 + PD
TC17001610.hg	KANSL1	0.00914828	1.04467	Parental - PD < R1 + PD
TC16001284.hg	KARS	0.00188717	-1.07586	Parental - PD > R1 + PD
TC08001173.hg	KAT6A	0.00136287	1.07591	Parental - PD < R1 + PD
TC15001191.hg	KATNBL1	0.00239385	-1.10401	Parental - PD > R1 + PD
TC13000599.hg	KBTBD6	0.00287381	-1.08224	Parental - PD > R1 + PD
TC19001744.hg	KCNC3	0.00302626	1.07835	Parental - PD < R1 + PD
TC14001202.hg	KCNH5	0.00714041	1.08886	Parental - PD < R1 + PD
TC21000167.hg	KCNJ15	0.000188997	-1.16624	Parental - PD > R1 + PD
TC01001928.hg	KCNK1	0.00697952	1.05612	Parental - PD < R1 + PD
TC02000107.hg	KCNS3	0.000319757	-1.13858	Parental - PD > R1 + PD
TC18000426.hg	KCTD1	0.00109379	-1.07321	Parental - PD > R1 + PD
TC13000741.hg	KCTD12	0.00135702	-1.11081	Parental - PD > R1 + PD
TC16000082.hg	KCTD5	0.00875171	-1.04166	Parental - PD > R1 + PD
TC11000680.hg	KDM2A	0.00310263	1.05685	Parental - PD < R1 + PD
TC02000524.hg	KDM3A	0.00991497	1.11617	Parental - PD < R1 + PD
TC01000549.hg	KDM4A	0.00661114	1.06467	Parental - PD < R1 + PD
TC0X000212.hg	KDM6A	0.00135702	1.17447	Parental - PD < R1 + PD
TC09000874.hg	KIAA0020	0.00175599	-1.17219	Parental - PD > R1 + PD
TC17001302.hg	KIAA0100	0.00465401	-1.06011	Parental - PD > R1 + PD
TC14000417.hg	KIAA0247	0.0058198	1.09621	Parental - PD < R1 + PD
TC09001482.hg	KIAA0368	0.00735821	-1.04784	Parental - PD > R1 + PD
TC16000661.hg	KIAA0513	0.00733679	1.13209	Parental - PD < R1 + PD
TC04000774.hg	KIAA0922	7.39791e-05	1.33505	Parental - PD < R1 + PD
TC22000873.hg	KIAA0930	0.00356491	-1.04828	Parental - PD > R1 + PD
TC06001915.hg	KIAA1009	0.00208306	1.08923	Parental - PD < R1 + PD
TC04000626.hg	KIAA1109	0.0046374	1.13368	Parental - PD < R1 + PD
TC09000040.hg	KIAA1432	0.00158738	1.16364	Parental - PD < R1 + PD
TC12000187.hg	KIAA1467	0.000320788	-1.12579	Parental - PD > R1 + PD
TC18000220.hg	KIAA1468	0.00938886	-1.03952	Parental - PD > R1 + PD
TC07001907.hg	KIAA1549	0.00593654	1.08644	Parental - PD < R1 + PD
TC11000317.hg	KIAA1549L	0.006141	-1.15814	Parental - PD > R1 + PD
TC06000682.hg	KIAA1586	0.00652846	1.04456	Parental - PD < R1 + PD
TC10001683.hg	KIAA1598	0.00784147	1.05296	Parental - PD < R1 + PD
TC01001927.hg	KIAA1804	0.00878211	-1.05838	Parental - PD > R1 + PD
TC02001555.hg	KIDINS220	0.00798404	1.09139	Parental - PD < R1 + PD
TC02001664.hg	KIF3C	0.00554928	1.08468	Parental - PD < R1 + PD
TC03001365.hg	KIF9	0.000930837	-1.0994	Parental - PD > R1 + PD
TC01003505.hg	KIFAP3	0.00612476	1.10915	Parental - PD < R1 + PD
TC13000733.hg	KLF12	0.00204858	1.13375	Parental - PD < R1 + PD
TC10000979.hg	KLF6	0.00636358	1.10073	Parental - PD < R1 + PD
TC0X001303.hg	KLHL13	0.00323446	-1.0962	Parental - PD > R1 + PD
TC0X000925.hg	KLHL15	0.0074641	1.10076	Parental - PD < R1 + PD
TC04000826.hg	KLHL2	0.0054034	-1.10456	Parental - PD > R1 + PD
TC01001513.hg	KLHL20	0.0076067	1.05644	Parental - PD < R1 + PD
TC22001484.hg	KLHL22	0.00291439	1.05211	Parental - PD < R1 + PD
TC04000224.hg	KLHL5	0.00661114	1.12076	Parental - PD < R1 + PD
TC07000140.hg	KLHL7	0.00673697	1.06718	Parental - PD < R1 + PD
TC04001362.hg	KLHL8	0.00120024	-1.09481	Parental - PD > R1 + PD
TC22000191.hg	KREMEN1	0.0010289	-1.07652	Parental - PD > R1 + PD
TC17001472.hg	KRT10	0.00293908	-1.09983	Parental - PD > R1 + PD
TC17001474.hg	KRT23	0.00270537	-1.16521	Parental - PD > R1 + PD
TC12001536.hg	KRT4	0.000747039	-1.30668	Parental - PD > R1 + PD
TC17000311.hg	KSR1	0.00236639	1.14385	Parental - PD < R1 + PD
TC01002656.hg	KTI12	0.00379051	-1.05757	Parental - PD > R1 + PD
TC0X002307.hg	L1CAM	7.56395e-05	1.32886	Parental - PD < R1 + PD
TC14001117.hg	L2HGDH	0.00523925	-1.08346	Parental - PD > R1 + PD
TC14002325.hg	L3HYPDH	0.000685116	1.1289	Parental - PD < R1 + PD
TC13000161.hg	LACC1	0.00164317	-1.16487	Parental - PD > R1 + PD
TC01006280.hg	LAD1	0.0022642	-1.19062	Parental - PD > R1 + PD
TC18000103.hg	LAMA3	0.00358797	1.0596	Parental - PD < R1 + PD
TC07001747.hg	LAMB1	0.00132278	1.16401	Parental - PD < R1 + PD
TC03001402.hg	LAMB2	0.00050068	1.09714	Parental - PD < R1 + PD
TC01001583.hg	LAMC1	0.00414861	1.09166	Parental - PD < R1 + PD
TC04001416.hg	LAMTOR3	0.00144596	1.09765	Parental - PD < R1 + PD
TC04000151.hg	LAP3	0.00923973	-1.04235	Parental - PD > R1 + PD
TC02001616.hg	LAPTM4A	0.00251237	1.06262	Parental - PD < R1 + PD
TC01002441.hg	LAPTM5	3.54784e-05	-1.92129	Parental - PD > R1 + PD
TC10000964.hg	LARP4B	0.00411895	-1.05423	Parental - PD > R1 + PD
TC03000247.hg	LARS2	0.00979675	-1.08956	Parental - PD > R1 + PD
TC13000463.hg	LATS2	0.000894405	1.14087	Parental - PD < R1 + PD
TC02000199.hg	LBH	0.000504929	1.19668	Parental - PD < R1 + PD
TC06001899.hg	LCA5	0.00508921	1.09563	Parental - PD < R1 + PD
TC01006274.hg	LCE2B	0.00809394	-1.05112	Parental - PD > R1 + PD
TC13000642.hg	LCP1	0.00128979	1.47287	Parental - PD < R1 + PD
TC12001298.hg	LDHB	0.00115267	-1.18904	Parental - PD > R1 + PD
TC19000191.hg	LDLR	0.00040368	-1.23978	Parental - PD > R1 + PD
TC0X001438.hg	LDOC1	0.00174357	1.05957	Parental - PD < R1 + PD
TC03002106.hg	LEPREL1	0.00521227	1.11908	Parental - PD < R1 + PD
TC04000970.hg	LETM1	0.00299529	-1.07008	Parental - PD > R1 + PD
TC10000668.hg	LGI1	0.00975332	1.10505	Parental - PD < R1 + PD
TC14001451.hg	LGMN	0.000513182	-1.14711	Parental - PD > R1 + PD
TC04000230.hg	LIAS	0.00380512	-1.06496	Parental - PD > R1 + PD
TC22000647.hg	LIF	0.00128061	-1.11778	Parental - PD > R1 + PD
TC05001289.hg	LIFR	0.000346107	1.29107	Parental - PD < R1 + PD
TC12001492.hg	LIMA1	0.00155201	1.08428	Parental - PD < R1 + PD
TC22000224.hg	LIMK2	0.00039679	1.11571	Parental - PD < R1 + PD
TC19000787.hg	LINC00085	0.00540671	1.05965	Parental - PD < R1 + PD
TC01001690.hg	LINC00260	0.00227922	1.12989	Parental - PD < R1 + PD
TC10000722.hg	LINC00263	0.00296178	-1.09732	Parental - PD > R1 + PD
TC14001475.hg	LINC00341	0.00962514	1.11057	Parental - PD < R1 + PD
TC01001759.hg	LINC00467	0.00243309	-1.11557	Parental - PD > R1 + PD
TC09000434.hg	LINC00475	0.00393105	1.0907	Parental - PD < R1 + PD
TC20000126.hg	LINC00493	0.00579919	-1.07418	Parental - PD > R1 + PD
TC17001840.hg	LINC00673	0.00601865	1.07098	Parental - PD < R1 + PD
TC17001138.hg	LINC00675	0.00227185	-1.12964	Parental - PD > R1 + PD
TC10000982.hg	LINC00704	0.00858265	-1.06846	Parental - PD > R1 + PD
TC10000262.hg	LINC00839	0.00340737	1.09298	Parental - PD < R1 + PD
TC18000175.hg	LIPG	0.00634494	-1.25996	Parental - PD > R1 + PD
TC16000870.hg	LITAF	0.00338153	-1.05703	Parental - PD > R1 + PD
TC02002111.hg	LMAN2L	0.00910735	1.0554	Parental - PD < R1 + PD
TC07002073.hg	LMBR1	0.00332569	-1.06931	Parental - PD > R1 + PD
TC07000582.hg	LMTK2	0.000276104	-1.19297	Parental - PD > R1 + PD
TC11001483.hg	LOC100126784	0.00239235	1.12694	Parental - PD < R1 + PD
TC08000833.hg	LOC100128338	0.00397164	-1.0834	Parental - PD > R1 + PD
TC09000637.hg	LOC100129034	0.000544957	1.11866	Parental - PD < R1 + PD
TC02001874.hg	LOC100129434	0.00176697	1.24247	Parental - PD < R1 + PD
TC03000637.hg	LOC100129550	0.00740743	1.29215	Parental - PD < R1 + PD
TC06000069.hg	LOC100130275	0.00267862	1.09216	Parental - PD < R1 + PD
TC01002880.hg	LOC100132240	0.00648735	-1.30415	Parental - PD > R1 + PD
TC07001033.hg	LOC100132707	0.00614192	1.15685	Parental - PD < R1 + PD
TC01003055.hg	LOC100132913	0.00128586	1.07851	Parental - PD < R1 + PD
TC08001710.hg	LOC100133669	0.00313457	-1.11325	Parental - PD > R1 + PD
TC10001521.hg	LOC100188947	0.00210314	-1.31714	Parental - PD > R1 + PD
TC05002068.hg	LOC100268168	0.00474482	1.14912	Parental - PD < R1 + PD
TC09000605.hg	LOC100288842	0.00592853	-1.05862	Parental - PD > R1 + PD
TC02001734.hg	LOC100288911	0.00012127	1.261	Parental - PD < R1 + PD
TC09001622.hg	LOC100289019	0.00248033	-1.10207	Parental - PD > R1 + PD
TC10001100.hg	LOC100499489	0.0081555	1.09383	Parental - PD < R1 + PD
TC15000279.hg	LOC100505573	0.000836401	-1.22737	Parental - PD > R1 + PD
TC01001358.hg	LOC100505633	0.000385063	1.51416	Parental - PD < R1 + PD
TC15000805.hg	LOC100505679	0.00486301	1.15284	Parental - PD < R1 + PD
TC05000066.hg	LOC100505806	0.00384971	1.2045	Parental - PD < R1 + PD
TC10000778.hg	LOC100505839	0.00113978	-1.23761	Parental - PD > R1 + PD
TC04000441.hg	LOC100505875	0.00116625	-1.15584	Parental - PD > R1 + PD
TC02004958.hg	LOC100505876	0.00684129	1.05097	Parental - PD < R1 + PD
TC09000714.hg	LOC100506119	0.000255811	-1.25156	Parental - PD > R1 + PD
TC06000065.hg	LOC100506207	0.00485004	1.16734	Parental - PD < R1 + PD
TC11001432.hg	LOC100506352	0.00405133	-1.18517	Parental - PD > R1 + PD
TC13000431.hg	LOC100506394	0.00159445	1.18868	Parental - PD < R1 + PD
TC6_ssto_hap7000192.hg	LOC100507463	0.00655998	1.07376	Parental - PD < R1 + PD
TC04000649.hg	LOC100507487	0.00116678	1.26798	Parental - PD < R1 + PD
TC07001970.hg	LOC100507507	0.00287234	1.08328	Parental - PD < R1 + PD
TC11002333.hg	LOC100652768	0.00673579	1.07374	Parental - PD < R1 + PD
TC15001599.hg	LOC145694	0.00225126	1.13474	Parental - PD < R1 + PD
TC21000110.hg	LOC150051	0.00188644	-1.21448	Parental - PD > R1 + PD
TC02002200.hg	LOC151009	0.00117509	-1.15508	Parental - PD > R1 + PD
TC03000828.hg	LOC201651	0.00158738	-1.33923	Parental - PD > R1 + PD
TC12001806.hg	LOC256021	0.00695853	1.184	Parental - PD < R1 + PD
TC11001377.hg	LOC283299	0.00218477	1.17756	Parental - PD < R1 + PD
TC01004013.hg	LOC339535	0.00500576	1.32949	Parental - PD < R1 + PD
TC02002558.hg	LOC375295	0.00268856	1.38375	Parental - PD < R1 + PD
TC22000354.hg	LOC388906	0.00969907	-1.08343	Parental - PD > R1 + PD
TC08000182.hg	LOC389641	0.00322193	-1.05835	Parental - PD > R1 + PD
TC17002899.hg	LOC440434	0.00717005	1.05824	Parental - PD < R1 + PD
TC01002221.hg	LOC440563	0.0020061	-1.08783	Parental - PD > R1 + PD
TC02000674.hg	LOC440894	0.00132278	-1.15809	Parental - PD > R1 + PD
TC12001076.hg	LOC574538	0.00132278	-1.18479	Parental - PD > R1 + PD
TC05000125.hg	LOC643401	0.00259628	1.60916	Parental - PD < R1 + PD
TC10002962.hg	LOC643650	0.00112255	1.09983	Parental - PD < R1 + PD
TC01000018.hg	LOC643837	0.00836136	-1.06094	Parental - PD > R1 + PD
TC01001152.hg	LOC645166	0.0022423	1.06997	Parental - PD < R1 + PD
TC07000381.hg	LOC649395	0.00650223	-1.10479	Parental - PD > R1 + PD
TC02002083.hg	LOC654342	0.00256561	1.09597	Parental - PD < R1 + PD
TC16001310.hg	LOC654780	0.000292074	-1.11351	Parental - PD > R1 + PD
TC11000190.hg	LOC729013	0.00109379	-1.1985	Parental - PD > R1 + PD
TC02002050.hg	LOC90784	0.00658116	-1.08481	Parental - PD > R1 + PD
TC0X001091.hg	LOC92249	0.00425195	1.06574	Parental - PD < R1 + PD
TC04000071.hg	LOC93622	0.00521227	-1.06865	Parental - PD > R1 + PD
TC02002137.hg	LONRF2	0.00733253	1.09384	Parental - PD < R1 + PD
TC15000670.hg	LOXL1	0.000105845	-1.22689	Parental - PD > R1 + PD
TC09001478.hg	LPAR1	9.22501e-05	-1.30052	Parental - PD > R1 + PD
TC01002823.hg	LPAR3	0.00310793	-1.11505	Parental - PD > R1 + PD
TC12001155.hg	LPCAT3	0.00045195	-1.07312	Parental - PD > R1 + PD
TC02000078.hg	LPIN1	0.00132278	1.07938	Parental - PD < R1 + PD
TC19000195.hg	LPPR2	0.00648735	1.05074	Parental - PD < R1 + PD
TC0X001291.hg	LRCH2	0.00585577	1.14944	Parental - PD < R1 + PD
TC01000998.hg	LRIG2	0.000924265	1.10318	Parental - PD < R1 + PD
TC08001511.hg	LRP12	0.00107463	1.18921	Parental - PD < R1 + PD
TC11001728.hg	LRP4	0.00398328	-1.0613	Parental - PD > R1 + PD
TC01002669.hg	LRP8	0.000972388	-1.26305	Parental - PD > R1 + PD
TC02001795.hg	LRPPRC	0.00065712	-1.13836	Parental - PD > R1 + PD
TC10001364.hg	LRRC20	0.00940997	-1.04275	Parental - PD > R1 + PD
TC15000954.hg	LRRC28	0.00901954	-1.05725	Parental - PD > R1 + PD
TC17_ctg5_hap1000027.hg	LRRC37A	0.00670276	1.0682	Parental - PD < R1 + PD
TC17001603.hg	LRRC37A4P	0.000668763	1.09917	Parental - PD < R1 + PD
TC17000371.hg	LRRC37B	0.000915648	1.12479	Parental - PD < R1 + PD
TC01000837.hg	LRRC8B	0.000245482	-1.43307	Parental - PD > R1 + PD
TC01000839.hg	LRRC8C	0.00302626	-1.09504	Parental - PD > R1 + PD
TC15000973.hg	LRRK1	0.00432756	1.06725	Parental - PD < R1 + PD
TC03002137.hg	LSG1	0.00366634	-1.09916	Parental - PD > R1 + PD
TC17001571.hg	LSM12	0.0047265	-1.0657	Parental - PD > R1 + PD
TC19000440.hg	LSM14A	0.00859423	1.03939	Parental - PD < R1 + PD
TC12001843.hg	LTA4H	0.00253246	-1.09464	Parental - PD > R1 + PD
TC14001308.hg	LTBP2	0.00130205	-1.12861	Parental - PD > R1 + PD
TC06004099.hg	LTV1	0.00225126	-1.11009	Parental - PD > R1 + PD
TC12001803.hg	LUM	8.21442e-05	1.31787	Parental - PD < R1 + PD
TC01002336.hg	LUZP1	0.00109379	1.07302	Parental - PD < R1 + PD
TC08001706.hg	LY6D	0.00806297	-1.04074	Parental - PD > R1 + PD
TC06001538.hg	LY6G6C	0.00281728	1.1509	Parental - PD < R1 + PD
TC04000989.hg	LYAR	0.00142946	-1.23763	Parental - PD > R1 + PD
TC08000383.hg	LYN	0.00277625	1.10936	Parental - PD < R1 + PD
TC19001586.hg	LYPD3	0.00534641	-1.06969	Parental - PD > R1 + PD
TC01000302.hg	LYPLA2	0.00209819	-1.08275	Parental - PD > R1 + PD
TC05000622.hg	LYRM7	0.00621929	-1.06038	Parental - PD > R1 + PD
TC01002189.hg	LZIC	0.00591555	-1.0812	Parental - PD > R1 + PD
TC22001454.hg	LZTR1	0.00526967	1.03909	Parental - PD < R1 + PD
TC01001015.hg	MAB21L3	0.00125709	-1.24082	Parental - PD > R1 + PD
TC07001182.hg	MACC1	0.000272482	-1.46257	Parental - PD > R1 + PD
TC04000023.hg	MAEA	0.00390391	-1.05112	Parental - PD > R1 + PD
TC20000844.hg	MAFB	0.00646595	1.13556	Parental - PD < R1 + PD
TC0X000739.hg	MAGEA6	0.0068633	1.06074	Parental - PD < R1 + PD
TC0X001441.hg	MAGEC2	0.00392545	1.09113	Parental - PD < R1 + PD
TC0X000296.hg	MAGED1	0.00121567	1.13448	Parental - PD < R1 + PD
TC0X000323.hg	MAGED2	0.00155201	1.13065	Parental - PD < R1 + PD
TC06001269.hg	MAK	0.00390901	-1.08093	Parental - PD > R1 + PD
TC08000258.hg	MAK16	0.00251182	-1.12597	Parental - PD > R1 + PD
TC08000695.hg	MAL2	0.0015912	-1.20034	Parental - PD > R1 + PD
TC11000631.hg	MALAT1	0.00175599	1.07648	Parental - PD < R1 + PD
TC02002194.hg	MALL	0.00987403	-1.10614	Parental - PD > R1 + PD
TC11002211.hg	MAML2	0.00487819	1.14106	Parental - PD < R1 + PD
TC06002062.hg	MAN1A1	0.00362359	1.3013	Parental - PD < R1 + PD
TC19001202.hg	MAN2B1	0.00395537	1.07796	Parental - PD < R1 + PD
TC04001430.hg	MANBA	0.00173465	1.14904	Parental - PD < R1 + PD
TC05000336.hg	MAP1B	0.00534641	1.10355	Parental - PD < R1 + PD
TC16000674.hg	MAP1LC3B	0.00781006	1.10084	Parental - PD < R1 + PD
TC19000341.hg	MAP1S	0.00522401	1.05247	Parental - PD < R1 + PD
TC02001238.hg	MAP2	0.00306249	1.12655	Parental - PD < R1 + PD
TC17000297.hg	MAP2K3	0.0010289	-1.07484	Parental - PD > R1 + PD
TC05000243.hg	MAP3K1	0.000328854	1.12705	Parental - PD < R1 + PD
TC17001598.hg	MAP3K14	0.00525552	1.05356	Parental - PD < R1 + PD
TC06001161.hg	MAP3K4	0.00571598	-1.04464	Parental - PD > R1 + PD
TC02000617.hg	MAP4K4	0.000772241	1.09645	Parental - PD < R1 + PD
TC14001120.hg	MAP4K5	0.00888487	1.0406	Parental - PD < R1 + PD
TC11002098.hg	MAP6	0.00656365	1.06343	Parental - PD < R1 + PD
TC06002144.hg	MAP7	0.00146557	-1.09219	Parental - PD > R1 + PD
TC0X001414.hg	MAP7D3	0.00105611	1.19481	Parental - PD < R1 + PD
TC04001667.hg	MAP9	0.00396357	1.11358	Parental - PD < R1 + PD
TC04001357.hg	MAPK10	0.00146557	-1.13484	Parental - PD > R1 + PD
TC18000179.hg	MAPK4	0.00280776	1.33568	Parental - PD < R1 + PD
TC02000157.hg	MAPRE3	0.000662163	1.08788	Parental - PD < R1 + PD
TC01001819.hg	MARCH2	0.00121567	1.1012	Parental - PD < R1 + PD
TC19000150.hg	MARCH2	0.00929071	1.05211	Parental - PD < R1 + PD
TC05001746.hg	MARCH3	0.00421032	-1.12594	Parental - PD > R1 + PD
TC02002754.hg	MARCH4	0.0018158	-1.1324	Parental - PD > R1 + PD
TC10001224.hg	MARCH8	0.00267862	1.12012	Parental - PD < R1 + PD
TC06000909.hg	MARCKS	0.0012031	1.06059	Parental - PD < R1 + PD
TC01001817.hg	MARK1	0.000227562	-1.30469	Parental - PD > R1 + PD
TC02001151.hg	MARS2	0.000233389	-1.21796	Parental - PD > R1 + PD
TC05000284.hg	MAST4	0.00356491	-1.06295	Parental - PD > R1 + PD
TC05001418.hg	MAST4-AS1	0.00357547	-1.19288	Parental - PD > R1 + PD
TC19000372.hg	MAU2	0.00207259	1.09213	Parental - PD < R1 + PD
TC22000697.hg	MB	0.00037374	-1.11431	Parental - PD > R1 + PD
TC06001873.hg	MB21D1	0.00359348	-1.0814	Parental - PD > R1 + PD
TC03002118.hg	MB21D2	0.00116678	1.1432	Parental - PD < R1 + PD
TC03001911.hg	MBNL1-AS1	0.00390265	1.09315	Parental - PD < R1 + PD
TC13000340.hg	MBNL2	0.0040913	1.06626	Parental - PD < R1 + PD
TC22000858.hg	MCAT	0.000940797	-1.07981	Parental - PD > R1 + PD
TC05001679.hg	MCC	0.0012031	-1.12266	Parental - PD > R1 + PD
TC21000257.hg	MCM3AP-AS1	0.00282596	-1.06491	Parental - PD > R1 + PD
TC06002059.hg	MCM9	0.00267423	-1.05565	Parental - PD > R1 + PD
TC01002825.hg	MCOLN3	0.00122833	1.37644	Parental - PD < R1 + PD
TC06000572.hg	MDFI	0.000924265	-1.07186	Parental - PD > R1 + PD
TC06001687.hg	MDGA1	0.00938007	1.07479	Parental - PD < R1 + PD
TC07000479.hg	MDH2	0.000590568	-1.09257	Parental - PD > R1 + PD
TC06001944.hg	MDN1	0.00833479	-1.10474	Parental - PD > R1 + PD
TC18000180.hg	ME2	0.00126833	-1.14043	Parental - PD > R1 + PD
TC12002004.hg	MED13L	0.0012031	1.13257	Parental - PD < R1 + PD
TC22000068.hg	MED15	0.0071482	1.04192	Parental - PD < R1 + PD
TC19000991.hg	MED16	0.00205074	1.0527	Parental - PD < R1 + PD
TC09001537.hg	MEGF9	0.0082828	1.10681	Parental - PD < R1 + PD
TC02005023.hg	MEMO1	0.00772248	-1.0411	Parental - PD > R1 + PD
TC07000815.hg	MEST	0.00800323	-1.22384	Parental - PD > R1 + PD
TC04000512.hg	METAP1	0.00516754	-1.10434	Parental - PD > R1 + PD
TC12000738.hg	METAP2	0.00483441	-1.08796	Parental - PD > R1 + PD
TC17000959.hg	METRNL	0.00251182	1.14854	Parental - PD < R1 + PD
TC12001635.hg	METTL1	0.00045195	-1.12608	Parental - PD > R1 + PD
TC04000608.hg	METTL14	0.00540671	1.06246	Parental - PD < R1 + PD
TC17000996.hg	METTL16	0.00521671	-1.06503	Parental - PD > R1 + PD
TC17000756.hg	METTL2A	0.00821161	-1.06239	Parental - PD > R1 + PD
TC14000922.hg	METTL3	0.00552501	-1.09761	Parental - PD > R1 + PD
TC02002512.hg	METTL5	0.00161143	-1.06337	Parental - PD > R1 + PD
TC02002522.hg	METTL8	0.000678504	-1.11992	Parental - PD > R1 + PD
TC04001729.hg	MFAP3L	0.000729377	1.18237	Parental - PD < R1 + PD
TC15001825.hg	MFGE8	4.67905e-05	1.18571	Parental - PD < R1 + PD
TC01000152.hg	MFN2	0.000861414	-1.13359	Parental - PD > R1 + PD
TC01000503.hg	MFSD2A	0.0003949	-1.23557	Parental - PD > R1 + PD
TC04001535.hg	MFSD8	0.00875634	1.07554	Parental - PD < R1 + PD
TC03001750.hg	MGLL	0.00587605	1.16413	Parental - PD < R1 + PD
TC16000133.hg	MGRN1	0.00602144	1.03685	Parental - PD < R1 + PD
TC06002003.hg	MICAL1	0.00408326	1.05811	Parental - PD < R1 + PD
TC6_ssto_hap7000189.hg	MICB	0.000245482	-1.22328	Parental - PD > R1 + PD
TC19000982.hg	MIER2	0.00716144	1.04808	Parental - PD < R1 + PD
TC03001599.hg	MINA	0.000525446	-1.14566	Parental - PD > R1 + PD
TC01006267.hg	MINOS1	0.00753923	-1.07062	Parental - PD > R1 + PD
TC13000484.hg	MIPEP	0.00187138	-1.10685	Parental - PD > R1 + PD
TC14000238.hg	MIPOL1	0.00944894	1.06068	Parental - PD < R1 + PD
TC11002380.hg	MIR100HG	0.000997034	1.12091	Parental - PD < R1 + PD
TC09000640.hg	MIR181A2HG	0.000700559	1.20333	Parental - PD < R1 + PD
TC09000642.hg	MIR181B2	0.00389177	1.26697	Parental - PD < R1 + PD
TC17000728.hg	MIR21	0.00759587	1.41417	Parental - PD < R1 + PD
TC01000516.hg	MIR30E	0.00168552	1.16352	Parental - PD < R1 + PD
TC08001102.hg	MIR3148	0.00738963	-1.11494	Parental - PD > R1 + PD
TC12000737.hg	MIR3685	0.00156233	1.14032	Parental - PD < R1 + PD
TC21000007.hg	MIR3687	0.00393344	-1.07186	Parental - PD > R1 + PD
TC16000639.hg	MIR4720	0.0071482	1.12042	Parental - PD < R1 + PD
TC17001757.hg	MIR4737	0.00763783	1.0528	Parental - PD < R1 + PD
TC03001623.hg	MIR548A3	0.00332569	-1.08109	Parental - PD > R1 + PD
TC16000958.hg	MIR548AA2	0.00654462	-1.08499	Parental - PD > R1 + PD
TC05001347.hg	MIR581	0.00862223	1.15303	Parental - PD < R1 + PD
TC14000751.hg	MIR668	0.00574031	1.0951	Parental - PD < R1 + PD
TC02002267.hg	MKI67IP	0.00194032	-1.08542	Parental - PD > R1 + PD
TC22000811.hg	MKL1	7.40997e-05	1.17921	Parental - PD < R1 + PD
TC03000865.hg	MLF1	0.00397164	1.06729	Parental - PD < R1 + PD
TC12001149.hg	MLF2	0.00452973	-1.0398	Parental - PD > R1 + PD
TC17000530.hg	MLX	0.000562163	-1.08919	Parental - PD > R1 + PD
TC04000714.hg	MMAA	0.00302353	1.0962	Parental - PD < R1 + PD
TC11002234.hg	MMP1	0.000956112	-1.62111	Parental - PD > R1 + PD
TC16000500.hg	MMP15	0.00320479	-1.1038	Parental - PD > R1 + PD
TC16000454.hg	MMP2	0.00991497	-1.14546	Parental - PD > R1 + PD
TC19001020.hg	MOB3A	0.00348936	1.04942	Parental - PD < R1 + PD
TC06004132.hg	MOCS1	0.000515494	-1.12947	Parental - PD > R1 + PD
TC12000556.hg	MON2	0.00834804	1.05442	Parental - PD < R1 + PD
TC0X001397.hg	MOSPD1	0.00704495	1.14839	Parental - PD < R1 + PD
TC06002113.hg	MOXD1	0.0013544	1.17079	Parental - PD < R1 + PD
TC06002307.hg	MPC1	0.00113978	-1.1381	Parental - PD > R1 + PD
TC19000087.hg	MPND	0.00425234	1.05695	Parental - PD < R1 + PD
TC0X001544.hg	MPP1	0.00547158	1.14913	Parental - PD < R1 + PD
TC03000744.hg	MRAS	0.00654932	1.05108	Parental - PD < R1 + PD
TC04000070.hg	MRFAP1	0.00482808	-1.04085	Parental - PD > R1 + PD
TC13000031.hg	MRP63	0.00517142	-1.0719	Parental - PD > R1 + PD
TC04000433.hg	MRPL1	0.00189838	-1.07837	Parental - PD > R1 + PD
TC17002882.hg	MRPL12	0.00050089	-1.11099	Parental - PD > R1 + PD
TC08000374.hg	MRPL15	0.00673797	-1.10592	Parental - PD > R1 + PD
TC11001835.hg	MRPL16	0.00132278	-1.07871	Parental - PD > R1 + PD
TC02000476.hg	MRPL19	0.00809394	-1.08504	Parental - PD > R1 + PD
TC06001743.hg	MRPL2	0.00274832	-1.04568	Parental - PD > R1 + PD
TC11002011.hg	MRPL21	0.00085999	-1.11006	Parental - PD > R1 + PD
TC01003352.hg	MRPL24	0.00368357	-1.07867	Parental - PD > R1 + PD
TC17001685.hg	MRPL27	0.00148483	-1.07488	Parental - PD > R1 + PD
TC03001787.hg	MRPL3	0.00358797	-1.11139	Parental - PD > R1 + PD
TC17002911.hg	MRPL38	0.0034392	-1.05101	Parental - PD > R1 + PD
TC21000338.hg	MRPL39	0.00273842	-1.15411	Parental - PD > R1 + PD
TC19000173.hg	MRPL4	0.00711125	-1.04172	Parental - PD > R1 + PD
TC22000044.hg	MRPL40	0.00739173	-1.05622	Parental - PD > R1 + PD
TC12000725.hg	MRPL42	0.00851868	-1.06943	Parental - PD > R1 + PD
TC02001354.hg	MRPL44	0.00859423	-1.05856	Parental - PD > R1 + PD
TC09001420.hg	MRPL50	0.00732704	-1.15623	Parental - PD > R1 + PD
TC06001731.hg	MRPS10	0.0079516	-1.09493	Parental - PD > R1 + PD
TC19000535.hg	MRPS12	0.00559473	-1.08328	Parental - PD > R1 + PD
TC01002511.hg	MRPS15	0.0012031	-1.07501	Parental - PD > R1 + PD
TC06001755.hg	MRPS18A	0.00230694	-1.08969	Parental - PD > R1 + PD
TC6_dbb_hap3000034.hg	MRPS18B	0.000687702	-1.08612	Parental - PD > R1 + PD
TC09000796.hg	MRPS2	0.0016328	-1.05489	Parental - PD > R1 + PD
TC03000748.hg	MRPS22	0.00493684	-1.05566	Parental - PD > R1 + PD
TC17001720.hg	MRPS23	0.00588712	-1.10372	Parental - PD > R1 + PD
TC03001202.hg	MRPS25	0.00137893	-1.08192	Parental - PD > R1 + PD
TC05001463.hg	MRPS27	0.00485806	-1.09022	Parental - PD > R1 + PD
TC08002616.hg	MRPS28	0.00105608	-1.11124	Parental - PD > R1 + PD
TC13000595.hg	MRPS31	0.00357547	-1.07516	Parental - PD > R1 + PD
TC07001928.hg	MRPS33	0.00798323	-1.04742	Parental - PD > R1 + PD
TC16000759.hg	MRPS34	0.000448809	-1.0659	Parental - PD > R1 + PD
TC12000270.hg	MRPS35	0.000687702	-1.0729	Parental - PD > R1 + PD
TC02004930.hg	MRPS5	0.00128979	-1.10711	Parental - PD > R1 + PD
TC17000849.hg	MRPS7	0.00303598	-1.08577	Parental - PD > R1 + PD
TC02000642.hg	MRPS9	0.00238352	-1.08359	Parental - PD > R1 + PD
TC09000613.hg	MRRF	0.000992127	-1.09008	Parental - PD > R1 + PD
TC06000144.hg	MRS2	0.00433457	-1.08334	Parental - PD > R1 + PD
TC01000245.hg	MRTO4	0.00132278	-1.12209	Parental - PD > R1 + PD
TC12002043.hg	MSI1	0.00129309	1.07882	Parental - PD < R1 + PD
TC17000705.hg	MSI2	0.00463539	-1.07851	Parental - PD > R1 + PD
TC03001421.hg	MST1R	0.00537131	-1.05425	Parental - PD > R1 + PD
TC05000974.hg	MSX2	0.00263492	1.08907	Parental - PD < R1 + PD
TC16000473.hg	MT1F	0.00333471	1.16337	Parental - PD < R1 + PD
TC11001870.hg	MTA2	0.0021569	-1.09429	Parental - PD > R1 + PD
TC22001462.hg	MTFP1	0.00098957	-1.08417	Parental - PD > R1 + PD
TC08000434.hg	MTFR1	0.00268166	-1.14888	Parental - PD > R1 + PD
TC02001859.hg	MTIF2	0.000590568	-1.10034	Parental - PD > R1 + PD
TC01003197.hg	MTMR11	0.00545625	1.161	Parental - PD < R1 + PD
TC06000734.hg	MTO1	0.00696042	-1.07441	Parental - PD > R1 + PD
TC08001602.hg	MTSS1	0.00120024	-1.13095	Parental - PD > R1 + PD
TC08001013.hg	MTUS1	0.00262442	1.14739	Parental - PD < R1 + PD
TC13000093.hg	MTUS2	0.000871943	1.22853	Parental - PD < R1 + PD
TC01006383.hg	MUC1	0.00593035	1.13465	Parental - PD < R1 + PD
TC11001505.hg	MUC15	0.00465853	1.77312	Parental - PD < R1 + PD
TC19001139.hg	MUC16	0.00262442	1.16012	Parental - PD < R1 + PD
TC11000039.hg	MUC2	0.000715683	-1.085	Parental - PD > R1 + PD
TC19000036.hg	MUM1	0.00569805	1.05513	Parental - PD < R1 + PD
TC0X000514.hg	MUM1L1	0.00395833	1.0993	Parental - PD < R1 + PD
TC19000335.hg	MVB12A	0.00579066	1.04987	Parental - PD < R1 + PD
TC06001010.hg	MYB	0.00493684	-1.06905	Parental - PD > R1 + PD
TC17001023.hg	MYBBP1A	0.00365893	-1.08838	Parental - PD > R1 + PD
TC08000749.hg	MYC	0.00397164	-1.08731	Parental - PD > R1 + PD
TC03000187.hg	MYD88	0.00297012	1.05828	Parental - PD < R1 + PD
TC11000715.hg	MYEOV	1.96462e-05	-1.45872	Parental - PD > R1 + PD
TC12003245.hg	MYL6	0.00663656	1.10092	Parental - PD < R1 + PD
TC07001336.hg	MYL7	0.00598559	1.05775	Parental - PD < R1 + PD
TC20000268.hg	MYL9	0.00597997	1.31733	Parental - PD < R1 + PD
TC15001492.hg	MYO1E	0.00187159	1.06912	Parental - PD < R1 + PD
TC15001456.hg	MYO5A	7.64924e-05	1.19613	Parental - PD < R1 + PD
TC18000507.hg	MYO5B	0.00152593	1.08988	Parental - PD < R1 + PD
TC15001454.hg	MYO5C	0.00310263	1.1804	Parental - PD < R1 + PD
TC19000327.hg	MYO9B	0.00282455	1.05912	Parental - PD < R1 + PD
TC10001535.hg	MYOF	0.00132278	1.07012	Parental - PD < R1 + PD
TC10001413.hg	MYOZ1	0.0066718	1.07582	Parental - PD < R1 + PD
TC12001977.hg	NAA25	0.00809394	-1.10352	Parental - PD > R1 + PD
TC09000391.hg	NAA35	0.00268856	-1.05335	Parental - PD > R1 + PD
TC03001664.hg	NAA50	0.0030443	-1.10257	Parental - PD > R1 + PD
TC04002920.hg	NAAA	0.00559473	-1.0767	Parental - PD > R1 + PD
TC22000838.hg	NAGA	0.00289365	1.09602	Parental - PD < R1 + PD
TC18000052.hg	NAPG	0.00573078	-1.06894	Parental - PD > R1 + PD
TC18000537.hg	NARS	0.00397164	-1.06541	Parental - PD > R1 + PD
TC11002138.hg	NARS2	0.00132954	-1.10144	Parental - PD > R1 + PD
TC11000325.hg	NAT10	0.000938949	-1.09529	Parental - PD > R1 + PD
TC11000252.hg	NAV2	0.00122362	1.24857	Parental - PD < R1 + PD
TC08001400.hg	NBN	0.00704456	-1.04728	Parental - PD > R1 + PD
TC03002170.hg	NCBP2	0.00537516	-1.05611	Parental - PD > R1 + PD
TC03002008.hg	NCEH1	0.00396691	-1.13827	Parental - PD > R1 + PD
TC02000649.hg	NCK2	0.00600715	1.04765	Parental - PD < R1 + PD
TC02002859.hg	NCL	0.00506736	-1.06863	Parental - PD > R1 + PD
TC02000137.hg	NCOA1	0.00150748	1.06334	Parental - PD < R1 + PD
TC17000141.hg	NDEL1	0.00963392	1.05078	Parental - PD < R1 + PD
TC13000303.hg	NDFIP2	0.000694123	1.06765	Parental - PD < R1 + PD
TC02002928.hg	NDUFA10	0.00700463	-1.04347	Parental - PD > R1 + PD
TC19002675.hg	NDUFA11	0.00591218	1.0544	Parental - PD < R1 + PD
TC16000966.hg	NDUFAB1	0.00387368	-1.12356	Parental - PD > R1 + PD
TC06001956.hg	NDUFAF4	0.000328256	-1.26458	Parental - PD > R1 + PD
TC20000095.hg	NDUFAF5	0.00772248	-1.06976	Parental - PD > R1 + PD
TC14001447.hg	NDUFB1	0.00562886	-1.0429	Parental - PD > R1 + PD
TC16000050.hg	NDUFB10	0.00307443	-1.06551	Parental - PD > R1 + PD
TC03000956.hg	NDUFB5	0.000902791	-1.10488	Parental - PD > R1 + PD
TC02002697.hg	NDUFS1	0.00149871	-1.11171	Parental - PD > R1 + PD
TC01001381.hg	NDUFS2	0.00777678	-1.03643	Parental - PD > R1 + PD
TC11003448.hg	NDUFS3	0.00146178	-1.06658	Parental - PD > R1 + PD
TC11000696.hg	NDUFV1	0.00649438	-1.07597	Parental - PD > R1 + PD
TC18000041.hg	NDUFV2	0.003589	-1.05072	Parental - PD > R1 + PD
TC21001063.hg	NDUFV3	0.00338287	-1.05448	Parental - PD > R1 + PD
TC06001273.hg	NEDD9	0.00130157	1.25459	Parental - PD < R1 + PD
TC04001725.hg	NEK1	0.00044493	1.1291	Parental - PD < R1 + PD
TC13000686.hg	NEK3	0.0024395	1.08494	Parental - PD < R1 + PD
TC03001460.hg	NEK4	0.00183481	-1.09415	Parental - PD > R1 + PD
TC10000047.hg	NET1	0.0086821	-1.05156	Parental - PD > R1 + PD
TC18000571.hg	NETO1	0.000379365	-1.32646	Parental - PD > R1 + PD
TC16001088.hg	NETO2	0.00843417	-1.35184	Parental - PD > R1 + PD
TC17000362.hg	NF1	0.00247595	-1.08766	Parental - PD > R1 + PD
TC07000159.hg	NFE2L3	9.04608e-05	-1.49728	Parental - PD > R1 + PD
TC01000702.hg	NFIA	0.00274832	-1.09006	Parental - PD > R1 + PD
TC19000235.hg	NFIX	0.000509255	1.14783	Parental - PD < R1 + PD
TC04001171.hg	NFXL1	0.00173465	-1.06827	Parental - PD > R1 + PD
TC12001906.hg	NFYB	0.000312771	1.14477	Parental - PD < R1 + PD
TC10000828.hg	NHLRC2	0.00473626	-1.08716	Parental - PD > R1 + PD
TC05002120.hg	NHP2	0.00255876	-1.05052	Parental - PD > R1 + PD
TC22000831.hg	NHP2L1	0.00383104	-1.06919	Parental - PD > R1 + PD
TC06002159.hg	NHSL1	0.00186908	-1.09902	Parental - PD > R1 + PD
TC01004003.hg	NID1	0.000762837	-1.12992	Parental - PD > R1 + PD
TC16000568.hg	NIP7	0.00509983	-1.10958	Parental - PD > R1 + PD
TC04000275.hg	NIPAL1	0.00479856	-1.0916	Parental - PD > R1 + PD
TC05000868.hg	NIPAL4	0.000985721	-1.22828	Parental - PD > R1 + PD
TC05000166.hg	NIPBL	0.00290932	1.04816	Parental - PD < R1 + PD
TC03000507.hg	NIT2	0.00482851	-1.03986	Parental - PD > R1 + PD
TC0X001311.hg	NKRF	0.00911894	-1.12151	Parental - PD > R1 + PD
TC17001366.hg	NLE1	0.00492197	-1.07316	Parental - PD > R1 + PD
TC17000093.hg	NLGN2	0.00673697	1.06544	Parental - PD < R1 + PD
TC03000881.hg	NMD3	0.000372871	-1.14387	Parental - PD > R1 + PD
TC17002880.hg	NME1	0.00805826	-1.20729	Parental - PD > R1 + PD
TC10001061.hg	NMT2	0.00996416	1.04875	Parental - PD < R1 + PD
TC04001225.hg	NOA1	0.00679662	-1.06622	Parental - PD > R1 + PD
TC16001226.hg	NOB1	0.00362057	-1.07992	Parental - PD > R1 + PD
TC01002078.hg	NOC2L	0.00079257	-1.07717	Parental - PD > R1 + PD
TC12001054.hg	NOC4L	0.00640332	-1.06395	Parental - PD > R1 + PD
TC02001572.hg	NOL10	0.00464071	-1.09319	Parental - PD > R1 + PD
TC17000795.hg	NOL11	0.00233847	-1.12737	Parental - PD > R1 + PD
TC09001013.hg	NOL6	0.00201219	-1.08602	Parental - PD > R1 + PD
TC10000749.hg	NOLC1	0.000816693	-1.16178	Parental - PD > R1 + PD
TC07001050.hg	NOM1	0.00439746	-1.09191	Parental - PD > R1 + PD
TC16000180.hg	NOMO1	0.00219446	-1.07441	Parental - PD > R1 + PD
TC16000912.hg	NOMO2	0.00206703	-1.07393	Parental - PD > R1 + PD
TC15001193.hg	NOP10	0.00265376	-1.06296	Parental - PD > R1 + PD
TC04000979.hg	NOP14	0.000789117	-1.12558	Parental - PD > R1 + PD
TC05002092.hg	NOP16	0.000593996	-1.15697	Parental - PD > R1 + PD
TC12001142.hg	NOP2	0.00280149	-1.14808	Parental - PD > R1 + PD
TC02001188.hg	NOP58	0.0058198	-1.1326	Parental - PD > R1 + PD
TC09001734.hg	NOTCH1	0.00409506	-1.07961	Parental - PD > R1 + PD
TC01003054.hg	NOTCH2	0.00312742	1.07453	Parental - PD < R1 + PD
TC01006310.hg	NOTCH2NL	0.00996902	1.06424	Parental - PD < R1 + PD
TC19001250.hg	NOTCH3	0.00112262	-1.07138	Parental - PD > R1 + PD
TC14000988.hg	NOVA1	0.00184253	-1.16114	Parental - PD > R1 + PD
TC02000611.hg	NPAS2	0.0027407	-1.18403	Parental - PD > R1 + PD
TC03003342.hg	NPHP3	0.00698882	1.10729	Parental - PD < R1 + PD
TC05000144.hg	NPR3	0.0099411	1.08461	Parental - PD < R1 + PD
TC04001698.hg	NPY1R	0.00594902	1.33595	Parental - PD < R1 + PD
TC16001225.hg	NQO1	0.00155201	-1.12414	Parental - PD > R1 + PD
TC11000405.hg	NR1H3	0.0024395	-1.12011	Parental - PD > R1 + PD
TC05001887.hg	NR3C1	0.000822905	1.15065	Parental - PD < R1 + PD
TC01001645.hg	NR5A2	0.0027853	1.15557	Parental - PD < R1 + PD
TC09001769.hg	NRARP	0.000789117	-1.17656	Parental - PD > R1 + PD
TC07001751.hg	NRCAM	0.000762624	1.59488	Parental - PD < R1 + PD
TC08000250.hg	NRG1	0.00162846	1.1725	Parental - PD < R1 + PD
TC11001395.hg	NRIP3	0.00142386	1.11918	Parental - PD < R1 + PD
TC10002961.hg	NSUN6	0.000678504	-1.11237	Parental - PD > R1 + PD
TC07001264.hg	NT5C3	0.00428282	-1.06758	Parental - PD > R1 + PD
TC12001837.hg	NTN4	0.000513038	1.10402	Parental - PD < R1 + PD
TC07001016.hg	NUB1	0.00741295	1.06448	Parental - PD < R1 + PD
TC16000157.hg	NUBP1	0.00657986	-1.06006	Parental - PD > R1 + PD
TC04000472.hg	NUDT9	0.000313495	-1.10244	Parental - PD > R1 + PD
TC11002049.hg	NUMA1	0.00250713	1.06846	Parental - PD < R1 + PD
TC03001188.hg	NUP210	0.000703191	-1.21448	Parental - PD > R1 + PD
TC17000969.hg	NXN	0.00398328	-1.08623	Parental - PD > R1 + PD
TC04000281.hg	OCIAD1	0.00305492	-1.0465	Parental - PD > R1 + PD
TC04000380.hg	ODAM	0.00540102	1.31219	Parental - PD < R1 + PD
TC02001570.hg	ODC1	0.00579578	-1.09113	Parental - PD > R1 + PD
TC07000276.hg	OGDH	0.00219446	-1.08461	Parental - PD > R1 + PD
TC09000644.hg	OLFML2A	0.00679662	1.0972	Parental - PD < R1 + PD
TC12001216.hg	OLR1	0.00159367	1.1791	Parental - PD < R1 + PD
TC01006360.hg	OMA1	0.00741886	-1.07522	Parental - PD > R1 + PD
TC03001067.hg	OPA1	0.00859942	-1.08495	Parental - PD > R1 + PD
TC10000097.hg	OPTN	0.00132981	1.23293	Parental - PD < R1 + PD
TC07000946.hg	OR6B1	0.0061239	1.10553	Parental - PD < R1 + PD
TC11000225.hg	OR7E14P	0.00211044	-1.13502	Parental - PD > R1 + PD
TC22000217.hg	OSBP2	0.00609274	-1.12221	Parental - PD > R1 + PD
TC18000418.hg	OSBPL1A	0.000556982	1.15695	Parental - PD < R1 + PD
TC07001206.hg	OSBPL3	0.0058403	-1.09943	Parental - PD > R1 + PD
TC01000631.hg	OSBPL9	0.000687702	1.11481	Parental - PD < R1 + PD
TC05000179.hg	OSMR	0.00192078	1.24461	Parental - PD < R1 + PD
TC08000606.hg	OSR2	0.000377145	1.12366	Parental - PD < R1 + PD
TC10000168.hg	OTUD1	0.000313495	1.18554	Parental - PD < R1 + PD
TC08000553.hg	OTUD6B	0.00601865	-1.11092	Parental - PD > R1 + PD
TC01003198.hg	OTUD7B	0.00776751	1.06488	Parental - PD < R1 + PD
TC11001373.hg	OVCH2	0.00664706	1.21801	Parental - PD < R1 + PD
TC20001726.hg	OVOL2	0.00393653	1.06509	Parental - PD < R1 + PD
TC14000131.hg	OXA1L	0.00433986	-1.05118	Parental - PD > R1 + PD
TC13000813.hg	OXGR1	0.00556811	-1.11207	Parental - PD > R1 + PD
TC03000102.hg	OXNAD1	0.00105611	-1.10864	Parental - PD > R1 + PD
TC03001145.hg	OXTR	0.00613102	1.14657	Parental - PD < R1 + PD
TC12000956.hg	P2RX4	0.00355982	1.08805	Parental - PD < R1 + PD
TC03001937.hg	PA2G4P4	0.00789127	-1.07002	Parental - PD > R1 + PD
TC01000230.hg	PADI1	0.000280816	-1.15545	Parental - PD > R1 + PD
TC01000231.hg	PADI3	0.00257922	-1.20262	Parental - PD > R1 + PD
TC01000232.hg	PADI4	0.001915	-1.18575	Parental - PD > R1 + PD
TC08001361.hg	PAG1	2.51561e-05	-1.3828	Parental - PD > R1 + PD
TC04000331.hg	PAICS	0.00879434	-1.17641	Parental - PD > R1 + PD
TC06000073.hg	PAK1IP1	0.00711664	-1.18172	Parental - PD > R1 + PD
TC04000839.hg	PALLD	0.00776443	1.22438	Parental - PD < R1 + PD
TC19001228.hg	PALM3	0.002017	1.15613	Parental - PD < R1 + PD
TC05000497.hg	PAM	0.000569809	1.3029	Parental - PD < R1 + PD
TC05002041.hg	PANK3	0.00520992	-1.11651	Parental - PD > R1 + PD
TC04001455.hg	PAPSS1	0.00302581	1.09264	Parental - PD < R1 + PD
TC10000621.hg	PAPSS2	0.00492197	1.31081	Parental - PD < R1 + PD
TC01002382.hg	PAQR7	0.00561642	1.0744	Parental - PD < R1 + PD
TC18000593.hg	PARD6G	0.000877687	-1.20023	Parental - PD > R1 + PD
TC03002062.hg	PARL	0.00490058	-1.07046	Parental - PD > R1 + PD
TC12001116.hg	PARP11	0.00402139	1.09553	Parental - PD < R1 + PD
TC03001705.hg	PARP9	0.00268169	1.08706	Parental - PD < R1 + PD
TC12001765.hg	PAWR	0.000304374	1.1684	Parental - PD < R1 + PD
TC14000233.hg	PAX9	0.00225126	-1.08366	Parental - PD > R1 + PD
TC10001369.hg	PCBD1	0.00101771	-1.11685	Parental - PD > R1 + PD
TC03000733.hg	PCCB	0.0011083	-1.11104	Parental - PD > R1 + PD
TC05001875.hg	PCDH1	0.00276557	-1.08251	Parental - PD > R1 + PD
TC05000754.hg	PCDHB11	0.000191516	1.63279	Parental - PD < R1 + PD
TC05000755.hg	PCDHB12	0.00534641	1.21977	Parental - PD < R1 + PD
TC05000756.hg	PCDHB13	0.00767945	1.14912	Parental - PD < R1 + PD
TC05000757.hg	PCDHB14	0.00128586	1.41808	Parental - PD < R1 + PD
TC05000751.hg	PCDHB16	0.000671095	1.40004	Parental - PD < R1 + PD
TC05000758.hg	PCDHB18	0.00913507	1.18134	Parental - PD < R1 + PD
TC05000743.hg	PCDHB2	0.0052444	1.2258	Parental - PD < R1 + PD
TC05000745.hg	PCDHB4	0.000246192	1.28639	Parental - PD < R1 + PD
TC05000746.hg	PCDHB5	0.000590568	1.43013	Parental - PD < R1 + PD
TC05000747.hg	PCDHB6	0.00641533	1.08602	Parental - PD < R1 + PD
TC05000749.hg	PCDHB7	0.00354186	1.30779	Parental - PD < R1 + PD
TC05000750.hg	PCDHB8	0.00649438	1.25684	Parental - PD < R1 + PD
TC05000752.hg	PCDHB9	0.000188997	1.47596	Parental - PD < R1 + PD
TC05000762.hg	PCDHGB2	0.000688755	1.13677	Parental - PD < R1 + PD
TC12000334.hg	PCED1B	0.00283032	-1.09246	Parental - PD > R1 + PD
TC20000362.hg	PCIF1	0.00503625	1.04768	Parental - PD < R1 + PD
TC19000443.hg	PDCD2L	0.000377674	-1.11454	Parental - PD > R1 + PD
TC02000608.hg	PDCL3	0.00955096	-1.0803	Parental - PD > R1 + PD
TC03000523.hg	PDCL3P4	0.00898336	-1.0631	Parental - PD > R1 + PD
TC11000214.hg	PDE3B	0.00165403	-1.20989	Parental - PD > R1 + PD
TC05001389.hg	PDE4D	0.00149561	-1.12159	Parental - PD > R1 + PD
TC04001504.hg	PDE5A	5.77081e-06	1.58745	Parental - PD < R1 + PD
TC06001015.hg	PDE7B	0.00297939	1.29364	Parental - PD < R1 + PD
TC22000802.hg	PDGFB	0.00624864	1.04694	Parental - PD < R1 + PD
TC04001673.hg	PDGFC	0.00184734	1.25652	Parental - PD < R1 + PD
TC0X000092.hg	PDHA1	0.00288166	-1.108	Parental - PD > R1 + PD
TC03001499.hg	PDHB	0.00533779	-1.05622	Parental - PD > R1 + PD
TC11000330.hg	PDHX	0.0055337	-1.0586	Parental - PD > R1 + PD
TC02001031.hg	PDK1	0.00812698	-1.09356	Parental - PD > R1 + PD
TC17000655.hg	PDK2	0.000820712	1.12667	Parental - PD < R1 + PD
TC0X000118.hg	PDK3	0.00352212	-1.13765	Parental - PD > R1 + PD
TC10001549.hg	PDLIM1	0.00180221	1.08458	Parental - PD < R1 + PD
TC04000501.hg	PDLIM5	0.000346248	1.1808	Parental - PD < R1 + PD
TC13000112.hg	PDS5B	0.00473661	1.06132	Parental - PD < R1 + PD
TC10000185.hg	PDSS1	0.00640423	-1.24557	Parental - PD > R1 + PD
TC13000082.hg	PDX1	0.00361441	-1.07896	Parental - PD > R1 + PD
TC01001099.hg	PDZK1	2.68934e-05	1.75208	Parental - PD < R1 + PD
TC01003115.hg	PDZK1P1	2.51561e-05	1.74011	Parental - PD < R1 + PD
TC15001691.hg	PEAK1	0.00388217	1.11358	Parental - PD < R1 + PD
TC17001188.hg	PEMT	0.00176697	-1.06698	Parental - PD > R1 + PD
TC22000658.hg	PES1	0.00251182	-1.0673	Parental - PD > R1 + PD
TC19000131.hg	PET100	0.00150989	1.09227	Parental - PD < R1 + PD
TC07001601.hg	PEX1	0.00508793	-1.06295	Parental - PD > R1 + PD
TC01003416.hg	PFDN2	0.00132278	-1.0546	Parental - PD > R1 + PD
TC03003395.hg	PFN2	0.000598937	-1.09081	Parental - PD > R1 + PD
TC0X001175.hg	PGAM4	0.00823616	-1.23278	Parental - PD > R1 + PD
TC12003265.hg	PGAM5	0.00125402	-1.10804	Parental - PD > R1 + PD
TC02002644.hg	PGAP1	0.000749881	-1.16085	Parental - PD > R1 + PD
TC01000129.hg	PGD	0.000243098	-1.18587	Parental - PD > R1 + PD
TC01000722.hg	PGM1	0.00820282	-1.07953	Parental - PD > R1 + PD
TC04000213.hg	PGM2	0.00267862	-1.09436	Parental - PD > R1 + PD
TC04001537.hg	PGRMC2	0.000567072	1.15892	Parental - PD < R1 + PD
TC17001664.hg	PHB	0.00663829	-1.09534	Parental - PD > R1 + PD
TC12001153.hg	PHB2	0.000830307	-1.07008	Parental - PD > R1 + PD
TC13000199.hg	PHF11	0.00229809	1.11275	Parental - PD < R1 + PD
TC20000260.hg	PHF20	0.00809394	1.04747	Parental - PD < R1 + PD
TC08000768.hg	PHF20L1	0.00974705	1.03995	Parental - PD < R1 + PD
TC0X000900.hg	PHKA2	0.00883359	1.05268	Parental - PD < R1 + PD
TC12001751.hg	PHLDA1	0.00118809	-1.41475	Parental - PD > R1 + PD
TC11001286.hg	PHLDA2	0.000930837	-1.06928	Parental - PD > R1 + PD
TC03003362.hg	PHLDB2	0.000334983	1.2476	Parental - PD < R1 + PD
TC02005003.hg	PHOSPHO2	0.00126937	-1.16826	Parental - PD > R1 + PD
TC15000627.hg	PIAS1	0.000612422	1.10009	Parental - PD < R1 + PD
TC18000487.hg	PIAS2	0.00136239	-1.12146	Parental - PD > R1 + PD
TC19000080.hg	PIAS4	0.002501	1.05594	Parental - PD < R1 + PD
TC11002165.hg	PICALM	0.00132278	1.07698	Parental - PD < R1 + PD
TC18000324.hg	PIEZO2	0.000135913	1.2437	Parental - PD < R1 + PD
TC02001816.hg	PIGF	0.00403151	-1.07118	Parental - PD > R1 + PD
TC03000951.hg	PIK3CA	0.00175599	1.08351	Parental - PD < R1 + PD
TC03001824.hg	PIK3CB	0.000819783	-1.09833	Parental - PD > R1 + PD
TC03001778.hg	PIK3R4	0.00997212	-1.03667	Parental - PD > R1 + PD
TC01000262.hg	PINK1	0.00142967	1.11015	Parental - PD < R1 + PD
TC08002611.hg	PINX1	0.00303734	-1.06939	Parental - PD > R1 + PD
TC10001101.hg	PIP4K2A	0.00889031	-1.06713	Parental - PD > R1 + PD
TC19001048.hg	PIP5K1C	0.00138052	1.0709	Parental - PD < R1 + PD
TC0X002327.hg	PIR	0.000569809	-1.18382	Parental - PD > R1 + PD
TC17000976.hg	PITPNA	0.00805601	-1.0451	Parental - PD > R1 + PD
TC17000012.hg	PITPNA-AS1	0.00978265	-1.05976	Parental - PD > R1 + PD
TC22000621.hg	PITPNB	0.00742145	-1.04999	Parental - PD > R1 + PD
TC12001034.hg	PIWIL1	0.00261489	-1.12204	Parental - PD > R1 + PD
TC05001664.hg	PJA2	0.00869391	1.05568	Parental - PD < R1 + PD
TC04000480.hg	PKD2	0.00515664	1.05828	Parental - PD < R1 + PD
TC08000505.hg	PKIA	0.000252832	-1.28177	Parental - PD > R1 + PD
TC11001153.hg	PKNOX2	0.000612422	-1.11395	Parental - PD > R1 + PD
TC12001377.hg	PKP2	0.000718681	1.0884	Parental - PD < R1 + PD
TC01000255.hg	PLA2G2F	0.00863708	-1.19888	Parental - PD > R1 + PD
TC01001607.hg	PLA2G4A	6.01253e-05	-1.52218	Parental - PD > R1 + PD
TC04001344.hg	PLAC8	0.00194032	1.10847	Parental - PD < R1 + PD
TC06002189.hg	PLAGL1	0.000135913	1.35088	Parental - PD < R1 + PD
TC08001175.hg	PLAT	0.000373872	-1.18595	Parental - PD > R1 + PD
TC19001593.hg	PLAUR	0.00467085	-1.0983	Parental - PD > R1 + PD
TC02000184.hg	PLB1	0.00974705	-1.05625	Parental - PD > R1 + PD
TC12000891.hg	PLBD2	0.000777628	1.08302	Parental - PD < R1 + PD
TC03003361.hg	PLCXD2	0.000550629	1.19254	Parental - PD < R1 + PD
TC05001306.hg	PLCXD3	0.00250153	1.21818	Parental - PD < R1 + PD
TC14001238.hg	PLEK2	0.00100603	-1.17539	Parental - PD > R1 + PD
TC08000296.hg	PLEKHA2	0.00148364	1.07055	Parental - PD < R1 + PD
TC02000829.hg	PLEKHB2	0.00933282	-1.03846	Parental - PD > R1 + PD
TC08000583.hg	PLEKHF2	0.00883359	1.05986	Parental - PD < R1 + PD
TC05000002.hg	PLEKHG4B	0.00799682	1.0629	Parental - PD < R1 + PD
TC14000407.hg	PLEKHH1	0.0012318	-1.11077	Parental - PD > R1 + PD
TC01000194.hg	PLEKHM2	0.00571598	1.04435	Parental - PD < R1 + PD
TC15002764.hg	PLEKHO2	0.00782767	1.09685	Parental - PD < R1 + PD
TC10000826.hg	PLEKHS1	0.000425683	-1.61905	Parental - PD > R1 + PD
TC19001072.hg	PLIN3	0.00160682	1.10495	Parental - PD < R1 + PD
TC19001064.hg	PLIN4	0.0027407	-1.08233	Parental - PD > R1 + PD
TC20000139.hg	PLK1S1	0.00860187	1.16797	Parental - PD < R1 + PD
TC05001385.hg	PLK2	0.00104943	1.14891	Parental - PD < R1 + PD
TC03000768.hg	PLS1	0.00358797	-1.23654	Parental - PD > R1 + PD
TC0X000568.hg	PLS3	0.00107375	1.1227	Parental - PD < R1 + PD
TC0X000774.hg	PLXNA3	0.000687702	1.07739	Parental - PD < R1 + PD
TC06000796.hg	PM20D2	0.00415176	-1.10783	Parental - PD > R1 + PD
TC16000149.hg	PMM2	0.00351457	-1.08643	Parental - PD > R1 + PD
TC09000812.hg	PMPCA	0.0015912	-1.06436	Parental - PD > R1 + PD
TC02001114.hg	PMS1	0.00695853	-1.10922	Parental - PD > R1 + PD
TC02001297.hg	PNKD	0.00258019	-1.09645	Parental - PD > R1 + PD
TC02000395.hg	PNO1	0.00319446	-1.13589	Parental - PD > R1 + PD
TC14000056.hg	PNP	0.00833133	-1.18728	Parental - PD > R1 + PD
TC22001477.hg	PNPLA3	0.00341914	-1.09025	Parental - PD > R1 + PD
TC19000129.hg	PNPLA6	0.00185989	1.05804	Parental - PD < R1 + PD
TC17000617.hg	PNPO	0.000821421	-1.10325	Parental - PD > R1 + PD
TC02001866.hg	PNPT1	0.000418729	-1.184	Parental - PD > R1 + PD
TC06000795.hg	PNRC1	0.00312588	1.18276	Parental - PD < R1 + PD
TC02000707.hg	POLR1B	0.001348	-1.11863	Parental - PD > R1 + PD
TC11000563.hg	POLR2G	0.00823616	-1.08884	Parental - PD > R1 + PD
TC12000823.hg	POLR3B	0.00940997	-1.08278	Parental - PD > R1 + PD
TC16000245.hg	POLR3E	0.00295438	-1.06435	Parental - PD > R1 + PD
TC05000441.hg	POLR3G	0.00233879	-1.17464	Parental - PD > R1 + PD
TC16000720.hg	POLR3K	0.0015912	-1.07749	Parental - PD > R1 + PD
TC07001617.hg	PON2	0.00146552	1.08802	Parental - PD < R1 + PD
TC13000576.hg	POSTN	0.00233847	1.38534	Parental - PD < R1 + PD
TC10001362.hg	PPA1	0.0037916	-1.10357	Parental - PD > R1 + PD
TC01002701.hg	PPAP2B	0.00791454	1.16441	Parental - PD < R1 + PD
TC08001144.hg	PPAPDC1B	0.00909537	1.09769	Parental - PD < R1 + PD
TC03000069.hg	PPARG	0.00397164	-1.06461	Parental - PD > R1 + PD
TC05000823.hg	PPARGC1B	0.000190669	-1.141	Parental - PD > R1 + PD
TC04001220.hg	PPAT	0.00146552	-1.25314	Parental - PD > R1 + PD
TC10000566.hg	PPIF	0.000556465	-1.24861	Parental - PD > R1 + PD
TC17000739.hg	PPM1D	0.00390402	1.06189	Parental - PD < R1 + PD
TC03000880.hg	PPM1L	0.00878211	-1.08763	Parental - PD > R1 + PD
TC01001380.hg	PPOX	0.00397164	1.05433	Parental - PD < R1 + PD
TC6_mcf_hap5000116.hg	PPP1R10	0.00510649	-1.04938	Parental - PD > R1 + PD
TC06001091.hg	PPP1R14C	0.000504929	-1.3362	Parental - PD > R1 + PD
TC10001522.hg	PPP1R3C	0.000246192	-1.16675	Parental - PD > R1 + PD
TC05001906.hg	PPP2R2B	0.00116678	1.1546	Parental - PD < R1 + PD
TC03000732.hg	PPP2R3A	0.000107619	1.39471	Parental - PD < R1 + PD
TC01001771.hg	PPP2R5A	0.00809394	-1.07784	Parental - PD > R1 + PD
TC11000611.hg	PPP2R5B	0.000714434	1.09434	Parental - PD < R1 + PD
TC04001425.hg	PPP3CA	0.00281406	1.1014	Parental - PD < R1 + PD
TC10000748.hg	PPRC1	0.00620471	-1.10582	Parental - PD > R1 + PD
TC02000069.hg	PQLC3	0.00540665	1.08153	Parental - PD < R1 + PD
TC11002151.hg	PRCP	0.00192716	1.07097	Parental - PD < R1 + PD
TC11000597.hg	PRDX5	0.00207259	-1.06853	Parental - PD > R1 + PD
TC01001510.hg	PRDX6	0.00276557	1.05722	Parental - PD < R1 + PD
TC06001980.hg	PREP	0.00289721	-1.15981	Parental - PD > R1 + PD
TC0X001028.hg	PRICKLE3	0.00359323	-1.07562	Parental - PD > R1 + PD
TC01003124.hg	PRKAB2	0.000762837	1.09728	Parental - PD < R1 + PD
TC01000808.hg	PRKACB	0.00250153	-1.09592	Parental - PD > R1 + PD
TC16000260.hg	PRKCB	0.00630071	-1.12983	Parental - PD > R1 + PD
TC03000914.hg	PRKCI	0.0035809	1.1209	Parental - PD < R1 + PD
TC14001000.hg	PRKD1	0.00667557	1.14426	Parental - PD < R1 + PD
TC0X000809.hg	PRKX	0.0011476	-1.08577	Parental - PD > R1 + PD
TC0Y000030.hg	PRKY	0.00468949	-1.06078	Parental - PD > R1 + PD
TC19002646.hg	PRMT1	0.00104943	-1.0748	Parental - PD > R1 + PD
TC04001625.hg	PRMT10	0.000836401	1.11052	Parental - PD < R1 + PD
TC11000257.hg	PRMT3	0.00231848	-1.13678	Parental - PD > R1 + PD
TC14000940.hg	PRMT5	0.00150989	-1.10099	Parental - PD > R1 + PD
TC01000925.hg	PRMT6	0.00210943	-1.07216	Parental - PD > R1 + PD
TC20000051.hg	PRNP	0.00597303	-1.06108	Parental - PD > R1 + PD
TC02000571.hg	PROM2	0.00640166	-1.06589	Parental - PD > R1 + PD
TC03001590.hg	PROS1	0.00132954	1.2033	Parental - PD < R1 + PD
TC08000278.hg	PROSC	0.00117509	-1.07747	Parental - PD > R1 + PD
TC10000087.hg	PROSER2	0.00467271	1.05708	Parental - PD < R1 + PD
TC11001844.hg	PRPF19	0.00478306	-1.05517	Parental - PD > R1 + PD
TC07000184.hg	PRR15	0.00440849	-1.14183	Parental - PD > R1 + PD
TC05000569.hg	PRR16	0.00663829	1.20571	Parental - PD < R1 + PD
TC0X002299.hg	PRRG1	0.00319084	1.19295	Parental - PD < R1 + PD
TC04001494.hg	PRSS12	0.00138052	-1.16512	Parental - PD > R1 + PD
TC15001469.hg	PRTG	0.00039679	1.26727	Parental - PD < R1 + PD
TC10001374.hg	PSAP	0.00410934	1.10789	Parental - PD < R1 + PD
TC08001016.hg	PSD3	0.00763783	-1.07142	Parental - PD > R1 + PD
TC19002708.hg	PSG1	0.000418729	1.33775	Parental - PD < R1 + PD
TC19001580.hg	PSG11	0.00931427	1.12253	Parental - PD < R1 + PD
TC19001581.hg	PSG2	0.00223917	1.10929	Parental - PD < R1 + PD
TC19002706.hg	PSG3	0.00403639	1.12037	Parental - PD < R1 + PD
TC19002613.hg	PSG4	7.64924e-05	1.64362	Parental - PD < R1 + PD
TC19001582.hg	PSG5	6.55221e-05	1.73476	Parental - PD < R1 + PD
TC19002612.hg	PSG6	0.00309726	1.09943	Parental - PD < R1 + PD
TC19001579.hg	PSG7	0.00233879	1.19881	Parental - PD < R1 + PD
TC19002707.hg	PSG8	0.000956112	1.28821	Parental - PD < R1 + PD
TC19001584.hg	PSG9	0.000421089	1.21967	Parental - PD < R1 + PD
TC14000968.hg	PSME2	0.00379781	-1.05582	Parental - PD > R1 + PD
TC17000538.hg	PSME3	0.00882422	-1.07179	Parental - PD > R1 + PD
TC02001848.hg	PSME4	0.00256265	-1.08526	Parental - PD > R1 + PD
TC20000013.hg	PSMF1	0.00643727	-1.03818	Parental - PD > R1 + PD
TC06000357.hg	PSORS1C1	0.00114995	1.15022	Parental - PD < R1 + PD
TC07003357.hg	PSPH	0.00202234	-1.09529	Parental - PD > R1 + PD
TC05000338.hg	PTCD2	0.00188507	-1.06934	Parental - PD > R1 + PD
TC02000520.hg	PTCD3	0.00350518	-1.07945	Parental - PD > R1 + PD
TC06001780.hg	PTCHD4	0.00326557	1.18993	Parental - PD < R1 + PD
TC08000588.hg	PTDSS1	0.00586188	-1.1154	Parental - PD > R1 + PD
TC05000184.hg	PTGER4	0.0068633	-1.05951	Parental - PD > R1 + PD
TC09001623.hg	PTGES2	0.000885052	-1.07112	Parental - PD > R1 + PD
TC14002301.hg	PTGR2	0.000288062	-1.34876	Parental - PD > R1 + PD
TC08000207.hg	PTK2B	0.000940797	1.06677	Parental - PD < R1 + PD
TC01002461.hg	PTP4A2	0.00576223	-1.05184	Parental - PD > R1 + PD
TC04000469.hg	PTPN13	4.67905e-05	-1.26972	Parental - PD > R1 + PD
TC01003817.hg	PTPN14	0.00126833	1.21569	Parental - PD < R1 + PD
TC02000809.hg	PTPN18	0.00729021	-1.0534	Parental - PD > R1 + PD
TC14001423.hg	PTPN21	0.000231941	1.30449	Parental - PD < R1 + PD
TC09001468.hg	PTPN3	0.000560484	-1.16441	Parental - PD > R1 + PD
TC11000412.hg	PTPRJ	0.00975332	1.05063	Parental - PD < R1 + PD
TC18000035.hg	PTPRM	0.0026081	1.14497	Parental - PD < R1 + PD
TC19001076.hg	PTPRS	0.000334983	1.12442	Parental - PD < R1 + PD
TC17001532.hg	PTRF	0.000430464	1.32143	Parental - PD < R1 + PD
TC17001750.hg	PTRH2	0.00687305	-1.06779	Parental - PD > R1 + PD
TC21000537.hg	PTTG1IP	0.00374156	1.05	Parental - PD < R1 + PD
TC12001050.hg	PUS1	0.00444503	-1.05676	Parental - PD > R1 + PD
TC07001734.hg	PUS7	0.00408245	-1.20159	Parental - PD > R1 + PD
TC11002372.hg	PVRL1	0.000761695	-1.08507	Parental - PD > R1 + PD
TC03000561.hg	PVRL3	0.00129261	-1.11238	Parental - PD > R1 + PD
TC21001065.hg	PWP2	0.00129261	-1.08203	Parental - PD > R1 + PD
TC01006386.hg	PYCR2	0.00409879	-1.06542	Parental - PD > R1 + PD
TC20000168.hg	PYGB	0.0022642	-1.04837	Parental - PD > R1 + PD
TC14001124.hg	PYGL	0.00186898	1.07604	Parental - PD < R1 + PD
TC15001468.hg	PYGO1	0.000413299	1.16677	Parental - PD < R1 + PD
TC02000237.hg	QPCT	0.00837979	1.13588	Parental - PD < R1 + PD
TC03000586.hg	QTRTD1	0.000774921	-1.11414	Parental - PD > R1 + PD
TC19000149.hg	RAB11B	0.00183546	1.06282	Parental - PD < R1 + PD
TC09001543.hg	RAB14	0.0092933	-1.03802	Parental - PD > R1 + PD
TC13000875.hg	RAB20	0.00800977	1.06339	Parental - PD < R1 + PD
TC12003251.hg	RAB3IP	0.00159608	-1.10355	Parental - PD > R1 + PD
TC17001985.hg	RAB40B	0.00534641	1.05622	Parental - PD < R1 + PD
TC12000497.hg	RAB5B	0.00517142	1.06778	Parental - PD < R1 + PD
TC19001562.hg	RABAC1	0.00152759	1.07673	Parental - PD < R1 + PD
TC22000725.hg	RAC2	0.000583126	-1.14022	Parental - PD > R1 + PD
TC09000545.hg	RAD23B	0.00975332	-1.03218	Parental - PD > R1 + PD
TC17000714.hg	RAD51C	0.00751576	-1.1554	Parental - PD > R1 + PD
TC17002897.hg	RAD51D	0.00963392	-1.05018	Parental - PD > R1 + PD
TC06002219.hg	RAET1E	0.00446744	-1.06985	Parental - PD > R1 + PD
TC05000151.hg	RAI14	0.00732472	1.08447	Parental - PD < R1 + PD
TC0X000891.hg	RAI2	0.00137893	1.09083	Parental - PD < R1 + PD
TC20000685.hg	RALGAPA2	0.00541843	-1.22288	Parental - PD > R1 + PD
TC01002326.hg	RAP1GAP	0.00860801	-1.0395	Parental - PD > R1 + PD
TC17000026.hg	RAP1GAP2	0.00479856	1.07676	Parental - PD < R1 + PD
TC03000837.hg	RAP2B	0.00827607	1.06224	Parental - PD < R1 + PD
TC04000809.hg	RAPGEF2	0.00169615	1.30616	Parental - PD < R1 + PD
TC17000492.hg	RAPGEFL1	0.00124826	-1.12096	Parental - PD > R1 + PD
TC12001545.hg	RARG	0.000674505	1.08638	Parental - PD < R1 + PD
TC01001539.hg	RASAL2	0.00411012	1.1522	Parental - PD < R1 + PD
TC15001714.hg	RASGRF1	0.0038088	1.15817	Parental - PD < R1 + PD
TC11000205.hg	RASSF10	0.00512112	-1.06105	Parental - PD > R1 + PD
TC04001280.hg	RASSF6	0.00796505	-1.14492	Parental - PD > R1 + PD
TC12000255.hg	RASSF8	0.000319757	1.16352	Parental - PD < R1 + PD
TC01000727.hg	RAVER2	0.00405988	-1.09166	Parental - PD > R1 + PD
TC22000699.hg	RBFOX2	0.000687702	1.11816	Parental - PD < R1 + PD
TC07001844.hg	RBM28	0.00635278	-1.11264	Parental - PD > R1 + PD
TC01001093.hg	RBM8A	0.00930862	-1.06156	Parental - PD > R1 + PD
TC12000514.hg	RBMS2	0.000192994	1.14114	Parental - PD < R1 + PD
TC03000146.hg	RBMS3	0.00175599	1.22884	Parental - PD < R1 + PD
TC08000240.hg	RBPMS	0.00846823	1.09741	Parental - PD < R1 + PD
TC09000032.hg	RCL1	0.00153327	-1.12567	Parental - PD > R1 + PD
TC08000482.hg	RDH10	0.00107463	1.28899	Parental - PD < R1 + PD
TC11002274.hg	RDX	0.00319309	1.11926	Parental - PD < R1 + PD
TC09000201.hg	RECK	0.00972251	1.16076	Parental - PD < R1 + PD
TC19000041.hg	REEP6	0.00319256	-1.14729	Parental - PD > R1 + PD
TC04001116.hg	RELL1	0.00545363	1.09654	Parental - PD < R1 + PD
TC15000021.hg	REREP3	0.000930837	1.08417	Parental - PD < R1 + PD
TC05003440.hg	RFESD	0.000748948	1.24496	Parental - PD < R1 + PD
TC17002896.hg	RFFL	0.00651391	-1.07694	Parental - PD > R1 + PD
TC03001465.hg	RFT1	0.000566138	-1.11183	Parental - PD > R1 + PD
TC04000046.hg	RGS12	0.00161197	-1.06371	Parental - PD > R1 + PD
TC01003608.hg	RGS16	0.00473661	-1.10251	Parental - PD > R1 + PD
TC06002242.hg	RGS17	0.0018158	-1.32542	Parental - PD > R1 + PD
TC01001319.hg	RHBG	0.00192824	-1.0929	Parental - PD > R1 + PD
TC07002040.hg	RHEB	0.00121335	1.07233	Parental - PD < R1 + PD
TC08000178.hg	RHOBTB2	0.000825646	-1.11804	Parental - PD > R1 + PD
TC05000461.hg	RHOBTB3	0.000123708	1.21487	Parental - PD < R1 + PD
TC01006343.hg	RHOU	0.000156885	1.40758	Parental - PD < R1 + PD
TC12000134.hg	RIMKLB	0.000114268	1.26359	Parental - PD < R1 + PD
TC08000650.hg	RIMS2	0.00105755	-1.10123	Parental - PD > R1 + PD
TC19001507.hg	RINL	0.00251182	-1.06187	Parental - PD > R1 + PD
TC06000058.hg	RIOK1	0.00148483	-1.12065	Parental - PD > R1 + PD
TC14000080.hg	RNASE7	0.0042467	-1.15097	Parental - PD > R1 + PD
TC02004923.hg	RNASEH1	0.006189	-1.04701	Parental - PD > R1 + PD
TC05002142.hg	RNF130	0.00500016	1.05721	Parental - PD < R1 + PD
TC02000035.hg	RNF144A	0.0024395	1.06867	Parental - PD < R1 + PD
TC06000120.hg	RNF144B	0.000944877	1.24689	Parental - PD < R1 + PD
TC11000793.hg	RNF169	0.00724957	1.05414	Parental - PD < R1 + PD
TC05000270.hg	RNF180	0.00427769	1.09791	Parental - PD < R1 + PD
TC22000223.hg	RNF185	0.00575761	1.05164	Parental - PD < R1 + PD
TC17000918.hg	RNF213	0.00188717	1.07686	Parental - PD < R1 + PD
TC06000956.hg	RNF217	0.00730563	1.11961	Parental - PD < R1 + PD
TC20000582.hg	RNF24	0.00240109	1.12511	Parental - PD < R1 + PD
TC06001493.hg	RNF39	0.00233847	1.27152	Parental - PD < R1 + PD
TC17000005.hg	RNMTL1	0.00478306	-1.06544	Parental - PD > R1 + PD
TC01001669.hg	RNPEP	0.00843417	-1.04309	Parental - PD > R1 + PD
TC16000782.hg	RNPS1	0.00559473	-1.05087	Parental - PD > R1 + PD
TC02000767.hg	RNU4ATAC	0.00274068	-1.10799	Parental - PD > R1 + PD
TC15000602.hg	RNU5A-1	0.000687702	-1.46101	Parental - PD > R1 + PD
TC15000603.hg	RNU5B-1	0.00119716	-1.38241	Parental - PD > R1 + PD
TC01002598.hg	RNU5D-1	0.00413293	-1.58931	Parental - PD > R1 + PD
TC01000150.hg	RNU5E-1	0.000668763	-1.45113	Parental - PD > R1 + PD
TC10000148.hg	RNU6-15	0.00911217	-1.04667	Parental - PD > R1 + PD
TC03001570.hg	ROBO1	0.00550321	1.08723	Parental - PD < R1 + PD
TC0X000222.hg	RP2	0.00587605	-1.13898	Parental - PD > R1 + PD
TC15001252.hg	RPAP1	0.00663409	-1.04766	Parental - PD > R1 + PD
TC01000812.hg	RPF1	0.000762837	-1.08511	Parental - PD > R1 + PD
TC06000888.hg	RPF2	0.00189838	-1.12836	Parental - PD > R1 + PD
TC17000963.hg	RPH3AL	0.000992127	-1.09199	Parental - PD > R1 + PD
TC03001444.hg	RPL29	0.00332358	-1.06551	Parental - PD > R1 + PD
TC09000186.hg	RPL36AP33	0.0071482	1.13431	Parental - PD < R1 + PD
TC06000586.hg	RPL7L1	0.00955387	-1.05432	Parental - PD > R1 + PD
TC03000377.hg	RPP14	0.005685	-1.05776	Parental - PD > R1 + PD
TC06001239.hg	RPP40	0.000287469	-1.16526	Parental - PD > R1 + PD
TC15001540.hg	RPS27L	0.00349575	1.08446	Parental - PD < R1 + PD
TC0X001138.hg	RPS4X	0.008859	-1.04531	Parental - PD > R1 + PD
TC09000938.hg	RPS6	0.00844073	-1.04632	Parental - PD > R1 + PD
TC06004057.hg	RPS6KA2	0.000231941	1.15943	Parental - PD < R1 + PD
TC0X001186.hg	RPS6KA6	0.00053093	1.15623	Parental - PD < R1 + PD
TC01001783.hg	RPS6KC1	0.00942447	1.04499	Parental - PD < R1 + PD
TC02000022.hg	RPS7	0.00974705	-1.05937	Parental - PD > R1 + PD
TC19000404.hg	RPSAP58	0.00492799	1.06098	Parental - PD < R1 + PD
TC0X000335.hg	RRAGB	0.00380512	1.18016	Parental - PD < R1 + PD
TC01006351.hg	RRAGC	0.00620255	1.04578	Parental - PD < R1 + PD
TC19001721.hg	RRAS	0.00132278	1.12609	Parental - PD < R1 + PD
TC11001442.hg	RRAS2	0.00147058	1.07037	Parental - PD < R1 + PD
TC21000214.hg	RRP1	0.00132278	-1.07786	Parental - PD > R1 + PD
TC10001563.hg	RRP12	0.000685116	-1.13082	Parental - PD > R1 + PD
TC01001804.hg	RRP15	0.00651391	-1.08958	Parental - PD > R1 + PD
TC21000212.hg	RRP1B	0.0079516	-1.11611	Parental - PD > R1 + PD
TC03001442.hg	RRP9	0.00746804	-1.04024	Parental - PD > R1 + PD
TC08002603.hg	RRS1	0.000830307	-1.21639	Parental - PD > R1 + PD
TC01003005.hg	RSBN1	0.00824375	1.04993	Parental - PD < R1 + PD
TC16000874.hg	RSL1D1	0.00175599	-1.10282	Parental - PD > R1 + PD
[truncated: 745 more rows]

## Sheet: C
Probeset	Gene symbol	False discovery rate p-value	log(fold change)	Direction of change
TC04001730.hg	AADAT	0.000309577	1.13099	Parental - PD < R2 - PD
TC07001811.hg	AASS	0.000683222	1.1186	Parental - PD < R2 - PD
TC16000148.hg	ABAT	0.00876503	-1.06122	Parental - PD > R2 - PD
TC09001434.hg	ABCA1	0.0074894	1.11796	Parental - PD < R2 - PD
TC09001749.hg	ABCA2	0.00262593	-1.05353	Parental - PD > R2 - PD
TC19000028.hg	ABCA7	0.0025266	-1.05228	Parental - PD > R2 - PD
TC02005056.hg	ABCB6	0.00685527	1.05387	Parental - PD < R2 - PD
TC0X001164.hg	ABCB7	0.00620163	1.05469	Parental - PD < R2 - PD
TC17000672.hg	ABCC3	0.000760147	-1.11193	Parental - PD > R2 - PD
TC04000709.hg	ABCE1	0.00182339	1.08558	Parental - PD < R2 - PD
TC04001370.hg	ABCG2	0.00821171	-1.08103	Parental - PD > R2 - PD
TC20000732.hg	ABHD12	0.00525498	-1.05251	Parental - PD > R2 - PD
TC17001319.hg	ABHD15	0.00267949	-1.08003	Parental - PD > R2 - PD
TC20000525.hg	ABHD16B	0.0081337	-1.06211	Parental - PD > R2 - PD
TC03000231.hg	ABHD5	0.0041242	1.06006	Parental - PD < R2 - PD
TC19001272.hg	ABHD8	0.00598434	-1.04734	Parental - PD > R2 - PD
TC17000640.hg	ABI3	0.00600609	-1.05477	Parental - PD > R2 - PD
TC09001683.hg	ABO	0.00129331	-1.07449	Parental - PD > R2 - PD
TC07001008.hg	ABP1	0.00459689	1.09018	Parental - PD < R2 - PD
TC17000970.hg	ABR	0.0016588	-1.08597	Parental - PD > R2 - PD
TC06001034.hg	ABRACL	0.00876503	1.03636	Parental - PD < R2 - PD
TC06000205.hg	ABT1	0.00295837	1.04794	Parental - PD < R2 - PD
TC18000506.hg	ACAA2	0.00686856	1.23344	Parental - PD < R2 - PD
TC17001406.hg	ACACA	0.00952834	-1.0439	Parental - PD > R2 - PD
TC12003211.hg	ACAD10	0.00417403	-1.0683	Parental - PD > R2 - PD
TC03003341.hg	ACAD11	0.0025679	1.07087	Parental - PD < R2 - PD
TC12000951.hg	ACADS	0.00761357	-1.05064	Parental - PD > R2 - PD
TC17000085.hg	ACADVL	0.00328021	-1.04721	Parental - PD > R2 - PD
TC11000979.hg	ACAT1	0.000924895	1.0667	Parental - PD < R2 - PD
TC07001680.hg	ACHE	0.00459689	-1.04323	Parental - PD > R2 - PD
TC07000578.hg	ACN9	0.00833146	1.06686	Parental - PD < R2 - PD
TC22000337.hg	ACO2	0.00406277	-1.05121	Parental - PD > R2 - PD
TC01000668.hg	ACOT11	0.00901306	-1.05089	Parental - PD > R2 - PD
TC06000147.hg	ACOT13	0.00907787	1.04905	Parental - PD < R2 - PD
TC11001733.hg	ACP2	0.0058848	-1.04125	Parental - PD > R2 - PD
TC15001701.hg	ACSBG1	0.00456055	-1.05259	Parental - PD > R2 - PD
TC04001809.hg	ACSL1	0.00350976	1.10616	Parental - PD < R2 - PD
TC10001498.hg	ACTA2	0.0037108	-1.062	Parental - PD > R2 - PD
TC14000345.hg	ACTR10	0.00901385	1.04365	Parental - PD < R2 - PD
TC11001994.hg	ACY3	0.00584032	-1.04673	Parental - PD > R2 - PD
TC20000868.hg	ADA	0.000231127	1.11767	Parental - PD < R2 - PD
TC16000655.hg	ADAD2	0.00483721	-1.05204	Parental - PD > R2 - PD
TC01006331.hg	ADAM15	0.0031465	-1.03897	Parental - PD > R2 - PD
TC10001783.hg	ADAM8	0.00758026	-1.04173	Parental - PD > R2 - PD
TC19001006.hg	ADAMTSL5	0.00769833	-1.04101	Parental - PD > R2 - PD
TC14000494.hg	ADCK1	0.00612814	-1.04366	Parental - PD > R2 - PD
TC07000283.hg	ADCY1	0.00247998	-1.0539	Parental - PD > R2 - PD
TC04000039.hg	ADD1	0.0024434	-1.05213	Parental - PD > R2 - PD
TC04001405.hg	ADH5	0.000785547	1.09032	Parental - PD < R2 - PD
TC18000268.hg	ADNP2	0.000825685	1.07893	Parental - PD < R2 - PD
TC17000151.hg	ADPRM	0.00406277	1.08111	Parental - PD < R2 - PD
TC05000889.hg	ADRA1B	0.00747392	-1.04997	Parental - PD > R2 - PD
TC04000052.hg	ADRA2C	0.00339273	-1.07263	Parental - PD > R2 - PD
TC11000682.hg	ADRBK1	0.00391666	-1.0427	Parental - PD > R2 - PD
TC22000165.hg	ADRBK2	0.00683752	1.05402	Parental - PD < R2 - PD
TC02001430.hg	AGAP1	0.00118656	-1.06812	Parental - PD > R2 - PD
TC10002939.hg	AGAP11	0.00107388	-1.19801	Parental - PD > R2 - PD
TC02001363.hg	AGFG1	0.00450842	1.03648	Parental - PD < R2 - PD
TC09001738.hg	AGPAT2	0.00247916	-1.04857	Parental - PD > R2 - PD
TC08000022.hg	AGPAT5	0.00698526	1.05122	Parental - PD < R2 - PD
TC08000319.hg	AGPAT6	0.00113548	1.08826	Parental - PD < R2 - PD
TC07001163.hg	AGR2	0.0029679	-1.32357	Parental - PD > R2 - PD
TC01000024.hg	AGRN	0.00240618	-1.05034	Parental - PD > R2 - PD
TC01000147.hg	AGTRAP	0.00632005	1.04629	Parental - PD < R2 - PD
TC06002136.hg	AHI1	0.00195009	1.07391	Parental - PD < R2 - PD
TC11001867.hg	AHNAK	0.00668708	-1.06429	Parental - PD > R2 - PD
TC06000846.hg	AIM1	0.00155142	-1.07898	Parental - PD > R2 - PD
TC01003383.hg	AIM2	0.00189395	1.24072	Parental - PD < R2 - PD
TC04000549.hg	AIMP1	0.00318178	1.04139	Parental - PD < R2 - PD
TC19001253.hg	AKAP8	0.00151785	1.05682	Parental - PD < R2 - PD
TC19001254.hg	AKAP8L	0.00331069	1.06886	Parental - PD < R2 - PD
TC07000545.hg	AKAP9	0.00319527	-1.04655	Parental - PD > R2 - PD
TC06001929.hg	AKIRIN2	0.00210821	1.04218	Parental - PD < R2 - PD
TC07001883.hg	AKR1B1	0.00510138	1.0461	Parental - PD < R2 - PD
TC01004040.hg	AKT3	0.00133565	1.12749	Parental - PD < R2 - PD
TC03000534.hg	ALCAM	0.000994402	1.07522	Parental - PD < R2 - PD
TC03001733.hg	ALDH1L1	0.000683222	-1.08345	Parental - PD > R2 - PD
TC03000654.hg	ALDH1L1-AS2	0.00549804	-1.07785	Parental - PD > R2 - PD
TC17001250.hg	ALDH3A1	0.00109362	-1.14251	Parental - PD > R2 - PD
TC11000702.hg	ALDH3B1	0.00356525	-1.0807	Parental - PD > R2 - PD
TC14001303.hg	ALDH6A1	0.00847333	-1.16563	Parental - PD > R2 - PD
TC12001947.hg	ALKBH2	0.00144388	1.07022	Parental - PD < R2 - PD
TC11002260.hg	ALKBH8	0.00810447	1.10074	Parental - PD < R2 - PD
TC17001027.hg	ALOX15	0.0016588	-1.08489	Parental - PD > R2 - PD
TC01000272.hg	ALPL	0.00603906	-1.0533	Parental - PD > R2 - PD
TC02002678.hg	ALS2	0.00544689	1.04664	Parental - PD < R2 - PD
TC05003422.hg	AMACR	0.00489142	1.05751	Parental - PD < R2 - PD
TC12001430.hg	AMIGO2	0.00714073	1.0982	Parental - PD < R2 - PD
TC02002289.hg	AMMECR1L	0.00703238	1.05088	Parental - PD < R2 - PD
TC14000790.hg	AMN	0.00594713	-1.0431	Parental - PD > R2 - PD
TC11000184.hg	AMPD3	0.00988359	-1.04639	Parental - PD > R2 - PD
TC04000387.hg	AMTN	0.000785547	1.65187	Parental - PD < R2 - PD
TC04001608.hg	ANAPC10	0.00109362	1.11702	Parental - PD < R2 - PD
TC12002062.hg	ANAPC5	0.00511008	1.03598	Parental - PD < R2 - PD
TC08001521.hg	ANGPT1	0.000176575	1.19818	Parental - PD < R2 - PD
TC20000546.hg	ANGPT4	0.00783632	-1.04456	Parental - PD > R2 - PD
TC17001019.hg	ANKFY1	0.00734224	-1.04917	Parental - PD > R2 - PD
TC05001172.hg	ANKH	0.00361837	1.05895	Parental - PD < R2 - PD
TC01002771.hg	ANKRD13C	0.00988359	1.0503	Parental - PD < R2 - PD
TC11000683.hg	ANKRD13D	0.00885154	-1.03518	Parental - PD > R2 - PD
TC09000143.hg	ANKRD18B	0.00291722	1.08426	Parental - PD < R2 - PD
TC04001530.hg	ANKRD50	0.00349085	1.11826	Parental - PD < R2 - PD
TC14001531.hg	ANKRD9	0.00125759	-1.07633	Parental - PD > R2 - PD
TC11001232.hg	ANO9	0.000683222	-1.07447	Parental - PD > R2 - PD
TC15001594.hg	ANP32A	0.00411419	1.03442	Parental - PD < R2 - PD
TC15001596.hg	ANP32A-IT1	0.00655132	-1.08205	Parental - PD > R2 - PD
TC01003200.hg	ANP32E	0.0070253	1.056	Parental - PD < R2 - PD
TC02000403.hg	ANTXR1	0.000979202	1.11171	Parental - PD < R2 - PD
TC04001328.hg	ANTXR2	0.00443684	-1.25239	Parental - PD > R2 - PD
TC04000836.hg	ANXA10	0.00753901	-1.08473	Parental - PD > R2 - PD
TC10001461.hg	ANXA11	0.00622107	-1.05377	Parental - PD > R2 - PD
TC04000579.hg	AP1AR	0.00267949	1.06123	Parental - PD < R2 - PD
TC22000634.hg	AP1B1	0.00138959	-1.04917	Parental - PD > R2 - PD
TC16001252.hg	AP1G1	0.00634926	-1.0335	Parental - PD > R2 - PD
TC14002205.hg	AP1G2	0.0019905	-1.06078	Parental - PD > R2 - PD
TC19000320.hg	AP1M1	0.00399787	1.0668	Parental - PD < R2 - PD
TC19001171.hg	AP1M2	0.00897655	1.04218	Parental - PD < R2 - PD
TC03000994.hg	AP2M1	0.00569081	-1.02869	Parental - PD > R2 - PD
TC05000548.hg	AP3S1	0.00184788	1.05537	Parental - PD < R2 - PD
TC18000051.hg	APCDD1	0.0015417	-1.0709	Parental - PD > R2 - PD
TC11001194.hg	APLP2	0.000969121	-1.06633	Parental - PD > R2 - PD
TC11001042.hg	APOC3	0.00923798	-1.04864	Parental - PD > R2 - PD
TC03002146.hg	APOD	0.00640025	-1.14763	Parental - PD > R2 - PD
TC22000700.hg	APOL3	0.00225275	1.09245	Parental - PD < R2 - PD
TC22000262.hg	APOL6	0.00583197	1.06006	Parental - PD < R2 - PD
TC16001344.hg	APRT	0.0066271	1.02892	Parental - PD < R2 - PD
TC09001006.hg	APTX	0.0087672	1.04896	Parental - PD < R2 - PD
TC12000383.hg	AQP2	0.00505186	-1.09314	Parental - PD > R2 - PD
TC12000384.hg	AQP5	0.00355937	-1.05484	Parental - PD > R2 - PD
TC08001293.hg	ARFGEF1	0.00286894	-1.05449	Parental - PD > R2 - PD
TC20000382.hg	ARFGEF2	0.00565001	-1.03875	Parental - PD > R2 - PD
TC04000766.hg	ARFIP1	0.00958072	1.06736	Parental - PD < R2 - PD
TC11001358.hg	ARFIP2	0.00670365	1.03801	Parental - PD < R2 - PD
TC11001723.hg	ARHGAP1	0.00832555	-1.05815	Parental - PD > R2 - PD
TC04000733.hg	ARHGAP10	0.000643297	1.10382	Parental - PD < R2 - PD
TC10001159.hg	ARHGAP12	0.00917281	-1.03885	Parental - PD > R2 - PD
TC06004137.hg	ARHGAP18	0.00242334	-1.05891	Parental - PD > R2 - PD
TC17000461.hg	ARHGAP23	0.000847925	-1.0536	Parental - PD > R2 - PD
TC17_ctg5_hap1000011.hg	ARHGAP27	0.00569965	-1.04442	Parental - PD > R2 - PD
TC11002446.hg	ARHGAP32	0.000819614	-1.09299	Parental - PD > R2 - PD
TC19000486.hg	ARHGAP33	0.00393773	-1.04604	Parental - PD > R2 - PD
TC19000669.hg	ARHGAP35	0.00164065	-1.04915	Parental - PD > R2 - PD
TC08001758.hg	ARHGAP39	0.004152	-1.04112	Parental - PD > R2 - PD
TC0X002308.hg	ARHGAP4	0.00904624	-1.03883	Parental - PD > R2 - PD
TC16002048.hg	ARHGDIG	0.00347911	-1.04727	Parental - PD > R2 - PD
TC01000069.hg	ARHGEF16	0.00890984	-1.03646	Parental - PD > R2 - PD
TC03000844.hg	ARHGEF26	0.000605571	1.2076	Parental - PD < R2 - PD
TC03001488.hg	ARHGEF3	0.00414095	1.07283	Parental - PD < R2 - PD
TC19000023.hg	ARID3A	0.0013414	1.06415	Parental - PD < R2 - PD
TC03000474.hg	ARL13B	0.00184788	1.07122	Parental - PD < R2 - PD
TC03000878.hg	ARL14	0.00343215	-1.14008	Parental - PD > R2 - PD
TC11000295.hg	ARL14EP	0.0073651	1.05712	Parental - PD < R2 - PD
TC05001345.hg	ARL15	0.000306409	1.23341	Parental - PD < R2 - PD
TC10001624.hg	ARL3	0.00940413	1.04693	Parental - PD < R2 - PD
TC07000098.hg	ARL4A	0.00311788	1.08306	Parental - PD < R2 - PD
TC0X000481.hg	ARMCX3	0.00361352	1.09386	Parental - PD < R2 - PD
TC0X001221.hg	ARMCX6	0.0039939	1.0475	Parental - PD < R2 - PD
TC12000264.hg	ARNTL2	0.00604666	1.05589	Parental - PD < R2 - PD
TC17000047.hg	ARRB2	0.00460173	-1.0549	Parental - PD > R2 - PD
TC05000458.hg	ARSK	0.00350561	1.12313	Parental - PD < R2 - PD
TC22000642.hg	ASCC2	0.00912776	-1.03114	Parental - PD > R2 - PD
TC06000937.hg	ASF1A	0.0013414	1.06865	Parental - PD < R2 - PD
TC19001232.hg	ASF1B	0.00420429	1.06375	Parental - PD < R2 - PD
TC17001075.hg	ASGR2	0.00798581	-1.05052	Parental - PD > R2 - PD
TC08000283.hg	ASH2L	0.000742482	1.06688	Parental - PD < R2 - PD
TC19000226.hg	ASNA1	0.00021203	1.09145	Parental - PD < R2 - PD
TC07001630.hg	ASNS	0.00467111	1.11398	Parental - PD < R2 - PD
TC02001110.hg	ASNSD1	0.00242334	1.07112	Parental - PD < R2 - PD
TC08001264.hg	ASPH	0.0021642	-1.07668	Parental - PD > R2 - PD
TC12001330.hg	ASUN	0.00405385	1.06281	Parental - PD < R2 - PD
TC12000397.hg	ATF1	0.0018198	1.06159	Parental - PD < R2 - PD
TC06004121.hg	ATF6B	0.00848242	-1.04622	Parental - PD > R2 - PD
TC05001694.hg	ATG12	0.00492917	1.04842	Parental - PD < R2 - PD
TC14001159.hg	ATG14	0.0028699	1.10292	Parental - PD < R2 - PD
TC11001918.hg	ATG2A	0.00930628	-1.03663	Parental - PD > R2 - PD
TC01000710.hg	ATG4C	0.00260533	1.06322	Parental - PD < R2 - PD
TC03000065.hg	ATG7	0.00193455	-1.06574	Parental - PD > R2 - PD
TC15001079.hg	ATP10A	0.00328967	-1.05963	Parental - PD > R2 - PD
TC04000274.hg	ATP10D	0.00151539	1.20696	Parental - PD < R2 - PD
TC01002285.hg	ATP13A2	0.00173455	-1.06314	Parental - PD > R2 - PD
TC03002133.hg	ATP13A3	0.00943235	1.03839	Parental - PD < R2 - PD
TC19001563.hg	ATP1A3	0.00217389	-1.05856	Parental - PD > R2 - PD
TC03000766.hg	ATP1B3	0.00959597	1.03998	Parental - PD < R2 - PD
TC01001688.hg	ATP2B4	0.00344624	-1.04031	Parental - PD > R2 - PD
TC19000032.hg	ATP5D	0.00357786	1.0561	Parental - PD < R2 - PD
TC20001753.hg	ATP5E	0.00606274	1.0488	Parental - PD < R2 - PD
TC04000951.hg	ATP5I	0.00642204	-1.04558	Parental - PD > R2 - PD
TC21001056.hg	ATP5O	0.00530434	-1.03315	Parental - PD > R2 - PD
TC19002704.hg	ATP5SL	0.00859615	1.03286	Parental - PD < R2 - PD
TC07001906.hg	ATP6V0A4	0.00678324	1.08725	Parental - PD < R2 - PD
TC06000583.hg	ATP6V0CP3	0.00291722	-1.07439	Parental - PD > R2 - PD
TC05000956.hg	ATP6V0E1	0.00248077	1.04013	Parental - PD < R2 - PD
TC08000151.hg	ATP6V1B2	0.00916596	1.03708	Parental - PD < R2 - PD
TC07000786.hg	ATP6V1F	0.00841311	1.04353	Parental - PD < R2 - PD
TC09000584.hg	ATP6V1G1	0.00679606	1.03412	Parental - PD < R2 - PD
TC04001152.hg	ATP8A1	0.00500002	1.10277	Parental - PD < R2 - PD
TC20000944.hg	ATP9A	0.00623411	-1.04635	Parental - PD > R2 - PD
TC17001109.hg	AURKB	0.00583708	1.03474	Parental - PD < R2 - PD
TC15001189.hg	AVEN	0.00380334	1.06594	Parental - PD < R2 - PD
TC20000567.hg	AVP	0.00539048	-1.06231	Parental - PD > R2 - PD
TC0X000760.hg	AVPR2	0.00555292	-1.0529	Parental - PD > R2 - PD
TC08001501.hg	AZIN1	0.00295837	1.03564	Parental - PD < R2 - PD
TC03001958.hg	B3GALNT1	0.00041564	-1.14113	Parental - PD > R2 - PD
TC21000177.hg	B3GALT5	0.00691732	-1.10884	Parental - PD > R2 - PD
TC13000105.hg	B3GALTL	0.0014272	1.08956	Parental - PD < R2 - PD
TC11000826.hg	B3GNT6	0.00247998	-1.0715	Parental - PD > R2 - PD
TC12001629.hg	B4GALNT1	0.00578114	1.06522	Parental - PD < R2 - PD
TC19002626.hg	BABAM1	0.000597413	1.07351	Parental - PD < R2 - PD
TC11002335.hg	BACE1	0.00499239	-1.049	Parental - PD > R2 - PD
TC06000684.hg	BAG2	0.000407623	1.14305	Parental - PD < R2 - PD
TC08000287.hg	BAG4	0.000648887	1.11391	Parental - PD < R2 - PD
TC06001532.hg	BAG6	0.00248887	-1.04157	Parental - PD > R2 - PD
TC17000929.hg	BAHCC1	0.00518208	-1.03826	Parental - PD > R2 - PD
TC08000806.hg	BAI1	0.00634926	-1.04339	Parental - PD > R2 - PD
TC01002457.hg	BAI2	0.00632378	-1.043	Parental - PD > R2 - PD
TC16000040.hg	BAIAP3	0.00518	-1.04584	Parental - PD > R2 - PD
TC05000096.hg	BASP1	0.00547538	1.07511	Parental - PD < R2 - PD
TC04001517.hg	BBS7	0.000112877	1.19852	Parental - PD < R2 - PD
TC07000216.hg	BBS9	0.00400662	1.06574	Parental - PD < R2 - PD
TC01001325.hg	BCAN	0.00910456	-1.03873	Parental - PD > R2 - PD
TC0X001516.hg	BCAP31	0.00337538	-1.04242	Parental - PD > R2 - PD
TC01006365.hg	BCAS2	0.00134377	1.0675	Parental - PD < R2 - PD
TC12001309.hg	BCAT1	0.00224867	1.08071	Parental - PD < R2 - PD
TC10000915.hg	BCCIP	0.00958072	1.04787	Parental - PD < R2 - PD
TC03002179.hg	BDH1	0.00383842	-1.05863	Parental - PD > R2 - PD
TC04002947.hg	BDH2	0.00100043	1.16138	Parental - PD < R2 - PD
TC01002639.hg	BEND5	0.00937423	-1.04839	Parental - PD > R2 - PD
TC19000227.hg	BEST2	0.00431135	-1.0575	Parental - PD > R2 - PD
TC07000583.hg	BHLHA15	0.00134377	-1.06159	Parental - PD > R2 - PD
TC03000015.hg	BHLHE40	0.00644864	1.08016	Parental - PD < R2 - PD
TC12000296.hg	BICD1	0.00927251	1.05937	Parental - PD < R2 - PD
TC17001328.hg	BLMH	0.00268494	1.06238	Parental - PD < R2 - PD
TC10001555.hg	BLNK	0.00116887	1.12361	Parental - PD < R2 - PD
TC10001590.hg	BLOC1S2	0.00512533	1.04143	Parental - PD < R2 - PD
TC06000062.hg	BMP6	0.00122627	1.08667	Parental - PD < R2 - PD
TC05002077.hg	BOD1	0.0088656	1.04779	Parental - PD < R2 - PD
TC02002952.hg	BOK-AS1	0.00422286	-1.06649	Parental - PD > R2 - PD
TC07000836.hg	BPGM	0.00184788	1.12181	Parental - PD < R2 - PD
TC20000228.hg	BPIFA1	0.00866469	-1.08098	Parental - PD > R2 - PD
TC20000229.hg	BPIFB1	0.00347014	-1.16953	Parental - PD > R2 - PD
TC20000222.hg	BPIFB3	0.00879931	-1.04984	Parental - PD > R2 - PD
TC20000221.hg	BPIFB6	0.00541273	-1.07567	Parental - PD > R2 - PD
TC12001974.hg	BRAP	0.00257989	1.05627	Parental - PD < R2 - PD
TC19001252.hg	BRD4	0.00711749	1.03301	Parental - PD < R2 - PD
TC17001769.hg	BRIP1	0.00255242	1.11443	Parental - PD < R2 - PD
TC11001434.hg	BTBD10	0.000905063	1.08149	Parental - PD < R2 - PD
TC10000884.hg	BTBD16	0.000597413	-1.43106	Parental - PD > R2 - PD
TC19001018.hg	BTBD2	0.00250737	1.0372	Parental - PD < R2 - PD
TC20000088.hg	BTBD3	0.000202817	1.11145	Parental - PD < R2 - PD
TC12001807.hg	BTG1	0.00061284	1.13473	Parental - PD < R2 - PD
TC21000299.hg	BTG3	0.00380835	1.05187	Parental - PD < R2 - PD
TC06000185.hg	BTN2A2	0.00347911	1.05458	Parental - PD < R2 - PD
TC10000900.hg	BUB3	0.00326337	1.04709	Parental - PD < R2 - PD
TC07000593.hg	BUD31	0.00698526	1.03123	Parental - PD < R2 - PD
TC10001372.hg	C10ORF105	0.00599061	-1.05004	Parental - PD > R2 - PD
TC10002938.hg	C10ORF116	0.000819614	-1.20259	Parental - PD > R2 - PD
TC10000700.hg	C10ORF62	0.00611598	-1.0506	Parental - PD > R2 - PD
TC11001237.hg	C11ORF35	0.00552832	-1.04481	Parental - PD > R2 - PD
TC11000223.hg	C11ORF58	0.00803461	1.03576	Parental - PD < R2 - PD
TC11000871.hg	C11ORF73	0.00543083	1.06314	Parental - PD < R2 - PD
TC12000436.hg	C12ORF10	0.00559617	1.04034	Parental - PD < R2 - PD
TC12000691.hg	C12ORF29	0.00624818	1.04762	Parental - PD < R2 - PD
TC12001123.hg	C12ORF4	0.00291495	1.08381	Parental - PD < R2 - PD
TC12000818.hg	C12ORF75	0.00687835	1.08012	Parental - PD < R2 - PD
TC14000562.hg	C14ORF159	0.00143527	-1.06283	Parental - PD > R2 - PD
TC14000304.hg	C14ORF166	0.00639425	1.03632	Parental - PD < R2 - PD
TC15000744.hg	C15ORF37	0.00469111	-1.05514	Parental - PD > R2 - PD
TC16000017.hg	C16ORF11	0.00234858	-1.07776	Parental - PD > R2 - PD
TC16001057.hg	C16ORF58	0.00182339	-1.07632	Parental - PD > R2 - PD
TC16001147.hg	C16ORF80	0.00105682	1.05255	Parental - PD < R2 - PD
TC16001086.hg	C16ORF87	0.00247916	1.0721	Parental - PD < R2 - PD
TC17001265.hg	C17ORF103	0.00675869	-1.03598	Parental - PD > R2 - PD
TC17001982.hg	C17ORF62	0.0053435	-1.04073	Parental - PD > R2 - PD
TC17001350.hg	C17ORF75	0.0058848	1.05576	Parental - PD < R2 - PD
TC18001002.hg	C18ORF32	0.00571965	-1.04405	Parental - PD > R2 - PD
TC18000187.hg	C18ORF54	0.00130496	1.08464	Parental - PD < R2 - PD
TC19001067.hg	C19ORF10	0.000882135	1.06765	Parental - PD < R2 - PD
TC19000998.hg	C19ORF26	0.00656473	-1.04342	Parental - PD > R2 - PD
TC19001026.hg	C19ORF35	0.00510138	-1.06178	Parental - PD > R2 - PD
TC19001208.hg	C19ORF43	0.000909192	1.0752	Parental - PD < R2 - PD
TC19001754.hg	C19ORF48	0.00769128	1.05442	Parental - PD < R2 - PD
TC19000189.hg	C19ORF52	0.00260533	1.0479	Parental - PD < R2 - PD
TC19000240.hg	C19ORF53	0.00061284	1.07779	Parental - PD < R2 - PD
TC19001546.hg	C19ORF54	0.00261627	-1.06458	Parental - PD > R2 - PD
TC19000485.hg	C19ORF55	0.00611598	-1.03506	Parental - PD > R2 - PD
TC01002521.hg	C1ORF109	0.00600558	1.04271	Parental - PD < R2 - PD
TC01003965.hg	C1ORF131	0.00568581	1.05326	Parental - PD < R2 - PD
TC01003911.hg	C1ORF148	0.00417914	-1.06132	Parental - PD > R2 - PD
TC01001591.hg	C1ORF21	0.00732183	1.07674	Parental - PD < R2 - PD
TC17001590.hg	C1QL1	0.000969121	-1.06235	Parental - PD > R2 - PD
TC02002250.hg	C1QL2	0.00932936	-1.0467	Parental - PD > R2 - PD
TC16000744.hg	C1QTNF8	0.00535175	-1.0465	Parental - PD > R2 - PD
TC12001156.hg	C1R	0.00318923	1.07434	Parental - PD < R2 - PD
TC12000106.hg	C1RL-AS1	0.00300615	-1.05585	Parental - PD > R2 - PD
TC20000764.hg	C20ORF112	0.0014272	-1.09399	Parental - PD > R2 - PD
TC21000464.hg	C21ORF88	0.00950588	-1.05925	Parental - PD > R2 - PD
TC21000302.hg	C21ORF91	0.000660522	1.1275	Parental - PD < R2 - PD
TC22000882.hg	C22ORF26	0.00943235	-1.03944	Parental - PD > R2 - PD
TC22000682.hg	C22ORF28	0.00132174	1.05487	Parental - PD < R2 - PD
TC11001084.hg	C2CD2L	0.00521484	-1.04874	Parental - PD > R2 - PD
TC02001643.hg	C2ORF44	0.00452278	1.06871	Parental - PD < R2 - PD
TC19001103.hg	C3	0.00132035	1.19516	Parental - PD < R2 - PD
TC03000385.hg	C3ORF14	0.00901523	-1.05482	Parental - PD > R2 - PD
TC03001756.hg	C3ORF27	0.00813771	-1.06776	Parental - PD > R2 - PD
TC03000310.hg	C3ORF45	0.00588696	-1.05636	Parental - PD > R2 - PD
TC04001478.hg	C4ORF21	0.000766134	1.11848	Parental - PD < R2 - PD
TC04001726.hg	C4ORF27	0.00606653	1.06058	Parental - PD < R2 - PD
TC04000647.hg	C4ORF29	0.00334437	1.07302	Parental - PD < R2 - PD
TC04001685.hg	C4ORF46	0.00259042	1.07322	Parental - PD < R2 - PD
TC09001542.hg	C5	0.00904624	-1.07815	Parental - PD > R2 - PD
TC05001318.hg	C5ORF28	0.00147894	1.06654	Parental - PD < R2 - PD
TC05001319.hg	C5ORF34	0.000742482	1.10087	Parental - PD < R2 - PD
TC05001148.hg	C5ORF49	0.00770073	-1.06603	Parental - PD > R2 - PD
TC06004097.hg	C6ORF165	0.00357786	-1.11505	Parental - PD > R2 - PD
TC08000815.hg	C8ORF31	0.000984721	-1.14491	Parental - PD > R2 - PD
TC08000310.hg	C8ORF4	0.000386146	1.25945	Parental - PD < R2 - PD
TC08002618.hg	C8ORF76	0.00304649	1.06084	Parental - PD < R2 - PD
TC09000833.hg	C9ORF139	0.00255242	-1.06473	Parental - PD > R2 - PD
TC09001400.hg	C9ORF156	0.00548627	1.04853	Parental - PD < R2 - PD
TC09000845.hg	C9ORF173	0.00890339	-1.04858	Parental - PD > R2 - PD
TC09001649.hg	C9ORF50	0.00612814	-1.06057	Parental - PD > R2 - PD
TC09000865.hg	C9ORF66	0.00901385	-1.07527	Parental - PD > R2 - PD
TC16000522.hg	CA7	0.00599507	-1.05094	Parental - PD > R2 - PD
TC11001988.hg	CABP2	0.00506893	-1.03811	Parental - PD > R2 - PD
TC09000776.hg	CACFD1	0.0093015	-1.04553	Parental - PD > R2 - PD
TC01000725.hg	CACHD1	0.00520141	-1.05202	Parental - PD > R2 - PD
TC12001098.hg	CACNA1C-AS1	0.00978692	-1.0582	Parental - PD > R2 - PD
TC12000357.hg	CACNB3	0.00518336	-1.05346	Parental - PD > R2 - PD
TC01001526.hg	CACYBP	0.00405385	1.05501	Parental - PD < R2 - PD
TC11002316.hg	CADM1	0.0033661	1.1104	Parental - PD < R2 - PD
TC19000232.hg	CALR	0.00661081	1.02736	Parental - PD < R2 - PD
TC05000667.hg	CAMLG	0.00988359	1.03857	Parental - PD < R2 - PD
TC17001925.hg	CANT1	0.00303369	-1.04933	Parental - PD > R2 - PD
TC06000114.hg	CAP2	0.0016493	1.07422	Parental - PD < R2 - PD
TC11000620.hg	CAPN1	0.000742482	-1.06451	Parental - PD > R2 - PD
TC19001502.hg	CAPN12	0.00853427	-1.03648	Parental - PD > R2 - PD
TC11000827.hg	CAPN5	0.00235028	-1.09127	Parental - PD > R2 - PD
TC01003873.hg	CAPN8	0.000930085	-1.17427	Parental - PD > R2 - PD
TC07001102.hg	CARD11	0.00680282	-1.03977	Parental - PD > R2 - PD
TC05000186.hg	CARD6	0.0021456	1.06601	Parental - PD < R2 - PD
TC09002924.hg	CARD9	0.00565001	-1.04059	Parental - PD > R2 - PD
TC19000188.hg	CARM1	0.00134551	1.07236	Parental - PD < R2 - PD
TC11000690.hg	CARNS1	0.00995533	-1.03729	Parental - PD > R2 - PD
TC07000561.hg	CASD1	0.00137862	-1.12185	Parental - PD > R2 - PD
TC16000777.hg	CASKIN1	0.00798581	-1.03932	Parental - PD > R2 - PD
TC11003505.hg	CASP1	0.00478263	1.1797	Parental - PD < R2 - PD
TC02001176.hg	CASP10	0.000683222	1.1195	Parental - PD < R2 - PD
TC04001807.hg	CASP3	0.000407623	1.08729	Parental - PD < R2 - PD
TC16001347.hg	CBFA2T3	0.00257989	-1.05282	Parental - PD > R2 - PD
TC16000528.hg	CBFB	0.00964756	1.03345	Parental - PD < R2 - PD
TC21000148.hg	CBR1	0.002681	1.05932	Parental - PD < R2 - PD
TC22000799.hg	CBX6	0.00733641	-1.03943	Parental - PD > R2 - PD
TC22000801.hg	CBX7	0.00568581	-1.04891	Parental - PD > R2 - PD
TC04000142.hg	CC2D2A	0.00908526	1.05449	Parental - PD < R2 - PD
TC04000564.hg	CCDC109B	0.000955805	1.10942	Parental - PD < R2 - PD
TC18000511.hg	CCDC11	0.00521484	1.073	Parental - PD < R2 - PD
TC04000897.hg	CCDC111	0.007968	1.06234	Parental - PD < R2 - PD
TC05001688.hg	CCDC112	0.0059903	1.0515	Parental - PD < R2 - PD
TC16000501.hg	CCDC113	0.00211019	1.06702	Parental - PD < R2 - PD
TC22000094.hg	CCDC116	0.00710241	-1.0381	Parental - PD > R2 - PD
TC19000347.hg	CCDC124	0.00492285	1.03292	Parental - PD < R2 - PD
TC07000552.hg	CCDC132	0.00955769	1.04411	Parental - PD < R2 - PD
TC02000669.hg	CCDC138	0.00402608	1.07253	Parental - PD < R2 - PD
TC17002870.hg	CCDC144A	0.00722674	1.0464	Parental - PD < R2 - PD
TC02001141.hg	CCDC150	0.00859615	1.07107	Parental - PD < R2 - PD
TC03000088.hg	CCDC174	0.0062164	1.05389	Parental - PD < R2 - PD
TC14001261.hg	CCDC177	0.00446375	-1.09558	Parental - PD > R2 - PD
TC12000888.hg	CCDC42B	0.00811836	-1.04222	Parental - PD > R2 - PD
TC03001052.hg	CCDC50	0.0025954	1.10342	Parental - PD < R2 - PD
TC19000657.hg	CCDC61	0.00425969	-1.0454	Parental - PD > R2 - PD
TC03000362.hg	CCDC66	0.00423984	1.06993	Parental - PD < R2 - PD
TC07001740.hg	CCDC71L	0.00541273	1.06754	Parental - PD < R2 - PD
TC12000006.hg	CCDC77	0.00492578	1.08294	Parental - PD < R2 - PD
TC16000737.hg	CCDC78	0.00747392	-1.03785	Parental - PD > R2 - PD
TC19000084.hg	CCDC94	0.00175155	1.06763	Parental - PD < R2 - PD
TC09001044.hg	CCL19	0.00804732	-1.06113	Parental - PD > R2 - PD
TC16000487.hg	CCL22	0.00255574	-1.07819	Parental - PD > R2 - PD
TC04001516.hg	CCNA2	0.000550348	1.08208	Parental - PD < R2 - PD
TC14000878.hg	CCNB1IP1	0.00328967	1.05659	Parental - PD < R2 - PD
TC06001966.hg	CCNC	0.00555292	1.06869	Parental - PD < R2 - PD
TC05001570.hg	CCNH	0.00730823	1.05097	Parental - PD < R2 - PD
TC04001319.hg	CCNI	0.00360643	-1.04754	Parental - PD > R2 - PD
TC10000679.hg	CCNJ	0.000218203	1.12019	Parental - PD < R2 - PD
TC05000072.hg	CCT5	0.00895485	1.03477	Parental - PD < R2 - PD
TC06000737.hg	CD109	0.000778236	-1.20628	Parental - PD > R2 - PD
TC01001022.hg	CD2	0.00380334	-1.10475	Parental - PD > R2 - PD
TC09000037.hg	CD274	0.00995533	1.36117	Parental - PD < R2 - PD
TC17001861.hg	CD300LF	0.00802604	-1.05234	Parental - PD > R2 - PD
TC19001127.hg	CD320	0.0013414	1.07959	Parental - PD < R2 - PD
TC01003029.hg	CD58	0.00185443	1.0881	Parental - PD < R2 - PD
TC17000103.hg	CD68	0.00744925	-1.04831	Parental - PD > R2 - PD
TC06000099.hg	CD83	0.000646858	1.09569	Parental - PD < R2 - PD
TC03000563.hg	CD96	0.00578114	-1.14912	Parental - PD > R2 - PD
TC01000261.hg	CDA	0.00114722	1.23829	Parental - PD < R2 - PD
TC13000197.hg	CDADC1	0.000823299	1.08899	Parental - PD < R2 - PD
TC17001621.hg	CDC27	0.0059071	1.04265	Parental - PD < R2 - PD
TC19000007.hg	CDC34	0.0013414	1.09984	Parental - PD < R2 - PD
TC09000031.hg	CDC37L1	0.0019587	1.06414	Parental - PD < R2 - PD
TC14001534.hg	CDC42BPB	0.00833901	-1.03156	Parental - PD > R2 - PD
TC02001746.hg	CDC42EP3	0.0014078	1.07371	Parental - PD < R2 - PD
TC17001849.hg	CDC42EP4	0.00158203	-1.07872	Parental - PD > R2 - PD
TC19001849.hg	CDC42EP5	0.00236511	-1.10983	Parental - PD > R2 - PD
TC06000617.hg	CDC5L	0.00448534	1.0441	Parental - PD < R2 - PD
TC01000846.hg	CDC7	0.00180904	1.06758	Parental - PD < R2 - PD
TC08000196.hg	CDCA2	0.00986402	1.03256	Parental - PD < R2 - PD
TC07001184.hg	CDCA7L	0.00314952	1.09857	Parental - PD < R2 - PD
TC01000476.hg	CDCA8	0.00923798	1.03689	Parental - PD < R2 - PD
TC05001205.hg	CDH10	0.00170385	1.25076	Parental - PD < R2 - PD
TC11001242.hg	CDHR5	0.00977937	-1.03638	Parental - PD > R2 - PD
TC07000254.hg	CDK13	0.00708488	-1.03567	Parental - PD > R2 - PD
TC07003336.hg	CDK14	0.000347282	1.24411	Parental - PD < R2 - PD
TC12001845.hg	CDK17	0.00143143	1.06686	Parental - PD < R2 - PD
TC01001710.hg	CDK18	0.00686072	-1.05001	Parental - PD > R2 - PD
TC12001633.hg	CDK4	0.00958072	1.03815	Parental - PD < R2 - PD
TC07002027.hg	CDK5	0.00685527	1.04743	Parental - PD < R2 - PD
TC02001315.hg	CDK5R2	0.00794141	-1.0464	Parental - PD > R2 - PD
TC20000769.hg	CDK5RAP1	0.00721877	1.041	Parental - PD < R2 - PD
TC17000618.hg	CDK5RAP3	0.00358416	-1.03954	Parental - PD > R2 - PD
TC07001603.hg	CDK6	0.00136522	1.14016	Parental - PD < R2 - PD
TC05000301.hg	CDK7	0.0043157	1.06486	Parental - PD < R2 - PD
TC13000068.hg	CDK8	0.00333095	1.05041	Parental - PD < R2 - PD
TC04000889.hg	CDKN2AIP	0.000882135	1.0916	Parental - PD < R2 - PD
TC16000948.hg	CDR2	0.00169196	1.0586	Parental - PD < R2 - PD
TC19000585.hg	CEACAM3	0.00459539	-1.05285	Parental - PD > R2 - PD
TC19000583.hg	CEACAM5	0.00400134	-1.23595	Parental - PD > R2 - PD
TC19000584.hg	CEACAM6	0.000176575	-1.32441	Parental - PD > R2 - PD
TC19001560.hg	CEACAM7	0.00979021	-1.30932	Parental - PD > R2 - PD
TC19000437.hg	CEBPG	0.00252895	1.05559	Parental - PD < R2 - PD
TC19000068.hg	CELF5	0.00707854	-1.04772	Parental - PD > R2 - PD
TC02004917.hg	CENPA	0.00547538	1.04456	Parental - PD < R2 - PD
TC04001436.hg	CENPE	0.00713741	1.06583	Parental - PD < R2 - PD
TC13000493.hg	CENPJ	0.00859615	1.04876	Parental - PD < R2 - PD
TC01003531.hg	CENPL	0.00664942	1.05411	Parental - PD < R2 - PD
TC06000640.hg	CENPQ	0.00300066	1.06991	Parental - PD < R2 - PD
TC01004038.hg	CEP170	0.00881822	1.10434	Parental - PD < R2 - PD
TC04000604.hg	CEP170P1	0.00948333	1.1162	Parental - PD < R2 - PD
TC04000859.hg	CEP44	0.00819972	1.08413	Parental - PD < R2 - PD
TC10000664.hg	CEP55	0.00813319	1.04533	Parental - PD < R2 - PD
TC06000871.hg	CEP57L1	0.00104691	1.07283	Parental - PD < R2 - PD
TC09000357.hg	CEP78	0.00987104	1.0471	Parental - PD < R2 - PD
TC17000778.hg	CEP95	0.00604064	1.0514	Parental - PD < R2 - PD
TC16001278.hg	CFDP1	0.000801232	1.06443	Parental - PD < R2 - PD
TC01006291.hg	CFH	0.00442349	-1.31169	Parental - PD > R2 - PD
TC02000310.hg	CHAC2	0.00248423	1.17241	Parental - PD < R2 - PD
TC17001689.hg	CHAD	0.00417914	-1.05182	Parental - PD > R2 - PD
TC19000088.hg	CHAF1A	0.0013414	1.08116	Parental - PD < R2 - PD
TC10000470.hg	CHCHD1	0.00314643	1.06788	Parental - PD < R2 - PD
TC22000568.hg	CHCHD10	0.00512044	-1.04904	Parental - PD > R2 - PD
TC11003470.hg	CHEK1	0.00549006	1.04589	Parental - PD < R2 - PD
TC0X000403.hg	CHIC1	0.00260533	1.06348	Parental - PD < R2 - PD
TC16001353.hg	CHMP1A	0.00425921	-1.04095	Parental - PD > R2 - PD
TC15000304.hg	CHP1	0.00300639	-1.0497	Parental - PD > R2 - PD
TC02001403.hg	CHRNG	0.00921446	-1.04538	Parental - PD > R2 - PD
TC11001589.hg	CHST1	0.00699814	-1.04071	Parental - PD > R2 - PD
TC03000658.hg	CHST13	0.00779038	-1.04857	Parental - PD > R2 - PD
TC10001725.hg	CHST15	0.00265291	1.05592	Parental - PD < R2 - PD
TC16001281.hg	CHST6	0.00405385	-1.05842	Parental - PD > R2 - PD
TC16001218.hg	CHTF8	0.00730055	-1.03416	Parental - PD > R2 - PD
TC01001259.hg	CHTOP	0.0056027	1.03918	Parental - PD < R2 - PD
TC19000034.hg	CIRBP	0.00369006	1.04088	Parental - PD < R2 - PD
TC10000358.hg	CISD1	0.000823299	1.09512	Parental - PD < R2 - PD
TC04000529.hg	CISD2	0.000519977	1.08017	Parental - PD < R2 - PD
TC03001277.hg	CLASP2	0.00511468	1.04232	Parental - PD < R2 - PD
TC03002108.hg	CLDN1	0.00812572	-1.14643	Parental - PD > R2 - PD
TC01002573.hg	CLDN19	0.00440235	-1.07182	Parental - PD > R2 - PD
TC04001793.hg	CLDN22	0.00505186	1.10621	Parental - PD < R2 - PD
TC19000765.hg	CLEC11A	0.00777712	-1.03909	Parental - PD > R2 - PD
TC12003207.hg	CLEC12A	0.00711749	-1.34979	Parental - PD > R2 - PD
TC07000876.hg	CLEC2L	0.00811415	-1.04275	Parental - PD > R2 - PD
TC19000137.hg	CLEC4GP1	0.00409153	-1.04481	Parental - PD > R2 - PD
TC01000314.hg	CLIC4	0.00614383	1.05845	Parental - PD < R2 - PD
TC05002125.hg	CLK4	0.00153956	1.09921	Parental - PD < R2 - PD
TC14001474.hg	CLMN	0.000785547	-1.1717	Parental - PD > R2 - PD
TC11002124.hg	CLNS1A	0.00811211	1.0408	Parental - PD < R2 - PD
TC11000470.hg	CLP1	0.00624687	1.04144	Parental - PD < R2 - PD
TC19000112.hg	CLPP	0.00143527	1.08652	Parental - PD < R2 - PD
TC06001667.hg	CLPS	0.00805496	-1.04725	Parental - PD > R2 - PD
TC19000637.hg	CLPTM1	0.00612694	-1.02981	Parental - PD > R2 - PD
TC16000125.hg	CLUAP1	0.00345439	1.05314	Parental - PD < R2 - PD
TC12000237.hg	CMAS	0.00908796	1.03537	Parental - PD < R2 - PD
TC01000598.hg	CMPK1	0.00933061	1.0282	Parental - PD < R2 - PD
TC16000520.hg	CMTM3	0.00496049	1.04506	Parental - PD < R2 - PD
TC03000159.hg	CMTM8	0.00295837	-1.0883	Parental - PD > R2 - PD
TC18000248.hg	CNDP2	0.00493259	-1.05854	Parental - PD > R2 - PD
TC04001172.hg	CNGA1	0.00943491	-1.13253	Parental - PD > R2 - PD
TC01002891.hg	CNN3	0.000160493	1.2145	Parental - PD < R2 - PD
TC08001011.hg	CNOT7	0.00835997	1.04761	Parental - PD < R2 - PD
TC12000311.hg	CNTN1	0.000218203	1.22012	Parental - PD < R2 - PD
TC17000529.hg	COASY	0.00356259	-1.04577	Parental - PD > R2 - PD
TC16001239.hg	COG4	0.0085673	-1.03982	Parental - PD > R2 - PD
TC06001879.hg	COL12A1	0.00395025	1.09337	Parental - PD < R2 - PD
TC21000245.hg	COL18A1	0.00769599	-1.03655	Parental - PD > R2 - PD
TC02002612.hg	COL5A2	0.00570556	-1.06005	Parental - PD > R2 - PD
TC03001892.hg	COMMD2	0.00613764	1.05753	Parental - PD < R2 - PD
TC10002934.hg	COMMD3	0.00381708	1.08047	Parental - PD < R2 - PD
TC11001557.hg	COMMD9	0.00328967	1.05851	Parental - PD < R2 - PD
TC10001429.hg	COMTD1	0.00998114	-1.03631	Parental - PD > R2 - PD
TC01003400.hg	COPA	0.00878554	-1.03442	Parental - PD > R2 - PD
TC19002690.hg	COPE	0.00179888	1.06391	Parental - PD < R2 - PD
TC12000509.hg	COQ10A	0.00789027	1.03749	Parental - PD < R2 - PD
TC11003490.hg	CORO1B	0.00265155	-1.05197	Parental - PD > R2 - PD
TC17000162.hg	COX10	0.000883612	-1.07713	Parental - PD > R2 - PD
TC04001164.hg	COX7B2	0.00349085	1.09996	Parental - PD < R2 - PD
TC19001268.hg	CPAMD8	0.00654944	-1.05542	Parental - PD > R2 - PD
TC04000956.hg	CPLX1	0.0087787	-1.0414	Parental - PD > R2 - PD
TC03002130.hg	CPN2	0.00388694	-1.11863	Parental - PD > R2 - PD
TC03003340.hg	CPOX	0.00374232	1.08503	Parental - PD < R2 - PD
TC02001246.hg	CPS1	0.00117109	1.63998	Parental - PD < R2 - PD
TC02001247.hg	CPS1-IT1	0.00853427	1.10416	Parental - PD < R2 - PD
TC11002009.hg	CPT1A	0.00500251	-1.0613	Parental - PD > R2 - PD
TC01000651.hg	CPT2	0.00263927	-1.0895	Parental - PD > R2 - PD
TC07001236.hg	CPVL	0.00356753	-1.10845	Parental - PD > R2 - PD
TC09001643.hg	CRAT	0.00773587	-1.05968	Parental - PD > R2 - PD
TC09000629.hg	CRB2	0.00772007	-1.04563	Parental - PD > R2 - PD
TC19000081.hg	CREB3L3	0.00228532	1.08451	Parental - PD < R2 - PD
TC02005041.hg	CREG2	0.00101561	1.09143	Parental - PD < R2 - PD
TC17_ctg5_hap1000028.hg	CRHR1	0.00299638	-1.05411	Parental - PD > R2 - PD
TC14002314.hg	CRIP1	0.00612694	-1.04187	Parental - PD > R2 - PD
TC14000837.hg	CRIP2	0.00873454	-1.06412	Parental - PD > R2 - PD
TC08000498.hg	CRISPLD1	0.00478263	1.18407	Parental - PD < R2 - PD
TC17001336.hg	CRLF3	0.00145402	1.05858	Parental - PD < R2 - PD
TC22000163.hg	CRYBB2P1	0.00890339	1.04287	Parental - PD < R2 - PD
TC03000480.hg	CRYBG3	0.00247916	-1.09942	Parental - PD > R2 - PD
TC01002788.hg	CRYZ	0.0042595	1.06449	Parental - PD < R2 - PD
TC10000269.hg	CSGALNACT2	0.0040763	1.0549	Parental - PD < R2 - PD
TC19000047.hg	CSNK1G2	0.00491122	1.04496	Parental - PD < R2 - PD
TC12001755.hg	CSRP2	0.000629128	1.1951	Parental - PD < R2 - PD
TC10001297.hg	CSTF2T	0.00279061	1.05011	Parental - PD < R2 - PD
TC05000080.hg	CT49	0.00350541	-1.08541	Parental - PD > R2 - PD
TC04000963.hg	CTBP1	0.00348776	-1.04208	Parental - PD > R2 - PD
TC17001111.hg	CTC1	0.000931921	-1.08671	Parental - PD > R2 - PD
TC03000182.hg	CTDSPL	0.00412564	-1.04204	Parental - PD > R2 - PD
TC16000617.hg	CTRB1	0.00477519	-1.04582	Parental - PD > R2 - PD
TC11002175.hg	CTSC	0.000286186	1.13634	Parental - PD < R2 - PD
TC11003472.hg	CTSD	0.00401646	-1.06274	Parental - PD > R2 - PD
TC01001720.hg	CTSE	0.000742482	1.1683	Parental - PD < R2 - PD
TC09000400.hg	CTSL1	0.000731335	1.08386	Parental - PD < R2 - PD
TC20000992.hg	CTSZ	0.00356753	1.04091	Parental - PD < R2 - PD
TC06001742.hg	CUL7	0.00750538	-1.04862	Parental - PD > R2 - PD
TC05000275.hg	CWC27	0.00706434	1.04033	Parental - PD < R2 - PD
TC11002259.hg	CWF19L2	0.00399288	1.05824	Parental - PD < R2 - PD
TC19001574.hg	CXCL17	0.00405385	1.25122	Parental - PD < R2 - PD
TC0X001128.hg	CXCR3	0.00609911	-1.06284	Parental - PD > R2 - PD
TC02001437.hg	CXCR7	0.00549804	1.05351	Parental - PD < R2 - PD
TC0X000965.hg	CXORF38	0.00565224	-1.05249	Parental - PD > R2 - PD
TC0X001310.hg	CXORF56	0.00483632	1.03705	Parental - PD < R2 - PD
TC0X000293.hg	CXORF67	0.00722674	-1.04323	Parental - PD > R2 - PD
TC01003712.hg	CYB5R1	0.00355937	1.09257	Parental - PD < R2 - PD
TC06000774.hg	CYB5R4	0.00425593	1.04854	Parental - PD < R2 - PD
TC16001339.hg	CYBA	0.00286733	-1.0526	Parental - PD > R2 - PD
TC16000443.hg	CYLD	0.00734224	1.06599	Parental - PD < R2 - PD
TC08001709.hg	CYP11B2	0.00907607	-1.04585	Parental - PD > R2 - PD
TC10000662.hg	CYP26C1	0.00827269	-1.04709	Parental - PD > R2 - PD
TC22001430.hg	CYP2D6	0.00349849	-1.04778	Parental - PD > R2 - PD
TC22001431.hg	CYP2D7P1	0.00925042	-1.05195	Parental - PD > R2 - PD
TC14000627.hg	CYP46A1	0.00467703	-1.05188	Parental - PD > R2 - PD
TC19000272.hg	CYP4F22	0.000942763	-1.13858	Parental - PD > R2 - PD
TC03001328.hg	CYP8B1	0.00668708	-1.05177	Parental - PD > R2 - PD
TC02001486.hg	D2HGDH	0.00128735	-1.05992	Parental - PD > R2 - PD
TC11000529.hg	DAK	0.000954961	-1.0774	Parental - PD > R2 - PD
TC04000517.hg	DAPP1	0.00152613	1.14486	Parental - PD < R2 - PD
TC01001516.hg	DARS2	0.00951698	-1.02966	Parental - PD > R2 - PD
TC11001488.hg	DBX1	0.0087672	-1.04367	Parental - PD > R2 - PD
TC19000248.hg	DCAF15	0.00147894	1.05485	Parental - PD < R2 - PD
TC01001463.hg	DCAF6	0.00602719	1.04493	Parental - PD < R2 - PD
TC06000931.hg	DCBLD1	0.00859615	1.1683	Parental - PD < R2 - PD
TC04001787.hg	DCTD	0.000404649	1.08539	Parental - PD < R2 - PD
TC11002240.hg	DCUN1D5	0.00374828	1.05515	Parental - PD < R2 - PD
TC19000332.hg	DDA1	0.00740545	1.03807	Parental - PD < R2 - PD
TC14001145.hg	DDHD1	0.00666588	1.05282	Parental - PD < R2 - PD
TC08000288.hg	DDHD2	0.000569473	1.1158	Parental - PD < R2 - PD
TC6_cox_hap2000047.hg	DDR1	0.00664942	-1.04844	Parental - PD > R2 - PD
TC01000001.hg	DDX11L1	0.00632867	-1.05109	Parental - PD > R2 - PD
TC16002038.hg	DDX19B	0.00958072	1.03192	Parental - PD < R2 - PD
TC01000981.hg	DDX20	0.000404649	1.09691	Parental - PD < R2 - PD
TC19001236.hg	DDX39A	0.00865037	1.06277	Parental - PD < R2 - PD
TC19000366.hg	DDX49	0.00247916	1.06266	Parental - PD < R2 - PD
TC12000989.hg	DDX55	0.00408103	1.05833	Parental - PD < R2 - PD
TC04001718.hg	DDX60	0.000994244	1.20425	Parental - PD < R2 - PD
TC04001719.hg	DDX60L	0.00676397	1.07505	Parental - PD < R2 - PD
TC14001504.hg	DEGS2	0.00100043	-1.08613	Parental - PD > R2 - PD
TC01006366.hg	DENND2C	0.00286936	1.16475	Parental - PD < R2 - PD
TC22000912.hg	DENND6B	0.00147894	-1.06293	Parental - PD > R2 - PD
TC11000312.hg	DEPDC7	0.000752952	1.33882	Parental - PD < R2 - PD
TC12000206.hg	DERA	0.000785547	1.09265	Parental - PD < R2 - PD
TC22000569.hg	DERL3	0.00656473	-1.04124	Parental - PD > R2 - PD
TC22000829.hg	DESI1	0.00284442	1.05797	Parental - PD < R2 - PD
TC01001989.hg	DESI2	0.0029984	1.05304	Parental - PD < R2 - PD
TC15001818.hg	DET1	0.00314681	-1.09697	Parental - PD > R2 - PD
TC01002190.hg	DFFA	0.00250482	1.05259	Parental - PD < R2 - PD
TC07001205.hg	DFNA5	0.0029984	1.07418	Parental - PD < R2 - PD
TC11000812.hg	DGAT2	0.00855723	1.08852	Parental - PD < R2 - PD
TC07001686.hg	DGAT2L7P	0.00282831	-1.06836	Parental - PD > R2 - PD
TC17000699.hg	DGKE	0.00648576	-1.07701	Parental - PD > R2 - PD
TC19001204.hg	DHPS	0.00541273	1.0789	Parental - PD < R2 - PD
TC14000151.hg	DHRS2	0.00142078	-1.34559	Parental - PD > R2 - PD
TC14001184.hg	DHRS7	0.00152706	1.05873	Parental - PD < R2 - PD
TC05001362.hg	DHX29	0.000176575	1.14071	Parental - PD < R2 - PD
TC10001740.hg	DHX32	0.00548627	1.04494	Parental - PD < R2 - PD
TC03001919.hg	DHX36	0.00283201	1.05661	Parental - PD < R2 - PD
TC02001758.hg	DHX57	0.00184788	1.07057	Parental - PD < R2 - PD
TC20001021.hg	DIDO1	0.00703238	-1.03826	Parental - PD > R2 - PD
TC05001401.hg	DIMT1	0.00198026	1.07538	Parental - PD < R2 - PD
TC14001364.hg	DIO2	0.00888879	1.15865	Parental - PD < R2 - PD
TC12000393.hg	DIP2B	0.00709289	1.0871	Parental - PD < R2 - PD
TC02001396.hg	DIS3L2	0.00876503	-1.0352	Parental - PD > R2 - PD
TC09001727.hg	DKFZP434A062	0.00804732	-1.05902	Parental - PD > R2 - PD
TC08001000.hg	DLC1	0.003016	1.10914	Parental - PD < R2 - PD
TC03002174.hg	DLG1	0.00786938	1.03895	Parental - PD < R2 - PD
TC14000465.hg	DLST	0.00341894	-1.04092	Parental - PD > R2 - PD
TC19001445.hg	DMKN	0.000942763	1.09292	Parental - PD < R2 - PD
TC01000657.hg	DMRTB1	0.00952834	-1.05343	Parental - PD > R2 - PD
TC10001347.hg	DNA2	0.00294406	1.08706	Parental - PD < R2 - PD
TC14001103.hg	DNAAF2	0.00423118	1.07317	Parental - PD < R2 - PD
TC19001239.hg	DNAJB1	0.00118183	1.07778	Parental - PD < R2 - PD
TC04001417.hg	DNAJB14	0.00841961	1.06606	Parental - PD < R2 - PD
TC01002156.hg	DNAJC11	0.0088149	-1.04289	Parental - PD > R2 - PD
TC13000157.hg	DNAJC15	0.00217389	1.08079	Parental - PD < R2 - PD
TC15001671.hg	DNM1P35	0.00276686	-1.07146	Parental - PD > R2 - PD
TC06001745.hg	DNPH1	0.00616156	1.04986	Parental - PD < R2 - PD
TC0X000574.hg	DOCK11	0.00397516	1.1951	Parental - PD < R2 - PD
TC03000318.hg	DOCK3	0.00290955	1.06507	Parental - PD < R2 - PD
TC01002727.hg	DOCK7	0.00260533	1.06258	Parental - PD < R2 - PD
TC04000048.hg	DOK7	0.0070253	-1.04823	Parental - PD > R2 - PD
TC09001641.hg	DOLK	0.00853427	-1.03686	Parental - PD > R2 - PD
TC21001058.hg	DONSON	0.00536287	1.06823	Parental - PD < R2 - PD
TC10000739.hg	DPCD	0.00439881	1.056	Parental - PD < R2 - PD
TC01002924.hg	DPH5	0.00511008	1.07104	Parental - PD < R2 - PD
TC09001617.hg	DPM2	0.00425593	1.04676	Parental - PD < R2 - PD
TC19000426.hg	DPY19L3	0.00910456	-1.04157	Parental - PD > R2 - PD
TC01002903.hg	DPYD	0.00495201	1.07598	Parental - PD < R2 - PD
TC05001909.hg	DPYSL3	0.000778236	1.248	Parental - PD < R2 - PD
TC02000156.hg	DPYSL5	0.00208587	1.06613	Parental - PD < R2 - PD
TC12000793.hg	DRAM1	0.00040278	1.14689	Parental - PD < R2 - PD
TC11000023.hg	DRD4	0.00530434	-1.04743	Parental - PD > R2 - PD
TC22001422.hg	DRG1	0.00348305	1.04086	Parental - PD < R2 - PD
TC05001223.hg	DROSHA	0.00600832	1.04926	Parental - PD < R2 - PD
TC18000436.hg	DSC2	0.00696842	-1.10014	Parental - PD > R2 - PD
TC18000128.hg	DSG2	0.00210534	-1.0542	Parental - PD > R2 - PD
TC20000818.hg	DSN1	0.0058386	1.05339	Parental - PD < R2 - PD
TC20000127.hg	DTD1	0.00349085	1.04377	Parental - PD < R2 - PD
TC02001661.hg	DTNB	0.00133565	1.0714	Parental - PD < R2 - PD
TC11000484.hg	DTX4	0.00691495	-1.07621	Parental - PD > R2 - PD
TC16002055.hg	DUS2L	0.0021349	1.0472	Parental - PD < R2 - PD
TC01003847.hg	DUSP10	0.00021203	1.23667	Parental - PD < R2 - PD
TC02001988.hg	DUSP11	0.000407623	1.07898	Parental - PD < R2 - PD
TC17000448.hg	DUSP14	0.00853427	1.06337	Parental - PD < R2 - PD
TC10000801.hg	DUSP5	0.00923798	-1.061	Parental - PD > R2 - PD
TC0X000753.hg	DUSP9	0.00044284	-1.13879	Parental - PD > R2 - PD
TC18000501.hg	DYM	0.00988359	1.03113	Parental - PD < R2 - PD
TC03001271.hg	DYNC1LI1	0.00650469	1.04456	Parental - PD < R2 - PD
TC15002775.hg	DYX1C1	0.00593102	1.07837	Parental - PD < R2 - PD
TC13000804.hg	DZIP1	0.000683222	1.14424	Parental - PD < R2 - PD
TC03000624.hg	EAF2	0.00143116	1.10793	Parental - PD < R2 - PD
TC08000669.hg	EBAG9	0.0096848	1.0358	Parental - PD < R2 - PD
TC20000028.hg	EBF4	0.00647601	-1.04513	Parental - PD > R2 - PD
TC19000083.hg	EBI3	0.00562397	-1.06474	Parental - PD > R2 - PD
TC13000107.hg	EEF1DP3	0.0082696	-1.06547	Parental - PD > R2 - PD
TC06004111.hg	EEF1E1	0.00356259	1.0603	Parental - PD < R2 - PD
TC11000033.hg	EFCAB4A	0.00545076	-1.04938	Parental - PD > R2 - PD
TC13000474.hg	EFHA1	0.00927251	1.05497	Parental - PD < R2 - PD
TC02001405.hg	EFHD1	0.00101756	-1.09066	Parental - PD > R2 - PD
TC01006332.hg	EFNA4	0.0029679	1.08626	Parental - PD < R2 - PD
TC15000802.hg	EFTUD1P1	0.00233172	1.06512	Parental - PD < R2 - PD
TC17001586.hg	EFTUD2	0.00910456	-1.05228	Parental - PD > R2 - PD
TC02000360.hg	EHBP1	0.00425593	1.06589	Parental - PD < R2 - PD
TC11000634.hg	EHBP1L1	0.00730055	-1.04287	Parental - PD > R2 - PD
TC19000681.hg	EHD2	0.00143486	-1.09742	Parental - PD > R2 - PD
TC15000272.hg	EIF2AK4	0.00234497	1.04995	Parental - PD < R2 - PD
TC01002603.hg	EIF2B3	0.0037848	1.06377	Parental - PD < R2 - PD
TC19001158.hg	EIF3G	0.000202817	1.10867	Parental - PD < R2 - PD
TC04001403.hg	EIF4E	0.00188916	1.07259	Parental - PD < R2 - PD
TC19000019.hg	ELANE	0.00402622	-1.05854	Parental - PD > R2 - PD
TC19001125.hg	ELAVL1	0.000905063	1.05071	Parental - PD < R2 - PD
TC09000968.hg	ELAVL2	0.00923798	1.06946	Parental - PD < R2 - PD
TC19001185.hg	ELAVL3	0.00693345	-1.04961	Parental - PD > R2 - PD
TC04001577.hg	ELF2	0.00882584	1.06421	Parental - PD < R2 - PD
TC11001546.hg	ELF5	0.00349849	-1.46166	Parental - PD > R2 - PD
TC12000747.hg	ELK3	0.00795699	1.07053	Parental - PD < R2 - PD
TC19001290.hg	ELL	0.00134377	1.06525	Parental - PD < R2 - PD
TC20000900.hg	ELMO2	0.00228193	-1.04534	Parental - PD > R2 - PD
TC19001187.hg	ELOF1	0.00769128	1.06132	Parental - PD < R2 - PD
TC06001902.hg	ELOVL4	0.000453573	1.21704	Parental - PD < R2 - PD
TC06001813.hg	ELOVL5	0.000742482	1.09645	Parental - PD < R2 - PD
TC11000303.hg	ELP4	0.00798766	1.04935	Parental - PD < R2 - PD
TC05001331.hg	EMB	6.44372e-05	1.2097	Parental - PD < R2 - PD
TC01001053.hg	EMBP1	0.00017687	1.2041	Parental - PD < R2 - PD
TC19000760.hg	EMC10	0.00668366	-1.03361	Parental - PD > R2 - PD
TC19001625.hg	EML2	0.00314393	-1.06918	Parental - PD > R2 - PD
TC02000260.hg	EML4	0.004152	-1.06	Parental - PD > R2 - PD
TC12000189.hg	EMP1	0.00483429	-1.03252	Parental - PD > R2 - PD
TC19000120.hg	EMR1	0.00345784	1.09048	Parental - PD < R2 - PD
TC01003889.hg	ENAH	0.00129212	1.12638	Parental - PD < R2 - PD
TC09000703.hg	ENDOG	0.00821171	-1.04141	Parental - PD > R2 - PD
TC13000613.hg	ENOX1	0.00233172	-1.11116	Parental - PD > R2 - PD
TC06000985.hg	ENPP1	0.000218203	1.24845	Parental - PD < R2 - PD
TC17001946.hg	ENTHD2	0.00810447	-1.03643	Parental - PD > R2 - PD
TC09001754.hg	ENTPD2	0.0054837	-1.0438	Parental - PD > R2 - PD
TC10002945.hg	ENTPD7	0.000579321	1.13587	Parental - PD < R2 - PD
TC08000667.hg	ENY2	0.00660125	1.06063	Parental - PD < R2 - PD
TC03001535.hg	EOGT	0.00254471	1.0863	Parental - PD < R2 - PD
TC20000264.hg	EPB41L1	0.000785547	-1.07485	Parental - PD > R2 - PD
TC06002106.hg	EPB41L2	0.00304649	1.13863	Parental - PD < R2 - PD
TC08000164.hg	EPB49	0.00899354	-1.03653	Parental - PD > R2 - PD
TC07003323.hg	EPDR1	0.00206624	1.14692	Parental - PD < R2 - PD
TC04000413.hg	EPGN	0.000176575	1.60851	Parental - PD < R2 - PD
TC07001971.hg	EPHA1	0.00120439	-1.07456	Parental - PD > R2 - PD
TC01002258.hg	EPHA2	0.00326337	-1.07048	Parental - PD > R2 - PD
TC02002808.hg	EPHA4	0.00107189	1.13901	Parental - PD < R2 - PD
TC01000284.hg	EPHA8	0.00968269	-1.04108	Parental - PD > R2 - PD
TC01001856.hg	EPHX1	0.00105682	-1.10663	Parental - PD > R2 - PD
TC17002843.hg	EPN3	0.00668455	-1.04412	Parental - PD > R2 - PD
TC19002676.hg	EPOR	0.00644864	-1.0405	Parental - PD > R2 - PD
TC19000888.hg	EPS8L1	0.00721754	-1.03685	Parental - PD > R2 - PD
TC13000612.hg	EPSTI1	0.000115915	1.21673	Parental - PD < R2 - PD
TC05001617.hg	ERAP1	0.0076487	1.04218	Parental - PD < R2 - PD
TC05000952.hg	ERGIC1	0.00615265	-1.04003	Parental - PD > R2 - PD
TC14001260.hg	ERH	0.00748066	1.02963	Parental - PD < R2 - PD
TC17001796.hg	ERN1	0.00708647	-1.07221	Parental - PD > R2 - PD
TC16000968.hg	ERN2	0.00548627	-1.04856	Parental - PD > R2 - PD
TC09001416.hg	ERP44	0.00405628	-1.03686	Parental - PD > R2 - PD
TC11003496.hg	ESAM	0.00988883	-1.0472	Parental - PD > R2 - PD
TC13000647.hg	ESD	0.00257895	1.06008	Parental - PD < R2 - PD
TC01000088.hg	ESPN	0.00440701	-1.04586	Parental - PD > R2 - PD
TC16001206.hg	ESRP2	0.00138523	-1.08204	Parental - PD > R2 - PD
TC11002439.hg	ETS1	0.0042595	1.06566	Parental - PD < R2 - PD
TC17001560.hg	ETV4	0.00474667	-1.12204	Parental - PD > R2 - PD
TC03003333.hg	ETV5	0.00347911	-1.08408	Parental - PD > R2 - PD
TC12003210.hg	ETV6	0.0093407	-1.04067	Parental - PD > R2 - PD
TC01002868.hg	EVI5	0.00159467	1.06354	Parental - PD < R2 - PD
TC17001891.hg	EVPL	0.00314681	-1.04173	Parental - PD > R2 - PD
TC07003386.hg	EVX1	0.00988359	-1.04336	Parental - PD > R2 - PD
TC09001770.hg	EXD3	0.00930628	-1.03949	Parental - PD > R2 - PD
TC01001976.hg	EXO1	0.00304649	1.07748	Parental - PD < R2 - PD
TC19001616.hg	EXOC3L2	0.00565709	-1.04351	Parental - PD > R2 - PD
TC14000793.hg	EXOC3L4	0.00631861	-1.04039	Parental - PD > R2 - PD
TC03000193.hg	EXOG	0.00794141	1.0401	Parental - PD < R2 - PD
TC10001566.hg	EXOSC1	0.00427601	1.05302	Parental - PD < R2 - PD
TC09000740.hg	EXOSC2	0.000832349	1.0626	Parental - PD < R2 - PD
TC09002891.hg	EXOSC3	0.00125759	1.06887	Parental - PD < R2 - PD
TC08000838.hg	EXOSC4	0.0028547	1.05913	Parental - PD < R2 - PD
TC03003349.hg	EXOSC7	0.00803719	1.0503	Parental - PD < R2 - PD
TC04000625.hg	EXOSC9	0.00040278	1.13139	Parental - PD < R2 - PD
TC11002269.hg	EXPH5	0.00694867	-1.03835	Parental - PD > R2 - PD
TC08001548.hg	EXT1	0.000742482	1.10582	Parental - PD < R2 - PD
TC01003498.hg	F5	0.00122627	-1.19558	Parental - PD > R2 - PD
TC13000416.hg	F7	0.00588737	-1.04171	Parental - PD > R2 - PD
TC16001271.hg	FA2H	0.00596773	-1.08486	Parental - PD > R2 - PD
TC01000585.hg	FAAH	0.00474667	-1.04268	Parental - PD > R2 - PD
TC0X000346.hg	FAAH2	0.00516633	1.12803	Parental - PD < R2 - PD
TC08000518.hg	FABP5	0.00277455	-1.08297	Parental - PD > R2 - PD
TC15000794.hg	FAM103A1	0.00347911	1.04678	Parental - PD < R2 - PD
TC05000086.hg	FAM105B	0.00143087	1.0629	Parental - PD < R2 - PD
TC02001193.hg	FAM117B	0.0076161	1.06495	Parental - PD < R2 - PD
TC22000380.hg	FAM118A	0.00927208	-1.05511	Parental - PD > R2 - PD
TC11001169.hg	FAM118B	0.0045948	1.05826	Parental - PD < R2 - PD
TC07001192.hg	FAM126A	0.00150737	1.10938	Parental - PD < R2 - PD
TC01003624.hg	FAM129A	0.00283201	1.10168	Parental - PD < R2 - PD
TC09001604.hg	FAM129B	0.0071779	-1.03865	Parental - PD > R2 - PD
TC01002088.hg	FAM132A	0.00343215	-1.05317	Parental - PD > R2 - PD
TC02001451.hg	FAM132B	0.00344932	-1.05837	Parental - PD > R2 - PD
TC05001182.hg	FAM134B	0.00114393	1.21347	Parental - PD < R2 - PD
TC09000857.hg	FAM157B	0.00550823	-1.03829	Parental - PD > R2 - PD
TC11001353.hg	FAM160A2	0.00834473	-1.04017	Parental - PD > R2 - PD
TC10000836.hg	FAM160B1	0.00312431	1.09154	Parental - PD < R2 - PD
TC03000517.hg	FAM172BP	0.0043949	1.13901	Parental - PD < R2 - PD
TC05001157.hg	FAM173B	0.00756954	1.04675	Parental - PD < R2 - PD
TC15001886.hg	FAM174B	0.00339273	-1.09389	Parental - PD > R2 - PD
TC19001441.hg	FAM187B	0.00599641	-1.05657	Parental - PD > R2 - PD
TC04001682.hg	FAM198B	0.00172225	1.07352	Parental - PD < R2 - PD
TC03001534.hg	FAM19A4	0.00660758	-1.06845	Parental - PD > R2 - PD
TC07001647.hg	FAM200A	0.00208087	1.05816	Parental - PD < R2 - PD
TC01000064.hg	FAM213B	0.00282938	-1.04777	Parental - PD > R2 - PD
TC12000857.hg	FAM216A	0.00564105	1.08867	Parental - PD < R2 - PD
TC06000895.hg	FAM229B	0.00188916	1.09941	Parental - PD < R2 - PD
TC09000486.hg	FAM22G	0.00944891	-1.03958	Parental - PD > R2 - PD
TC19000319.hg	FAM32A	0.0003469	1.10902	Parental - PD < R2 - PD
TC10000613.hg	FAM35A	0.0011061	1.06815	Parental - PD < R2 - PD
TC10000306.hg	FAM35B2	0.00202696	1.07603	Parental - PD < R2 - PD
TC07001808.hg	FAM3C	0.0038367	1.05227	Parental - PD < R2 - PD
TC01002400.hg	FAM46B	0.00803461	-1.03925	Parental - PD > R2 - PD
TC12001361.hg	FAM60A	0.00756954	1.06104	Parental - PD < R2 - PD
TC09000706.hg	FAM73B	0.00549804	-1.04651	Parental - PD > R2 - PD
TC15000455.hg	FAM81A	0.00250482	1.06482	Parental - PD < R2 - PD
TC08000714.hg	FAM83A	0.00156303	1.07435	Parental - PD < R2 - PD
TC16000842.hg	FAM86A	0.00356525	-1.05677	Parental - PD > R2 - PD
TC08000988.hg	FAM86B1	0.00296501	-1.05367	Parental - PD > R2 - PD
TC08000995.hg	FAM86B2	0.00277346	-1.05477	Parental - PD > R2 - PD
TC11000742.hg	FAM86C1	0.00583197	-1.0615	Parental - PD > R2 - PD
TC11001996.hg	FAM86C2P	0.000812388	-1.07165	Parental - PD > R2 - PD
TC03001563.hg	FAM86DP	0.00224657	-1.05047	Parental - PD > R2 - PD
TC04000986.hg	FAM86EP	0.00350566	-1.06776	Parental - PD > R2 - PD
TC12001176.hg	FAM86FP	0.00254471	-1.05333	Parental - PD > R2 - PD
TC03001776.hg	FAM86HP	0.0020533	-1.07228	Parental - PD > R2 - PD
TC03000649.hg	FAM86JP	0.000969121	-1.09068	Parental - PD > R2 - PD
TC08000043.hg	FAM90A8P	0.00716119	-1.06155	Parental - PD > R2 - PD
TC08000045.hg	FAM90A9P	0.00737659	-1.05021	Parental - PD > R2 - PD
TC16001178.hg	FAM96B	0.00544349	1.03729	Parental - PD < R2 - PD
TC02001729.hg	FAM98A	0.00358501	1.04587	Parental - PD < R2 - PD
TC11001265.hg	FAM99B	0.0067104	-1.06641	Parental - PD > R2 - PD
TC0X000872.hg	FANCB	0.00234858	1.08553	Parental - PD < R2 - PD
TC14000266.hg	FANCM	0.00728128	1.06788	Parental - PD < R2 - PD
TC19001215.hg	FARSA	0.000683222	1.08445	Parental - PD < R2 - PD
TC17001973.hg	FASN	0.00213742	-1.07536	Parental - PD > R2 - PD
TC06001962.hg	FAXC	0.0031465	1.10417	Parental - PD < R2 - PD
TC19001526.hg	FBL	0.00203947	1.04691	Parental - PD < R2 - PD
TC05000920.hg	FBLL1	0.00529162	-1.05165	Parental - PD > R2 - PD
TC02000704.hg	FBLN7	0.0093015	-1.04045	Parental - PD > R2 - PD
TC05001752.hg	FBN2	0.00104691	-1.12934	Parental - PD > R2 - PD
TC16000355.hg	FBRS	0.00255803	-1.04763	Parental - PD > R2 - PD
TC12001060.hg	FBRSL1	0.00967212	-1.03008	Parental - PD > R2 - PD
TC19001154.hg	FBXL12	0.00927251	1.0452	Parental - PD < R2 - PD
TC16000736.hg	FBXL16	0.00495137	-1.03999	Parental - PD > R2 - PD
TC15000585.hg	FBXL22	0.00562397	-1.05222	Parental - PD > R2 - PD
TC15000705.hg	FBXO22	0.00115135	1.06685	Parental - PD < R2 - PD
TC15001682.hg	FBXO22-AS1	0.00698526	1.08037	Parental - PD < R2 - PD
TC08001590.hg	FBXO32	0.00149543	1.11795	Parental - PD < R2 - PD
TC04001751.hg	FBXO8	0.00859615	1.08548	Parental - PD < R2 - PD
TC04001647.hg	FBXW7	0.000825685	1.10202	Parental - PD < R2 - PD
TC19000737.hg	FCGRT	0.00931942	-1.04053	Parental - PD > R2 - PD
TC19000096.hg	FEM1A	0.00182893	1.06832	Parental - PD < R2 - PD
TC05001689.hg	FEM1C	0.00988359	1.06179	Parental - PD < R2 - PD
TC19000466.hg	FFAR1	0.00828197	-1.05396	Parental - PD > R2 - PD
TC10000665.hg	FFAR4	0.00136522	-1.13089	Parental - PD > R2 - PD
TC12001829.hg	FGD6	0.00139501	1.09445	Parental - PD < R2 - PD
TC19000011.hg	FGF22	0.00933061	-1.04799	Parental - PD > R2 - PD
TC12000260.hg	FGFR1OP2	0.00406277	1.05885	Parental - PD < R2 - PD
TC04000029.hg	FGFR3	0.00118183	-1.13153	Parental - PD > R2 - PD
TC05001010.hg	FGFR4	0.00881822	-1.04302	Parental - PD > R2 - PD
TC04000016.hg	FGFRL1	0.00722674	-1.03979	Parental - PD > R2 - PD
TC04000768.hg	FHDC1	0.00221429	1.08652	Parental - PD < R2 - PD
TC18000150.hg	FHOD3	0.00565001	1.13568	Parental - PD < R2 - PD
TC02002484.hg	FIGN	0.00021203	1.1785	Parental - PD < R2 - PD
TC07001245.hg	FKBP14	0.000519977	1.17716	Parental - PD < R2 - PD
TC06004150.hg	FKBP5	0.00772007	1.04622	Parental - PD < R2 - PD
TC19001291.hg	FKBP8	0.00397107	1.04903	Parental - PD < R2 - PD
TC04001501.hg	FLJ14186	0.00104033	-1.0768	Parental - PD > R2 - PD
TC14000372.hg	FLJ22447	0.00116762	1.37462	Parental - PD < R2 - PD
TC12002129.hg	FLJ31485	0.00349849	1.07315	Parental - PD < R2 - PD
TC07000777.hg	FLJ45340	0.00227929	-1.0657	Parental - PD > R2 - PD
TC19000976.hg	FLJ45445	0.00158861	-1.07508	Parental - PD > R2 - PD
TC17001311.hg	FLOT2	0.00347911	-1.06963	Parental - PD > R2 - PD
TC05002148.hg	FLT4	0.00859615	-1.03857	Parental - PD > R2 - PD
TC02000941.hg	FMNL2	0.000407623	1.12996	Parental - PD < R2 - PD
TC12001481.hg	FMNL3	0.00547507	-1.04896	Parental - PD > R2 - PD
TC01000863.hg	FNBP1L	0.0025954	1.05453	Parental - PD < R2 - PD
TC05003427.hg	FNIP1	0.00474667	1.06127	Parental - PD < R2 - PD
TC08002599.hg	FNTA	0.00243497	1.07813	Parental - PD < R2 - PD
TC16000670.hg	FOXC2	0.00926017	-1.05617	Parental - PD > R2 - PD
TC01002632.hg	FOXD2-AS1	0.00586275	-1.06395	Parental - PD > R2 - PD
TC06000010.hg	FOXF2	0.00453419	1.05853	Parental - PD < R2 - PD
TC08001753.hg	FOXH1	0.00544083	-1.04152	Parental - PD > R2 - PD
TC16000671.hg	FOXL1	0.00297034	1.16889	Parental - PD < R2 - PD
TC06000868.hg	FOXO3	0.00163091	1.04988	Parental - PD < R2 - PD
TC17001226.hg	FOXO3B	0.00963479	1.08048	Parental - PD < R2 - PD
TC03001546.hg	FOXP1	0.00920693	1.05936	Parental - PD < R2 - PD
TC06000009.hg	FOXQ1	0.00345574	-1.1288	Parental - PD > R2 - PD
TC14000297.hg	FRMD6	0.00297982	1.12274	Parental - PD < R2 - PD
TC12000614.hg	FRS2	0.00345777	1.04948	Parental - PD < R2 - PD
TC17000931.hg	FSCN2	0.00159467	-1.05313	Parental - PD > R2 - PD
TC06002187.hg	FUCA2	0.00624818	1.05681	Parental - PD < R2 - PD
TC19001695.hg	FUT1	0.00640436	-1.03828	Parental - PD > R2 - PD
TC09000318.hg	FXN	0.00683857	1.06522	Parental - PD < R2 - PD
TC05001295.hg	FYB	0.000157888	1.23951	Parental - PD < R2 - PD
TC03001353.hg	FYCO1	0.000777404	-1.08931	Parental - PD > R2 - PD
TC06002022.hg	FYN	0.000942763	1.09943	Parental - PD < R2 - PD
TC12001033.hg	FZD10	0.00149543	1.13327	Parental - PD < R2 - PD
TC17000571.hg	FZD2	0.00553141	1.05072	Parental - PD < R2 - PD
TC11002170.hg	FZD4	0.00668455	-1.10032	Parental - PD > R2 - PD
TC0X001538.hg	G6PD	0.000969121	-1.08134	Parental - PD > R2 - PD
TC17000915.hg	GAA	0.00139501	-1.06348	Parental - PD > R2 - PD
TC04000699.hg	GAB1	0.00756954	1.07475	Parental - PD < R2 - PD
TC11002136.hg	GAB2	0.00735175	-1.08944	Parental - PD > R2 - PD
TC12000159.hg	GABARAPL1	0.000969121	1.10431	Parental - PD < R2 - PD
TC15001350.hg	GABPB1	0.00334437	1.05559	Parental - PD < R2 - PD
TC05000937.hg	GABRP	0.000640261	1.23549	Parental - PD < R2 - PD
TC0X000738.hg	GABRQ	0.00107189	1.33464	Parental - PD < R2 - PD
TC19000055.hg	GADD45B	0.00265771	1.12428	Parental - PD < R2 - PD
TC19001216.hg	GADD45GIP1	0.00116253	1.1076	Parental - PD < R2 - PD
TC04000957.hg	GAK	0.00125759	-1.06094	Parental - PD > R2 - PD
TC02005017.hg	GAL3ST2	0.00339076	-1.04519	Parental - PD > R2 - PD
TC04000853.hg	GALNT7	0.003554	1.04964	Parental - PD < R2 - PD
TC22000290.hg	GALR3	0.00242334	-1.11163	Parental - PD > R2 - PD
TC11001873.hg	GANAB	0.00101161	-1.06088	Parental - PD > R2 - PD
TC07000198.hg	GARS	0.00833294	1.04589	Parental - PD < R2 - PD
TC17001129.hg	GAS7	0.0041647	-1.0526	Parental - PD > R2 - PD
TC15002814.hg	GATM	0.00728128	-1.05934	Parental - PD > R2 - PD
TC03001575.hg	GBE1	0.00333017	1.08691	Parental - PD < R2 - PD
TC01002847.hg	GBP1	0.00658334	1.09596	Parental - PD < R2 - PD
TC07002031.hg	GBX1	0.00260533	-1.04828	Parental - PD > R2 - PD
TC02000666.hg	GCC2	0.0047813	-1.05887	Parental - PD > R2 - PD
TC02002008.hg	GCFC2	0.00533207	1.07129	Parental - PD < R2 - PD
TC17000937.hg	GCGR	0.00904624	-1.04823	Parental - PD > R2 - PD
TC15000293.hg	GCHFR	0.0059071	-1.05752	Parental - PD > R2 - PD
TC01002882.hg	GCLM	0.00184788	1.08173	Parental - PD < R2 - PD
TC09000350.hg	GCNT1	0.00446236	1.07434	Parental - PD < R2 - PD
TC05001487.hg	GCNT4	0.00425593	1.06691	Parental - PD < R2 - PD
TC08000493.hg	GDAP1	0.00210534	1.09938	Parental - PD < R2 - PD
TC10001252.hg	GDF10	0.00790624	-1.04887	Parental - PD > R2 - PD
TC12000490.hg	GDF11	0.00948333	1.05606	Parental - PD < R2 - PD
TC10001251.hg	GDF2	0.00656473	-1.05865	Parental - PD > R2 - PD
TC02000119.hg	GDF7	0.00627682	-1.06402	Parental - PD > R2 - PD
TC14000247.hg	GEMIN2	0.00792088	1.06888	Parental - PD < R2 - PD
TC20000573.hg	GFRA4	0.00609175	-1.04782	Parental - PD > R2 - PD
TC08001269.hg	GGH	0.00300066	1.06004	Parental - PD < R2 - PD
TC19001499.hg	GGN	0.00599641	-1.04563	Parental - PD > R2 - PD
TC20000788.hg	GGT7	0.0016163	-1.06444	Parental - PD > R2 - PD
TC16001318.hg	GINS2	0.00881822	1.04259	Parental - PD < R2 - PD
TC08000318.hg	GINS4	0.00040278	1.17228	Parental - PD < R2 - PD
TC19001238.hg	GIPC1	0.00943235	1.0355	Parental - PD < R2 - PD
TC01003129.hg	GJA5	0.00163091	-1.16851	Parental - PD > R2 - PD
TC13000456.hg	GJB2	0.003398	1.09245	Parental - PD < R2 - PD
TC13000457.hg	GJB6	0.00867369	1.06139	Parental - PD < R2 - PD
TC17001585.hg	GJC1	0.0088349	1.05322	Parental - PD < R2 - PD
TC02000402.hg	GKN1	0.00276989	1.23321	Parental - PD < R2 - PD
TC0X001219.hg	GLA	0.000590258	1.10601	Parental - PD < R2 - PD
TC11001217.hg	GLB1L2	0.00339273	-1.05205	Parental - PD > R2 - PD
TC16001267.hg	GLG1	0.0064158	-1.02887	Parental - PD > R2 - PD
TC08002609.hg	GLI4	0.00718868	-1.04662	Parental - PD > R2 - PD
TC12000642.hg	GLIPR1	0.002681	1.40093	Parental - PD < R2 - PD
TC01002866.hg	GLMN	0.000648887	1.13155	Parental - PD < R2 - PD
TC10000933.hg	GLRX3	0.00861498	1.04168	Parental - PD < R2 - PD
TC02001122.hg	GLS	0.00452049	1.12685	Parental - PD < R2 - PD
TC19000340.hg	GLT25D1	0.00101561	1.0592	Parental - PD < R2 - PD
TC03001459.hg	GLT8D1	0.00750796	1.04001	Parental - PD < R2 - PD
TC01000034.hg	GLTPD1	0.00489753	-1.05193	Parental - PD > R2 - PD
TC20001036.hg	GMEB2	0.00619257	-1.04148	Parental - PD > R2 - PD
TC14000165.hg	GMPR2	0.0028547	1.07082	Parental - PD < R2 - PD
TC19000063.hg	GNA11	0.00879931	1.04455	Parental - PD < R2 - PD
TC07001101.hg	GNA12	0.00609581	-1.04538	Parental - PD > R2 - PD
TC19000065.hg	GNA15	0.00179705	1.08035	Parental - PD < R2 - PD
TC16000461.hg	GNAO1	0.000931921	1.16889	Parental - PD < R2 - PD
TC03002038.hg	GNB4	0.006598	1.11531	Parental - PD < R2 - PD
TC09001068.hg	GNE	0.00788007	-1.0833	Parental - PD > R2 - PD
TC16000741.hg	GNG13	0.00235731	-1.06347	Parental - PD > R2 - PD
TC11000561.hg	GNG3	0.00536394	-1.05502	Parental - PD > R2 - PD
TC04001157.hg	GNPDA2	0.00474667	1.08366	Parental - PD < R2 - PD
TC12001880.hg	GNPTAB	0.00579708	1.04639	Parental - PD < R2 - PD
TC12001678.hg	GNS	0.0033889	-1.07815	Parental - PD > R2 - PD
TC08000317.hg	GOLGA7	0.00118656	1.06078	Parental - PD < R2 - PD
TC03001698.hg	GOLGB1	0.00252921	-1.04521	Parental - PD > R2 - PD
TC06004056.hg	GOPC	0.003016	1.06238	Parental - PD < R2 - PD
TC17000350.hg	GOSR1	0.00267352	-1.04938	Parental - PD > R2 - PD
TC10001580.hg	GOT1	0.00388611	-1.04905	Parental - PD > R2 - PD
TC08000839.hg	GPAA1	0.00425593	-1.03084	Parental - PD > R2 - PD
TC10001663.hg	GPAM	0.00118656	1.08854	Parental - PD < R2 - PD
TC01003823.hg	GPATCH2	0.00399787	1.06354	Parental - PD < R2 - PD
TC05000247.hg	GPBP1	0.00168606	1.07384	Parental - PD < R2 - PD
TC02001464.hg	GPC1	0.00435338	-1.04213	Parental - PD > R2 - PD
TC20000599.hg	GPCPD1	0.00115135	1.09231	Parental - PD < R2 - PD
TC12001962.hg	GPN3	0.00459539	1.04068	Parental - PD < R2 - PD
TC02002698.hg	GPR1	0.00300066	1.1681	Parental - PD < R2 - PD
TC09000728.hg	GPR107	0.00690933	-1.04213	Parental - PD > R2 - PD
TC09000638.hg	GPR144	0.00549804	-1.04656	Parental - PD > R2 - PD
TC10000177.hg	GPR158	0.00494703	1.05434	Parental - PD < R2 - PD
TC13000330.hg	GPR180	0.00492082	1.05079	Parental - PD < R2 - PD
TC02000865.hg	GPR39	0.00853719	1.06177	Parental - PD < R2 - PD
TC06001955.hg	GPR63	0.00349849	1.09306	Parental - PD < R2 - PD
TC03001905.hg	GPR87	0.0020529	1.07449	Parental - PD < R2 - PD
TC01000903.hg	GPR88	0.00405385	-1.05629	Parental - PD > R2 - PD
TC10000300.hg	GPRIN2	0.0046977	-1.05446	Parental - PD > R2 - PD
TC06001563.hg	GPSM3	0.00861714	-1.049	Parental - PD > R2 - PD
TC08000856.hg	GPT	0.0057436	-1.04121	Parental - PD > R2 - PD
TC19000030.hg	GPX4	0.00254471	1.05017	Parental - PD < R2 - PD
TC05000232.hg	GPX8	6.44372e-05	1.26293	Parental - PD < R2 - PD
TC11001124.hg	GRAMD1B	0.0072669	1.17175	Parental - PD < R2 - PD
TC17000229.hg	GRAPL	0.0041365	-1.04732	Parental - PD > R2 - PD
TC01000309.hg	GRHL3	0.00409153	-1.11857	Parental - PD > R2 - PD
TC07001132.hg	GRID2IP	0.00666588	-1.04448	Parental - PD > R2 - PD
TC09002887.hg	GRIN1	0.00640436	-1.04486	Parental - PD > R2 - PD
TC10000865.hg	GRK5	0.00126383	1.07915	Parental - PD < R2 - PD
TC04001007.hg	GRPEL1	0.00593102	1.05135	Parental - PD < R2 - PD
TC14001470.hg	GSC	0.00888079	-1.0433	Parental - PD > R2 - PD
TC22000493.hg	GSC2	0.00732183	-1.05041	Parental - PD > R2 - PD
TC08001637.hg	GSDMC	0.00061284	1.25391	Parental - PD < R2 - PD
TC17000036.hg	GSG2	0.00640436	-1.04129	Parental - PD > R2 - PD
TC04000547.hg	GSTCD	0.000373859	1.10524	Parental - PD < R2 - PD
TC01002962.hg	GSTM3	0.000930085	1.15693	Parental - PD < R2 - PD
TC13000080.hg	GSX1	0.00303369	-1.0578	Parental - PD > R2 - PD
TC01002843.hg	GTF2B	0.00940413	1.06488	Parental - PD < R2 - PD
TC03000619.hg	GTF2E1	0.004152	1.04335	Parental - PD < R2 - PD
TC19001094.hg	GTF2F1	0.00174589	1.06853	Parental - PD < R2 - PD
TC13000171.hg	GTF2F2	0.00173572	1.07234	Parental - PD < R2 - PD
TC11000239.hg	GTF2H1	0.0046491	1.05022	Parental - PD < R2 - PD
TC06000886.hg	GTF3C6	0.0049691	1.05025	Parental - PD < R2 - PD
TC17000123.hg	GUCY2D	0.00699814	-1.0402	Parental - PD > R2 - PD
TC04000702.hg	GUSBP5	0.00242334	1.10436	Parental - PD < R2 - PD
TC12001401.hg	GXYLT1	0.00693345	1.04239	Parental - PD < R2 - PD
TC0X000017.hg	GYG2	0.000819614	-1.11486	Parental - PD > R2 - PD
TC0Y000161.hg	GYG2P1	0.00723305	-1.04325	Parental - PD > R2 - PD
TC19001703.hg	GYS1	0.0016872	-1.07606	Parental - PD > R2 - PD
TC19000008.hg	GZMM	0.00274634	-1.07071	Parental - PD > R2 - PD
TC03001767.hg	H1FX	0.00770073	-1.05805	Parental - PD > R2 - PD
TC04001419.hg	H2AFZ	0.00131272	1.06624	Parental - PD < R2 - PD
TC09000480.hg	HABP4	0.00228532	1.07605	Parental - PD < R2 - PD
TC05000732.hg	HARS2	0.00462729	1.04243	Parental - PD < R2 - PD
TC19001786.hg	HAS1	0.00552373	-1.04675	Parental - PD > R2 - PD
TC15000321.hg	HAUS2	0.00139501	1.08742	Parental - PD < R2 - PD
TC19001269.hg	HAUS8	0.000176575	1.12807	Parental - PD < R2 - PD
TC01001269.hg	HAX1	0.0031467	1.04781	Parental - PD < R2 - PD
TC05001854.hg	HBEGF	0.00247998	1.09571	Parental - PD < R2 - PD
TC16002033.hg	HBM	0.00491122	-1.06667	Parental - PD > R2 - PD
TC16000010.hg	HBQ1	0.00224126	-1.06456	Parental - PD > R2 - PD
TC06002133.hg	HBS1L	0.00138331	1.06936	Parental - PD < R2 - PD
TC12002077.hg	HCAR1	0.00929505	-1.05462	Parental - PD > R2 - PD
TC17001527.hg	HCRT	0.00562675	-1.06095	Parental - PD > R2 - PD
TC01000412.hg	HCRTR1	0.00568478	-1.04906	Parental - PD > R2 - PD
TC22001497.hg	HDAC10	0.00160791	-1.05306	Parental - PD > R2 - PD
TC05001871.hg	HDAC3	0.00265291	1.0431	Parental - PD < R2 - PD
TC0X001141.hg	HDAC8	0.0073541	1.06014	Parental - PD < R2 - PD
TC06002078.hg	HDDC2	0.00128985	1.10089	Parental - PD < R2 - PD
TC15001766.hg	HDGFRP3	0.00656473	1.08361	Parental - PD < R2 - PD
TC0X001188.hg	HDX	0.0028547	1.09812	Parental - PD < R2 - PD
TC16000436.hg	HEATR3	0.00341799	1.04971	Parental - PD < R2 - PD
TC12001259.hg	HEBP1	0.00495525	-1.03954	Parental - PD > R2 - PD
TC10000653.hg	HECTD2	0.00541273	1.10788	Parental - PD < R2 - PD
TC03001720.hg	HEG1	0.0003469	1.31858	Parental - PD < R2 - PD
TC04001348.hg	HELQ	0.00813771	1.05152	Parental - PD < R2 - PD
TC10001341.hg	HERC4	0.0074995	1.0431	Parental - PD < R2 - PD
TC09000463.hg	HIATL1	0.00622107	-1.03805	Parental - PD > R2 - PD
TC07001230.hg	HIBADH	0.00770073	1.05864	Parental - PD < R2 - PD
TC17001867.hg	HID1	0.00608961	-1.10074	Parental - PD > R2 - PD
TC14002197.hg	HIF1A	0.00887607	1.04653	Parental - PD < R2 - PD
TC14001198.hg	HIF1A-AS2	0.00711608	1.1353	Parental - PD < R2 - PD
TC07001915.hg	HIPK2	0.000942763	1.08374	Parental - PD < R2 - PD
TC06001426.hg	HIST1H1B	0.00927251	1.04951	Parental - PD < R2 - PD
TC06001345.hg	HIST1H1C	0.00175185	1.07521	Parental - PD < R2 - PD
TC06001387.hg	HIST1H2BK	0.00579708	1.02707	Parental - PD < R2 - PD
TC06000265.hg	HIST1H2BM	0.00143143	1.07819	Parental - PD < R2 - PD
TC02000466.hg	HK2	0.00425593	-1.04893	Parental - PD > R2 - PD
TC6_mann_hap4000187.hg	HLA-C	0.0038307	-1.05139	Parental - PD > R2 - PD
TC6_mcf_hap5000203.hg	HLA-F	0.00691495	-1.04317	Parental - PD > R2 - PD
TC06004065.hg	HLA-G	0.00942146	-1.05717	Parental - PD > R2 - PD
TC12000587.hg	HMGA2	0.00987281	1.05475	Parental - PD < R2 - PD
TC01000346.hg	HMGN2	0.00904624	-1.03313	Parental - PD > R2 - PD
TC10000898.hg	HMX3	0.00147421	-1.1075	Parental - PD > R2 - PD
TC01002340.hg	HNRNPR	0.00988359	1.0343	Parental - PD < R2 - PD
TC15001761.hg	HOMER2	0.00120439	1.14304	Parental - PD < R2 - PD
TC19002691.hg	HOMER3	0.0011549	1.08916	Parental - PD < R2 - PD
TC19001209.hg	HOOK2	0.00823129	1.03245	Parental - PD < R2 - PD
TC08002600.hg	HOOK3	0.000407623	1.1089	Parental - PD < R2 - PD
TC07000166.hg	HOXA-AS2	0.00615318	-1.05684	Parental - PD > R2 - PD
TC17002858.hg	HOXB-AS3	0.00388694	-1.0571	Parental - PD > R2 - PD
TC12003293.hg	HOXC10	0.000819614	1.09825	Parental - PD < R2 - PD
TC02001053.hg	HOXD8	0.00866221	-1.03504	Parental - PD > R2 - PD
TC01000571.hg	HPDL	0.00604022	-1.09279	Parental - PD > R2 - PD
TC0X000636.hg	HPRT1	0.00899354	1.04528	Parental - PD < R2 - PD
TC03000803.hg	HPS3	0.00890339	-1.05288	Parental - PD > R2 - PD
TC11001892.hg	HRASLS2	0.00291762	1.07879	Parental - PD < R2 - PD
TC09000198.hg	HRCT1	0.00853427	-1.0646	Parental - PD > R2 - PD
TC20001006.hg	HRH3	0.00552216	-1.05503	Parental - PD > R2 - PD
TC16000765.hg	HS3ST6	0.00148962	-1.06079	Parental - PD > R2 - PD
TC0X001372.hg	HS6ST2	0.00213031	1.05753	Parental - PD < R2 - PD
TC01001040.hg	HSD3B1	0.00691015	1.36635	Parental - PD < R2 - PD
TC06000947.hg	HSF2	0.00252921	1.06648	Parental - PD < R2 - PD
TC21000508.hg	HSF2BP	0.000819614	1.10294	Parental - PD < R2 - PD
TC20000039.hg	HSPA12B	0.00798581	-1.04379	Parental - PD > R2 - PD
TC21000284.hg	HSPA13	0.00521976	1.06192	Parental - PD < R2 - PD
TC10000112.hg	HSPA14	0.00326337	1.06502	Parental - PD < R2 - PD
TC04000643.hg	HSPA4L	0.00756951	1.1007	Parental - PD < R2 - PD
TC07000485.hg	HSPB1	0.00844321	1.02876	Parental - PD < R2 - PD
TC01002679.hg	HSPB11	0.00297995	-1.05142	Parental - PD > R2 - PD
TC12000932.hg	HSPB8	0.000935287	1.14347	Parental - PD < R2 - PD
TC17000522.hg	HSPB9	0.00666588	-1.07706	Parental - PD > R2 - PD
TC01002337.hg	HTR1D	0.00307921	1.09596	Parental - PD < R2 - PD
TC10001515.hg	HTR7	0.000176575	1.20298	Parental - PD < R2 - PD
TC04000087.hg	HTRA3	0.00745597	-1.0522	Parental - PD > R2 - PD
TC04000044.hg	HTT	0.0071922	-1.05843	Parental - PD > R2 - PD
TC17000839.hg	ICT1	0.00193455	1.04869	Parental - PD < R2 - PD
TC02000041.hg	ID2	0.00859615	-1.0526	Parental - PD > R2 - PD
TC04000015.hg	IDUA	0.00338757	-1.04278	Parental - PD > R2 - PD
TC19000237.hg	IER2	0.00372994	1.05285	Parental - PD < R2 - PD
TC01001569.hg	IER5	0.00942523	1.03863	Parental - PD < R2 - PD
TC01001348.hg	IFI16	0.000942763	1.2565	Parental - PD < R2 - PD
TC19002629.hg	IFI30	0.000969121	1.17248	Parental - PD < R2 - PD
TC17000545.hg	IFI35	0.0016588	1.08498	Parental - PD < R2 - PD
TC01000795.hg	IFI44	0.00512534	1.08939	Parental - PD < R2 - PD
TC01002412.hg	IFI6	0.000526189	1.19057	Parental - PD < R2 - PD
TC02002481.hg	IFIH1	0.000407623	1.2207	Parental - PD < R2 - PD
TC10000640.hg	IFIT5	0.000895474	1.06697	Parental - PD < R2 - PD
TC11000011.hg	IFITM1	0.00575121	1.0584	Parental - PD < R2 - PD
TC11000010.hg	IFITM2	0.000969121	1.14086	Parental - PD < R2 - PD
TC11001230.hg	IFITM3	0.000942763	1.12426	Parental - PD < R2 - PD
TC19001514.hg	IFNL3	0.007968	-1.0608	Parental - PD > R2 - PD
TC11002351.hg	IFT46	0.00871035	1.05086	Parental - PD < R2 - PD
TC20000319.hg	IFT52	0.00353537	1.0445	Parental - PD < R2 - PD
TC03001630.hg	IFT57	0.00226184	1.0839	Parental - PD < R2 - PD
TC15001565.hg	IGDCC3	0.00676001	-1.04418	Parental - PD > R2 - PD
TC11000058.hg	IGF2-AS	0.00847355	-1.04089	Parental - PD > R2 - PD
TC17000499.hg	IGFBP4	0.000176575	-1.11319	Parental - PD > R2 - PD
TC02002786.hg	IHH	0.00640436	-1.07783	Parental - PD > R2 - PD
TC16000681.hg	IL17C	0.00583135	-1.05161	Parental - PD > R2 - PD
TC13000027.hg	IL17D	0.00668708	-1.05424	Parental - PD > R2 - PD
TC02002218.hg	IL1A	0.00213742	1.33641	Parental - PD < R2 - PD
TC02002219.hg	IL1B	0.00240152	1.15453	Parental - PD < R2 - PD
TC09000045.hg	IL33	0.00247998	1.245	Parental - PD < R2 - PD
TC05001366.hg	IL6ST	3.07451e-05	1.23837	Parental - PD < R2 - PD
TC01003273.hg	ILF2	0.00754026	1.02836	Parental - PD < R2 - PD
TC19000182.hg	ILF3	0.00577134	1.04872	Parental - PD < R2 - PD
TC19001172.hg	ILF3-AS1	0.00260533	1.06208	Parental - PD < R2 - PD
TC11001525.hg	IMMP1L	0.00137739	1.08132	Parental - PD < R2 - PD
TC18000060.hg	IMPA2	0.000292922	-1.11228	Parental - PD > R2 - PD
TC02001332.hg	INHA	0.00827483	1.07145	Parental - PD < R2 - PD
TC18000455.hg	INO80C	0.0047069	1.04076	Parental - PD < R2 - PD
TC04001600.hg	INPP4B	0.00185443	1.11937	Parental - PD < R2 - PD
TC02001414.hg	INPP5D	0.00188905	-1.05124	Parental - PD > R2 - PD
TC22001429.hg	INPP5J	0.00834473	-1.0449	Parental - PD > R2 - PD
TC08000148.hg	INTS10	0.00661081	1.04673	Parental - PD < R2 - PD
TC04001446.hg	INTS12	0.000955805	1.07812	Parental - PD < R2 - PD
TC13000678.hg	INTS6	0.00152394	1.0655	Parental - PD < R2 - PD
TC04000641.hg	INTU	0.00747392	1.07508	Parental - PD < R2 - PD
TC03001699.hg	IQCB1	0.00184788	1.09669	Parental - PD < R2 - PD
TC16000217.hg	IQCK	0.00775931	1.04114	Parental - PD < R2 - PD
TC03000056.hg	IRAK2	0.00282938	1.06289	Parental - PD < R2 - PD
TC16001124.hg	IRX3	0.00317139	-1.04914	Parental - PD > R2 - PD
TC05001117.hg	IRX4	0.00357786	-1.05647	Parental - PD > R2 - PD
TC03003394.hg	ISY1	0.00280464	1.05073	Parental - PD < R2 - PD
TC19001289.hg	ISYNA1	0.0003469	-1.1391	Parental - PD > R2 - PD
TC16002046.hg	ITFG3	0.00158984	-1.05253	Parental - PD > R2 - PD
TC05003439.hg	ITGA1	0.000766494	1.26987	Parental - PD < R2 - PD
TC05000218.hg	ITGA2	0.0014997	1.09047	Parental - PD < R2 - PD
TC17000654.hg	ITGA3	0.00714073	-1.06482	Parental - PD > R2 - PD
TC12001571.hg	ITGA5	0.000963113	1.12332	Parental - PD < R2 - PD
TC16000349.hg	ITGAL	0.00361837	-1.09733	Parental - PD > R2 - PD
TC01002733.hg	ITGB3BP	0.00939234	1.05783	Parental - PD < R2 - PD
TC13000364.hg	ITGBL1	0.000640261	-1.1174	Parental - PD > R2 - PD
TC02001381.hg	ITM2C	0.00274634	-1.09729	Parental - PD > R2 - PD
TC10001641.hg	ITPRIP	0.0013414	1.07545	Parental - PD < R2 - PD
TC03000045.hg	JAGN1	0.00958072	1.04178	Parental - PD < R2 - PD
TC06000104.hg	JARID2	0.00457021	1.04649	Parental - PD < R2 - PD
TC16000676.hg	JPH3	0.002681	1.05281	Parental - PD < R2 - PD
TC19001025.hg	JSRP1	0.00584588	-1.03703	Parental - PD > R2 - PD
TC01002708.hg	JUN	0.00225587	1.14379	Parental - PD < R2 - PD
TC19000228.hg	JUNB	0.00209317	1.17283	Parental - PD < R2 - PD
TC19001285.hg	JUND	0.00827589	1.04845	Parental - PD < R2 - PD
TC08001173.hg	KAT6A	0.00164069	1.06262	Parental - PD < R2 - PD
TC16000496.hg	KATNB1	0.00865167	-1.03639	Parental - PD > R2 - PD
TC15001191.hg	KATNBL1	0.000386857	-1.12747	Parental - PD > R2 - PD
TC10000732.hg	KAZALD1	0.00311542	-1.06686	Parental - PD > R2 - PD
TC13000599.hg	KBTBD6	0.00326337	1.06805	Parental - PD < R2 - PD
TC03000407.hg	KBTBD8	0.00160885	1.1171	Parental - PD < R2 - PD
TC19001744.hg	KCNC3	0.00481601	-1.05768	Parental - PD > R2 - PD
TC21000136.hg	KCNE2	0.00624818	-1.08346	Parental - PD > R2 - PD
TC20000941.hg	KCNG1	0.00718868	1.03931	Parental - PD < R2 - PD
TC18000265.hg	KCNG2	0.00661492	-1.05808	Parental - PD > R2 - PD
TC07002024.hg	KCNH2	0.00360678	-1.04534	Parental - PD > R2 - PD
TC21000167.hg	KCNJ15	0.00657265	1.11103	Parental - PD < R2 - PD
TC11001937.hg	KCNK7	0.00600609	-1.05236	Parental - PD > R2 - PD
TC08001652.hg	KCNQ3	0.00828197	-1.06225	Parental - PD > R2 - PD
TC08000604.hg	KCNS2	0.00858762	-1.04951	Parental - PD > R2 - PD
TC02000107.hg	KCNS3	0.00226576	-1.10646	Parental - PD > R2 - PD
TC13000741.hg	KCTD12	0.00501204	1.06071	Parental - PD < R2 - PD
TC13000855.hg	KDELC1	0.000262306	1.14047	Parental - PD < R2 - PD
TC22000301.hg	KDELR3	0.00137862	1.09307	Parental - PD < R2 - PD
TC01000292.hg	KDM1A	0.00303873	1.07684	Parental - PD < R2 - PD
TC0X000212.hg	KDM6A	0.00210534	1.11959	Parental - PD < R2 - PD
TC17000853.hg	KIAA0195	0.00632421	-1.05852	Parental - PD > R2 - PD
TC01002497.hg	KIAA0319L	0.00148962	-1.068	Parental - PD > R2 - PD
TC19000441.hg	KIAA0355	0.00438003	-1.05282	Parental - PD > R2 - PD
TC16000897.hg	KIAA0430	0.00832784	-1.07699	Parental - PD > R2 - PD
TC16000295.hg	KIAA0556	0.00196484	-1.06064	Parental - PD > R2 - PD
TC07001283.hg	KIAA0895	0.000819614	1.0971	Parental - PD < R2 - PD
TC04000774.hg	KIAA0922	0.000885126	1.25331	Parental - PD < R2 - PD
TC05000040.hg	KIAA0947	0.0023097	1.07796	Parental - PD < R2 - PD
TC02002129.hg	KIAA1211L	0.00477519	-1.05308	Parental - PD > R2 - PD
TC10000169.hg	KIAA1217	0.0059071	-1.04498	Parental - PD > R2 - PD
TC06001029.hg	KIAA1244	0.00541273	-1.09398	Parental - PD > R2 - PD
TC09000040.hg	KIAA1432	0.000969121	1.09249	Parental - PD < R2 - PD
TC06001298.hg	KIF13A	0.00549804	1.0771	Parental - PD < R2 - PD
TC20000649.hg	KIF16B	0.00128467	1.07495	Parental - PD < R2 - PD
TC03001365.hg	KIF9	0.0065635	-1.05046	Parental - PD > R2 - PD
TC08000854.hg	KIFC2	0.00406747	-1.04276	Parental - PD > R2 - PD
TC03001736.hg	KLF15	0.0025679	-1.07246	Parental - PD > R2 - PD
TC12000272.hg	KLHDC5	0.00398655	1.04758	Parental - PD < R2 - PD
TC0X001303.hg	KLHL13	0.00773587	-1.06918	Parental - PD > R2 - PD
TC0X000925.hg	KLHL15	0.00272795	1.08236	Parental - PD < R2 - PD
TC04000826.hg	KLHL2	0.000778236	1.13361	Parental - PD < R2 - PD
TC01001513.hg	KLHL20	0.00505186	1.03562	Parental - PD < R2 - PD
TC04000224.hg	KLHL5	0.00196142	1.05472	Parental - PD < R2 - PD
TC07000140.hg	KLHL7	0.0019656	1.08485	Parental - PD < R2 - PD
TC19001758.hg	KLK1	0.00859615	-1.04851	Parental - PD > R2 - PD
TC19001764.hg	KLK6	0.000390256	1.26066	Parental - PD < R2 - PD
TC15000283.hg	KNSTRN	0.00840406	1.03496	Parental - PD < R2 - PD
TC03001956.hg	KPNA4	0.00590985	1.05103	Parental - PD < R2 - PD
TC06000925.hg	KPNA5	0.00660125	1.05086	Parental - PD < R2 - PD
TC02002067.hg	KRCC1	0.00819972	-1.08025	Parental - PD > R2 - PD
TC19001169.hg	KRI1	0.00566314	1.03819	Parental - PD < R2 - PD
TC12001747.hg	KRR1	0.00599641	1.07102	Parental - PD < R2 - PD
TC12001536.hg	KRT4	0.000373859	-1.35889	Parental - PD > R2 - PD
TC21000527.hg	KRTAP10-1	0.00909268	-1.07077	Parental - PD > R2 - PD
TC21000237.hg	KRTAP10-12	0.00552242	-1.07425	Parental - PD > R2 - PD
TC21000230.hg	KRTAP10-4	0.00656473	-1.04612	Parental - PD > R2 - PD
TC21000531.hg	KRTAP10-6	0.00847557	-1.04692	Parental - PD > R2 - PD
TC21000232.hg	KRTAP10-8	0.00208377	-1.06753	Parental - PD > R2 - PD
TC21000533.hg	KRTAP12-2	0.00408103	-1.07366	Parental - PD > R2 - PD
TC11000738.hg	KRTAP5-10	0.00812572	-1.04719	Parental - PD > R2 - PD
TC11002039.hg	KRTAP5-11	0.00367022	-1.05841	Parental - PD > R2 - PD
TC11000046.hg	KRTAP5-5	0.00603906	-1.05832	Parental - PD > R2 - PD
TC17000503.hg	KRTAP9-1	0.00505186	-1.05844	Parental - PD > R2 - PD
TC02000175.hg	KRTCAP3	0.00720502	-1.04783	Parental - PD > R2 - PD
TC17000311.hg	KSR1	0.00156303	1.07286	Parental - PD < R2 - PD
TC19000359.hg	KXD1	0.000882135	1.07152	Parental - PD < R2 - PD
TC02000902.hg	KYNU	0.00964387	1.15018	Parental - PD < R2 - PD
TC22000334.hg	L3MBTL2	0.00558669	-1.03894	Parental - PD > R2 - PD
TC06000978.hg	L3MBTL3	0.0029344	1.07765	Parental - PD < R2 - PD
TC13000161.hg	LACC1	0.000725012	-1.18452	Parental - PD > R2 - PD
TC12000091.hg	LAG3	0.00338762	-1.0583	Parental - PD > R2 - PD
TC04001416.hg	LAMTOR3	0.000969121	1.10473	Parental - PD < R2 - PD
TC08000597.hg	LAPTM4B	0.00410167	1.04791	Parental - PD < R2 - PD
TC22000688.hg	LARGE	0.00334769	-1.05276	Parental - PD > R2 - PD
TC04000648.hg	LARP1B	0.00440235	1.06901	Parental - PD < R2 - PD
TC04000583.hg	LARP7	0.00554903	1.05542	Parental - PD < R2 - PD
TC0X001098.hg	LAS1L	0.00405385	1.04462	Parental - PD < R2 - PD
TC17000469.hg	LASP1	0.00516633	-1.03529	Parental - PD > R2 - PD
TC01006274.hg	LCE2B	0.00274634	-1.06709	Parental - PD > R2 - PD
TC01006273.hg	LCE2C	0.00376783	-1.07432	Parental - PD > R2 - PD
TC01001229.hg	LCE3B	0.00995691	-1.04134	Parental - PD > R2 - PD
TC16000283.hg	LCMT1	0.00290304	1.0496	Parental - PD < R2 - PD
TC09002926.hg	LCN10	0.00995691	-1.03936	Parental - PD > R2 - PD
TC09000803.hg	LCN9	0.00153956	-1.26044	Parental - PD > R2 - PD
TC13000642.hg	LCP1	2.11217e-05	1.5272	Parental - PD < R2 - PD
TC12001298.hg	LDHB	0.00153712	-1.05368	Parental - PD > R2 - PD
TC16001274.hg	LDHD	0.00333095	-1.05707	Parental - PD > R2 - PD
TC19000191.hg	LDLR	0.0013414	-1.15849	Parental - PD > R2 - PD
TC0X001438.hg	LDOC1	0.00186799	-1.04845	Parental - PD > R2 - PD
TC06001593.hg	LEMD2	0.00341159	-1.04715	Parental - PD > R2 - PD
TC08000291.hg	LETM2	0.00343215	1.07763	Parental - PD < R2 - PD
TC19000556.hg	LEUTX	0.00703393	-1.07476	Parental - PD > R2 - PD
TC22000285.hg	LGALS1	0.000942763	1.09915	Parental - PD < R2 - PD
TC14000323.hg	LGALS3	0.00448171	-1.05616	Parental - PD > R2 - PD
TC17001924.hg	LGALS3BP	0.00355177	-1.03481	Parental - PD > R2 - PD
TC13000585.hg	LHFP	0.00111845	1.05886	Parental - PD < R2 - PD
TC17000443.hg	LHX1	0.00857576	-1.06808	Parental - PD > R2 - PD
TC20001737.hg	LIME1	0.00951977	-1.03992	Parental - PD > R2 - PD
TC01003898.hg	LIN9	0.00620163	1.04683	Parental - PD < R2 - PD
TC07001460.hg	LINC00174	0.00345574	-1.08395	Parental - PD > R2 - PD
TC22000868.hg	LINC00229	0.00938127	-1.04743	Parental - PD > R2 - PD
TC16000729.hg	LINC00235	0.00830354	-1.04692	Parental - PD > R2 - PD
TC09001171.hg	LINC00268	0.00728928	-1.06001	Parental - PD > R2 - PD
TC11000314.hg	LINC00294	0.00425067	1.12843	Parental - PD < R2 - PD
TC01001759.hg	LINC00467	0.00213116	-1.11283	Parental - PD > R2 - PD
TC14000598.hg	LINC00617	0.00314161	-1.06768	Parental - PD > R2 - PD
TC17001840.hg	LINC00673	0.00754026	1.05275	Parental - PD < R2 - PD
TC17000799.hg	LINC00674	0.00803384	-1.07523	Parental - PD > R2 - PD
TC19001027.hg	LINGO3	0.00248887	-1.08713	Parental - PD > R2 - PD
TC22000914.hg	LMF2	0.00962289	-1.04105	Parental - PD > R2 - PD
TC19001030.hg	LMNB2	0.00605741	1.04697	Parental - PD < R2 - PD
TC07000582.hg	LMTK2	0.00248887	-1.08513	Parental - PD > R2 - PD
TC19001684.hg	LMTK3	0.00998598	-1.03998	Parental - PD > R2 - PD
TC20001015.hg	LOC100127888	0.0067263	-1.05403	Parental - PD > R2 - PD
TC12001109.hg	LOC100128253	0.0080148	-1.08443	Parental - PD > R2 - PD
TC15000121.hg	LOC100128714	0.004152	-1.05967	Parental - PD > R2 - PD
TC07001028.hg	LOC100128822	0.00750796	-1.06634	Parental - PD > R2 - PD
TC01002988.hg	LOC100129269	0.00549804	-1.07425	Parental - PD > R2 - PD
TC16001363.hg	LOC100130015	0.00926017	-1.0364	Parental - PD > R2 - PD
TC17001556.hg	LOC100130581	0.00686072	-1.06908	Parental - PD > R2 - PD
TC16000583.hg	LOC100130894	0.00729987	-1.04557	Parental - PD > R2 - PD
TC01002880.hg	LOC100132240	0.000791502	1.11926	Parental - PD < R2 - PD
TC05001635.hg	LOC100133050	0.00451021	-1.05174	Parental - PD > R2 - PD
TC11003501.hg	LOC100133161	0.00152613	-1.05723	Parental - PD > R2 - PD
TC04000984.hg	LOC100133461	0.00133131	-1.07439	Parental - PD > R2 - PD
TC08001710.hg	LOC100133669	0.00273272	-1.1031	Parental - PD > R2 - PD
TC10001521.hg	LOC100188947	0.00694867	-1.18148	Parental - PD > R2 - PD
TC01002072.hg	LOC100288069	0.00584925	-1.04681	Parental - PD > R2 - PD
TC21000503.hg	LOC100288336	0.00307921	-1.06667	Parental - PD > R2 - PD
TC09000605.hg	LOC100288842	0.00847557	-1.0485	Parental - PD > R2 - PD
TC09001622.hg	LOC100289019	0.0029984	-1.10638	Parental - PD > R2 - PD
TC09001756.hg	LOC100289341	0.00432754	-1.04975	Parental - PD > R2 - PD
TC16000684.hg	LOC100289580	0.00718853	-1.05922	Parental - PD > R2 - PD
TC03000979.hg	LOC100505687	0.00384364	1.05963	Parental - PD < R2 - PD
TC05000066.hg	LOC100505806	0.000683222	1.10485	Parental - PD < R2 - PD
TC05000557.hg	LOC100505811	0.00208587	-1.07692	Parental - PD > R2 - PD
TC04000441.hg	LOC100505875	0.0026118	-1.14387	Parental - PD > R2 - PD
TC02004958.hg	LOC100505876	0.00216252	1.05929	Parental - PD < R2 - PD
TC05001589.hg	LOC100505994	0.00988359	1.08636	Parental - PD < R2 - PD
TC16001348.hg	LOC100506183	0.00616156	-1.05022	Parental - PD > R2 - PD
TC07001061.hg	LOC100506585	0.00820211	-1.06115	Parental - PD > R2 - PD
TC22000360.hg	LOC100506679	0.0053937	-1.08795	Parental - PD > R2 - PD
TC07000817.hg	LOC100506860	0.00477519	-1.05831	Parental - PD > R2 - PD
TC03000698.hg	LOC100507032	0.00288797	-1.05955	Parental - PD > R2 - PD
TC02000675.hg	LOC100507334	0.0047813	-1.09706	Parental - PD > R2 - PD
TC06002162.hg	LOC100507462	0.00530434	-1.05053	Parental - PD > R2 - PD
TC16000431.hg	LOC100507577	0.00175676	1.07617	Parental - PD < R2 - PD
TC02001503.hg	LOC100508751	0.00730055	-1.06068	Parental - PD > R2 - PD
TC02002912.hg	LOC151174	0.00514798	-1.05544	Parental - PD > R2 - PD
TC09000199.hg	LOC158376	0.00927207	-1.07955	Parental - PD > R2 - PD
TC03000828.hg	LOC201651	0.0060905	-1.16543	Parental - PD > R2 - PD
TC12001100.hg	LOC283440	0.00707854	-1.06156	Parental - PD > R2 - PD
TC15001640.hg	LOC283731	0.00667889	-1.09904	Parental - PD > R2 - PD
TC01001579.hg	LOC284648	0.00351035	-1.07183	Parental - PD > R2 - PD
TC05002012.hg	LOC285629	0.00505186	-1.07567	Parental - PD > R2 - PD
TC19001120.hg	LOC388499	0.0023097	-1.05527	Parental - PD > R2 - PD
TC20000837.hg	LOC388796	0.00233172	1.07571	Parental - PD < R2 - PD
TC08000182.hg	LOC389641	0.00182625	-1.05827	Parental - PD > R2 - PD
TC7_gl000195_random000003.hg	LOC389831	0.00991047	1.06473	Parental - PD < R2 - PD
TC10000257.hg	LOC399744	0.00477371	-1.05486	Parental - PD > R2 - PD
TC16000691.hg	LOC400558	0.00552242	-1.04457	Parental - PD > R2 - PD
TC03003328.hg	LOC401052	0.00383681	-1.0479	Parental - PD > R2 - PD
TCUn_gl000222000002.hg	LOC401074	0.00524816	1.05296	Parental - PD < R2 - PD
TC15000681.hg	LOC440288	0.00833294	-1.03475	Parental - PD > R2 - PD
TC16000136.hg	LOC440335	0.00383009	-1.0551	Parental - PD > R2 - PD
TC06002317.hg	LOC441178	0.00865743	-1.06076	Parental - PD > R2 - PD
TC12001076.hg	LOC574538	0.000805268	-1.1769	Parental - PD > R2 - PD
TC16001023.hg	LOC613037	0.00988359	-1.02804	Parental - PD > R2 - PD
TC05000125.hg	LOC643401	0.00469773	1.20097	Parental - PD < R2 - PD
TC01001169.hg	LOC644634	0.00901385	1.05769	Parental - PD < R2 - PD
TC15001026.hg	LOC646214	0.00242334	1.07771	Parental - PD < R2 - PD
TC01002380.hg	LOC646471	0.00486817	-1.06314	Parental - PD > R2 - PD
TC05001458.hg	LOC647859	0.00853427	-1.13108	Parental - PD > R2 - PD
TC16002065.hg	LOC728888	0.00385507	-1.03931	Parental - PD > R2 - PD
TC10001370.hg	LOC728978	0.00337046	-1.04628	Parental - PD > R2 - PD
TC11000190.hg	LOC729013	0.00442349	-1.09033	Parental - PD > R2 - PD
TC19001108.hg	LOC729458	0.00850364	-1.06009	Parental - PD > R2 - PD
TC01002053.hg	LOC729737	0.000882541	-1.09392	Parental - PD > R2 - PD
TC12000254.hg	LOC732360	0.00341159	1.0806	Parental - PD < R2 - PD
TC16000225.hg	LOC81691	0.00553444	-1.07315	Parental - PD > R2 - PD
TC02002050.hg	LOC90784	0.0024553	1.0976	Parental - PD < R2 - PD
TC15001698.hg	LOC91450	0.00324317	-1.05467	Parental - PD > R2 - PD
TC19001081.hg	LONP1	0.00226027	1.05216	Parental - PD < R2 - PD
TC15000670.hg	LOXL1	0.00180762	-1.13846	Parental - PD > R2 - PD
TC15001636.hg	LOXL1-AS1	0.00143087	-1.09904	Parental - PD > R2 - PD
TC09001478.hg	LPAR1	0.0046977	-1.05397	Parental - PD > R2 - PD
TC16000455.hg	LPCAT2	0.00833294	1.07238	Parental - PD < R2 - PD
TC20000305.hg	LPIN3	0.00531292	-1.04118	Parental - PD > R2 - PD
TC03001038.hg	LPP	0.00492082	-1.04577	Parental - PD > R2 - PD
TC19000990.hg	LPPR3	0.00925042	-1.04361	Parental - PD > R2 - PD
TC13000184.hg	LRCH1	0.00827589	1.0403	Parental - PD < R2 - PD
TC03001110.hg	LRCH3	0.00764273	1.03694	Parental - PD < R2 - PD
TC19002672.hg	LRG1	0.0017817	-1.11182	Parental - PD > R2 - PD
TC01000998.hg	LRIG2	0.00279061	1.08309	Parental - PD < R2 - PD
TC12001643.hg	LRIG3	0.00265771	1.05817	Parental - PD < R2 - PD
TC12000521.hg	LRP1	0.00711749	-1.04549	Parental - PD > R2 - PD
TC14000135.hg	LRP10	0.00339273	-1.06662	Parental - PD > R2 - PD
TC11000707.hg	LRP5	0.00105682	-1.08992	Parental - PD > R2 - PD
TC12001251.hg	LRP6	0.00912776	1.04682	Parental - PD < R2 - PD
TC10001364.hg	LRRC20	0.002681	-1.05704	Parental - PD > R2 - PD
TC01000841.hg	LRRC8D	0.00834779	1.04134	Parental - PD < R2 - PD
TC19000139.hg	LRRC8E	0.00901385	1.05617	Parental - PD < R2 - PD
TC11000749.hg	LRTOMT	0.00554903	-1.07149	Parental - PD > R2 - PD
TC08001142.hg	LSM1	0.0013875	1.06971	Parental - PD < R2 - PD
TC05000873.hg	LSM11	0.00358501	1.05466	Parental - PD < R2 - PD
TC19001286.hg	LSM4	0.000283798	1.07113	Parental - PD < R2 - PD
TC04000717.hg	LSM6	0.000468417	1.12912	Parental - PD < R2 - PD
TC19001028.hg	LSM7	0.00120439	1.0957	Parental - PD < R2 - PD
TC6_dbb_hap3000057.hg	LTA	0.00745568	-1.07923	Parental - PD > R2 - PD
TC12001843.hg	LTA4H	0.00699814	-1.05388	Parental - PD > R2 - PD
TC11001934.hg	LTBP3	0.00118656	-1.06122	Parental - PD > R2 - PD
TC05003417.hg	LTC4S	0.00274634	-1.04915	Parental - PD > R2 - PD
TC01002336.hg	LUZP1	0.00860798	1.04712	Parental - PD < R2 - PD
TC08001706.hg	LY6D	0.00523613	-1.03426	Parental - PD > R2 - PD
TC08000814.hg	LY6E	0.00115496	-1.08495	Parental - PD > R2 - PD
TC08001711.hg	LY6H	0.00878413	-1.04435	Parental - PD > R2 - PD
TC08000383.hg	LYN	0.00210534	1.09184	Parental - PD < R2 - PD
TC08001705.hg	LYNX1	0.0072429	-1.04573	Parental - PD > R2 - PD
TC01000302.hg	LYPLA2	0.00265291	-1.05049	Parental - PD > R2 - PD
TC17002895.hg	LYRM9	0.0093015	-1.05525	Parental - PD > R2 - PD
TC01003220.hg	LYSMD1	0.00962251	1.04132	Parental - PD < R2 - PD
TC01003996.hg	LYST	0.00505186	1.04794	Parental - PD < R2 - PD
TC08001025.hg	LZTS1	0.00996506	-1.04275	Parental - PD > R2 - PD
TC04001507.hg	MAD2L1	0.00155021	1.10711	Parental - PD < R2 - PD
TC11000406.hg	MADD	0.00745195	-1.04179	Parental - PD > R2 - PD
TC0X001505.hg	MAGEA3	0.00260533	1.07661	Parental - PD < R2 - PD
TC0X000739.hg	MAGEA6	0.000801232	1.13189	Parental - PD < R2 - PD
TC0X001441.hg	MAGEC2	0.00255242	1.09137	Parental - PD < R2 - PD
TC01002668.hg	MAGOH	0.00547538	1.06714	Parental - PD < R2 - PD
TC02002194.hg	MALL	0.0024434	-1.06196	Parental - PD > R2 - PD
TC07000145.hg	MALSU1	0.00120533	1.09185	Parental - PD < R2 - PD
TC18000205.hg	MALT1	0.00718393	1.0389	Parental - PD < R2 - PD
TC19001692.hg	MAMSTR	0.00528201	-1.04643	Parental - PD > R2 - PD
TC04000069.hg	MAN2B2	0.000702997	-1.08541	Parental - PD > R2 - PD
TC04001430.hg	MANBA	0.00323978	1.10015	Parental - PD < R2 - PD
TC12001253.hg	MANSC1	0.00133565	-1.10678	Parental - PD > R2 - PD
TC19000341.hg	MAP1S	0.00811211	1.03253	Parental - PD < R2 - PD
TC15000613.hg	MAP2K1	0.0063485	1.03946	Parental - PD < R2 - PD
TC19001058.hg	MAP2K2	0.00995533	1.0381	Parental - PD < R2 - PD
TC05000243.hg	MAP3K1	0.000683222	1.10889	Parental - PD < R2 - PD
TC17000583.hg	MAP3K14-AS1	0.00143143	-1.06664	Parental - PD > R2 - PD
TC06001948.hg	MAP3K7	0.00483429	1.03336	Parental - PD < R2 - PD
TC02000617.hg	MAP4K4	0.00159467	1.09897	Parental - PD < R2 - PD
TC06002144.hg	MAP7	0.00554588	-1.05072	Parental - PD > R2 - PD
TC0X001414.hg	MAP7D3	0.00547538	1.10036	Parental - PD < R2 - PD
TC04001667.hg	MAP9	0.00248887	1.11221	Parental - PD < R2 - PD
TC18000179.hg	MAPK4	0.00708174	1.15372	Parental - PD < R2 - PD
TC15000417.hg	MAPK6	0.00871679	1.04349	Parental - PD < R2 - PD
TC17000237.hg	MAPK7	0.00461693	-1.04948	Parental - PD > R2 - PD
TC10000322.hg	MAPK8	0.00955988	1.05551	Parental - PD < R2 - PD
TC02000157.hg	MAPRE3	0.00118656	1.09157	Parental - PD < R2 - PD
TC05001746.hg	MARCH3	0.00708488	-1.07944	Parental - PD > R2 - PD
TC11000577.hg	MARK2	0.00150737	-1.04995	Parental - PD > R2 - PD
TC14000799.hg	MARK3	0.00319745	1.04128	Parental - PD < R2 - PD
TC05000284.hg	MAST4	0.00958072	-1.04223	Parental - PD > R2 - PD
TC10000189.hg	MASTL	0.00310909	1.06517	Parental - PD < R2 - PD
TC20000877.hg	MATN4	0.00785727	-1.04263	Parental - PD > R2 - PD
TC19000372.hg	MAU2	0.00608034	1.04027	Parental - PD < R2 - PD
TC14001225.hg	MAX	0.0097585	1.04198	Parental - PD < R2 - PD
TC03002118.hg	MB21D2	0.00427601	1.0786	Parental - PD < R2 - PD
TC03001771.hg	MBD4	0.00483721	1.04634	Parental - PD < R2 - PD
TC14001046.hg	MBIP	0.00683857	1.0525	Parental - PD < R2 - PD
TC05001585.hg	MBLAC2	0.00849821	-1.04406	Parental - PD > R2 - PD
TC06001313.hg	MBOAT1	0.00979699	-1.05622	Parental - PD > R2 - PD
TC0X000098.hg	MBTPS2	0.00304426	-1.05102	Parental - PD > R2 - PD
TC01002825.hg	MCOLN3	0.0087787	1.09965	Parental - PD < R2 - PD
TC06000572.hg	MDFI	0.00135822	-1.06816	Parental - PD > R2 - PD
TC01002433.hg	MECR	0.00660636	1.04383	Parental - PD < R2 - PD
TC05001137.hg	MED10	0.00948333	1.04304	Parental - PD < R2 - PD
TC0X000966.hg	MED14	0.00682618	-1.04554	Parental - PD > R2 - PD
TC12000262.hg	MED21	0.00351657	1.05007	Parental - PD < R2 - PD
TC17001066.hg	MED31	0.00647944	1.04994	Parental - PD < R2 - PD
TC13000653.hg	MED4	0.00714073	1.04111	Parental - PD < R2 - PD
TC01002584.hg	MED8	0.00197781	1.06358	Parental - PD < R2 - PD
TC09001537.hg	MEGF9	0.00126946	1.08626	Parental - PD < R2 - PD
TC11001913.hg	MEN1	0.00544689	-1.04165	Parental - PD > R2 - PD
TC04000512.hg	METAP1	0.00800976	1.04166	Parental - PD < R2 - PD
TC10002970.hg	METTL10	0.00794141	1.04907	Parental - PD < R2 - PD
TC04000608.hg	METTL14	0.000857691	1.09873	Parental - PD < R2 - PD
TC14001115.hg	METTL21D	0.0032084	1.07236	Parental - PD < R2 - PD
TC14000922.hg	METTL3	0.00933061	1.04225	Parental - PD < R2 - PD
TC15001287.hg	MFAP1	0.00862283	1.04525	Parental - PD < R2 - PD
TC17001243.hg	MFAP4	0.0064753	-1.04985	Parental - PD > R2 - PD
TC02001362.hg	MFF	0.00233172	1.06341	Parental - PD < R2 - PD
TC08000943.hg	MFHAS1	0.0013414	1.07775	Parental - PD < R2 - PD
TC01000152.hg	MFN2	0.00454155	-1.05352	Parental - PD > R2 - PD
TC04000978.hg	MFSD10	0.00155648	-1.05316	Parental - PD > R2 - PD
TC19001045.hg	MFSD12	0.00770429	1.07308	Parental - PD < R2 - PD
TC04000952.hg	MFSD7	0.0073765	-1.0447	Parental - PD > R2 - PD
TC04001535.hg	MFSD8	0.00453176	1.05524	Parental - PD < R2 - PD
TC22000315.hg	MGAT3	0.00853427	-1.06564	Parental - PD > R2 - PD
TC02000874.hg	MGAT5	0.00910456	1.04901	Parental - PD < R2 - PD
TC04000687.hg	MGST2	0.00667889	1.06956	Parental - PD < R2 - PD
TC01000046.hg	MIB2	0.00616523	-1.03811	Parental - PD > R2 - PD
TC07001082.hg	MICALL2	0.00400885	-1.04914	Parental - PD > R2 - PD
TC19000982.hg	MIER2	0.00552062	1.04514	Parental - PD < R2 - PD
TC22001456.hg	MIF	0.00565001	1.02776	Parental - PD < R2 - PD
TC01000153.hg	MIIP	0.00879931	-1.0335	Parental - PD > R2 - PD
TC07000077.hg	MIOS	0.00116762	1.06464	Parental - PD < R2 - PD
TC14000238.hg	MIPOL1	0.000512541	1.11132	Parental - PD < R2 - PD
TC14000739.hg	MIR1185-1	0.00567989	1.1935	Parental - PD < R2 - PD
TC03000997.hg	MIR1224	0.00431334	-1.04897	Parental - PD > R2 - PD
TC16000774.hg	MIR1225	0.00208587	-1.07311	Parental - PD > R2 - PD
TC03000273.hg	MIR1226	0.00853427	-1.05451	Parental - PD > R2 - PD
TC12000522.hg	MIR1228	0.00304983	-1.06593	Parental - PD > R2 - PD
TC11000600.hg	MIR1237	0.00259042	-1.04829	Parental - PD > R2 - PD
TC22000874.hg	MIR1249	0.00515612	-1.07269	Parental - PD > R2 - PD
TC17001944.hg	MIR1250	0.00686048	-1.03775	Parental - PD > R2 - PD
TC19000786.hg	MIR125A	0.00894148	-1.06012	Parental - PD > R2 - PD
TC12001708.hg	MIR1279	0.0058848	1.12771	Parental - PD < R2 - PD
TC02000882.hg	MIR128-1	0.00182339	-1.0989	Parental - PD > R2 - PD
TC01003511.hg	MIR1295A	0.00498014	-1.14314	Parental - PD > R2 - PD
TC11000331.hg	MIR1343	0.00107388	-1.0819	Parental - PD > R2 - PD
TC16001223.hg	MIR1538	0.00397107	-1.04637	Parental - PD > R2 - PD
TC09000640.hg	MIR181A2HG	0.00691059	1.08556	Parental - PD < R2 - PD
TC03001396.hg	MIR191	0.00864038	-1.06018	Parental - PD > R2 - PD
TC10001093.hg	MIR1915	0.00988359	-1.03231	Parental - PD > R2 - PD
TC09001625.hg	MIR199B	0.00579685	-1.09251	Parental - PD > R2 - PD
TC06000650.hg	MIR206	0.00964669	-1.09169	Parental - PD > R2 - PD
TC17000728.hg	MIR21	0.00683857	1.34159	Parental - PD < R2 - PD
TC17000987.hg	MIR212	0.00944891	-1.04075	Parental - PD > R2 - PD
TC09001360.hg	MIR3074	0.006598	1.13043	Parental - PD < R2 - PD
TC02002787.hg	MIR3131	0.00627979	-1.07374	Parental - PD > R2 - PD
TC05001972.hg	MIR3141	0.00814113	-1.04309	Parental - PD > R2 - PD
TC08001102.hg	MIR3148	0.00541421	-1.09203	Parental - PD > R2 - PD
TC10000055.hg	MIR3155A	0.00850364	-1.06575	Parental - PD > R2 - PD
TC16000785.hg	MIR3178	0.00492082	-1.0757	Parental - PD > R2 - PD
TC17000971.hg	MIR3183	0.00413556	-1.07083	Parental - PD > R2 - PD
TC19000016.hg	MIR3187	0.00459689	-1.08519	Parental - PD > R2 - PD
TC19001662.hg	MIR3191	0.00153956	-1.07998	Parental - PD > R2 - PD
TC20000195.hg	MIR3193	0.00107927	-1.09427	Parental - PD > R2 - PD
TC20000943.hg	MIR3194	0.0016054	-1.05102	Parental - PD > R2 - PD
TC20000509.hg	MIR3196	0.00319049	-1.07912	Parental - PD > R2 - PD
TC21000184.hg	MIR3197	0.00192705	-1.06844	Parental - PD > R2 - PD
TC19001654.hg	MIR320E	0.00722998	-1.04767	Parental - PD > R2 - PD
TC14000721.hg	MIR323A	0.00754026	-1.13337	Parental - PD > R2 - PD
TC11002093.hg	MIR326	0.000778236	-1.07218	Parental - PD > R2 - PD
TC16001182.hg	MIR328	0.00834207	-1.04638	Parental - PD > R2 - PD
TC01002181.hg	MIR34A	0.00405628	-1.04668	Parental - PD > R2 - PD
TC15001822.hg	MIR3529	0.00196648	1.11902	Parental - PD < R2 - PD
TC07000589.hg	MIR3609	0.00707854	1.14182	Parental - PD < R2 - PD
TC09001760.hg	MIR3621	0.00069098	-1.07443	Parental - PD > R2 - PD
TC08001082.hg	MIR3622B	0.00134113	-1.05635	Parental - PD > R2 - PD
TC05000658.hg	MIR3661	0.00398413	1.07365	Parental - PD < R2 - PD
TC16000068.hg	MIR3677	0.00276987	-1.05606	Parental - PD > R2 - PD
TC12000737.hg	MIR3685	0.000942922	1.11864	Parental - PD < R2 - PD
TC21000007.hg	MIR3687	0.00314706	-1.09821	Parental - PD > R2 - PD
TC08001005.hg	MIR383	0.00568478	1.05743	Parental - PD < R2 - PD
TC10001791.hg	MIR3944	0.00110598	-1.08492	Parental - PD > R2 - PD
TC01002458.hg	MIR4254	0.00541273	-1.07648	Parental - PD > R2 - PD
TC02002193.hg	MIR4267	0.00297034	-1.06211	Parental - PD > R2 - PD
TC07000653.hg	MIR4285	0.00147421	-1.0636	Parental - PD > R2 - PD
TC09001310.hg	MIR4289	0.00187073	-1.08763	Parental - PD > R2 - PD
TC17001910.hg	MIR4316	0.00489363	-1.09185	Parental - PD > R2 - PD
TC03000436.hg	MIR4444-1	0.0014272	1.16471	Parental - PD < R2 - PD
TC04000298.hg	MIR4449	0.00529162	-1.13901	Parental - PD > R2 - PD
TC06002254.hg	MIR4466	0.000931921	-1.03772	Parental - PD > R2 - PD
TC12002007.hg	MIR4472-2	0.004797	-1.08372	Parental - PD > R2 - PD
TC09000827.hg	MIR4479	0.0025954	-1.05405	Parental - PD > R2 - PD
TC11000534.hg	MIR4488	0.00418378	-1.06341	Parental - PD > R2 - PD
TC12000851.hg	MIR4497	0.00135839	-1.08971	Parental - PD > R2 - PD
TC14000449.hg	MIR4505	0.00156103	-1.09011	Parental - PD > R2 - PD
TC15001648.hg	MIR4513	0.0028699	-1.08002	Parental - PD > R2 - PD
TC15000795.hg	MIR4515	0.00586207	-1.05307	Parental - PD > R2 - PD
TC20000452.hg	MIR4532	0.0074995	-1.0871	Parental - PD > R2 - PD
TC05000616.hg	MIR4633	0.00435431	1.08966	Parental - PD < R2 - PD
TC05000976.hg	MIR4634	0.000453573	-1.08151	Parental - PD > R2 - PD
TC6_cox_hap2000048.hg	MIR4640	0.00695767	-1.07907	Parental - PD > R2 - PD
TC07001109.hg	MIR4656	0.000882541	-1.06521	Parental - PD > R2 - PD
TC09001736.hg	MIR4674	0.000286186	-1.09331	Parental - PD > R2 - PD
TC17001428.hg	MIR4734	0.00112983	-1.09037	Parental - PD > R2 - PD
TC0X000026.hg	MIR4767	0.00483721	-1.03497	Parental - PD > R2 - PD
TC03000317.hg	MIR4787	0.00555292	-1.04704	Parental - PD > R2 - PD
TC11001275.hg	MIR483	0.00483721	-1.05614	Parental - PD > R2 - PD
TC0X000287.hg	MIR502	0.00699207	-1.11752	Parental - PD > R2 - PD
TC20000447.hg	MIR5095	0.00196648	-1.04246	Parental - PD > R2 - PD
TC03001623.hg	MIR548A3	0.0043822	-1.09713	Parental - PD > R2 - PD
TC16000958.hg	MIR548AA2	0.000904275	-1.07096	Parental - PD > R2 - PD
TC02001799.hg	MIR548AD	0.00326337	-1.05516	Parental - PD > R2 - PD
TC14000999.hg	MIR548AI	0.00125759	-1.07163	Parental - PD > R2 - PD
TC04001081.hg	MIR548AJ2	0.00151785	-1.06761	Parental - PD > R2 - PD
TC01002910.hg	MIR548D1	0.0040731	-1.05691	Parental - PD > R2 - PD
TC16000250.hg	MIR548D2	0.00539048	-1.06609	Parental - PD > R2 - PD
TC01003634.hg	MIR548F1	0.0017819	-1.07772	Parental - PD > R2 - PD
TC0X000944.hg	MIR548F5	0.00450842	1.18036	Parental - PD < R2 - PD
TC03001607.hg	MIR548G	0.00117132	-1.06798	Parental - PD > R2 - PD
TC03000824.hg	MIR548H2	0.00203133	-1.0661	Parental - PD > R2 - PD
TC07001990.hg	MIR548I4	0.00279061	-1.1035	Parental - PD > R2 - PD
TC09001442.hg	MIR548Q	0.00179705	-1.10262	Parental - PD > R2 - PD
TC07000965.hg	MIR548T	0.00116365	-1.08582	Parental - PD > R2 - PD
TC01000901.hg	MIR553	0.00770429	1.13507	Parental - PD < R2 - PD
TC04000223.hg	MIR574	0.00917281	-1.04863	Parental - PD > R2 - PD
TC08000009.hg	MIR596	0.00521976	-1.05404	Parental - PD > R2 - PD
TC15001664.hg	MIR631	0.00493259	-1.08292	Parental - PD > R2 - PD
TC19000185.hg	MIR638	0.00357786	-1.05256	Parental - PD > R2 - PD
TC17001942.hg	MIR657	0.00833294	-1.05192	Parental - PD > R2 - PD
TC16000031.hg	MIR662	0.00240152	-1.05782	Parental - PD > R2 - PD
TC17000156.hg	MIR744	0.00767023	-1.11259	Parental - PD > R2 - PD
TC14000722.hg	MIR758	0.00667889	-1.08878	Parental - PD > R2 - PD
TC16000360.hg	MIR762	0.00462729	-1.07058	Parental - PD > R2 - PD
TC01001294.hg	MIR92B	0.0029984	-1.077	Parental - PD > R2 - PD
TC19000784.hg	MIR99B	0.00547538	-1.04673	Parental - PD > R2 - PD
TC02002267.hg	MKI67IP	0.00653639	1.05404	Parental - PD < R2 - PD
TC19001019.hg	MKNK2	0.00457005	1.05117	Parental - PD < R2 - PD
TC03000865.hg	MLF1	0.00717662	1.06914	Parental - PD < R2 - PD
TC04001808.hg	MLF1IP	0.0012998	1.13544	Parental - PD < R2 - PD
TC12001149.hg	MLF2	0.00538417	-1.03265	Parental - PD > R2 - PD
TC16001270.hg	MLKL	0.00061284	1.13581	Parental - PD < R2 - PD
TC11001064.hg	MLL	0.00931942	-1.03004	Parental - PD > R2 - PD
TC19001091.hg	MLLT1	0.00213569	1.05557	Parental - PD < R2 - PD
TC01001201.hg	MLLT11	0.000648887	1.15953	Parental - PD < R2 - PD
TC13000196.hg	MLNR	0.00345574	-1.06217	Parental - PD > R2 - PD
TC02001441.hg	MLPH	0.00445466	-1.08553	Parental - PD > R2 - PD
TC01000573.hg	MMACHC	0.00708488	1.04494	Parental - PD < R2 - PD
TC17001711.hg	MMD	0.00300066	1.09867	Parental - PD < R2 - PD
TC11002234.hg	MMP1	0.00350976	-1.32013	Parental - PD > R2 - PD
TC14000133.hg	MMP14	0.00397107	-1.03914	Parental - PD > R2 - PD
TC16000500.hg	MMP15	0.0034266	-1.07634	Parental - PD > R2 - PD
TC20000250.hg	MMP24	0.00839169	-1.03587	Parental - PD > R2 - PD
TC16000098.hg	MMP25	0.00661747	-1.04355	Parental - PD > R2 - PD
TC04000773.hg	MND1	0.000176575	1.14725	Parental - PD < R2 - PD
TC15001476.hg	MNS1	0.00565001	1.0694	Parental - PD < R2 - PD
TC06004132.hg	MOCS1	0.00545076	-1.04886	Parental - PD > R2 - PD
TC05001342.hg	MOCS2	0.000183854	1.16427	Parental - PD < R2 - PD
TC0X001242.hg	MORF4L2	0.00512044	1.03375	Parental - PD < R2 - PD
TC16001302.hg	MPHOSPH6	0.00452542	1.05065	Parental - PD < R2 - PD
TC12002084.hg	MPHOSPH9	0.00722674	-1.04292	Parental - PD > R2 - PD
TC07001314.hg	MPLKIP	0.007968	1.03776	Parental - PD < R2 - PD
TC0X001544.hg	MPP1	0.00514579	1.05664	Parental - PD < R2 - PD
TC14000403.hg	MPP5	0.00658334	1.04543	Parental - PD < R2 - PD
TC07000155.hg	MPP6	0.00611598	1.06239	Parental - PD < R2 - PD
TC18000368.hg	MPPE1	0.00993545	-1.05377	Parental - PD > R2 - PD
TC17000194.hg	MPRIP	0.00614344	-1.0424	Parental - PD > R2 - PD
TC19000353.hg	MPV17L2	0.00126593	1.0623	Parental - PD < R2 - PD
TC02005051.hg	MREG	0.0059071	1.048	Parental - PD < R2 - PD
TC20000497.hg	MRGBP	0.00188518	1.06269	Parental - PD < R2 - PD
TC11000074.hg	MRGPRG-AS1	0.00850364	-1.05414	Parental - PD > R2 - PD
TC19000239.hg	MRI1	0.000931921	1.06437	Parental - PD < R2 - PD
TC08001719.hg	MROH6	0.00979021	-1.03661	Parental - PD > R2 - PD
TC13000031.hg	MRP63	0.00763612	1.04155	Parental - PD < R2 - PD
TC08001564.hg	MRPL13	0.00131239	1.06587	Parental - PD < R2 - PD
TC08000374.hg	MRPL15	0.00675037	1.03642	Parental - PD < R2 - PD
TC05000857.hg	MRPL22	0.00552125	1.07913	Parental - PD < R2 - PD
TC03001787.hg	MRPL3	0.00668708	1.03466	Parental - PD < R2 - PD
TC07000259.hg	MRPL32	0.00312128	1.05976	Parental - PD < R2 - PD
TC19000331.hg	MRPL34	0.00247998	1.08266	Parental - PD < R2 - PD
TC19000173.hg	MRPL4	0.000176575	1.09632	Parental - PD < R2 - PD
TC15001816.hg	MRPL46	0.00364584	1.06436	Parental - PD < R2 - PD
TC11000780.hg	MRPL48	0.00647608	1.05569	Parental - PD < R2 - PD
TC09000796.hg	MRPS2	0.0099764	-1.02735	Parental - PD > R2 - PD
TC05000206.hg	MRPS30	0.00622208	1.06145	Parental - PD < R2 - PD
TC02000642.hg	MRPS9	0.00530434	1.03523	Parental - PD < R2 - PD
TC16000739.hg	MSLNL	0.00691059	-1.04904	Parental - PD > R2 - PD
TC09001061.hg	MSMP	0.00514823	-1.06367	Parental - PD > R2 - PD
TC0X000353.hg	MSN	0.00021203	1.19551	Parental - PD < R2 - PD
TC01002278.hg	MST1L	0.00734224	-1.04437	Parental - PD > R2 - PD
TC0X000628.hg	MST4	0.00104277	1.05941	Parental - PD < R2 - PD
TC05000974.hg	MSX2	0.00244376	1.05571	Parental - PD < R2 - PD
TC08000701.hg	MTBP	0.00312431	1.08153	Parental - PD < R2 - PD
TC11001746.hg	MTCH2	0.00302942	1.03976	Parental - PD < R2 - PD
TC08001451.hg	MTERFD1	0.000582389	1.09159	Parental - PD < R2 - PD
TC12001924.hg	MTERFD3	0.00653726	1.05274	Parental - PD < R2 - PD
TC01000859.hg	MTF2	0.00845332	1.05599	Parental - PD < R2 - PD
TC15001557.hg	MTFMT	0.00735538	1.03394	Parental - PD < R2 - PD
TC06001097.hg	MTHFD1L	0.00522526	1.06803	Parental - PD < R2 - PD
TC13000498.hg	MTMR6	0.000785547	1.07218	Parental - PD < R2 - PD
TC04002950.hg	MTNR1A	0.00196648	-1.06675	Parental - PD > R2 - PD
TC11000905.hg	MTNR1B	0.00137435	-1.06282	Parental - PD > R2 - PD
TC06002241.hg	MTRF1L	0.0025266	1.06006	Parental - PD < R2 - PD
TC20000974.hg	MTRNR2L3	0.007968	-1.12654	Parental - PD > R2 - PD
TC08001602.hg	MTSS1	0.003554	1.09094	Parental - PD < R2 - PD
TC16001237.hg	MTSS1L	0.00340675	-1.04967	Parental - PD > R2 - PD
TC05001524.hg	MTX3	0.00614383	1.06249	Parental - PD < R2 - PD
TC11000039.hg	MUC2	0.000722904	-1.09273	Parental - PD > R2 - PD
TC03002150.hg	MUC4	0.00277344	-1.07073	Parental - PD > R2 - PD
TC11003510.hg	MUC5B	0.00586207	-1.05442	Parental - PD > R2 - PD
TC12000471.hg	MUCL1	0.00769833	1.11847	Parental - PD < R2 - PD
TC19000036.hg	MUM1	0.00116762	1.07281	Parental - PD < R2 - PD
TC19000335.hg	MVB12A	0.000444964	1.09711	Parental - PD < R2 - PD
TC09000654.hg	MVB12B	0.00153439	-1.08417	Parental - PD > R2 - PD
TC02004970.hg	MXD1	0.000955805	1.1331	Parental - PD < R2 - PD
TC02001595.hg	MYCNOS	0.00933061	-1.04845	Parental - PD > R2 - PD
TC11000715.hg	MYEOV	0.00306029	-1.15832	Parental - PD > R2 - PD
TC19000755.hg	MYH14	0.00453292	-1.0398	Parental - PD > R2 - PD
TC07001336.hg	MYL7	0.00885272	-1.0393	Parental - PD > R2 - PD
TC03000906.hg	MYNN	0.00741804	1.03964	Parental - PD < R2 - PD
TC17000974.hg	MYO1C	0.00405385	-1.06464	Parental - PD > R2 - PD
TC15001456.hg	MYO5A	0.00145812	1.10985	Parental - PD < R2 - PD
TC11000232.hg	MYOD1	0.00459689	-1.05927	Parental - PD > R2 - PD
TC01002707.hg	MYSM1	0.00988359	1.04417	Parental - PD < R2 - PD
TC04000683.hg	NAA15	0.00660125	1.0705	Parental - PD < R2 - PD
TC13000145.hg	NAA16	0.00134377	1.10818	Parental - PD < R2 - PD
TC07000728.hg	NAA38	0.00130432	1.06805	Parental - PD < R2 - PD
TC12000520.hg	NAB2	0.0083226	-1.03355	Parental - PD > R2 - PD
TC12000507.hg	NABP2	0.00569081	1.04621	Parental - PD < R2 - PD
TC16001174.hg	NAE1	0.0013414	1.06594	Parental - PD < R2 - PD
TC04001697.hg	NAF1	0.00155564	1.10651	Parental - PD < R2 - PD
TC07001738.hg	NAMPT	0.00904624	1.06068	Parental - PD < R2 - PD
TC19001745.hg	NAPSB	0.00911263	-1.05566	Parental - PD > R2 - PD
TC01001661.hg	NAV1	0.00530434	-1.05319	Parental - PD > R2 - PD
TC01001106.hg	NBPF12	0.00252921	-1.04155	Parental - PD > R2 - PD
TC01006368.hg	NBPF14	0.0028547	-1.03844	Parental - PD > R2 - PD
TC01000271.hg	NBPF3	0.00832829	-1.0369	Parental - PD > R2 - PD
TC03003323.hg	NCK1	0.00276537	1.09506	Parental - PD < R2 - PD
TC02000137.hg	NCOA1	0.0031269	-1.04258	Parental - PD > R2 - PD
TC08001310.hg	NCOA2	0.00743851	-1.04607	Parental - PD > R2 - PD
TC09000731.hg	NCS1	0.00916596	1.07141	Parental - PD < R2 - PD
TC13000303.hg	NDFIP2	0.00474667	1.04188	Parental - PD < R2 - PD
TC19002675.hg	NDUFA11	0.00143116	1.05829	Parental - PD < R2 - PD
TC12001622.hg	NDUFA4L2	0.00619257	-1.03777	Parental - PD > R2 - PD
TC09001554.hg	NDUFA8	0.00730055	1.03213	Parental - PD < R2 - PD
TC05000260.hg	NDUFAF2	0.00813771	1.04577	Parental - PD < R2 - PD
TC20000095.hg	NDUFAF5	0.00688096	1.08801	Parental - PD < R2 - PD
TC14001447.hg	NDUFB1	0.0024287	-1.0435	Parental - PD > R2 - PD
TC08000726.hg	NDUFB9	0.00374828	1.05624	Parental - PD < R2 - PD
TC04002949.hg	NDUFC1	0.00293618	1.06848	Parental - PD < R2 - PD
TC05000221.hg	NDUFS4	0.000882135	1.12474	Parental - PD < R2 - PD
TC01000492.hg	NDUFS5	0.00380835	1.03204	Parental - PD < R2 - PD
TC11000696.hg	NDUFV1	0.0053937	-1.0345	Parental - PD > R2 - PD
TC20000772.hg	NECAB3	0.00296164	-1.05606	Parental - PD > R2 - PD
TC18000202.hg	NEDD4L	0.00276036	-1.07082	Parental - PD > R2 - PD
TC06001273.hg	NEDD9	0.0014272	1.09814	Parental - PD < R2 - PD
TC04000874.hg	NEIL3	0.000295256	1.11843	Parental - PD < R2 - PD
TC04001725.hg	NEK1	0.0011061	1.11213	Parental - PD < R2 - PD
TC01001639.hg	NEK7	3.07451e-05	1.1604	Parental - PD < R2 - PD
TC17000329.hg	NEK8	0.00135831	-1.06717	Parental - PD > R2 - PD
TC15000664.hg	NEO1	0.00118761	-1.07695	Parental - PD > R2 - PD
TC10000047.hg	NET1	0.00440235	1.04373	Parental - PD < R2 - PD
TC18000571.hg	NETO1	0.000373859	-1.33565	Parental - PD > R2 - PD
TC16001088.hg	NETO2	0.00128467	1.10979	Parental - PD < R2 - PD
TC05000948.hg	NEURL1B	0.00922714	-1.04404	Parental - PD > R2 - PD
TC17001452.hg	NEUROD2	0.00911624	-1.10748	Parental - PD > R2 - PD
TC09000916.hg	NFIB	0.00150738	-1.0827	Parental - PD > R2 - PD
TC09001325.hg	NFIL3	0.00904624	1.10311	Parental - PD < R2 - PD
TC19000235.hg	NFIX	0.000905063	1.07084	Parental - PD < R2 - PD
TC11002448.hg	NFRKB	0.000404649	-1.08657	Parental - PD > R2 - PD
TC04001171.hg	NFXL1	0.00733829	1.03715	Parental - PD < R2 - PD
TC06004084.hg	NFYA	0.00660636	1.03183	Parental - PD < R2 - PD
TC14001341.hg	NGB	0.00638805	-1.06015	Parental - PD > R2 - PD
TC14000148.hg	NGDN	0.00208377	1.05689	Parental - PD < R2 - PD
TC01004003.hg	NID1	0.00447356	-1.06677	Parental - PD > R2 - PD
TC05000197.hg	NIM1	0.00580733	-1.05508	Parental - PD > R2 - PD
TC04000275.hg	NIPAL1	0.00311542	-1.08261	Parental - PD > R2 - PD
TC08001462.hg	NIPAL2	0.00497137	-1.09167	Parental - PD > R2 - PD
TC0X001318.hg	NKAP	0.00565224	1.03984	Parental - PD < R2 - PD
TC05000279.hg	NLN	0.00226447	1.06198	Parental - PD < R2 - PD
TC02002425.hg	NMI	0.00141492	1.06275	Parental - PD < R2 - PD
TC01003614.hg	NMNAT2	0.00206941	-1.08306	Parental - PD > R2 - PD
TC10001061.hg	NMT2	0.00588737	1.04554	Parental - PD < R2 - PD
TC02002865.hg	NMUR1	0.00381708	-1.06355	Parental - PD > R2 - PD
TC16001226.hg	NOB1	0.00209301	1.05265	Parental - PD < R2 - PD
TC05002092.hg	NOP16	0.00527366	1.0707	Parental - PD < R2 - PD
TC01006310.hg	NOTCH2NL	0.00708869	-1.02942	Parental - PD > R2 - PD
TC14000988.hg	NOVA1	0.0025679	-1.16284	Parental - PD > R2 - PD
TC02000611.hg	NPAS2	0.000403034	-1.09963	Parental - PD > R2 - PD
TC20001048.hg	NPBWR2	0.0046977	-1.0801	Parental - PD > R2 - PD
TC16002098.hg	NPIPL3	0.00853719	-1.02825	Parental - PD > R2 - PD
TC01001581.hg	NPL	0.00225587	1.08285	Parental - PD < R2 - PD
TC10001612.hg	NPM3	0.00666588	1.06963	Parental - PD < R2 - PD
TC02002869.hg	NPPC	0.00545561	-1.07056	Parental - PD > R2 - PD
TC16000057.hg	NPW	0.00449023	-1.08267	Parental - PD > R2 - PD
TC16001225.hg	NQO1	0.00914357	-1.07885	Parental - PD > R2 - PD
TC01002398.hg	NR0B2	0.00946567	-1.07544	Parental - PD > R2 - PD
TC19001301.hg	NR2C2AP	0.0003469	1.09662	Parental - PD < R2 - PD
TC01001645.hg	NR5A2	0.00906957	1.12214	Parental - PD < R2 - PD
TC01003014.hg	NRAS	0.000884075	1.0711	Parental - PD < R2 - PD
TC02000174.hg	NRBP1	0.00685527	1.03721	Parental - PD < R2 - PD
TC11001143.hg	NRGN	0.00405385	-1.07232	Parental - PD > R2 - PD
TC11001395.hg	NRIP3	0.00150738	1.12001	Parental - PD < R2 - PD
TC6_cox_hap2000140.hg	NRM	0.00707705	-1.03953	Parental - PD > R2 - PD
TC02001206.hg	NRP2	0.00604064	1.1189	Parental - PD < R2 - PD
TC19000106.hg	NRTN	0.00876503	-1.04617	Parental - PD > R2 - PD
TC08000731.hg	NSMCE2	0.00174589	1.07409	Parental - PD < R2 - PD
TC05001138.hg	NSUN2	0.00439656	1.04966	Parental - PD < R2 - PD
TC17000196.hg	NT5M	0.00248077	-1.05291	Parental - PD > R2 - PD
TC17000143.hg	NTN1	0.0059405	-1.04732	Parental - PD > R2 - PD
TC19000712.hg	NUCB1	0.00132174	-1.06987	Parental - PD > R2 - PD
TC01000355.hg	NUDC	0.0031465	1.06542	Parental - PD < R2 - PD
TC05002020.hg	NUDCD2	0.00453292	1.05895	Parental - PD < R2 - PD
TC11000587.hg	NUDT22	0.00624687	-1.04622	Parental - PD > R2 - PD
TC13000626.hg	NUFIP1	0.00152394	1.0989	Parental - PD < R2 - PD
TC03001188.hg	NUP210	0.000742482	-1.08533	Parental - PD > R2 - PD
TC02001093.hg	NUP35	0.00483721	1.07457	Parental - PD < R2 - PD
TC07003358.hg	NUPR1L	0.00853427	-1.08592	Parental - PD > R2 - PD
TC17000969.hg	NXN	0.000930945	-1.09285	Parental - PD > R2 - PD
TC12000523.hg	NXPH4	0.00117132	-1.06348	Parental - PD > R2 - PD
TC14000169.hg	NYNRIN	0.0065635	-1.06108	Parental - PD > R2 - PD
TC12000885.hg	OAS3	0.00514579	-1.04409	Parental - PD > R2 - PD
TC10001726.hg	OAT	0.000930085	1.08229	Parental - PD < R2 - PD
TC19002618.hg	OAZ1	0.00300066	1.03675	Parental - PD < R2 - PD
TC15001552.hg	OAZ2	0.00325609	1.04078	Parental - PD < R2 - PD
TC09000798.hg	OBP2A	0.00668717	-1.0538	Parental - PD > R2 - PD
TC04001180.hg	OCIAD2	0.00267949	1.04656	Parental - PD < R2 - PD
TC05000304.hg	OCLN	0.00829748	-1.10889	Parental - PD > R2 - PD
TC04000380.hg	ODAM	0.00938445	1.11162	Parental - PD < R2 - PD
TC22001501.hg	ODF3B	0.00470063	-1.04567	Parental - PD > R2 - PD
TC07000276.hg	OGDH	0.000785547	-1.06515	Parental - PD > R2 - PD
TC06000720.hg	OGFRL1	0.00153712	1.06279	Parental - PD < R2 - PD
TC15001248.hg	OIP5	0.000742482	1.07429	Parental - PD < R2 - PD
TC20000534.hg	OPRL1	0.00920654	-1.04357	Parental - PD > R2 - PD
TC10000097.hg	OPTN	0.00732183	1.08277	Parental - PD < R2 - PD
TC19001142.hg	OR7G1	0.00478287	-1.04858	Parental - PD > R2 - PD
TC11002407.hg	OR8B4	0.00798475	1.1137	Parental - PD < R2 - PD
TC11002017.hg	ORAOV1	0.00800065	1.05563	Parental - PD < R2 - PD
TC02002669.hg	ORC2	0.00469111	1.05541	Parental - PD < R2 - PD
TC16000425.hg	ORC6	0.00345439	1.0515	Parental - PD < R2 - PD
TC03001725.hg	OSBPL11	0.00250171	1.05545	Parental - PD < R2 - PD
TC18000418.hg	OSBPL1A	0.00690933	1.05527	Parental - PD < R2 - PD
TC20000486.hg	OSBPL2	0.00968575	-1.0532	Parental - PD > R2 - PD
TC11001291.hg	OSBPL5	0.00718868	-1.03613	Parental - PD > R2 - PD
TC01002509.hg	OSCP1	0.00619257	1.05627	Parental - PD < R2 - PD
TC05000179.hg	OSMR	0.00227407	1.14866	Parental - PD < R2 - PD
TC17000837.hg	OTOP3	0.0066271	-1.05713	Parental - PD > R2 - PD
TC05001509.hg	OTP	0.00588391	-1.06599	Parental - PD > R2 - PD
TC10000168.hg	OTUD1	0.00273567	1.07879	Parental - PD < R2 - PD
TC04001609.hg	OTUD4	0.00146989	1.06277	Parental - PD < R2 - PD
TC02000362.hg	OTX1	0.00333198	-1.04854	Parental - PD > R2 - PD
TC11000642.hg	OVOL1	0.00554902	-1.06001	Parental - PD > R2 - PD
TC20001726.hg	OVOL2	0.00669888	1.04046	Parental - PD < R2 - PD
TC05001307.hg	OXCT1	0.00303369	1.1161	Parental - PD < R2 - PD
TC13000813.hg	OXGR1	0.00902372	1.12468	Parental - PD < R2 - PD
TC12001062.hg	P2RX2	0.00276989	-1.05704	Parental - PD > R2 - PD
TC17001960.hg	P4HB	0.00366794	-1.03537	Parental - PD > R2 - PD
TC16001346.hg	PABPN1L	0.00883328	-1.03914	Parental - PD > R2 - PD
TC04000161.hg	PACRGL	0.00530434	1.06531	Parental - PD < R2 - PD
TC11001731.hg	PACSIN3	0.00393773	1.0381	Parental - PD < R2 - PD
TC17000024.hg	PAFAH1B1	0.00833294	1.03076	Parental - PD < R2 - PD
TC05001320.hg	PAIP1	0.00795699	1.03665	Parental - PD < R2 - PD
TC19000537.hg	PAK4	0.00208377	-1.04979	Parental - PD > R2 - PD
TC04000839.hg	PALLD	0.0041199	1.2024	Parental - PD < R2 - PD
TC19000013.hg	PALM	0.00608961	-1.03513	Parental - PD > R2 - PD
TC05000497.hg	PAM	0.00132174	1.14364	Parental - PD < R2 - PD
TC11000916.hg	PANX1	0.0028547	1.05254	Parental - PD < R2 - PD
TC16000438.hg	PAPD5	0.00437042	1.05233	Parental - PD < R2 - PD
TC05000045.hg	PAPD7	0.00811211	1.03334	Parental - PD < R2 - PD
TC09000593.hg	PAPPA	0.00977964	1.09094	Parental - PD < R2 - PD
TC04001455.hg	PAPSS1	0.0089617	1.06221	Parental - PD < R2 - PD
TC04001325.hg	PAQR3	0.00750341	1.05894	Parental - PD < R2 - PD
TC16000091.hg	PAQR4	0.00349849	-1.04041	Parental - PD > R2 - PD
TC15000635.hg	PAQR5	0.00104691	1.12568	Parental - PD < R2 - PD
TC01003333.hg	PAQR6	0.00708488	-1.0403	Parental - PD > R2 - PD
TC18000269.hg	PARD6G-AS1	0.000390256	-1.18324	Parental - PD > R2 - PD
TC07001916.hg	PARP12	0.00225498	1.056	Parental - PD < R2 - PD
TC14000051.hg	PARP2	0.00376521	1.05769	Parental - PD < R2 - PD
TC05000209.hg	PARP8	0.00184788	1.10911	Parental - PD < R2 - PD
TC11000201.hg	PARVA	0.00195009	-1.05359	Parental - PD > R2 - PD
TC02002947.hg	PASK	0.00811211	-1.03672	Parental - PD > R2 - PD
TC22000668.hg	PATZ1	0.00393342	-1.04292	Parental - PD > R2 - PD
TC6_qbl_hap6000177.hg	PBX2	0.00539048	1.03632	Parental - PD < R2 - PD
TC05001875.hg	PCDH1	0.0027885	-1.04135	Parental - PD > R2 - PD
TC05000754.hg	PCDHB11	0.00209317	1.17087	Parental - PD < R2 - PD
TC05000757.hg	PCDHB14	0.000223962	1.24533	Parental - PD < R2 - PD
TC05000743.hg	PCDHB2	0.00353025	1.06195	Parental - PD < R2 - PD
TC05000745.hg	PCDHB4	0.00138982	1.23424	Parental - PD < R2 - PD
TC05000746.hg	PCDHB5	0.0003469	1.16373	Parental - PD < R2 - PD
TC05000749.hg	PCDHB7	0.00381949	1.1037	Parental - PD < R2 - PD
TC05000750.hg	PCDHB8	0.00230165	1.09297	Parental - PD < R2 - PD
TC05000752.hg	PCDHB9	0.000819614	1.23152	Parental - PD < R2 - PD
TC10001628.hg	PCGF6	0.00345439	1.05528	Parental - PD < R2 - PD
TC06001085.hg	PCMT1	0.00690933	1.04014	Parental - PD < R2 - PD
TC11000635.hg	PCNXL3	0.00500443	-1.04033	Parental - PD > R2 - PD
TC14000361.hg	PCNXL4	0.00519603	1.04094	Parental - PD < R2 - PD
TC17001963.hg	PCYT2	0.00829377	-1.03967	Parental - PD > R2 - PD
TC02002960.hg	PDCD1	0.00901306	-1.04204	Parental - PD > R2 - PD
TC09001562.hg	PDCL	0.00798581	1.04317	Parental - PD < R2 - PD
TC04001504.hg	PDE5A	0.00705094	1.12724	Parental - PD < R2 - PD
TC08001282.hg	PDE7A	0.000512541	1.09006	Parental - PD < R2 - PD
TC04001673.hg	PDGFC	0.00932936	1.07992	Parental - PD < R2 - PD
TC03003363.hg	PDIA5	0.00897655	1.04728	Parental - PD < R2 - PD
TC04000501.hg	PDLIM5	0.0018198	1.08476	Parental - PD < R2 - PD
TC16000523.hg	PDP2	0.00110598	1.063	Parental - PD < R2 - PD
TC20000759.hg	PDRG1	0.00259042	1.06784	Parental - PD < R2 - PD
TC13000082.hg	PDX1	0.00152613	-1.07725	Parental - PD > R2 - PD
TC22001464.hg	PDXP	0.0031465	1.06295	Parental - PD < R2 - PD
TC10001688.hg	PDZD8	0.00666439	1.04356	Parental - PD < R2 - PD
TC01001099.hg	PDZK1	0.0040763	1.35932	Parental - PD < R2 - PD
TC01003115.hg	PDZK1P1	0.0028547	1.36376	Parental - PD < R2 - PD
TC12000926.hg	PEBP1	0.00347911	1.03051	Parental - PD < R2 - PD
TC07000562.hg	PEG10	0.000373859	-1.20243	Parental - PD > R2 - PD
TC19000131.hg	PET100	0.000404649	1.09014	Parental - PD < R2 - PD
TC04001641.hg	PET112	0.000520174	1.1005	Parental - PD < R2 - PD
TC02000351.hg	PEX13	0.00897042	1.05322	Parental - PD < R2 - PD
TC11001715.hg	PEX16	0.00440044	-1.03934	Parental - PD > R2 - PD
TC06001052.hg	PEX3	0.0013414	1.06218	Parental - PD < R2 - PD
TC21000222.hg	PFKL	0.0016588	-1.04967	Parental - PD > R2 - PD
TC12000346.hg	PFKM	0.00580663	1.04577	Parental - PD < R2 - PD
TC05001687.hg	PGGT1B	0.00474667	1.04584	Parental - PD < R2 - PD
TC19000338.hg	PGLS	0.00703047	1.05385	Parental - PD < R2 - PD
TC11002081.hg	PGM2L1	0.00100043	1.24189	Parental - PD < R2 - PD
TC19000355.hg	PGPEP1	0.00571965	-1.0724	Parental - PD > R2 - PD
TC04001537.hg	PGRMC2	0.0020529	1.09257	Parental - PD < R2 - PD
TC12001153.hg	PHB2	0.00995533	1.02414	Parental - PD < R2 - PD
TC0X000102.hg	PHEX	0.000862253	1.11711	Parental - PD < R2 - PD
TC6_ssto_hap7000092.hg	PHF1	0.00795699	-1.03891	Parental - PD > R2 - PD
TC13000199.hg	PHF11	0.00116253	1.09583	Parental - PD < R2 - PD
TC04000652.hg	PHF17	0.00876503	1.04126	Parental - PD < R2 - PD
TC09001540.hg	PHF19	0.00117132	-1.07763	Parental - PD > R2 - PD
TC09000450.hg	PHF2	0.000760147	-1.06692	Parental - PD > R2 - PD
TC0X001143.hg	PHKA1	0.00225275	1.10153	Parental - PD < R2 - PD
TC03003362.hg	PHLDB2	0.00349849	1.21435	Parental - PD < R2 - PD
TC09002908.hg	PHYHD1	0.00839169	-1.0467	Parental - PD > R2 - PD
TC10002958.hg	PI4K2A	0.0043822	-1.05409	Parental - PD > R2 - PD
TC22001433.hg	PI4KA	0.00686072	-1.03185	Parental - PD > R2 - PD
TC22000515.hg	PI4KAP1	0.00306792	-1.05448	Parental - PD > R2 - PD
TC22000542.hg	PI4KAP2	0.00406277	-1.05022	Parental - PD > R2 - PD
TC12001148.hg	PIANP	0.00365234	-1.06856	Parental - PD > R2 - PD
TC01001097.hg	PIAS3	0.00505535	-1.04433	Parental - PD > R2 - PD
TC19000080.hg	PIAS4	0.00717665	1.03157	Parental - PD < R2 - PD
TC11001248.hg	PIDD	0.00547538	-1.04673	Parental - PD > R2 - PD
TC01002796.hg	PIGK	0.00121433	1.05776	Parental - PD < R2 - PD
TC09001050.hg	PIGO	0.00118326	-1.05992	Parental - PD > R2 - PD
TC03002171.hg	PIGZ	0.0042718	-1.0473	Parental - PD > R2 - PD
TC01003733.hg	PIK3C2B	0.00184788	-1.06078	Parental - PD > R2 - PD
TC12000216.hg	PIK3C2G	0.00910456	1.10419	Parental - PD < R2 - PD
TC22000416.hg	PIM3	0.00711749	-1.0359	Parental - PD > R2 - PD
TC19000165.hg	PIN1	0.00120439	1.06548	Parental - PD < R2 - PD
TC0X000396.hg	PIN4	0.00656473	1.05806	Parental - PD < R2 - PD
TC11001986.hg	PITPNM1	0.00314393	-1.04508	Parental - PD > R2 - PD
TC12001034.hg	PIWIL1	0.00225587	-1.10602	Parental - PD > R2 - PD
TC16000773.hg	PKD1	0.00609175	-1.04044	Parental - PD > R2 - PD
TC02001273.hg	PKI55	0.00711608	1.12289	Parental - PD < R2 - PD
TC11001153.hg	PKNOX2	0.00036731	-1.12003	Parental - PD > R2 - PD
TC04001465.hg	PLA2G12A	0.00631861	1.04252	Parental - PD < R2 - PD
TC01002306.hg	PLA2G2E	0.00453292	-1.05645	Parental - PD > R2 - PD
TC22000786.hg	PLA2G6	0.00341159	-1.05437	Parental - PD > R2 - PD
TC02002468.hg	PLA2R1	0.00530434	-1.0732	Parental - PD > R2 - PD
TC09000983.hg	PLAA	0.00382106	1.05116	Parental - PD < R2 - PD
TC10000576.hg	PLAC9	0.00693345	-1.05555	Parental - PD > R2 - PD
TC19001593.hg	PLAUR	0.00234858	1.0888	Parental - PD < R2 - PD
TC20000072.hg	PLCB1	0.00756954	-1.10385	Parental - PD > R2 - PD
TC03001292.hg	PLCD1	0.00126777	-1.07477	Parental - PD > R2 - PD
TC17001592.hg	PLCD3	0.00256437	-1.03867	Parental - PD > R2 - PD
TC10000670.hg	PLCE1	0.00156463	-1.10926	Parental - PD > R2 - PD
TC05001306.hg	PLCXD3	0.00950658	1.09996	Parental - PD < R2 - PD
TC17000053.hg	PLD2	0.00734111	-1.04466	Parental - PD > R2 - PD
TC19000562.hg	PLD3	0.00895485	-1.04443	Parental - PD > R2 - PD
TC14000828.hg	PLD4	0.00817201	-1.04233	Parental - PD > R2 - PD
TC14001238.hg	PLEK2	0.00437555	1.11957	Parental - PD < R2 - PD
TC08000296.hg	PLEKHA2	0.000646858	1.08517	Parental - PD < R2 - PD
TC01003729.hg	PLEKHA6	0.000742482	-1.09728	Parental - PD > R2 - PD
TC08000583.hg	PLEKHF2	0.00476178	1.04094	Parental - PD < R2 - PD
TC06001094.hg	PLEKHG1	0.00356525	1.09946	Parental - PD < R2 - PD
TC17001538.hg	PLEKHH3	0.00487095	-1.04317	Parental - PD > R2 - PD
TC10000826.hg	PLEKHS1	0.000404649	-1.579	Parental - PD > R2 - PD
TC19001072.hg	PLIN3	0.00668708	1.05964	Parental - PD < R2 - PD
TC19002673.hg	PLIN5	0.00552242	-1.04221	Parental - PD > R2 - PD
TC20000139.hg	PLK1S1	0.0029984	1.12718	Parental - PD < R2 - PD
TC04000645.hg	PLK4	0.000683222	1.10798	Parental - PD < R2 - PD
TC16001137.hg	PLLP	0.00578326	-1.09193	Parental - PD > R2 - PD
TC03001866.hg	PLOD2	0.00040278	1.20401	Parental - PD < R2 - PD
TC04001660.hg	PLRG1	0.00044387	1.10164	Parental - PD < R2 - PD
TC03001869.hg	PLSCR1	0.00126119	1.08191	Parental - PD < R2 - PD
TC22000911.hg	PLXNB2	0.00522192	-1.0416	Parental - PD > R2 - PD
TC15000671.hg	PML	0.00146005	-1.06158	Parental - PD > R2 - PD
TC02001297.hg	PNKD	0.00559771	-1.06543	Parental - PD > R2 - PD
TC14000056.hg	PNP	0.00531761	1.05299	Parental - PD < R2 - PD
TC11000032.hg	PNPLA2	0.00210821	-1.0947	Parental - PD > R2 - PD
TC17000617.hg	PNPO	0.00388694	-1.03959	Parental - PD > R2 - PD
TC02001866.hg	PNPT1	0.00890339	1.05341	Parental - PD < R2 - PD
TC19001226.hg	PODNL1	0.0055686	-1.04761	Parental - PD > R2 - PD
TC0X001190.hg	POF1B	0.00463381	-1.18362	Parental - PD > R2 - PD
TC08000326.hg	POLB	0.000671117	1.11801	Parental - PD < R2 - PD
TC06000605.hg	POLH	0.00155142	1.05574	Parental - PD < R2 - PD
TC03001695.hg	POLQ	0.00592557	1.04953	Parental - PD < R2 - PD
TC06000603.hg	POLR1C	0.00265979	1.07044	Parental - PD < R2 - PD
TC09002930.hg	POLR1E	0.000208758	1.10913	Parental - PD < R2 - PD
TC02002288.hg	POLR2D	0.00824966	1.03544	Parental - PD < R2 - PD
TC19001462.hg	POLR2I	0.0018736	1.06658	Parental - PD < R2 - PD
TC07001329.hg	POLR2J4	0.00943235	-1.03839	Parental - PD > R2 - PD
TC08000612.hg	POLR2K	0.00754026	1.03867	Parental - PD < R2 - PD
TC12000823.hg	POLR3B	0.0072564	1.04165	Parental - PD < R2 - PD
TC05000441.hg	POLR3G	0.00594713	1.09093	Parental - PD < R2 - PD
TC13000091.hg	POMP	0.00813771	1.03297	Parental - PD < R2 - PD
TC07001617.hg	PON2	0.00509695	1.0422	Parental - PD < R2 - PD
TC08000602.hg	POP1	0.000924895	1.12131	Parental - PD < R2 - PD
TC07000631.hg	POP7	0.00846933	1.04052	Parental - PD < R2 - PD
TC19000981.hg	PPAP2C	0.00549804	1.0358	Parental - PD < R2 - PD
TC08001144.hg	PPAPDC1B	0.00653726	1.04691	Parental - PD < R2 - PD
TC04001220.hg	PPAT	0.00579708	1.05226	Parental - PD < R2 - PD
TC20000518.hg	PPDPF	0.00552125	-1.0392	Parental - PD > R2 - PD
TC04001686.hg	PPID	0.000785547	1.10168	Parental - PD < R2 - PD
TC10000566.hg	PPIF	0.00585632	-1.03162	Parental - PD > R2 - PD
TC06001679.hg	PPIL1	0.0058284	1.04506	Parental - PD < R2 - PD
TC16000838.hg	PPL	0.000931921	-1.10852	Parental - PD > R2 - PD
TC03000880.hg	PPM1L	0.00887527	-1.06499	Parental - PD > R2 - PD
TC15001244.hg	PPP1R14D	0.00832829	-1.04316	Parental - PD > R2 - PD
TC08000855.hg	PPP1R16A	0.00334769	-1.04195	Parental - PD > R2 - PD
TC6_ssto_hap7000120.hg	PPP1R18	0.00302942	1.07666	Parental - PD < R2 - PD
TC09000795.hg	PPP1R26	0.00876503	-1.03711	Parental - PD > R2 - PD
TC07001670.hg	PPP1R35	0.00158861	-1.05331	Parental - PD > R2 - PD
TC10001522.hg	PPP1R3C	0.000292922	-1.19381	Parental - PD > R2 - PD
TC04001425.hg	PPP3CA	0.000569473	1.08556	Parental - PD < R2 - PD
TC14000585.hg	PPP4R4	0.000392141	1.16812	Parental - PD < R2 - PD
TC10000748.hg	PPRC1	0.00943235	1.04732	Parental - PD < R2 - PD
TC05000277.hg	PPWD1	0.00425593	1.05474	Parental - PD < R2 - PD
TC01000178.hg	PRAMEF17	0.00844832	-1.07108	Parental - PD > R2 - PD
TC12001928.hg	PRDM4	0.00710241	1.03746	Parental - PD < R2 - PD
TC04000447.hg	PRDM8	0.00730055	-1.07271	Parental - PD > R2 - PD
TC19001210.hg	PRDX2	0.0025679	1.05106	Parental - PD < R2 - PD
TC05001012.hg	PRELID1	0.00725093	1.05218	Parental - PD < R2 - PD
TC01003124.hg	PRKAB2	0.00137435	1.10003	Parental - PD < R2 - PD
TC16000260.hg	PRKCB	0.00611598	-1.11856	Parental - PD > R2 - PD
TC11001354.hg	PRKCDBP	0.0053937	-1.05347	Parental - PD > R2 - PD
TC02001742.hg	PRKD3	0.0023097	1.06822	Parental - PD < R2 - PD
TC02001443.hg	PRLH	0.00453292	-1.06056	Parental - PD > R2 - PD
TC04001625.hg	PRMT10	0.00143527	1.12992	Parental - PD < R2 - PD
TC11000257.hg	PRMT3	0.00296164	1.06673	Parental - PD < R2 - PD
TC16000555.hg	PRMT7	0.000977392	-1.0586	Parental - PD > R2 - PD
TC20000051.hg	PRNP	0.000785547	1.07771	Parental - PD < R2 - PD
TC20000248.hg	PROCR	0.00265979	1.11198	Parental - PD < R2 - PD
TC19001455.hg	PRODH2	0.00861554	-1.04618	Parental - PD > R2 - PD
TC02000571.hg	PROM2	0.00640436	-1.05344	Parental - PD > R2 - PD
TC10000102.hg	PRPF18	0.00865037	1.04069	Parental - PD < R2 - PD
TC01000932.hg	PRPF38B	0.00497137	1.06101	Parental - PD < R2 - PD
TC09000573.hg	PRPF4	0.00350541	1.0476	Parental - PD < R2 - PD
TC12000377.hg	PRPF40B	0.00839516	-1.04224	Parental - PD > R2 - PD
TC17000981.hg	PRPF8	0.0072669	-1.05721	Parental - PD > R2 - PD
TC0X000050.hg	PRPS2	0.00722998	1.03365	Parental - PD < R2 - PD
TC02002931.hg	PRR21	0.00598704	-1.12523	Parental - PD > R2 - PD
TC11000345.hg	PRR5L	0.00634138	1.14456	Parental - PD < R2 - PD
TC0X002299.hg	PRRG1	0.000882135	1.09285	Parental - PD < R2 - PD
TC11000310.hg	PRRG4	0.0019281	1.11392	Parental - PD < R2 - PD
TC6_qbl_hap6000234.hg	PRRT1	0.00693345	-1.04584	Parental - PD > R2 - PD
TC02001401.hg	PRSS56	0.00783478	-1.0404	Parental - PD > R2 - PD
TC19000989.hg	PRSS57	0.00619807	-1.08191	Parental - PD > R2 - PD
TC15001469.hg	PRTG	0.000529322	1.21963	Parental - PD < R2 - PD
TC09000358.hg	PSAT1	0.00177815	1.08561	Parental - PD < R2 - PD
TC11003474.hg	PSMA1	0.00639425	1.0404	Parental - PD < R2 - PD
TC01002498.hg	PSMB2	0.000539566	1.07556	Parental - PD < R2 - PD
TC17000466.hg	PSMB3	0.0072352	1.02819	Parental - PD < R2 - PD
TC14000946.hg	PSMB5	0.00187267	1.0788	Parental - PD < R2 - PD
TC17000052.hg	PSMB6	0.00748537	1.0322	Parental - PD < R2 - PD
TC6_dbb_hap3000184.hg	PSMB8	0.00240152	1.06523	Parental - PD < R2 - PD
TC14000309.hg	PSMC6	0.00247916	1.05211	Parental - PD < R2 - PD
TC0X001266.hg	PSMD10	0.00706713	1.03793	Parental - PD < R2 - PD
TC21000458.hg	PSMG1	0.00929935	1.03888	Parental - PD < R2 - PD
TC07000024.hg	PSMG3-AS1	0.00380722	-1.07024	Parental - PD > R2 - PD
TC18000477.hg	PSTPIP2	0.00296219	-1.14801	Parental - PD > R2 - PD
TC14002301.hg	PTGR2	0.00152613	-1.19949	Parental - PD > R2 - PD
TC01003638.hg	PTGS2	4.67709e-05	1.22387	Parental - PD < R2 - PD
TC19001714.hg	PTH2	0.00409153	-1.05173	Parental - PD > R2 - PD
TC12000090.hg	PTMS	0.00704654	-1.03976	Parental - PD > R2 - PD
TC06000697.hg	PTP4A1	0.00398413	1.04691	Parental - PD < R2 - PD
TC03001712.hg	PTPLB	0.00910456	1.03498	Parental - PD < R2 - PD
TC02000809.hg	PTPN18	0.0043949	-1.04797	Parental - PD > R2 - PD
TC01000548.hg	PTPRF	0.00138331	-1.05475	Parental - PD > R2 - PD
TC03001514.hg	PTPRG-AS1	0.00446236	-1.08073	Parental - PD > R2 - PD
TC19001076.hg	PTPRS	0.00688096	1.03518	Parental - PD < R2 - PD
TC17001750.hg	PTRH2	0.00138959	1.08191	Parental - PD < R2 - PD
TC01002445.hg	PUM1	0.00855326	-1.03694	Parental - PD > R2 - PD
TC11002424.hg	PUS3	0.00155142	1.08011	Parental - PD < R2 - PD
TC19000631.hg	PVRL2	0.000725012	-1.06876	Parental - PD > R2 - PD
TC03000561.hg	PVRL3	0.00297102	-1.07396	Parental - PD > R2 - PD
TC15001468.hg	PYGO1	0.000489909	1.1649	Parental - PD < R2 - PD
TC04001066.hg	QDPR	0.00279061	1.0461	Parental - PD < R2 - PD
TC02000237.hg	QPCT	0.000411825	1.14178	Parental - PD < R2 - PD
TC02002908.hg	RAB17	0.00644864	-1.05317	Parental - PD > R2 - PD
TC11000657.hg	RAB1B	0.00943022	-1.03398	Parental - PD > R2 - PD
TC06001830.hg	RAB23	0.00158975	1.06593	Parental - PD < R2 - PD
TC16000062.hg	RAB26	0.00821652	-1.04535	Parental - PD > R2 - PD
TC15001465.hg	RAB27A	0.00583708	1.04319	Parental - PD < R2 - PD
TC11002153.hg	RAB30	0.00235182	1.09677	Parental - PD < R2 - PD
TC18000047.hg	RAB31	0.000785547	1.12672	Parental - PD < R2 - PD
[truncated: 892 more rows]

## Sheet: D
Probeset	Gene symbol	False discovery rate p-value	log(fold change)	Direction of change
TC12001547.hg	AAAS	0.00305243	-1.04162	Parental - PD > R2 + PD
TC04001730.hg	AADAT	4.56912e-05	1.14124	Parental - PD < R2 + PD
TC09001377.hg	AAED1	3.99988e-05	1.13526	Parental - PD < R2 + PD
TC11000832.hg	AAMDC	0.000647345	1.1007	Parental - PD < R2 + PD
TC17000873.hg	AANAT	0.00865951	-1.04726	Parental - PD > R2 + PD
TC11000970.hg	AASDHPPT	0.00891524	1.04147	Parental - PD < R2 + PD
TC07001811.hg	AASS	0.000125631	1.30435	Parental - PD < R2 + PD
TC17001941.hg	AATK	0.00464052	-1.04594	Parental - PD > R2 + PD
TC09001434.hg	ABCA1	0.000936293	1.09406	Parental - PD < R2 + PD
TC02002746.hg	ABCA12	2.71453e-05	-1.16893	Parental - PD > R2 + PD
TC09001749.hg	ABCA2	0.00303838	-1.04209	Parental - PD > R2 + PD
TC01002883.hg	ABCA4	3.23659e-05	1.20689	Parental - PD < R2 + PD
TC17001830.hg	ABCA5	0.000341874	1.40963	Parental - PD < R2 + PD
TC19000028.hg	ABCA7	0.00390335	-1.04794	Parental - PD > R2 + PD
TC17001825.hg	ABCA8	0.00587208	1.07811	Parental - PD < R2 + PD
TC02002508.hg	ABCB11	0.000869698	-1.13236	Parental - PD > R2 + PD
TC12002081.hg	ABCB9	0.00350918	-1.0601	Parental - PD > R2 + PD
TC10000715.hg	ABCC2	0.000143503	1.29516	Parental - PD < R2 + PD
TC17000672.hg	ABCC3	0.00188956	-1.06935	Parental - PD > R2 + PD
TC13000799.hg	ABCC4	0.000392141	-1.111	Parental - PD > R2 + PD
TC11001457.hg	ABCC8	0.00716645	-1.0442	Parental - PD > R2 + PD
TC07002034.hg	ABCF2	0.00987786	-1.04763	Parental - PD > R2 + PD
TC21000198.hg	ABCG1	8.88114e-05	-1.12837	Parental - PD > R2 + PD
TC04001370.hg	ABCG2	0.000116919	-1.2049	Parental - PD > R2 + PD
TC03003388.hg	ABHD14B	0.00468219	-1.05074	Parental - PD > R2 + PD
TC17001319.hg	ABHD15	0.00142936	-1.06968	Parental - PD > R2 + PD
TC14000130.hg	ABHD4	2.95738e-05	1.2475	Parental - PD < R2 + PD
TC10001120.hg	ABI1	0.00874745	1.0409	Parental - PD < R2 + PD
TC10001676.hg	ABLIM1	0.00283595	-1.05943	Parental - PD > R2 + PD
TC09001683.hg	ABO	0.00388385	-1.04126	Parental - PD > R2 + PD
TC07001008.hg	ABP1	3.95082e-05	1.22968	Parental - PD < R2 + PD
TC17000970.hg	ABR	0.00174468	-1.06799	Parental - PD > R2 + PD
TC18000506.hg	ACAA2	5.99528e-07	1.41041	Parental - PD < R2 + PD
TC17001406.hg	ACACA	0.000331035	-1.09969	Parental - PD > R2 + PD
TC03003341.hg	ACAD11	0.00123484	1.10529	Parental - PD < R2 + PD
TC11001215.hg	ACAD8	0.00415409	-1.04223	Parental - PD > R2 + PD
TC01003897.hg	ACBD3	0.00519681	1.04899	Parental - PD < R2 + PD
TC0X000878.hg	ACE2	0.00148964	1.14325	Parental - PD < R2 + PD
TC17001520.hg	ACLY	0.00105351	-1.07455	Parental - PD > R2 + PD
TC07000578.hg	ACN9	0.00570187	-1.10222	Parental - PD > R2 + PD
TC09000128.hg	ACO1	0.000913355	1.06166	Parental - PD < R2 + PD
TC22000337.hg	ACO2	0.000195828	-1.08249	Parental - PD > R2 + PD
TC01000668.hg	ACOT11	0.0028033	-1.0857	Parental - PD > R2 + PD
TC01002149.hg	ACOT7	0.00393662	-1.08636	Parental - PD > R2 + PD
TC0X000921.hg	ACOT9	0.0044303	1.05908	Parental - PD < R2 + PD
TC17001890.hg	ACOX1	0.00106663	1.07552	Parental - PD < R2 + PD
TC02000694.hg	ACOXL	0.000778544	-1.10346	Parental - PD > R2 + PD
TC19001188.hg	ACP5	0.00616315	-1.04639	Parental - PD > R2 + PD
TC01003128.hg	ACP6	4.89138e-05	-1.1548	Parental - PD > R2 + PD
TC15001701.hg	ACSBG1	0.00734093	-1.05207	Parental - PD > R2 + PD
TC04001809.hg	ACSL1	8.0871e-06	1.17265	Parental - PD < R2 + PD
TC02001350.hg	ACSL3	6.39022e-05	-1.10398	Parental - PD > R2 + PD
TC10000813.hg	ACSL5	2.0834e-05	-1.11954	Parental - PD > R2 + PD
TC20000727.hg	ACSS1	0.0095313	1.06254	Parental - PD < R2 + PD
TC05001381.hg	ACTBL2	0.00285304	1.21957	Parental - PD < R2 + PD
TC02000448.hg	ACTG2	0.00862981	1.09657	Parental - PD < R2 + PD
TC14001255.hg	ACTN1	0.000720263	1.07267	Parental - PD < R2 + PD
TC14000345.hg	ACTR10	0.000439136	1.07499	Parental - PD < R2 + PD
TC07002014.hg	ACTR3C	0.00181284	1.05211	Parental - PD < R2 + PD
TC16000655.hg	ADAD2	0.000909654	-1.06132	Parental - PD > R2 + PD
TC10001744.hg	ADAM12	0.00160753	-1.07794	Parental - PD > R2 + PD
TC01006331.hg	ADAM15	0.000546533	-1.08484	Parental - PD > R2 + PD
TC02001218.hg	ADAM23	0.00178918	-1.10343	Parental - PD > R2 + PD
TC08000190.hg	ADAM28	0.000504978	-1.13803	Parental - PD > R2 + PD
TC10001783.hg	ADAM8	0.00802499	-1.03949	Parental - PD > R2 + PD
TC08000298.hg	ADAM9	0.000197768	1.05945	Parental - PD < R2 + PD
TC21000345.hg	ADAMTS1	0.00357372	1.211	Parental - PD < R2 + PD
TC05000039.hg	ADAMTS16	2.9489e-06	1.23847	Parental - PD < R2 + PD
TC01003421.hg	ADAMTS4	0.00948191	-1.04284	Parental - PD > R2 + PD
TC05001406.hg	ADAMTS6	3.1562e-06	1.73185	Parental - PD < R2 + PD
TC01001190.hg	ADAMTSL4	0.000246627	1.10493	Parental - PD < R2 + PD
TC07003348.hg	ADAP1	0.00422095	-1.04133	Parental - PD > R2 + PD
TC21000241.hg	ADARB1	0.000264752	1.09548	Parental - PD < R2 + PD
TC16001283.hg	ADAT1	0.00108188	-1.07619	Parental - PD > R2 + PD
TC14000494.hg	ADCK1	0.00947749	-1.05182	Parental - PD > R2 + PD
TC07000283.hg	ADCY1	3.98414e-05	-1.15422	Parental - PD > R2 + PD
TC16000824.hg	ADCY9	0.00501949	1.07816	Parental - PD < R2 + PD
TC10000797.hg	ADD3	0.00250476	1.10137	Parental - PD < R2 + PD
TC04001405.hg	ADH5	0.000538184	1.07145	Parental - PD < R2 + PD
TC01003711.hg	ADIPOR1	0.00963487	-1.03603	Parental - PD > R2 + PD
TC10000479.hg	ADK	0.00752726	1.03448	Parental - PD < R2 + PD
TC11000182.hg	ADM	0.000243529	1.10545	Parental - PD < R2 + PD
TC19002647.hg	ADM5	0.00161616	-1.07233	Parental - PD > R2 + PD
TC20000939.hg	ADNP	0.00982528	-1.03107	Parental - PD > R2 + PD
TC01001683.hg	ADORA1	0.00411069	-1.05022	Parental - PD > R2 + PD
TC22000588.hg	ADORA2A-AS1	0.00917875	-1.04977	Parental - PD > R2 + PD
TC17000180.hg	ADORA2B	4.42091e-05	-1.12183	Parental - PD > R2 + PD
TC17000151.hg	ADPRM	0.00380803	1.08103	Parental - PD < R2 + PD
TC10000829.hg	ADRB1	0.00050674	-1.0837	Parental - PD > R2 + PD
TC11000682.hg	ADRBK1	0.000253914	-1.08169	Parental - PD > R2 + PD
TC22000165.hg	ADRBK2	0.00559779	1.06375	Parental - PD < R2 + PD
TC04001014.hg	AFAP1	0.00383547	1.08998	Parental - PD < R2 + PD
TC04000470.hg	AFF1	0.000637888	1.13449	Parental - PD < R2 + PD
TC05001776.hg	AFF4	0.00476264	1.04953	Parental - PD < R2 + PD
TC18000373.hg	AFG3L2	0.00116274	-1.06422	Parental - PD > R2 + PD
TC17000898.hg	AFMID	0.00832645	-1.03901	Parental - PD > R2 + PD
TC04001769.hg	AGA	0.0027108	1.06675	Parental - PD < R2 + PD
TC02001430.hg	AGAP1	0.00193107	-1.06136	Parental - PD > R2 + PD
TC12001632.hg	AGAP2	0.00399674	-1.05907	Parental - PD > R2 + PD
TC11001747.hg	AGBL2	0.00638075	1.12656	Parental - PD < R2 + PD
TC09001738.hg	AGPAT2	0.00514841	-1.03672	Parental - PD > R2 + PD
TC08000022.hg	AGPAT5	0.000960671	-1.10872	Parental - PD > R2 + PD
TC08000319.hg	AGPAT6	7.78958e-05	1.09488	Parental - PD < R2 + PD
TC04000460.hg	AGPAT9	0.000558323	-1.17324	Parental - PD > R2 + PD
TC07001163.hg	AGR2	3.03356e-05	-1.46573	Parental - PD > R2 + PD
TC05002122.hg	AGXT2L2	0.00865399	1.05009	Parental - PD < R2 + PD
TC01004062.hg	AHCTF1	0.000753506	-1.07838	Parental - PD > R2 + PD
TC20000780.hg	AHCY	0.000324408	-1.11453	Parental - PD > R2 + PD
TC06002136.hg	AHI1	0.00161349	1.07483	Parental - PD < R2 + PD
TC14001562.hg	AHNAK2	3.34772e-05	1.17769	Parental - PD < R2 + PD
TC07000112.hg	AHR	3.25315e-05	-1.10772	Parental - PD > R2 + PD
TC14000491.hg	AHSA1	0.0074666	-1.04526	Parental - PD > R2 + PD
TC01003868.hg	AIDA	0.000484422	1.06528	Parental - PD < R2 + PD
TC0X001358.hg	AIFM1	0.00422879	-1.05091	Parental - PD > R2 + PD
TC06000846.hg	AIM1	9.03293e-05	-1.1358	Parental - PD > R2 + PD
TC01003383.hg	AIM2	6.38084e-06	1.29878	Parental - PD < R2 + PD
TC07000059.hg	AIMP2	0.00561395	-1.06264	Parental - PD > R2 + PD
TC14000943.hg	AJUBA	4.3907e-05	1.13829	Parental - PD < R2 + PD
TC17000704.hg	AKAP1	0.00022259	-1.10086	Parental - PD > R2 + PD
TC15000827.hg	AKAP13	0.0021362	1.09673	Parental - PD < R2 + PD
TC06000982.hg	AKAP7	0.00363653	1.07408	Parental - PD < R2 + PD
TC19001254.hg	AKAP8L	0.000499676	1.05937	Parental - PD < R2 + PD
TC06000790.hg	AKIRIN2-AS1	0.00948191	1.05957	Parental - PD < R2 + PD
TC09001508.hg	AKNA	0.00997134	-1.0415	Parental - PD > R2 + PD
TC07000834.hg	AKR1B10	0.00136548	-1.18106	Parental - PD > R2 + PD
TC07000835.hg	AKR1B15	0.00385149	-1.13193	Parental - PD > R2 + PD
TC01000995.hg	AKR7A2P1	0.00513564	-1.05294	Parental - PD > R2 + PD
TC14001560.hg	AKT1	0.00492178	-1.0438	Parental - PD > R2 + PD
TC19001728.hg	AKT1S1	0.000584168	-1.06679	Parental - PD > R2 + PD
TC19001532.hg	AKT2	0.00570665	-1.04009	Parental - PD > R2 + PD
TC01004040.hg	AKT3	1.05256e-05	1.28821	Parental - PD < R2 + PD
TC16001120.hg	AKTIP	0.000561931	1.08683	Parental - PD < R2 + PD
TC03000329.hg	ALAS1	0.00216091	-1.08031	Parental - PD > R2 + PD
TC19000733.hg	ALDH16A1	0.00125761	-1.06435	Parental - PD > R2 + PD
TC09000222.hg	ALDH1B1	0.000267647	-1.08714	Parental - PD > R2 + PD
TC03001733.hg	ALDH1L1	0.000267647	-1.10148	Parental - PD > R2 + PD
TC03000654.hg	ALDH1L1-AS2	0.00760391	-1.07912	Parental - PD > R2 + PD
TC17001250.hg	ALDH3A1	0.000589133	-1.13002	Parental - PD > R2 + PD
TC16000338.hg	ALDOA	0.00264543	-1.07606	Parental - PD > R2 + PD
TC12000301.hg	ALG10	0.000718022	-1.08021	Parental - PD > R2 + PD
TC22000904.hg	ALG12	0.00446092	-1.03587	Parental - PD > R2 + PD
TC03002067.hg	ALG3	0.00700806	-1.04588	Parental - PD > R2 + PD
TC11002133.hg	ALG8	0.000154864	-1.10787	Parental - PD > R2 + PD
TC11003493.hg	ALG9	0.0037829	-1.05124	Parental - PD > R2 + PD
TC17000207.hg	ALKBH5	0.00144808	-1.05106	Parental - PD > R2 + PD
TC17001027.hg	ALOX15	0.00181526	-1.06313	Parental - PD > R2 + PD
TC13000100.hg	ALOX5AP	0.00121444	1.09364	Parental - PD < R2 + PD
TC02001400.hg	ALPI	0.000929071	1.0601	Parental - PD < R2 + PD
TC04000581.hg	ALPK1	0.00054909	1.13095	Parental - PD < R2 + PD
TC01000272.hg	ALPL	0.00709571	-1.05066	Parental - PD > R2 + PD
TC02001398.hg	ALPP	3.46378e-06	1.36642	Parental - PD < R2 + PD
TC02001399.hg	ALPPL2	8.25323e-06	1.35802	Parental - PD < R2 + PD
TC05003422.hg	AMACR	0.000114303	1.1175	Parental - PD < R2 + PD
TC06000883.hg	AMD1	0.00237537	-1.09717	Parental - PD > R2 + PD
TC02000827.hg	AMER3	0.00541137	-1.04832	Parental - PD > R2 + PD
TC12000438.hg	AMHR2	0.00197327	-1.0664	Parental - PD > R2 + PD
TC0X001273.hg	AMMECR1	0.00663479	-1.0446	Parental - PD > R2 + PD
TC02002289.hg	AMMECR1L	0.00841885	1.04059	Parental - PD < R2 + PD
TC14000790.hg	AMN	0.00638012	-1.04486	Parental - PD > R2 + PD
TC11000924.hg	AMOTL1	0.00127797	1.05518	Parental - PD < R2 + PD
TC03001804.hg	AMOTL2	0.00195439	1.0703	Parental - PD < R2 + PD
TC11000184.hg	AMPD3	0.00154095	-1.06329	Parental - PD > R2 + PD
TC04000387.hg	AMTN	2.17524e-06	1.53003	Parental - PD < R2 + PD
TC17001807.hg	AMZ2P1	0.00493535	1.11482	Parental - PD < R2 + PD
TC04001608.hg	ANAPC10	0.00443615	1.06473	Parental - PD < R2 + PD
TC11002054.hg	ANAPC15	0.00782368	-1.04391	Parental - PD > R2 + PD
TC10000443.hg	ANAPC16	0.0052061	1.04685	Parental - PD < R2 + PD
TC02000527.hg	ANAPC1P1	0.00931151	-1.06525	Parental - PD > R2 + PD
TC12003221.hg	ANAPC7	0.00409132	-1.08743	Parental - PD > R2 + PD
TC08001521.hg	ANGPT1	3.95157e-05	1.21905	Parental - PD < R2 + PD
TC20000546.hg	ANGPT4	0.00137619	-1.08067	Parental - PD > R2 + PD
TC15002765.hg	ANKDD1A	0.00436201	1.04314	Parental - PD < R2 + PD
TC17000696.hg	ANKFN1	1.0138e-05	1.39417	Parental - PD < R2 + PD
TC05001172.hg	ANKH	0.000442284	1.08701	Parental - PD < R2 + PD
TC05001472.hg	ANKRA2	0.00815384	1.08387	Parental - PD < R2 + PD
TC12000854.hg	ANKRD13A	0.000512792	1.18344	Parental - PD < R2 + PD
TC01002771.hg	ANKRD13C	0.00944518	1.05467	Parental - PD < R2 + PD
TC09001088.hg	ANKRD18A	0.00176648	-1.07918	Parental - PD > R2 + PD
TC10000698.hg	ANKRD2	0.00752968	1.04344	Parental - PD < R2 + PD
TC21000281.hg	ANKRD20A11P	0.000233526	-1.1211	Parental - PD > R2 + PD
TC18000077.hg	ANKRD20A5P	0.00125761	-1.13733	Parental - PD > R2 + PD
TC10001497.hg	ANKRD22	4.57073e-05	-1.42673	Parental - PD > R2 + PD
TC18000415.hg	ANKRD29	0.00468219	1.06222	Parental - PD < R2 + PD
TC05001489.hg	ANKRD31	0.00773835	1.08138	Parental - PD < R2 + PD
TC02002645.hg	ANKRD44	0.00650446	1.08015	Parental - PD < R2 + PD
TC11000919.hg	ANKRD49	0.00269276	1.07778	Parental - PD < R2 + PD
TC20001756.hg	ANKRD5	0.00523771	-1.04657	Parental - PD > R2 + PD
TC04001530.hg	ANKRD50	4.99679e-06	1.1749	Parental - PD < R2 + PD
TC06000797.hg	ANKRD6	0.000959967	1.07722	Parental - PD < R2 + PD
TC15001232.hg	ANKRD63	0.00171471	-1.05611	Parental - PD > R2 + PD
TC14001531.hg	ANKRD9	0.00130642	-1.06974	Parental - PD > R2 + PD
TC12001129.hg	ANO2	0.00464568	1.08063	Parental - PD < R2 + PD
TC02001476.hg	ANO7	0.00825011	-1.04543	Parental - PD > R2 + PD
TC09000495.hg	ANP32B	0.00222641	-1.04956	Parental - PD > R2 + PD
TC02000403.hg	ANTXR1	3.30089e-05	1.17553	Parental - PD < R2 + PD
TC04001328.hg	ANTXR2	0.00272581	-1.21441	Parental - PD > R2 + PD
TC04000836.hg	ANXA10	4.16892e-07	-2.26614	Parental - PD > R2 + PD
TC15001505.hg	ANXA2	0.00550203	1.03013	Parental - PD < R2 + PD
TC04000437.hg	ANXA3	1.48978e-06	1.45067	Parental - PD < R2 + PD
TC02000407.hg	ANXA4	7.53584e-05	1.13624	Parental - PD < R2 + PD
TC04001514.hg	ANXA5	3.30089e-05	1.10137	Parental - PD < R2 + PD
TC17000540.hg	AOC3	0.00248681	-1.07979	Parental - PD > R2 + PD
TC22000634.hg	AP1B1	0.000279636	-1.09571	Parental - PD > R2 + PD
TC22000239.hg	AP1B1P1	0.00595319	-1.0628	Parental - PD > R2 + PD
TC16001252.hg	AP1G1	0.00711162	-1.03073	Parental - PD > R2 + PD
TC07000644.hg	AP1S1	0.00127435	-1.05901	Parental - PD > R2 + PD
TC19000747.hg	AP2A1	0.00105163	-1.05259	Parental - PD > R2 + PD
TC03000994.hg	AP2M1	0.00149913	-1.04415	Parental - PD > R2 + PD
TC05000548.hg	AP3S1	0.000837106	1.06185	Parental - PD < R2 + PD
TC14000340.hg	AP5M1	0.00740308	-1.04655	Parental - PD > R2 + PD
TC05003398.hg	APC	0.00164008	1.05753	Parental - PD < R2 + PD
TC18000051.hg	APCDD1	0.000197602	-1.08775	Parental - PD > R2 + PD
TC03000297.hg	APEH	0.000385352	-1.0717	Parental - PD > R2 + PD
TC15000582.hg	APH1B	0.00690726	1.08797	Parental - PD < R2 + PD
TC02004967.hg	APLF	0.000420681	1.13959	Parental - PD < R2 + PD
TC11001194.hg	APLP2	0.000217696	-1.08205	Parental - PD > R2 + PD
TC22001426.hg	APOBEC3C	0.00157424	-1.04787	Parental - PD > R2 + PD
TC22000265.hg	APOL1	3.98414e-05	1.16547	Parental - PD < R2 + PD
TC22000702.hg	APOL2	1.80773e-05	1.15229	Parental - PD < R2 + PD
TC22000700.hg	APOL3	7.84042e-06	1.27168	Parental - PD < R2 + PD
TC22000701.hg	APOL4	8.17423e-05	1.19291	Parental - PD < R2 + PD
TC22000262.hg	APOL6	0.000139352	1.10038	Parental - PD < R2 + PD
TC0X000923.hg	APOO	0.00749996	-1.05815	Parental - PD > R2 + PD
TC17001764.hg	APPBP2	0.00349782	1.07807	Parental - PD < R2 + PD
TC12000383.hg	AQP2	0.000219888	-1.10275	Parental - PD > R2 + PD
TC09001012.hg	AQP3	1.28022e-05	-1.2408	Parental - PD > R2 + PD
TC0X000237.hg	ARAF	0.00312541	-1.03988	Parental - PD > R2 + PD
TC11000767.hg	ARAP1-AS2	0.00887114	-1.07484	Parental - PD > R2 + PD
TC05001872.hg	ARAP3	0.00094396	-1.06111	Parental - PD > R2 + PD
TC12003225.hg	ARF3	0.00526624	-1.03672	Parental - PD > R2 + PD
TC03001495.hg	ARF4	0.00188956	1.0582	Parental - PD < R2 + PD
TC04000766.hg	ARFIP1	0.000719569	1.08412	Parental - PD < R2 + PD
TC11001723.hg	ARHGAP1	0.00801927	-1.05	Parental - PD > R2 + PD
TC04000733.hg	ARHGAP10	8.85154e-05	1.15826	Parental - PD < R2 + PD
TC15000223.hg	ARHGAP11A	0.000753506	-1.07628	Parental - PD > R2 + PD
TC16000972.hg	ARHGAP17	6.13036e-05	1.11085	Parental - PD < R2 + PD
TC10002952.hg	ARHGAP19	0.000347956	-1.09517	Parental - PD > R2 + PD
TC10001109.hg	ARHGAP21	0.000307312	1.07782	Parental - PD < R2 + PD
TC17000461.hg	ARHGAP23	0.000233408	-1.07611	Parental - PD > R2 + PD
TC05000782.hg	ARHGAP26	9.55083e-05	-1.11444	Parental - PD > R2 + PD
TC17_ctg5_hap1000011.hg	ARHGAP27	0.000784342	-1.06537	Parental - PD > R2 + PD
TC18000033.hg	ARHGAP28	0.00216977	1.21894	Parental - PD < R2 + PD
TC01002884.hg	ARHGAP29	6.79692e-06	1.17087	Parental - PD < R2 + PD
TC03000607.hg	ARHGAP31	2.33304e-05	1.29351	Parental - PD < R2 + PD
TC11002446.hg	ARHGAP32	7.76396e-05	-1.12418	Parental - PD > R2 + PD
TC19000669.hg	ARHGAP35	0.00519026	-1.04277	Parental - PD > R2 + PD
TC08001758.hg	ARHGAP39	0.00219287	-1.05445	Parental - PD > R2 + PD
TC11001102.hg	ARHGEF12	0.00438055	1.05776	Parental - PD < R2 + PD
TC12003247.hg	ARHGEF25	0.00189069	1.07445	Parental - PD < R2 + PD
TC03000844.hg	ARHGEF26	6.92346e-06	1.40964	Parental - PD < R2 + PD
TC09001057.hg	ARHGEF39	0.00145189	-1.07273	Parental - PD > R2 + PD
TC01000349.hg	ARID1A	0.00468753	-1.04097	Parental - PD > R2 + PD
TC19000023.hg	ARID3A	0.000263596	1.09348	Parental - PD < R2 + PD
TC14000348.hg	ARID4A	0.00632197	1.07675	Parental - PD < R2 + PD
TC10000377.hg	ARID5B	0.00114596	1.12459	Parental - PD < R2 + PD
TC11000295.hg	ARL14EP	0.000214268	1.09281	Parental - PD < R2 + PD
TC05001345.hg	ARL15	2.68187e-05	1.39523	Parental - PD < R2 + PD
TC17001957.hg	ARL16	0.000379834	1.0635	Parental - PD < R2 + PD
TC11003457.hg	ARL2	0.00909222	-1.03693	Parental - PD > R2 + PD
TC10001624.hg	ARL3	0.00662944	1.03539	Parental - PD < R2 + PD
TC07000098.hg	ARL4A	2.32796e-06	1.22659	Parental - PD < R2 + PD
TC02002891.hg	ARL4C	0.00276955	-1.04199	Parental - PD > R2 + PD
TC17000551.hg	ARL4D	0.00840161	-1.05141	Parental - PD > R2 + PD
TC16000915.hg	ARL6IP1	0.00238032	-1.04246	Parental - PD > R2 + PD
TC03000417.hg	ARL6IP5	0.00772294	1.04517	Parental - PD < R2 + PD
TC03000016.hg	ARL8B	0.00127677	1.05127	Parental - PD < R2 + PD
TC16000377.hg	ARMC5	0.00244657	-1.04748	Parental - PD > R2 + PD
TC0X000480.hg	ARMCX1	0.000329294	1.18739	Parental - PD < R2 + PD
TC0X000481.hg	ARMCX3	3.61928e-05	1.22524	Parental - PD < R2 + PD
TC0X001221.hg	ARMCX6	5.05566e-05	1.09609	Parental - PD < R2 + PD
TC01003617.hg	ARPC5	0.00421776	1.05432	Parental - PD < R2 + PD
TC05001590.hg	ARRDC3	0.000327441	1.13499	Parental - PD < R2 + PD
TC05000458.hg	ARSK	0.00663479	1.07343	Parental - PD < R2 + PD
TC11000082.hg	ART1	0.00394231	-1.04945	Parental - PD > R2 + PD
TC12001275.hg	ART4	4.68379e-06	1.89416	Parental - PD < R2 + PD
TC01001913.hg	ARV1	0.00237725	-1.05041	Parental - PD > R2 + PD
TC22001432.hg	ARVCF	0.00821009	-1.04397	Parental - PD > R2 + PD
TC02000046.hg	ASAP2	0.00173902	-1.07141	Parental - PD > R2 + PD
TC01002343.hg	ASAP3	0.00813135	1.04214	Parental - PD < R2 + PD
TC10001000.hg	ASB13	0.000867844	-1.09072	Parental - PD > R2 + PD
TC10001377.hg	ASCC1	0.0038425	1.04246	Parental - PD < R2 + PD
TC22000642.hg	ASCC2	0.00018624	-1.07896	Parental - PD > R2 + PD
TC06001970.hg	ASCC3	0.00453471	-1.05529	Parental - PD > R2 + PD
TC17001075.hg	ASGR2	0.00113227	-1.06718	Parental - PD > R2 + PD
TC08000283.hg	ASH2L	0.000129562	1.09354	Parental - PD < R2 + PD
TC19000226.hg	ASNA1	0.000441241	1.08281	Parental - PD < R2 + PD
TC02001110.hg	ASNSD1	0.00890167	1.03347	Parental - PD < R2 + PD
TC17000033.hg	ASPA	1.17391e-06	1.52616	Parental - PD < R2 + PD
TC08001264.hg	ASPH	7.29227e-06	-1.13146	Parental - PD > R2 + PD
TC09000736.hg	ASS1	0.0090311	1.18895	Parental - PD < R2 + PD
TC01000043.hg	ATAD3A	0.00445775	-1.05398	Parental - PD > R2 + PD
TC01000042.hg	ATAD3B	0.00795822	-1.04669	Parental - PD > R2 + PD
TC01000041.hg	ATAD3C	0.00161386	-1.06869	Parental - PD > R2 + PD
TC17000355.hg	ATAD5	0.00110026	-1.12444	Parental - PD > R2 + PD
TC12000397.hg	ATF1	0.00046419	1.08051	Parental - PD < R2 + PD
TC01001777.hg	ATF3	0.00209189	1.12331	Parental - PD < R2 + PD
TC05001694.hg	ATG12	0.000329294	1.09105	Parental - PD < R2 + PD
TC14001159.hg	ATG14	0.000454861	1.19028	Parental - PD < R2 + PD
TC0X000530.hg	ATG4A	0.0078294	-1.04858	Parental - PD > R2 + PD
TC03000065.hg	ATG7	0.00120494	-1.06514	Parental - PD > R2 + PD
TC07002025.hg	ATG9B	0.00751858	1.1106	Parental - PD < R2 + PD
TC14000287.hg	ATL1	0.00101303	1.19573	Parental - PD < R2 + PD
TC02001753.hg	ATL2	0.00240807	-1.04276	Parental - PD > R2 + PD
TC11001894.hg	ATL3	0.00153054	1.08232	Parental - PD < R2 + PD
TC15001079.hg	ATP10A	0.00323627	-1.06253	Parental - PD > R2 + PD
TC04000274.hg	ATP10D	1.33758e-05	1.54598	Parental - PD < R2 + PD
TC13000411.hg	ATP11A	0.00344571	1.1398	Parental - PD < R2 + PD
TC0X001429.hg	ATP11C	0.00157424	1.14032	Parental - PD < R2 + PD
TC01002285.hg	ATP13A2	0.000277958	-1.09936	Parental - PD > R2 + PD
TC01001018.hg	ATP1A1	0.00291006	-1.03926	Parental - PD > R2 + PD
TC19001563.hg	ATP1A3	0.000134209	-1.11499	Parental - PD > R2 + PD
TC01001473.hg	ATP1B1	0.00538389	1.06716	Parental - PD < R2 + PD
TC03000766.hg	ATP1B3	0.000629152	-1.12582	Parental - PD > R2 + PD
TC12000856.hg	ATP2A2	0.00095165	-1.05259	Parental - PD > R2 + PD
TC01001688.hg	ATP2B4	0.000112582	1.09869	Parental - PD < R2 + PD
TC16000657.hg	ATP2C2	0.000260638	-1.12706	Parental - PD > R2 + PD
TC18000480.hg	ATP5A1	0.000637888	-1.06433	Parental - PD > R2 + PD
TC12001609.hg	ATP5B	0.00107529	-1.04971	Parental - PD > R2 + PD
TC10000067.hg	ATP5C1	0.00554418	-1.03291	Parental - PD > R2 + PD
TC01000977.hg	ATP5F1	0.00248932	-1.04419	Parental - PD > R2 + PD
TC17000633.hg	ATP5G1	0.00128986	-1.08041	Parental - PD > R2 + PD
TC17001869.hg	ATP5H	0.00399674	-1.04191	Parental - PD > R2 + PD
TC04000951.hg	ATP5I	0.00046363	-1.0954	Parental - PD > R2 + PD
TC21001056.hg	ATP5O	0.00137298	-1.04321	Parental - PD > R2 + PD
TC0X000190.hg	ATP6AP2	0.000931459	1.05436	Parental - PD < R2 + PD
TC12000993.hg	ATP6V0A2	0.00149913	-1.06867	Parental - PD > R2 + PD
TC07001906.hg	ATP6V0A4	0.000822649	1.08993	Parental - PD < R2 + PD
TC16002054.hg	ATP6V0C	0.00160441	-1.04734	Parental - PD > R2 + PD
TC06000583.hg	ATP6V0CP3	0.000140263	-1.10675	Parental - PD > R2 + PD
TC05000956.hg	ATP6V0E1	0.000522797	1.04799	Parental - PD < R2 + PD
TC07000995.hg	ATP6V0E2	0.00209202	-1.06497	Parental - PD > R2 + PD
TC14001237.hg	ATP6V1D	0.00724581	1.047	Parental - PD < R2 + PD
TC22000474.hg	ATP6V1E1	0.00798359	1.04403	Parental - PD < R2 + PD
TC09000584.hg	ATP6V1G1	0.00429603	1.04816	Parental - PD < R2 + PD
TC04001152.hg	ATP8A1	0.00103961	1.37679	Parental - PD < R2 + PD
TC18000538.hg	ATP8B1	0.00166457	-1.04593	Parental - PD > R2 + PD
TC06001293.hg	ATXN1	0.000218502	1.12763	Parental - PD < R2 + PD
TC12000637.hg	ATXN7L3B	0.00948191	1.03451	Parental - PD < R2 + PD
TC02002001.hg	AUP1	0.00285211	-1.0389	Parental - PD > R2 + PD
TC20000968.hg	AURKA	0.000395906	-1.09833	Parental - PD > R2 + PD
TC20000567.hg	AVP	0.00699789	-1.05344	Parental - PD > R2 + PD
TC0X000760.hg	AVPR2	0.00201928	-1.05457	Parental - PD > R2 + PD
TC08001501.hg	AZIN1	0.000638955	1.04639	Parental - PD < R2 + PD
TC19000017.hg	AZU1	0.0056178	-1.05583	Parental - PD > R2 + PD
TC15000342.hg	B2M	0.000212942	1.08452	Parental - PD < R2 + PD
TC03001958.hg	B3GALNT1	2.9566e-05	-1.15208	Parental - PD > R2 + PD
TC01003653.hg	B3GALT2	0.000803981	1.66128	Parental - PD < R2 + PD
TC21000177.hg	B3GALT5	0.00114747	-1.11009	Parental - PD > R2 + PD
TC11001965.hg	B3GNT1	0.00391609	-1.0557	Parental - PD > R2 + PD
TC19000343.hg	B3GNT3	0.0024553	-1.08456	Parental - PD > R2 + PD
TC11000826.hg	B3GNT6	0.00106452	-1.07358	Parental - PD > R2 + PD
TC02001391.hg	B3GNT7	0.00259115	-1.0647	Parental - PD > R2 + PD
TC16001179.hg	B3GNT9	0.00141156	1.06502	Parental - PD < R2 + PD
TC12000007.hg	B4GALNT3	0.00197748	1.06672	Parental - PD < R2 + PD
TC09001008.hg	B4GALT1	0.008535	1.06702	Parental - PD < R2 + PD
TC01003420.hg	B4GALT3	0.00834752	-1.03628	Parental - PD > R2 + PD
TC03001680.hg	B4GALT4	0.00325801	1.04715	Parental - PD < R2 + PD
TC08000643.hg	BAALC	0.00168352	-1.08105	Parental - PD > R2 + PD
TC19002626.hg	BABAM1	0.00078712	1.06021	Parental - PD < R2 + PD
TC09001009.hg	BAG1	0.00365125	1.09007	Parental - PD < R2 + PD
TC08000287.hg	BAG4	0.000216866	1.07809	Parental - PD < R2 + PD
TC06001532.hg	BAG6	0.00178357	-1.0427	Parental - PD > R2 + PD
TC08000806.hg	BAI1	0.00994915	-1.03708	Parental - PD > R2 + PD
TC22000785.hg	BAIAP2L2	0.00997924	-1.04206	Parental - PD > R2 + PD
TC16000040.hg	BAIAP3	0.00930336	-1.039	Parental - PD > R2 + PD
TC10000199.hg	BAMBI	6.39074e-07	1.34302	Parental - PD < R2 + PD
TC09000759.hg	BARHL1	0.00745157	-1.06294	Parental - PD > R2 + PD
TC05000096.hg	BASP1	0.000329258	1.18231	Parental - PD < R2 + PD
TC13000479.hg	BASP1P1	0.00618018	1.04557	Parental - PD < R2 + PD
TC14000474.hg	BATF	0.000607812	1.10308	Parental - PD < R2 + PD
TC02005063.hg	BAZ2B	0.000385115	1.16012	Parental - PD < R2 + PD
TC11003432.hg	BBS1	0.00513564	1.06602	Parental - PD < R2 + PD
TC04000629.hg	BBS12	0.0004034	1.11598	Parental - PD < R2 + PD
TC16001134.hg	BBS2	0.00132536	1.08843	Parental - PD < R2 + PD
TC04001517.hg	BBS7	2.88688e-05	1.1603	Parental - PD < R2 + PD
TC07000216.hg	BBS9	0.000189658	1.18919	Parental - PD < R2 + PD
TC01001325.hg	BCAN	0.00197687	-1.05768	Parental - PD > R2 + PD
TC0X001516.hg	BCAP31	0.000219325	-1.06742	Parental - PD > R2 + PD
TC16001276.hg	BCAR1	0.00966694	-1.04143	Parental - PD > R2 + PD
TC01002879.hg	BCAR3	0.00815496	1.03633	Parental - PD < R2 + PD
TC12001309.hg	BCAT1	0.000623083	1.13779	Parental - PD < R2 + PD
TC19001697.hg	BCAT2	0.000694207	-1.10737	Parental - PD > R2 + PD
TC10000915.hg	BCCIP	0.00264193	-1.06782	Parental - PD > R2 + PD
TC02001885.hg	BCL11A	0.000902453	1.09205	Parental - PD < R2 + PD
TC14001497.hg	BCL11B	0.000242853	-1.09618	Parental - PD > R2 + PD
TC18000554.hg	BCL2	0.000576391	-1.10787	Parental - PD > R2 + PD
TC02000695.hg	BCL2L11	0.00949349	1.04545	Parental - PD < R2 + PD
TC03002096.hg	BCL6	0.00350696	-1.08678	Parental - PD > R2 + PD
TC07001500.hg	BCL7B	0.00635322	-1.04675	Parental - PD > R2 + PD
TC16000637.hg	BCMO1	0.00050674	1.12964	Parental - PD < R2 + PD
TC11003466.hg	BCO2	0.000733975	1.15046	Parental - PD < R2 + PD
TC03002179.hg	BDH1	0.000232775	-1.09794	Parental - PD > R2 + PD
TC04002947.hg	BDH2	2.18549e-05	1.36887	Parental - PD < R2 + PD
TC14002311.hg	BDKRB1	0.00100832	-1.09666	Parental - PD > R2 + PD
TC14002310.hg	BDKRB2	0.000230669	-1.08814	Parental - PD > R2 + PD
TC06001987.hg	BEND3	0.0018014	-1.07954	Parental - PD > R2 + PD
TC06000681.hg	BEND6	3.32401e-05	1.19932	Parental - PD < R2 + PD
TC10001051.hg	BEND7	0.00340686	1.11108	Parental - PD < R2 + PD
TC19000227.hg	BEST2	0.00339622	-1.05184	Parental - PD > R2 + PD
TC0X000750.hg	BGN	0.00351895	-1.06265	Parental - PD > R2 + PD
TC07000583.hg	BHLHA15	0.00319858	-1.04693	Parental - PD > R2 + PD
TC03000015.hg	BHLHE40	0.00534191	1.05683	Parental - PD < R2 + PD
TC12001324.hg	BHLHE41	4.57664e-07	-1.40234	Parental - PD > R2 + PD
TC11000957.hg	BIRC2	0.000926921	1.08507	Parental - PD < R2 + PD
TC13001720.hg	BIVM	0.00287705	1.06678	Parental - PD < R2 + PD
TC20000826.hg	BLCAP	0.000562168	-1.06772	Parental - PD > R2 + PD
TC10001555.hg	BLNK	1.02158e-05	1.30691	Parental - PD < R2 + PD
TC06004110.hg	BLOC1S5	0.00674435	1.04092	Parental - PD < R2 + PD
TC01001475.hg	BLZF1	0.00382197	1.05184	Parental - PD < R2 + PD
TC15001230.hg	BMF	0.0004058	1.17102	Parental - PD < R2 + PD
TC08000167.hg	BMP1	0.000146034	1.08645	Parental - PD < R2 + PD
TC04000440.hg	BMP2K	2.0834e-05	1.16179	Parental - PD < R2 + PD
TC04000449.hg	BMP3	4.18817e-05	-1.13063	Parental - PD > R2 + PD
TC06000062.hg	BMP6	0.00474791	1.09192	Parental - PD < R2 + PD
TC20000972.hg	BMP7	0.00188082	-1.07074	Parental - PD > R2 + PD
TC01000495.hg	BMP8A	0.00761277	-1.06471	Parental - PD > R2 + PD
TC10000609.hg	BMPR1A	0.00109396	1.05409	Parental - PD < R2 + PD
TC02001192.hg	BMPR2	0.00892524	1.05138	Parental - PD < R2 + PD
TC05000959.hg	BNIP1	0.00464453	-1.07178	Parental - PD > R2 + PD
TC10001769.hg	BNIP3	0.000881766	1.21142	Parental - PD < R2 + PD
TC01001199.hg	BNIPL	0.000778544	1.08993	Parental - PD < R2 + PD
TC04001047.hg	BOD1L1	0.00598066	1.05772	Parental - PD < R2 + PD
TC02002952.hg	BOK-AS1	0.00238967	-1.06204	Parental - PD > R2 + PD
TC02001992.hg	BOLA3	0.00876626	-1.0677	Parental - PD > R2 + PD
TC08001744.hg	BOP1	0.00137213	-1.07186	Parental - PD > R2 + PD
TC13000270.hg	BORA	0.00325801	-1.0739	Parental - PD > R2 + PD
TC07000836.hg	BPGM	3.96554e-05	1.25931	Parental - PD < R2 + PD
TC20000228.hg	BPIFA1	0.00256304	-1.0784	Parental - PD > R2 + PD
TC20000220.hg	BPIFB2	0.00967721	-1.05506	Parental - PD > R2 + PD
TC20000222.hg	BPIFB3	0.00909222	-1.05276	Parental - PD > R2 + PD
TC20000221.hg	BPIFB6	0.0014686	-1.08267	Parental - PD > R2 + PD
TC01003835.hg	BPNT1	0.000593165	1.08281	Parental - PD < R2 + PD
TC12001974.hg	BRAP	0.000565367	1.07579	Parental - PD < R2 + PD
TC07001098.hg	BRAT1	0.00424893	-1.04142	Parental - PD > R2 + PD
TC17001553.hg	BRCA1	0.00347174	-1.09001	Parental - PD > R2 + PD
TC13000111.hg	BRCA2	0.00411804	-1.12927	Parental - PD > R2 + PD
TC12001002.hg	BRI3BP	0.00137679	-1.12807	Parental - PD > R2 + PD
TC17001769.hg	BRIP1	0.000796156	1.10268	Parental - PD < R2 + PD
TC05000154.hg	BRIX1	0.00439105	-1.06621	Parental - PD > R2 + PD
TC21000459.hg	BRWD1	0.00711384	1.08284	Parental - PD < R2 + PD
TC19001275.hg	BST2	0.00303203	1.05228	Parental - PD < R2 + PD
TC11001434.hg	BTBD10	0.00210985	1.05099	Parental - PD < R2 + PD
TC12000828.hg	BTBD11	0.000619452	-1.11687	Parental - PD > R2 + PD
TC10000884.hg	BTBD16	7.29227e-06	-1.52376	Parental - PD > R2 + PD
TC17001855.hg	BTBD17	0.00874096	-1.05695	Parental - PD > R2 + PD
TC20000088.hg	BTBD3	4.36751e-06	1.16673	Parental - PD < R2 + PD
TC14001456.hg	BTBD7	0.00227606	1.06479	Parental - PD < R2 + PD
TC04001292.hg	BTC	7.56992e-05	1.15135	Parental - PD < R2 + PD
TC05000352.hg	BTF3	0.00388878	-1.03892	Parental - PD > R2 + PD
TC12001807.hg	BTG1	2.17679e-05	1.21876	Parental - PD < R2 + PD
TC06000189.hg	BTN2A1	0.00662593	1.05982	Parental - PD < R2 + PD
TC06000185.hg	BTN2A2	0.000132399	1.15196	Parental - PD < R2 + PD
TC06000186.hg	BTN3A1	0.000307312	1.19369	Parental - PD < R2 + PD
TC06000184.hg	BTN3A2	0.000212015	1.18955	Parental - PD < R2 + PD
TC06000188.hg	BTN3A3	0.000299747	1.27805	Parental - PD < R2 + PD
TC02002204.hg	BUB1	0.000895189	-1.08041	Parental - PD > R2 + PD
TC06000577.hg	BYSL	0.00130042	-1.09137	Parental - PD > R2 + PD
TC10001372.hg	C10ORF105	0.00231052	-1.05455	Parental - PD > R2 + PD
TC10001092.hg	C10ORF114	0.000790965	1.10277	Parental - PD < R2 + PD
TC10000729.hg	C10ORF2	0.00184126	-1.0591	Parental - PD > R2 + PD
TC10002947.hg	C10ORF32	0.000707566	1.11846	Parental - PD < R2 + PD
TC10000945.hg	C10ORF91	0.000739837	-1.10846	Parental - PD > R2 + PD
TC10000592.hg	C10ORF99	0.0070584	-1.07514	Parental - PD > R2 + PD
TC11000223.hg	C11ORF58	0.0059433	1.04049	Parental - PD < R2 + PD
TC11001117.hg	C11ORF63	0.000126397	1.1485	Parental - PD < R2 + PD
TC11000854.hg	C11ORF82	0.000867844	-1.13076	Parental - PD > R2 + PD
TC11002277.hg	C11ORF92	0.00760744	-1.06612	Parental - PD > R2 + PD
TC11001895.hg	C11ORF95	0.00984679	-1.03365	Parental - PD > R2 + PD
TC12000826.hg	C12ORF23	0.000635482	1.09135	Parental - PD < R2 + PD
TC12002009.hg	C12ORF49	0.00425607	1.05401	Parental - PD < R2 + PD
TC12001670.hg	C12ORF66	7.95969e-05	-1.09264	Parental - PD > R2 + PD
TC12000347.hg	C12ORF68	0.0083891	-1.04811	Parental - PD > R2 + PD
TC12001274.hg	C12ORF69	9.56567e-05	1.72037	Parental - PD < R2 + PD
TC12000818.hg	C12ORF75	0.00159102	1.09891	Parental - PD < R2 + PD
TC14001324.hg	C14ORF1	0.00321672	1.04295	Parental - PD < R2 + PD
TC14000335.hg	C14ORF101	0.00251562	1.06132	Parental - PD < R2 + PD
TC14000261.hg	C14ORF28	0.000165689	1.20059	Parental - PD < R2 + PD
TC15001231.hg	C15ORF56	0.00435874	-1.06842	Parental - PD > R2 + PD
TC16000545.hg	C16ORF86	0.000750557	-1.07277	Parental - PD > R2 + PD
TC16001086.hg	C16ORF87	0.000540022	1.06477	Parental - PD < R2 + PD
TC16000841.hg	C16ORF89	0.00898482	-1.04305	Parental - PD > R2 + PD
TC16001042.hg	C16ORF93	0.005008	-1.04978	Parental - PD > R2 + PD
TC17000563.hg	C17ORF53	0.00694775	-1.07533	Parental - PD > R2 + PD
TC17001982.hg	C17ORF62	0.00551433	-1.03609	Parental - PD > R2 + PD
TC17001953.hg	C17ORF70	0.00560567	-1.04795	Parental - PD > R2 + PD
TC17001350.hg	C17ORF75	0.00430136	1.04312	Parental - PD < R2 + PD
TC17000928.hg	C17ORF89	0.00559779	-1.04544	Parental - PD > R2 + PD
TC18000276.hg	C18ORF56	0.00754816	-1.04961	Parental - PD > R2 + PD
TC19000014.hg	C19ORF21	0.00263255	1.07856	Parental - PD < R2 + PD
TC19000998.hg	C19ORF26	0.00286775	-1.05091	Parental - PD > R2 + PD
TC19001026.hg	C19ORF35	0.00176917	-1.07331	Parental - PD > R2 + PD
TC19001208.hg	C19ORF43	0.00579297	1.04339	Parental - PD < R2 + PD
TC19001754.hg	C19ORF48	0.00360549	-1.08737	Parental - PD > R2 + PD
TC19001546.hg	C19ORF54	0.00191827	-1.05307	Parental - PD > R2 + PD
TC19000168.hg	C19ORF66	0.00165137	1.0592	Parental - PD < R2 + PD
TC01001653.hg	C1ORF106	0.00149375	-1.08028	Parental - PD > R2 + PD
TC01001476.hg	C1ORF112	0.00158946	-1.09978	Parental - PD > R2 + PD
TC01002240.hg	C1ORF126	0.000647696	-1.1674	Parental - PD > R2 + PD
TC01002083.hg	C1ORF159	0.00667287	-1.0385	Parental - PD > R2 + PD
TC01001591.hg	C1ORF21	1.9844e-05	1.17612	Parental - PD < R2 + PD
TC01001836.hg	C1ORF65	0.00127141	-1.06833	Parental - PD > R2 + PD
TC01003335.hg	C1ORF85	0.00125524	1.08715	Parental - PD < R2 + PD
TC01001863.hg	C1ORF95	0.00105592	-1.07874	Parental - PD > R2 + PD
TC17001056.hg	C1QBP	0.000187289	-1.09841	Parental - PD > R2 + PD
TC17000906.hg	C1QTNF1	0.00456699	-1.06105	Parental - PD > R2 + PD
TC11001744.hg	C1QTNF4	0.00337767	-1.05873	Parental - PD > R2 + PD
TC12001156.hg	C1R	7.67843e-06	1.30975	Parental - PD < R2 + PD
TC12003224.hg	C1S	7.29227e-06	1.25628	Parental - PD < R2 + PD
TC6_cox_hap2000244.hg	C2	4.02135e-05	1.1947	Parental - PD < R2 + PD
TC20000861.hg	C20ORF111	0.000621624	1.07954	Parental - PD < R2 + PD
TC20000764.hg	C20ORF112	0.000258542	-1.08007	Parental - PD > R2 + PD
TC20001047.hg	C20ORF201	0.00869139	-1.04837	Parental - PD > R2 + PD
TC20000114.hg	C20ORF72	0.0022336	-1.04739	Parental - PD > R2 + PD
TC20000538.hg	C20ORF96	0.00212442	1.07958	Parental - PD < R2 + PD
TC21000277.hg	C21ORF15	9.4208e-05	-1.14861	Parental - PD > R2 + PD
TC21000302.hg	C21ORF91	4.07165e-05	1.14769	Parental - PD < R2 + PD
TC21000479.hg	C2CD2	0.0007679	-1.07477	Parental - PD > R2 + PD
TC11001084.hg	C2CD2L	0.000657329	-1.06992	Parental - PD > R2 + PD
TC15001511.hg	C2CD4B	0.00184292	-1.09331	Parental - PD > R2 + PD
TC19000984.hg	C2CD4C	0.00964478	-1.05506	Parental - PD > R2 + PD
TC01003235.hg	C2CD4D	0.00219503	-1.07199	Parental - PD > R2 + PD
TC02002941.hg	C2ORF54	0.00850655	-1.04931	Parental - PD > R2 + PD
TC19001103.hg	C3	0.00402749	1.23988	Parental - PD < R2 + PD
TC03000385.hg	C3ORF14	0.00136876	-1.08196	Parental - PD > R2 + PD
TC03001756.hg	C3ORF27	0.00484038	-1.0605	Parental - PD > R2 + PD
TC03000466.hg	C3ORF38	0.00909222	1.04708	Parental - PD < R2 + PD
TC03000310.hg	C3ORF45	0.00437192	-1.05046	Parental - PD > R2 + PD
TC03000781.hg	C3ORF58	0.000893842	1.09681	Parental - PD < R2 + PD
TC03000747.hg	C3ORF72	0.00209212	1.08142	Parental - PD < R2 + PD
TC04000212.hg	C4ORF19	0.00549716	1.09455	Parental - PD < R2 + PD
TC04000420.hg	C4ORF26	0.000756543	1.57002	Parental - PD < R2 + PD
TC04001726.hg	C4ORF27	0.00493196	1.05835	Parental - PD < R2 + PD
TC04001499.hg	C4ORF3	0.000264063	1.11955	Parental - PD < R2 + PD
TC04000653.hg	C4ORF33	0.00136797	1.08719	Parental - PD < R2 + PD
TC05000026.hg	C5ORF38	0.00682745	-1.04674	Parental - PD > R2 + PD
TC05001973.hg	C5ORF4	0.00300074	-1.08376	Parental - PD > R2 + PD
TC05001274.hg	C5ORF42	7.78958e-05	1.13677	Parental - PD < R2 + PD
TC05001912.hg	C5ORF46	3.5395e-05	1.55108	Parental - PD < R2 + PD
TC05000189.hg	C5ORF51	0.00297219	1.04292	Parental - PD < R2 + PD
TC06000345.hg	C6ORF136	0.00041493	-1.09392	Parental - PD > R2 + PD
TC07001208.hg	C7ORF31	0.00095165	1.08255	Parental - PD < R2 + PD
TC07001765.hg	C7ORF60	0.000439645	1.11681	Parental - PD < R2 + PD
TC08000310.hg	C8ORF4	5.50775e-06	1.47844	Parental - PD < R2 + PD
TC08000601.hg	C8ORF47	0.00727718	-1.06497	Parental - PD > R2 + PD
TC08002618.hg	C8ORF76	0.00581633	1.04136	Parental - PD < R2 + PD
TC09001639.hg	C9ORF114	0.00414347	-1.05261	Parental - PD > R2 + PD
TC09000903.hg	C9ORF123	0.00234396	-1.06769	Parental - PD > R2 + PD
TC09001346.hg	C9ORF129	0.00171471	-1.06795	Parental - PD > R2 + PD
TC09000833.hg	C9ORF139	0.000656887	-1.07584	Parental - PD > R2 + PD
TC09000832.hg	C9ORF142	0.00863752	-1.04867	Parental - PD > R2 + PD
TC09000843.hg	C9ORF169	0.000892027	-1.07726	Parental - PD > R2 + PD
TC09000824.hg	C9ORF172	0.00393512	-1.07897	Parental - PD > R2 + PD
TC09000845.hg	C9ORF173	0.00567939	-1.05273	Parental - PD > R2 + PD
TC09001218.hg	C9ORF41	0.00434357	-1.05794	Parental - PD > R2 + PD
TC09001649.hg	C9ORF50	0.00296099	-1.07583	Parental - PD > R2 + PD
TC16000522.hg	CA7	0.00853893	-1.05747	Parental - PD > R2 + PD
TC02001379.hg	CAB39	0.0025743	1.0539	Parental - PD < R2 + PD
TC13000660.hg	CAB39L	0.00143684	-1.09739	Parental - PD > R2 + PD
TC01000725.hg	CACHD1	2.27199e-06	-1.25747	Parental - PD > R2 + PD
TC12001098.hg	CACNA1C-AS1	0.00312767	-1.07968	Parental - PD > R2 + PD
TC22000712.hg	CACNG2	0.00749127	-1.05802	Parental - PD > R2 + PD
TC17000790.hg	CACNG4	0.000189658	1.11116	Parental - PD < R2 + PD
TC17000788.hg	CACNG5	0.00501306	-1.05068	Parental - PD > R2 + PD
TC19000870.hg	CACNG6	0.00268276	-1.07302	Parental - PD > R2 + PD
TC19000074.hg	CACTIN-AS1	0.00363496	-1.04435	Parental - PD > R2 + PD
TC11002316.hg	CADM1	2.40447e-05	1.22407	Parental - PD < R2 + PD
TC07001813.hg	CADPS2	0.00110207	1.25912	Parental - PD < R2 + PD
TC12001554.hg	CALCOCO1	0.00257642	1.19115	Parental - PD < R2 + PD
TC17000631.hg	CALCOCO2	0.000843978	1.07896	Parental - PD < R2 + PD
TC07000838.hg	CALD1	3.8301e-06	1.47486	Parental - PD < R2 + PD
TC10001631.hg	CALHM2	0.00567085	1.04288	Parental - PD < R2 + PD
TC07000782.hg	CALU	0.00178918	1.0603	Parental - PD < R2 + PD
TC10001787.hg	CALY	0.000739803	-1.0627	Parental - PD > R2 + PD
TC04001486.hg	CAMK2D	0.000211138	1.18767	Parental - PD < R2 + PD
TC01002314.hg	CAMK2N1	0.000507562	1.05183	Parental - PD < R2 + PD
TC17001013.hg	CAMKK1	0.000273605	-1.12619	Parental - PD > R2 + PD
TC02000276.hg	CAMKMT	0.0023234	-1.07749	Parental - PD > R2 + PD
TC17001925.hg	CANT1	0.00289398	-1.0567	Parental - PD > R2 + PD
TC02002039.hg	CAPG	0.000575343	1.07032	Parental - PD < R2 + PD
TC11000620.hg	CAPN1	0.000200489	-1.07333	Parental - PD > R2 + PD
TC01003873.hg	CAPN8	6.01757e-06	-1.31687	Parental - PD > R2 + PD
TC16000456.hg	CAPNS2	0.000191296	-1.18938	Parental - PD > R2 + PD
TC12001745.hg	CAPS2	0.00212024	1.08945	Parental - PD < R2 + PD
TC22001492.hg	CARD10	0.00227725	-1.06256	Parental - PD > R2 + PD
TC07001102.hg	CARD11	0.000690431	-1.07758	Parental - PD > R2 + PD
TC11003506.hg	CARD16	5.05566e-05	1.31736	Parental - PD < R2 + PD
TC11003507.hg	CARD17	0.000637004	1.21591	Parental - PD < R2 + PD
TC05000186.hg	CARD6	0.000111408	1.10811	Parental - PD < R2 + PD
TC11003505.hg	CASP1	5.53762e-06	1.33733	Parental - PD < R2 + PD
TC02001176.hg	CASP10	6.48915e-05	1.32558	Parental - PD < R2 + PD
TC04001807.hg	CASP3	6.09625e-05	1.12475	Parental - PD < R2 + PD
TC10000825.hg	CASP7	0.00118822	1.06703	Parental - PD < R2 + PD
TC01001363.hg	CASQ1	0.000959967	1.11138	Parental - PD < R2 + PD
TC07003339.hg	CAV1	0.000341874	1.10492	Parental - PD < R2 + PD
TC07003340.hg	CAV2	0.00101237	1.07571	Parental - PD < R2 + PD
TC16001347.hg	CBFA2T3	0.000189876	-1.08325	Parental - PD > R2 + PD
TC11001089.hg	CBL	0.00178918	-1.0634	Parental - PD > R2 + PD
TC03001624.hg	CBLB	0.000694303	1.14735	Parental - PD < R2 + PD
TC21000431.hg	CBR3-AS1	0.000448349	1.06905	Parental - PD < R2 + PD
TC21000500.hg	CBS	0.00395945	1.05176	Parental - PD < R2 + PD
TC04000142.hg	CC2D2A	0.00159006	1.07215	Parental - PD < R2 + PD
TC09001640.hg	CCBL1	0.00054909	-1.07614	Parental - PD > R2 + PD
TC04000564.hg	CCDC109B	8.99378e-05	1.12468	Parental - PD < R2 + PD
TC04000897.hg	CCDC111	0.00512849	1.04659	Parental - PD < R2 + PD
TC05001688.hg	CCDC112	0.00812842	1.04734	Parental - PD < R2 + PD
TC16000501.hg	CCDC113	0.00260935	1.08231	Parental - PD < R2 + PD
TC22000094.hg	CCDC116	0.00671202	-1.04866	Parental - PD > R2 + PD
TC05001437.hg	CCDC125	0.00638411	1.04965	Parental - PD < R2 + PD
TC07000149.hg	CCDC126	0.00536229	1.06533	Parental - PD < R2 + PD
TC07000552.hg	CCDC132	0.00210777	1.06675	Parental - PD < R2 + PD
TC02000669.hg	CCDC138	0.00129381	-1.13767	Parental - PD > R2 + PD
TC17002870.hg	CCDC144A	0.00375148	1.1181	Parental - PD < R2 + PD
TC17000252.hg	CCDC144C	0.00170898	1.18276	Parental - PD < R2 + PD
TC07003312.hg	CCDC146	0.00625483	1.16553	Parental - PD < R2 + PD
TC04001088.hg	CCDC149	0.00043108	1.12918	Parental - PD < R2 + PD
TC03000088.hg	CCDC174	0.00112093	1.07754	Parental - PD < R2 + PD
TC14000454.hg	CCDC176	0.000920445	1.11615	Parental - PD < R2 + PD
TC14001261.hg	CCDC177	0.00782271	-1.09694	Parental - PD > R2 + PD
TC01002576.hg	CCDC23	0.000551802	1.07979	Parental - PD < R2 + PD
TC01006321.hg	CCDC30	0.00927416	1.09181	Parental - PD < R2 + PD
TC11001508.hg	CCDC34	0.00160753	-1.08637	Parental - PD > R2 + PD
TC03001052.hg	CCDC50	2.17679e-05	1.12732	Parental - PD < R2 + PD
TC12001886.hg	CCDC53	0.00632171	1.04306	Parental - PD < R2 + PD
TC03001702.hg	CCDC58	0.00478072	-1.07806	Parental - PD > R2 + PD
TC07001740.hg	CCDC71L	0.000102442	1.14015	Parental - PD < R2 + PD
TC03001651.hg	CCDC80	2.23089e-06	1.72455	Parental - PD < R2 + PD
TC11001079.hg	CCDC84	0.00134394	1.06536	Parental - PD < R2 + PD
TC11000518.hg	CCDC86	0.00604288	-1.07985	Parental - PD > R2 + PD
TC02001860.hg	CCDC88A	3.30089e-05	-1.36782	Parental - PD > R2 + PD
TC14001436.hg	CCDC88C	0.000181716	-1.0913	Parental - PD > R2 + PD
TC12002094.hg	CCDC92	0.000493717	1.05894	Parental - PD < R2 + PD
TC19000084.hg	CCDC94	0.00827896	1.04944	Parental - PD < R2 + PD
TC09001044.hg	CCL19	0.00188586	-1.07759	Parental - PD > R2 + PD
TC16000487.hg	CCL22	0.000305776	-1.12949	Parental - PD > R2 + PD
TC17001378.hg	CCL5	0.00709571	1.39593	Parental - PD < R2 + PD
TC05000298.hg	CCNB1	0.00403983	-1.08381	Parental - PD > R2 + PD
TC11000718.hg	CCND1	0.000216736	-1.10021	Parental - PD > R2 + PD
TC15000325.hg	CCNDBP1	0.00647741	1.0941	Parental - PD < R2 + PD
TC16000072.hg	CCNF	0.000164765	-1.10403	Parental - PD > R2 + PD
TC05000906.hg	CCNG1	0.00176608	-1.04727	Parental - PD > R2 + PD
TC10000679.hg	CCNJ	0.00513564	1.04878	Parental - PD < R2 + PD
TC05002007.hg	CCNJL	0.000616055	-1.07253	Parental - PD > R2 + PD
TC01002095.hg	CCNL2	0.00541247	1.06464	Parental - PD < R2 + PD
TC02000878.hg	CCNT2	0.00898286	1.04232	Parental - PD < R2 + PD
TC10000240.hg	CCNY	0.00957195	-1.03421	Parental - PD > R2 + PD
TC03000257.hg	CCRL2	0.00707836	-1.08918	Parental - PD > R2 + PD
TC10000596.hg	CCSER2	0.00318193	1.04453	Parental - PD < R2 + PD
TC12000616.hg	CCT2	0.00430183	-1.05607	Parental - PD > R2 + PD
TC01003337.hg	CCT3	0.00149172	-1.06304	Parental - PD > R2 + PD
TC02001895.hg	CCT4	0.00207893	-1.06259	Parental - PD > R2 + PD
TC07000338.hg	CCT6A	0.00506351	-1.0622	Parental - PD > R2 + PD
TC02000440.hg	CCT7	0.00141785	-1.06395	Parental - PD > R2 + PD
TC21000353.hg	CCT8	0.0037667	-1.05245	Parental - PD > R2 + PD
TC06000737.hg	CD109	0.000192729	-1.13856	Parental - PD > R2 + PD
TC05001861.hg	CD14	0.00869857	1.13895	Parental - PD < R2 + PD
TC01001022.hg	CD2	0.00427299	-1.10541	Parental - PD > R2 + PD
TC19002611.hg	CD22	0.000109065	1.27413	Parental - PD < R2 + PD
TC0Y000182.hg	CD24	0.00058742	1.09982	Parental - PD < R2 + PD
TC12001137.hg	CD27-AS1	0.00272525	1.05796	Parental - PD < R2 + PD
TC09000037.hg	CD274	1.44579e-06	1.44236	Parental - PD < R2 + PD
TC07000509.hg	CD36	0.000678599	1.16321	Parental - PD < R2 + PD
TC19000646.hg	CD3EAP	0.000623949	-1.10154	Parental - PD > R2 + PD
TC11001061.hg	CD3G	0.00790206	-1.07986	Parental - PD > R2 + PD
TC11000332.hg	CD44	0.0026916	-1.07072	Parental - PD > R2 + PD
TC03001629.hg	CD47	0.000137622	1.15169	Parental - PD < R2 + PD
TC11000526.hg	CD5	0.00755188	-1.05812	Parental - PD > R2 + PD
TC01001736.hg	CD55	0.000560936	1.18251	Parental - PD < R2 + PD
TC17000103.hg	CD68	1.71394e-05	-1.16027	Parental - PD > R2 + PD
TC17001978.hg	CD7	0.00289012	-1.05119	Parental - PD > R2 + PD
TC05001936.hg	CD74	0.000890426	1.26745	Parental - PD < R2 + PD
TC11000374.hg	CD82	0.000773821	-1.08024	Parental - PD > R2 + PD
TC06000099.hg	CD83	0.00571618	1.04994	Parental - PD < R2 + PD
TC03000563.hg	CD96	0.00235493	-1.16267	Parental - PD > R2 + PD
TC0Y000014.hg	CD99	0.000985846	1.05834	Parental - PD < R2 + PD
TC0Y000013.hg	CD99P1	0.000546533	1.15256	Parental - PD < R2 + PD
TC01000261.hg	CDA	4.37605e-07	1.49779	Parental - PD < R2 + PD
TC13000197.hg	CDADC1	0.000269275	1.09585	Parental - PD < R2 + PD
TC10000092.hg	CDC123	0.00232407	-1.06606	Parental - PD > R2 + PD
TC13000435.hg	CDC16	0.00577986	1.03898	Parental - PD < R2 + PD
TC03001374.hg	CDC25A	0.000567162	-1.16647	Parental - PD > R2 + PD
TC19000007.hg	CDC34	0.00852238	1.05164	Parental - PD < R2 + PD
TC09000031.hg	CDC37L1	0.000324408	1.07558	Parental - PD < R2 + PD
TC02001746.hg	CDC42EP3	4.12615e-05	1.18295	Parental - PD < R2 + PD
TC17001849.hg	CDC42EP4	0.000507562	-1.12858	Parental - PD > R2 + PD
TC19001849.hg	CDC42EP5	0.000824474	-1.10107	Parental - PD > R2 + PD
TC01003218.hg	CDC42SE1	0.00117135	-1.05866	Parental - PD > R2 + PD
TC05000623.hg	CDC42SE2	0.00175633	1.05786	Parental - PD < R2 + PD
TC08000196.hg	CDCA2	0.00426673	-1.07627	Parental - PD > R2 + PD
TC12001151.hg	CDCA3	0.00205844	-1.08815	Parental - PD > R2 + PD
TC14001563.hg	CDCA4	0.00611126	-1.03681	Parental - PD > R2 + PD
TC02001035.hg	CDCA7	0.00117868	-1.2022	Parental - PD > R2 + PD
TC01000476.hg	CDCA8	0.00909222	-1.06657	Parental - PD > R2 + PD
TC01002682.hg	CDCP2	0.00193843	-1.07189	Parental - PD > R2 + PD
TC05001205.hg	CDH10	9.4309e-07	1.45027	Parental - PD < R2 + PD
TC18000433.hg	CDH2	0.00208894	1.22556	Parental - PD < R2 + PD
TC16000558.hg	CDH3	0.00202158	-1.0442	Parental - PD > R2 + PD
TC16000830.hg	CDIP1	0.00313621	-1.05099	Parental - PD > R2 + PD
TC10000373.hg	CDK1	0.000748484	-1.10099	Parental - PD > R2 + PD
TC07003336.hg	CDK14	1.99687e-05	1.4746	Parental - PD < R2 + PD
TC01001710.hg	CDK18	0.00363496	-1.04331	Parental - PD > R2 + PD
TC11001987.hg	CDK2AP2	0.00683225	-1.04805	Parental - PD > R2 + PD
TC07002027.hg	CDK5	0.000755521	1.06341	Parental - PD < R2 + PD
TC07001603.hg	CDK6	0.00156587	1.0763	Parental - PD < R2 + PD
TC06000132.hg	CDKAL1	0.000972369	-1.06829	Parental - PD > R2 + PD
TC06000532.hg	CDKN1A	0.00031308	1.0614	Parental - PD < R2 + PD
TC12000178.hg	CDKN1B	0.0008913	1.08396	Parental - PD < R2 + PD
TC04000889.hg	CDKN2AIP	0.000247301	1.16312	Parental - PD < R2 + PD
TC05001788.hg	CDKN2AIPNL	0.0037609	-1.07947	Parental - PD > R2 + PD
TC16000948.hg	CDR2	0.00348707	1.09766	Parental - PD < R2 + PD
TC17002888.hg	CDRT1	0.000221977	1.10478	Parental - PD < R2 + PD
TC16000686.hg	CDT1	0.00113677	-1.10777	Parental - PD > R2 + PD
TC13000513.hg	CDX2	0.000990851	-1.08609	Parental - PD > R2 + PD
TC06000044.hg	CDYL	0.00940491	1.04511	Parental - PD < R2 + PD
TC19001575.hg	CEACAM1	2.27078e-05	-1.27694	Parental - PD > R2 + PD
TC19000625.hg	CEACAM19	0.00105874	1.08388	Parental - PD < R2 + PD
TC19000585.hg	CEACAM3	0.00048629	-1.07734	Parental - PD > R2 + PD
TC19000583.hg	CEACAM5	3.15404e-07	-1.94574	Parental - PD > R2 + PD
TC19000584.hg	CEACAM6	3.15404e-07	-1.85532	Parental - PD > R2 + PD
TC19001560.hg	CEACAM7	0.00175619	-1.38741	Parental - PD > R2 + PD
TC19001576.hg	CEACAM8	0.00119446	-1.1256	Parental - PD > R2 + PD
TC08001190.hg	CEBPD	0.00234243	1.06387	Parental - PD < R2 + PD
TC22001480.hg	CECR1	0.00246983	-1.12032	Parental - PD > R2 + PD
TC22000023.hg	CECR2	0.00677539	-1.10454	Parental - PD > R2 + PD
TC22000470.hg	CECR6	0.00189129	-1.08532	Parental - PD > R2 + PD
TC09000767.hg	CEL	1.29765e-05	-1.1685	Parental - PD > R2 + PD
TC19000068.hg	CELF5	0.00682947	-1.05305	Parental - PD > R2 + PD
TC09000768.hg	CELP	2.39985e-05	-1.15369	Parental - PD > R2 + PD
TC22000889.hg	CELSR1	0.000407292	-1.07986	Parental - PD > R2 + PD
TC01000941.hg	CELSR2	0.00869857	-1.0483	Parental - PD > R2 + PD
TC16000784.hg	CEMP1	0.00655571	-1.06136	Parental - PD > R2 + PD
TC11001246.hg	CEND1	0.00839057	-1.04634	Parental - PD > R2 + PD
TC20000578.hg	CENPB	0.00823825	-1.07075	Parental - PD > R2 + PD
TC04001249.hg	CENPC1	0.00220251	1.09296	Parental - PD < R2 + PD
TC17001173.hg	CENPV	0.000477545	-1.11955	Parental - PD > R2 + PD
TC17002856.hg	CEP112	0.000146034	1.15832	Parental - PD < R2 + PD
TC01004038.hg	CEP170	0.00429343	1.06801	Parental - PD < R2 + PD
TC14000826.hg	CEP170B	0.00804565	-1.03278	Parental - PD > R2 + PD
TC04000604.hg	CEP170P1	0.00349407	1.09199	Parental - PD < R2 + PD
TC01001558.hg	CEP350	0.000151302	1.11377	Parental - PD < R2 + PD
TC07001863.hg	CEP41	0.000263453	-1.09812	Parental - PD > R2 + PD
TC04000859.hg	CEP44	0.00112153	1.08383	Parental - PD < R2 + PD
TC06000871.hg	CEP57L1	0.00101936	1.06898	Parental - PD < R2 + PD
TC06002058.hg	CEP85L	0.00226602	1.0919	Parental - PD < R2 + PD
TC17000778.hg	CEP95	0.000821132	1.06577	Parental - PD < R2 + PD
TC09000690.hg	CERCAM	0.00157424	1.05892	Parental - PD < R2 + PD
TC22000890.hg	CERK	0.000241798	-1.10416	Parental - PD > R2 + PD
TC01003215.hg	CERS2	0.00344713	-1.03965	Parental - PD > R2 + PD
TC19000144.hg	CERS4	0.00136753	1.07288	Parental - PD < R2 + PD
TC02000996.hg	CERS6	9.6748e-05	-1.09216	Parental - PD > R2 + PD
TC6_mann_hap4000196.hg	CFB	0.000779513	1.34225	Parental - PD < R2 + PD
TC16001278.hg	CFDP1	0.00283884	1.04237	Parental - PD < R2 + PD
TC01006291.hg	CFH	0.00043	-1.38829	Parental - PD > R2 + PD
TC04001466.hg	CFI	2.88688e-05	1.77108	Parental - PD < R2 + PD
TC14001029.hg	CFL2	1.47521e-05	1.12405	Parental - PD < R2 + PD
TC02001174.hg	CFLAR	0.00977045	1.06928	Parental - PD < R2 + PD
TC02000310.hg	CHAC2	0.00296336	-1.1199	Parental - PD > R2 + PD
TC17001689.hg	CHAD	0.00432826	-1.0538	Parental - PD > R2 + PD
TC22000568.hg	CHCHD10	5.05566e-05	-1.16092	Parental - PD > R2 + PD
TC07001408.hg	CHCHD2	0.00495337	-1.05222	Parental - PD > R2 + PD
TC03001193.hg	CHCHD4	0.0007679	-1.07061	Parental - PD > R2 + PD
TC01001112.hg	CHD1L	0.00904667	-1.06199	Parental - PD > R2 + PD
TC17000120.hg	CHD3	0.00281983	1.0511	Parental - PD < R2 + PD
TC08000412.hg	CHD7	0.000702225	-1.11429	Parental - PD > R2 + PD
TC0X000403.hg	CHIC1	0.00043	1.09622	Parental - PD < R2 + PD
TC04001201.hg	CHIC2	0.0025566	1.12454	Parental - PD < R2 + PD
TC11001253.hg	CHID1	0.000959967	-1.06315	Parental - PD > R2 + PD
TC01004027.hg	CHML	0.0018964	1.08208	Parental - PD < R2 + PD
TC18000059.hg	CHMP1B	0.00880471	1.08226	Parental - PD < R2 + PD
TC19001922.hg	CHMP2A	0.00502907	1.0599	Parental - PD < R2 + PD
TC07003388.hg	CHN2	0.00151882	-1.0879	Parental - PD > R2 + PD
TC15000304.hg	CHP1	0.00872407	-1.03608	Parental - PD > R2 + PD
TC11001719.hg	CHRM4	0.00178242	-1.12065	Parental - PD > R2 + PD
TC15000732.hg	CHRNA5	0.00270444	-1.0879	Parental - PD > R2 + PD
TC02001403.hg	CHRNG	0.00859834	-1.05035	Parental - PD > R2 + PD
TC12000812.hg	CHST11	0.00921328	1.06416	Parental - PD < R2 + PD
TC03000658.hg	CHST13	0.00417366	-1.0562	Parental - PD > R2 + PD
TC10001725.hg	CHST15	0.0012027	1.08347	Parental - PD < R2 + PD
TC10000445.hg	CHST3	0.00501436	1.08085	Parental - PD < R2 + PD
TC16002090.hg	CHST5	0.00247375	-1.08823	Parental - PD > R2 + PD
TC16001281.hg	CHST6	0.000790489	-1.08291	Parental - PD > R2 + PD
TC16000032.hg	CHTF18	0.00964478	-1.04498	Parental - PD > R2 + PD
TC16001218.hg	CHTF8	0.000770703	-1.06028	Parental - PD > R2 + PD
TC14002299.hg	CHURC1	0.00993125	1.04986	Parental - PD < R2 + PD
TC02000580.hg	CIAO1	0.0061717	-1.035	Parental - PD > R2 + PD
TC19000377.hg	CILP2	0.00774291	-1.05753	Parental - PD > R2 + PD
TC02002538.hg	CIR1	0.00186679	1.09577	Parental - PD < R2 + PD
TC19000034.hg	CIRBP	0.000770598	1.07647	Parental - PD < R2 + PD
TC16000564.hg	CIRH1A	0.00125843	-1.09365	Parental - PD > R2 + PD
TC04000529.hg	CISD2	0.00956711	1.04464	Parental - PD < R2 + PD
TC03001435.hg	CISH	0.0056302	-1.06132	Parental - PD > R2 + PD
TC06002168.hg	CITED2	0.000424418	1.20759	Parental - PD < R2 + PD
TC02002217.hg	CKAP2L	0.00443615	-1.06874	Parental - PD > R2 + PD
TC11001724.hg	CKAP5	0.00473953	-1.05393	Parental - PD > R2 + PD
TC16002076.hg	CKLF	0.000288701	-1.0674	Parental - PD > R2 + PD
TC01001280.hg	CKS1B	0.00591712	-1.07137	Parental - PD > R2 + PD
TC01000821.hg	CLCA2	0.00219975	-1.10496	Parental - PD > R2 + PD
TC03002069.hg	CLCN2	0.00228548	-1.07094	Parental - PD > R2 + PD
TC04000845.hg	CLCN3	0.00130106	1.06782	Parental - PD < R2 + PD
TC0X000038.hg	CLCN4	0.000135327	-1.11498	Parental - PD > R2 + PD
TC03002108.hg	CLDN1	0.000157054	-1.22415	Parental - PD > R2 + PD
TC01002573.hg	CLDN19	0.00178877	-1.06855	Parental - PD > R2 + PD
TC12003207.hg	CLEC12A	0.00769424	-1.25687	Parental - PD > R2 + PD
TC12001215.hg	CLEC7A	1.03959e-06	1.48764	Parental - PD < R2 + PD
TC09001748.hg	CLIC3	0.000135415	1.19239	Parental - PD < R2 + PD
TC01000314.hg	CLIC4	0.000169694	1.15233	Parental - PD < R2 + PD
TC06001768.hg	CLIC5	0.00100833	1.19752	Parental - PD < R2 + PD
TC12002073.hg	CLIP1	0.000603973	1.08557	Parental - PD < R2 + PD
TC02000192.hg	CLIP4	0.000212942	1.24739	Parental - PD < R2 + PD
TC02002666.hg	CLK1	0.00273313	1.13169	Parental - PD < R2 + PD
TC05002125.hg	CLK4	0.000770015	1.15952	Parental - PD < R2 + PD
TC14001474.hg	CLMN	0.000561931	-1.1074	Parental - PD > R2 + PD
TC16002064.hg	CLN3	0.00972862	-1.03398	Parental - PD > R2 + PD
TC15001592.hg	CLN6	0.000178584	-1.12354	Parental - PD > R2 + PD
TC11002058.hg	CLPB	0.000438678	-1.11111	Parental - PD > R2 + PD
TC06001667.hg	CLPS	0.00302371	-1.05689	Parental - PD > R2 + PD
TC19000637.hg	CLPTM1	0.000237959	-1.05487	Parental - PD > R2 + PD
TC05001107.hg	CLPTM1L	0.00272581	-1.04373	Parental - PD > R2 + PD
TC05002093.hg	CLTB	0.00778013	1.05284	Parental - PD < R2 + PD
TC16000125.hg	CLUAP1	9.55068e-05	1.10881	Parental - PD < R2 + PD
TC17000999.hg	CLUH	0.000126302	-1.11645	Parental - PD > R2 + PD
TC06000951.hg	CLVS2	9.78526e-05	1.28804	Parental - PD < R2 + PD
TC06001332.hg	CMAHP	0.00323651	1.11244	Parental - PD < R2 + PD
TC16001296.hg	CMC2	0.00101631	-1.06464	Parental - PD > R2 + PD
TC16000640.hg	CMIP	9.4208e-05	-1.07623	Parental - PD > R2 + PD
TC16001171.hg	CMTM4	0.00130106	-1.06441	Parental - PD > R2 + PD
TC03000161.hg	CMTM7	0.000465291	-1.08175	Parental - PD > R2 + PD
TC03000159.hg	CMTM8	0.000253633	-1.14064	Parental - PD > R2 + PD
TC16000435.hg	CNEP1R1	0.00507232	1.07057	Parental - PD < R2 + PD
TC14001149.hg	CNIH	0.00223306	-1.04737	Parental - PD > R2 + PD
TC01002891.hg	CNN3	1.93971e-05	1.24669	Parental - PD < R2 + PD
TC10000769.hg	CNNM2	9.17328e-07	1.37459	Parental - PD < R2 + PD
TC07000612.hg	CNPY4	0.00403793	1.07364	Parental - PD < R2 + PD
TC09000084.hg	CNTLN	0.000420681	1.12367	Parental - PD < R2 + PD
TC12000311.hg	CNTN1	0.000269558	1.17216	Parental - PD < R2 + PD
TC07001327.hg	COA1	0.00709281	-1.04717	Parental - PD > R2 + PD
TC11002071.hg	COA4	0.00112153	-1.06389	Parental - PD > R2 + PD
TC17000529.hg	COASY	0.000263453	-1.07601	Parental - PD > R2 + PD
TC07001377.hg	COBL	0.000329366	1.14295	Parental - PD < R2 + PD
TC02002487.hg	COBLL1	0.000642536	1.10542	Parental - PD < R2 + PD
TC16001239.hg	COG4	0.0033571	-1.04449	Parental - PD > R2 + PD
TC13000137.hg	COG6	0.000358557	1.11384	Parental - PD < R2 + PD
TC16000960.hg	COG7	0.00706288	-1.05845	Parental - PD > R2 + PD
TC06001879.hg	COL12A1	2.0834e-05	1.31588	Parental - PD < R2 + PD
TC13000872.hg	COL4A1	0.000176891	1.10977	Parental - PD < R2 + PD
TC13000392.hg	COL4A2	0.00956609	1.05	Parental - PD < R2 + PD
TC02001361.hg	COL4A3	0.00104763	1.2081	Parental - PD < R2 + PD
TC02002832.hg	COL4A4	0.000419738	1.13395	Parental - PD < R2 + PD
TC09000787.hg	COL5A1	0.000760488	1.06978	Parental - PD < R2 + PD
TC02002612.hg	COL5A2	0.00898482	-1.05425	Parental - PD > R2 + PD
TC03001892.hg	COMMD2	0.000419831	1.08362	Parental - PD < R2 + PD
TC10002934.hg	COMMD3	4.51432e-05	1.15455	Parental - PD < R2 + PD
TC20000766.hg	COMMD7	0.00973296	1.03657	Parental - PD < R2 + PD
TC04001167.hg	COMMD8	0.000380717	1.13074	Parental - PD < R2 + PD
TC11001557.hg	COMMD9	0.00898689	1.04344	Parental - PD < R2 + PD
TC07003379.hg	COPG2	0.00394815	-1.05222	Parental - PD > R2 + PD
TC06001963.hg	COQ3	0.00746479	-1.08786	Parental - PD > R2 + PD
TC16000490.hg	COQ9	0.00620449	-1.04212	Parental - PD > R2 + PD
TC12001939.hg	CORO1C	0.00387692	1.04686	Parental - PD < R2 + PD
TC09001404.hg	CORO2A	0.00012811	-1.12831	Parental - PD > R2 + PD
TC16001314.hg	COTL1	0.000874098	-1.08555	Parental - PD > R2 + PD
TC17000162.hg	COX10	1.28245e-05	-1.1426	Parental - PD > R2 + PD
TC10001584.hg	COX15	0.00462225	-1.04785	Parental - PD > R2 + PD
TC16001055.hg	COX6A2	0.0015484	-1.09661	Parental - PD > R2 + PD
TC0X000423.hg	COX7B	0.000571648	-1.06307	Parental - PD > R2 + PD
TC04001164.hg	COX7B2	1.89335e-05	1.26265	Parental - PD < R2 + PD
TC03001884.hg	CP	0.00269276	-1.47482	Parental - PD > R2 + PD
TC07000810.hg	CPA4	0.00359019	1.10266	Parental - PD < R2 + PD
TC17000349.hg	CPD	0.00239175	-1.05454	Parental - PD > R2 + PD
TC04000140.hg	CPEB2	0.000638909	1.11823	Parental - PD < R2 + PD
TC12001705.hg	CPM	9.05119e-05	1.25856	Parental - PD < R2 + PD
TC03002130.hg	CPN2	0.000322464	-1.1454	Parental - PD > R2 + PD
TC16000700.hg	CPNE7	0.00922959	-1.04393	Parental - PD > R2 + PD
TC02001246.hg	CPS1	5.785e-07	2.05162	Parental - PD < R2 + PD
TC14000568.hg	CPSF2	0.00158471	-1.06465	Parental - PD > R2 + PD
TC02000047.hg	CPSF3	0.00720814	-1.06736	Parental - PD > R2 + PD
TC11002009.hg	CPT1A	0.0079979	-1.05919	Parental - PD > R2 + PD
TC01000651.hg	CPT2	0.000341874	-1.1282	Parental - PD > R2 + PD
TC07001236.hg	CPVL	0.000591126	-1.12435	Parental - PD > R2 + PD
TC09000629.hg	CRB2	0.0066255	-1.04718	Parental - PD > R2 + PD
TC03001123.hg	CRBN	0.00043	1.13387	Parental - PD < R2 + PD
TC02001229.hg	CREB1	0.00789555	1.04689	Parental - PD < R2 + PD
TC07001898.hg	CREB3L2	0.00308183	1.09687	Parental - PD < R2 + PD
TC12000176.hg	CREBL2	0.00925658	1.0465	Parental - PD < R2 + PD
TC05000958.hg	CREBRF	0.00399674	1.20287	Parental - PD < R2 + PD
TC01003481.hg	CREG1	0.000438678	-1.11358	Parental - PD > R2 + PD
TC17_ctg5_hap1000028.hg	CRHR1	0.00128215	-1.06963	Parental - PD > R2 + PD
TC02000230.hg	CRIM1	0.00116274	1.18625	Parental - PD < R2 + PD
TC06001785.hg	CRISP3	0.00682745	1.44378	Parental - PD < R2 + PD
TC08000498.hg	CRISPLD1	4.74003e-05	1.64846	Parental - PD < R2 + PD
TC07000521.hg	CROT	0.000161657	1.12898	Parental - PD < R2 + PD
TC05001532.hg	CRSP8P	0.00776385	-1.06376	Parental - PD > R2 + PD
TC15000866.hg	CRTC3	0.00800099	1.04283	Parental - PD < R2 + PD
TC21000207.hg	CRYAA	0.00714872	-1.06047	Parental - PD > R2 + PD
TC22000163.hg	CRYBB2P1	0.0035824	1.05221	Parental - PD < R2 + PD
TC22000160.hg	CRYBB3	0.00706835	-1.05595	Parental - PD > R2 + PD
TC03000480.hg	CRYBG3	0.000567643	-1.09594	Parental - PD > R2 + PD
TC02004933.hg	CRYGD	0.00232188	-1.0566	Parental - PD > R2 + PD
TC21001057.hg	CRYZL1	0.00438966	1.05075	Parental - PD < R2 + PD
TC12003213.hg	CS	0.00426541	-1.05491	Parental - PD > R2 + PD
TC0X000741.hg	CSAG1	0.0043963	1.05865	Parental - PD < R2 + PD
TC20000384.hg	CSE1L	0.001636	-1.08875	Parental - PD > R2 + PD
TC0Y000006.hg	CSF2RA	0.00869857	-1.07086	Parental - PD > R2 + PD
TC01002512.hg	CSF3R	0.00178877	1.12409	Parental - PD < R2 + PD
TC10000269.hg	CSGALNACT2	0.000386565	1.0946	Parental - PD < R2 + PD
TC15000685.hg	CSK	0.00476579	-1.03863	Parental - PD > R2 + PD
TC12001501.hg	CSRNP2	0.00715784	1.04039	Parental - PD < R2 + PD
TC20000718.hg	CST1	0.000219777	-1.12542	Parental - PD > R2 + PD
TC20000717.hg	CST4	3.95912e-05	-1.20857	Parental - PD > R2 + PD
TC20000720.hg	CST5	0.000627322	1.20364	Parental - PD < R2 + PD
TC11000651.hg	CST6	0.000136715	1.16949	Parental - PD < R2 + PD
TC03000630.hg	CSTA	3.30089e-05	-1.38817	Parental - PD > R2 + PD
TC21000509.hg	CSTB	0.00125589	-1.07323	Parental - PD > R2 + PD
TC0X000470.hg	CSTF2	0.00212533	-1.08651	Parental - PD > R2 + PD
TC11001536.hg	CSTF3	0.00275431	-1.0569	Parental - PD > R2 + PD
TC05000080.hg	CT49	0.00268163	-1.07515	Parental - PD > R2 + PD
TC14002296.hg	CTAGE5	0.00157424	1.05048	Parental - PD < R2 + PD
TC04000963.hg	CTBP1	0.00264871	-1.04165	Parental - PD > R2 + PD
TC01002819.hg	CTBS	0.000888393	1.10924	Parental - PD < R2 + PD
TC17001111.hg	CTC1	0.00342278	-1.05165	Parental - PD > R2 + PD
TC03000182.hg	CTDSPL	0.00274572	-1.04725	Parental - PD > R2 + PD
TC01000757.hg	CTH	0.000379834	1.12419	Parental - PD < R2 + PD
TC01002187.hg	CTNNBIP1	0.00650132	-1.03932	Parental - PD > R2 + PD
TC01000520.hg	CTPS1	0.000249434	1.1274	Parental - PD < R2 + PD
TC16000617.hg	CTRB1	0.00459678	-1.04691	Parental - PD > R2 + PD
TC16001275.hg	CTRB2	0.00660085	-1.04528	Parental - PD > R2 + PD
TC01000188.hg	CTRC	0.00588938	-1.04789	Parental - PD > R2 + PD
TC20000361.hg	CTSA	0.00159231	1.04201	Parental - PD < R2 + PD
TC11003472.hg	CTSD	0.00018471	-1.10903	Parental - PD > R2 + PD
TC11001971.hg	CTSF	0.00404719	1.10894	Parental - PD < R2 + PD
TC09000400.hg	CTSL1	0.000103576	1.09485	Parental - PD < R2 + PD
TC09000401.hg	CTSL3	0.00475606	1.07185	Parental - PD < R2 + PD
TC04001670.hg	CTSO	0.000756416	1.39226	Parental - PD < R2 + PD
TC01003210.hg	CTSS	0.0013762	1.2167	Parental - PD < R2 + PD
TC01000987.hg	CTTNBP2NL	0.0004034	1.10716	Parental - PD < R2 + PD
TC16000683.hg	CTU2	0.00572179	-1.0565	Parental - PD > R2 + PD
TC19001123.hg	CTXN1	0.00411459	-1.0483	Parental - PD > R2 + PD
TC0X001326.hg	CUL4B	0.000175241	1.08181	Parental - PD < R2 + PD
TC11000977.hg	CUL5	0.00702286	1.04128	Parental - PD < R2 + PD
TC07000650.hg	CUX1	0.00219287	1.08912	Parental - PD < R2 + PD
TC21000049.hg	CXADR	4.42091e-05	-1.18047	Parental - PD > R2 + PD
TC15001028.hg	CXADRP2	0.00126486	-1.26506	Parental - PD > R2 + PD
TC04001305.hg	CXCL10	0.00710729	1.07279	Parental - PD < R2 + PD
TC17001029.hg	CXCL16	0.00544547	1.07718	Parental - PD < R2 + PD
TC19001574.hg	CXCL17	0.00123624	1.23236	Parental - PD < R2 + PD
TC02002767.hg	CXCR1	0.00788335	-1.09269	Parental - PD > R2 + PD
TC0X001128.hg	CXCR3	0.00230137	-1.06243	Parental - PD > R2 + PD
TC02001437.hg	CXCR7	0.00125056	1.06721	Parental - PD < R2 + PD
TC0X000904.hg	CXORF23	0.00018917	1.14264	Parental - PD < R2 + PD
TC0X000021.hg	CXORF28	0.00250059	-1.08824	Parental - PD > R2 + PD
TC0X001310.hg	CXORF56	0.00252791	1.05612	Parental - PD < R2 + PD
TC0X000293.hg	CXORF67	0.00818431	-1.04352	Parental - PD > R2 + PD
TC02001489.hg	CXXC11	0.00635274	-1.06375	Parental - PD > R2 + PD
TC18000574.hg	CYB5A	0.000208321	-1.10306	Parental - PD > R2 + PD
TC16000569.hg	CYB5B	0.00028955	-1.13646	Parental - PD > R2 + PD
TC01003712.hg	CYB5R1	6.51776e-05	1.25475	Parental - PD < R2 + PD
TC11001372.hg	CYB5R2	0.00427809	1.05782	Parental - PD < R2 + PD
TC16001339.hg	CYBA	0.00350918	-1.0562	Parental - PD > R2 + PD
TC02001021.hg	CYBRD1	0.000558323	1.18279	Parental - PD < R2 + PD
TC08000840.hg	CYC1	0.00144609	-1.07144	Parental - PD > R2 + PD
TC07001207.hg	CYCS	0.000623949	-1.10845	Parental - PD > R2 + PD
TC01001331.hg	CYCSP52	0.00498485	-1.09559	Parental - PD > R2 + PD
TC17001902.hg	CYGB	0.00552795	-1.06597	Parental - PD > R2 + PD
TC16000443.hg	CYLD	0.000534876	1.19559	Parental - PD < R2 + PD
TC15001647.hg	CYP1A1	2.32796e-06	1.77966	Parental - PD < R2 + PD
TC20000962.hg	CYP24A1	0.00119537	-1.18809	Parental - PD > R2 + PD
TC10000662.hg	CYP26C1	0.00617184	-1.05143	Parental - PD > R2 + PD
TC02002277.hg	CYP27C1	0.000558868	-1.07236	Parental - PD > R2 + PD
TC19000571.hg	CYP2B6	0.00130922	-1.12284	Parental - PD > R2 + PD
TC22001430.hg	CYP2D6	0.00868091	-1.03862	Parental - PD > R2 + PD
TC22001431.hg	CYP2D7P1	0.005008	-1.04362	Parental - PD > R2 + PD
TC19000573.hg	CYP2F1	5.51885e-05	-1.2198	Parental - PD > R2 + PD
TC01002717.hg	CYP2J2	0.00288634	-1.09533	Parental - PD > R2 + PD
TC19000575.hg	CYP2S1	1.16655e-05	-1.1085	Parental - PD > R2 + PD
TC04000555.hg	CYP2U1	0.00608017	1.05625	Parental - PD < R2 + PD
TC19001262.hg	CYP4F11	0.00148159	-1.19943	Parental - PD > R2 + PD
TC19000272.hg	CYP4F22	6.02537e-05	-1.1928	Parental - PD > R2 + PD
TC18000082.hg	CYP4F35P	0.00322403	-1.12689	Parental - PD > R2 + PD
TC01000593.hg	CYP4X1	0.000966429	1.12852	Parental - PD < R2 + PD
TC03001328.hg	CYP8B1	0.00557881	-1.07506	Parental - PD > R2 + PD
TC01000818.hg	CYR61	0.000849614	1.27716	Parental - PD < R2 + PD
TC05000723.hg	CYSTM1	0.00601502	-1.06902	Parental - PD > R2 + PD
TC07001127.hg	CYTH3	0.000692762	1.12854	Parental - PD < R2 + PD
TC02001486.hg	D2HGDH	0.00245069	-1.05009	Parental - PD > R2 + PD
TC14000356.hg	DAAM1	0.000151302	1.13981	Parental - PD < R2 + PD
TC05003425.hg	DAB2	7.29227e-06	1.52864	Parental - PD < R2 + PD
TC14000353.hg	DACT1	0.00312298	1.08093	Parental - PD < R2 + PD
TC11000529.hg	DAK	0.00111496	-1.06514	Parental - PD > R2 + PD
TC04000297.hg	DANCR	0.00561395	-1.04936	Parental - PD > R2 + PD
TC01001305.hg	DAP3	0.00223773	-1.05346	Parental - PD > R2 + PD
TC09000398.hg	DAPK1	0.000360063	1.13955	Parental - PD < R2 + PD
TC15001546.hg	DAPK2	0.00657103	1.0512	Parental - PD < R2 + PD
TC04000517.hg	DAPP1	2.24319e-05	1.29097	Parental - PD < R2 + PD
TC01001516.hg	DARS2	3.34772e-05	-1.13304	Parental - PD > R2 + PD
TC6_mcf_hap5000185.hg	DAXX	0.00470558	-1.04277	Parental - PD > R2 + PD
TC07000524.hg	DBF4	0.00578373	-1.08376	Parental - PD > R2 + PD
TC09000778.hg	DBH	0.00909222	-1.04764	Parental - PD > R2 + PD
TC05002108.hg	DBN1	0.00164626	1.05009	Parental - PD < R2 + PD
TC11001488.hg	DBX1	0.000615493	-1.07591	Parental - PD > R2 + PD
TC0X001349.hg	DCAF12L1	0.0061621	-1.05827	Parental - PD > R2 + PD
TC08000648.hg	DCAF13	0.00803583	-1.06318	Parental - PD > R2 + PD
TC01001463.hg	DCAF6	0.000868441	1.09213	Parental - PD < R2 + PD
TC17000768.hg	DCAF7	0.00297694	-1.05217	Parental - PD > R2 + PD
TC01006277.hg	DCAF8	0.00994321	1.04236	Parental - PD < R2 + PD
TC06000931.hg	DCBLD1	5.18959e-07	1.32894	Parental - PD < R2 + PD
TC04000744.hg	DCLK2	1.70555e-05	1.50639	Parental - PD < R2 + PD
TC12001804.hg	DCN	1.99687e-05	1.34744	Parental - PD < R2 + PD
TC11001173.hg	DCPS	0.000676923	-1.08618	Parental - PD > R2 + PD
TC04001787.hg	DCTD	0.00100938	1.05158	Parental - PD < R2 + PD
TC05001943.hg	DCTN4	0.00577512	1.043	Parental - PD < R2 + PD
TC16001031.hg	DCTPP1	0.00232897	-1.1043	Parental - PD > R2 + PD
TC6_qbl_hap6000232.hg	DDAH2	0.00179282	1.0514	Parental - PD < R2 + PD
TC11001851.hg	DDB1	0.00922868	-1.03755	Parental - PD > R2 + PD
TC11000404.hg	DDB2	0.00505592	1.04226	Parental - PD < R2 + PD
TC08000288.hg	DDHD2	0.000187107	1.09981	Parental - PD < R2 + PD
TC12001625.hg	DDIT3	0.00175961	1.11522	Parental - PD < R2 + PD
TC06004136.hg	DDO	0.00022259	1.13442	Parental - PD < R2 + PD
TC6_cox_hap2000047.hg	DDR1	0.00607682	-1.04356	Parental - PD > R2 + PD
TC22001486.hg	DDT	0.00753143	-1.04597	Parental - PD > R2 + PD
TC11000981.hg	DDX10	0.000906998	-1.08965	Parental - PD > R2 + PD
TC12000286.hg	DDX11	0.000629854	-1.10702	Parental - PD > R2 + PD
TC12001357.hg	DDX11-AS1	0.00314484	-1.08278	Parental - PD > R2 + PD
TC01000001.hg	DDX11L1	0.00387692	-1.08761	Parental - PD > R2 + PD
TC16000001.hg	DDX11L10	0.00163386	-1.11928	Parental - PD > R2 + PD
TC02000742.hg	DDX18	0.00963244	-1.05279	Parental - PD > R2 + PD
TC10000413.hg	DDX21	0.00106452	-1.10999	Parental - PD > R2 + PD
TC20000385.hg	DDX27	0.00738349	-1.03511	Parental - PD > R2 + PD
TC09001675.hg	DDX31	0.00446796	-1.06948	Parental - PD > R2 + PD
TC12002148.hg	DDX51	0.00113145	-1.05267	Parental - PD > R2 + PD
TC12001984.hg	DDX54	0.000616055	-1.07083	Parental - PD > R2 + PD
TC07001343.hg	DDX56	0.00667852	-1.05209	Parental - PD > R2 + PD
TC09000999.hg	DDX58	0.000152819	1.23632	Parental - PD < R2 + PD
TC04001718.hg	DDX60	1.54954e-05	1.45457	Parental - PD < R2 + PD
TC04001719.hg	DDX60L	2.61739e-05	1.19855	Parental - PD < R2 + PD
TC08000547.hg	DECR1	0.000837048	1.0848	Parental - PD < R2 + PD
TC06000513.hg	DEF6	0.0019692	-1.05281	Parental - PD > R2 + PD
TC08000906.hg	DEFB1	0.00909222	-1.10797	Parental - PD > R2 + PD
TC01001842.hg	DEGS1	3.91596e-05	1.19417	Parental - PD < R2 + PD
TC14001504.hg	DEGS2	0.000169694	-1.09621	Parental - PD > R2 + PD
TC01006366.hg	DENND2C	4.96914e-05	1.15678	Parental - PD < R2 + PD
TC01002981.hg	DENND2D	0.000327441	-1.07503	Parental - PD > R2 + PD
TC08000793.hg	DENND3	0.00225499	1.08055	Parental - PD < R2 + PD
TC09000092.hg	DENND4C	0.00266566	1.07346	Parental - PD < R2 + PD
TC11001397.hg	DENND5A	0.00960847	1.05723	Parental - PD < R2 + PD
TC11000312.hg	DEPDC7	4.2299e-06	1.59471	Parental - PD < R2 + PD
TC12000206.hg	DERA	0.000310001	1.0785	Parental - PD < R2 + PD
TC22000569.hg	DERL3	0.00930761	-1.03986	Parental - PD > R2 + PD
TC15001818.hg	DET1	0.00466432	-1.05137	Parental - PD > R2 + PD
TC07001205.hg	DFNA5	0.000271245	1.10569	Parental - PD < R2 + PD
TC11000812.hg	DGAT2	4.89985e-06	-1.16943	Parental - PD > R2 + PD
TC07001686.hg	DGAT2L7P	0.00258488	-1.06856	Parental - PD > R2 + PD
TC17000699.hg	DGKE	0.00166088	-1.0811	Parental - PD > R2 + PD
TC13000150.hg	DGKH	0.000360063	-1.09321	Parental - PD > R2 + PD
TC11000395.hg	DGKZ	0.00038235	-1.07577	Parental - PD > R2 + PD
TC05001538.hg	DHFR	0.00392787	-1.04889	Parental - PD > R2 + PD
TC12001468.hg	DHH	0.00194054	-1.07984	Parental - PD > R2 + PD
TC13000681.hg	DHRS12	0.00282904	1.06381	Parental - PD < R2 + PD
TC17001312.hg	DHRS13	0.000881766	-1.06299	Parental - PD > R2 + PD
TC14000151.hg	DHRS2	0.000754195	-1.21804	Parental - PD > R2 + PD
TC14001184.hg	DHRS7	0.000189658	1.10419	Parental - PD < R2 + PD
TC02001000.hg	DHRS9	4.16892e-07	-1.88409	Parental - PD > R2 + PD
TC10000089.hg	DHTKD1	0.00344432	-1.05359	Parental - PD > R2 + PD
TC05001362.hg	DHX29	0.000135415	1.09589	Parental - PD < R2 + PD
TC03000272.hg	DHX30	0.00520979	-1.0478	Parental - PD > R2 + PD
TC17001057.hg	DHX33	0.000492799	-1.09244	Parental - PD > R2 + PD
TC19000678.hg	DHX34	0.00138396	-1.06334	Parental - PD > R2 + PD
TC12002105.hg	DHX37	0.00187244	-1.07059	Parental - PD > R2 + PD
TC17001523.hg	DHX58	0.00422043	1.09316	Parental - PD < R2 + PD
TC20001021.hg	DIDO1	0.00905487	-1.03623	Parental - PD > R2 + PD
TC14001364.hg	DIO2	4.80738e-05	1.50461	Parental - PD < R2 + PD
TC14000771.hg	DIO3	0.00280832	-1.09788	Parental - PD > R2 + PD
TC12000393.hg	DIP2B	0.000196363	1.09392	Parental - PD < R2 + PD
TC02001396.hg	DIS3L2	0.00272581	-1.04765	Parental - PD > R2 + PD
TC01006341.hg	DISP1	0.000111408	1.28723	Parental - PD < R2 + PD
TC10000350.hg	DKK1	0.00491333	1.07892	Parental - PD < R2 + PD
TC11001425.hg	DKK3	0.000135664	1.11331	Parental - PD < R2 + PD
TC11001005.hg	DLAT	0.000275576	-1.10008	Parental - PD > R2 + PD
TC08001000.hg	DLC1	2.86152e-05	1.19627	Parental - PD < R2 + PD
TC13000672.hg	DLEU7	0.00574923	-1.05567	Parental - PD > R2 + PD
TC03002174.hg	DLG1	0.000707566	1.0648	Parental - PD < R2 + PD
TC03001106.hg	DLG1-AS1	0.00894883	-1.05995	Parental - PD > R2 + PD
TC14001155.hg	DLGAP5	0.00807483	-1.05719	Parental - PD > R2 + PD
TC14000465.hg	DLST	0.000890453	-1.06897	Parental - PD > R2 + PD
TC02002525.hg	DLX2	0.00425781	-1.05186	Parental - PD > R2 + PD
TC10000890.hg	DMBT1	0.00796504	-1.06344	Parental - PD > R2 + PD
TC01000588.hg	DMBX1	0.000853445	-1.09848	Parental - PD > R2 + PD
TC19001445.hg	DMKN	0.00099783	1.07535	Parental - PD < R2 + PD
TC01000657.hg	DMRTB1	0.00396625	-1.07126	Parental - PD > R2 + PD
TC05000563.hg	DMXL1	0.00264369	1.05134	Parental - PD < R2 + PD
TC07000133.hg	DNAH11	0.000302349	1.17761	Parental - PD < R2 + PD
TC16000130.hg	DNAJA3	0.000307312	-1.0892	Parental - PD > R2 + PD
TC15000725.hg	DNAJA4	0.00189645	-1.07031	Parental - PD > R2 + PD
TC04001417.hg	DNAJB14	0.00101936	1.09078	Parental - PD < R2 + PD
TC02001323.hg	DNAJB2	0.00229389	1.05428	Parental - PD < R2 + PD
TC01006271.hg	DNAJB4	0.000687551	1.14622	Parental - PD < R2 + PD
TC07000699.hg	DNAJB9	0.00413933	1.04969	Parental - PD < R2 + PD
TC01002156.hg	DNAJC11	0.000182649	-1.10056	Parental - PD > R2 + PD
TC13000157.hg	DNAJC15	8.16799e-06	1.1702	Parental - PD < R2 + PD
TC05003430.hg	DNAJC18	0.00311728	1.06731	Parental - PD < R2 + PD
TC01000729.hg	DNAJC6	0.000114303	1.15985	Parental - PD < R2 + PD
TC16000066.hg	DNASE1L2	0.00324727	-1.05128	Parental - PD > R2 + PD
TC19001212.hg	DNASE2	0.00157665	1.10255	Parental - PD < R2 + PD
TC15001671.hg	DNM1P35	0.00477591	-1.05344	Parental - PD > R2 + PD
TC19002623.hg	DNM2	0.00345637	-1.05631	Parental - PD > R2 + PD
TC0X000574.hg	DOCK11	2.2486e-05	1.78281	Parental - PD < R2 + PD
TC03000318.hg	DOCK3	0.000309036	1.14858	Parental - PD < R2 + PD
TC01002727.hg	DOCK7	0.0040224	1.04745	Parental - PD < R2 + PD
TC13000825.hg	DOCK9	0.00512813	-1.07247	Parental - PD > R2 + PD
TC16001140.hg	DOK4	0.000116919	1.14279	Parental - PD < R2 + PD
TC04000048.hg	DOK7	0.00182848	-1.06677	Parental - PD > R2 + PD
TC09001641.hg	DOLK	0.00268692	-1.0475	Parental - PD > R2 + PD
TC09000707.hg	DOLPP1	0.000156746	-1.11593	Parental - PD > R2 + PD
TC11002363.hg	DPAGT1	0.000368723	-1.09752	Parental - PD > R2 + PD
TC6_mcf_hap5000037.hg	DPCR1	0.00686554	-1.0664	Parental - PD > R2 + PD
TC16001201.hg	DPEP2	0.000229322	1.17735	Parental - PD < R2 + PD
TC01000554.hg	DPH2	0.00729447	-1.05323	Parental - PD > R2 + PD
TC11003431.hg	DPP3	0.00202424	-1.06516	Parental - PD > R2 + PD
TC02002478.hg	DPP4	7.84042e-06	1.47726	Parental - PD < R2 + PD
TC19001068.hg	DPP9	0.000437148	-1.07479	Parental - PD > R2 + PD
TC12001663.hg	DPY19L2	0.000707566	1.14502	Parental - PD < R2 + PD
TC07001275.hg	DPY19L2P1	9.8401e-05	1.28925	Parental - PD < R2 + PD
TC07001717.hg	DPY19L2P2	0.00187861	1.08658	Parental - PD < R2 + PD
TC07000187.hg	DPY19L2P3	0.00925487	1.08269	Parental - PD < R2 + PD
TC01002903.hg	DPYD	4.67831e-06	1.34103	Parental - PD < R2 + PD
TC05001909.hg	DPYSL3	4.40987e-06	1.40777	Parental - PD < R2 + PD
TC10000941.hg	DPYSL4	0.0069642	-1.04432	Parental - PD > R2 + PD
TC12000793.hg	DRAM1	2.98129e-05	1.34398	Parental - PD < R2 + PD
TC01002980.hg	DRAM2	0.00662593	1.05231	Parental - PD < R2 + PD
TC11002302.hg	DRD2	0.00645124	-1.05798	Parental - PD > R2 + PD
TC11000023.hg	DRD4	0.00227541	-1.04879	Parental - PD > R2 + PD
TC21000181.hg	DSCAM-AS1	0.000132398	1.24379	Parental - PD < R2 + PD
TC18000128.hg	DSG2	0.000102442	-1.0716	Parental - PD > R2 + PD
TC06000060.hg	DSP	4.48078e-05	1.11911	Parental - PD < R2 + PD
TC20000109.hg	DSTN	0.000525853	1.04572	Parental - PD < R2 + PD
TC01003743.hg	DSTYK	0.00537393	1.05353	Parental - PD < R2 + PD
TC01001767.hg	DTL	0.00759029	-1.10851	Parental - PD > R2 + PD
TC18000141.hg	DTNA	0.000357306	1.19129	Parental - PD < R2 + PD
TC02001661.hg	DTNB	4.2015e-05	1.11554	Parental - PD < R2 + PD
TC03000632.hg	DTX3L	0.000899646	1.06849	Parental - PD < R2 + PD
TC11000484.hg	DTX4	0.00136513	-1.07538	Parental - PD > R2 + PD
TC01003847.hg	DUSP10	2.32796e-06	1.29606	Parental - PD < R2 + PD
TC02001988.hg	DUSP11	0.000258397	1.05996	Parental - PD < R2 + PD
TC17000448.hg	DUSP14	0.000822185	1.07892	Parental - PD < R2 + PD
TC02001092.hg	DUSP19	0.00455904	1.09988	Parental - PD < R2 + PD
TC08001121.hg	DUSP26	0.00762009	-1.06424	Parental - PD > R2 + PD
TC08001099.hg	DUSP4	0.000159893	-1.17088	Parental - PD > R2 + PD
TC10000801.hg	DUSP5	2.68187e-05	-1.1797	Parental - PD > R2 + PD
TC12001796.hg	DUSP6	1.83068e-06	-1.8415	Parental - PD > R2 + PD
TC0X000753.hg	DUSP9	0.000372975	-1.08349	Parental - PD > R2 + PD
TC20000242.hg	DYNLRB1	0.000834612	1.08906	Parental - PD < R2 + PD
TC0X000952.hg	DYNLT3	0.000266346	1.08219	Parental - PD < R2 + PD
TC15002775.hg	DYX1C1	0.00435964	1.09224	Parental - PD < R2 + PD
TC03000548.hg	DZIP3	0.000185169	1.1433	Parental - PD < R2 + PD
TC20000773.hg	E2F1	0.00423574	-1.08761	Parental - PD > R2 + PD
TC01002345.hg	E2F2	0.00668865	-1.06079	Parental - PD > R2 + PD
TC16000533.hg	E2F4	0.00235014	-1.06279	Parental - PD > R2 + PD
TC08000529.hg	E2F5	0.000218502	-1.10438	Parental - PD > R2 + PD
TC12001756.hg	E2F7	0.00389065	-1.10772	Parental - PD > R2 + PD
TC11001478.hg	E2F8	0.000167575	-1.16982	Parental - PD > R2 + PD
TC14001024.hg	EAPP	0.00137882	1.09485	Parental - PD < R2 + PD
TC16000965.hg	EARS2	0.00410805	-1.05345	Parental - PD > R2 + PD
TC19000083.hg	EBI3	0.000470773	-1.09552	Parental - PD > R2 + PD
TC01002662.hg	ECHDC2	0.00597063	1.04628	Parental - PD < R2 + PD
TC06001235.hg	ECI2	0.000119895	1.1071	Parental - PD < R2 + PD
TC03000930.hg	ECT2	0.00132388	-1.08964	Parental - PD > R2 + PD
TC0X001101.hg	EDA2R	0.000687374	1.1049	Parental - PD < R2 + PD
TC01001953.hg	EDARADD	0.000161657	-1.22624	Parental - PD > R2 + PD
TC15001646.hg	EDC3	0.00322724	1.04667	Parental - PD < R2 + PD
TC03000017.hg	EDEM1	0.0018894	-1.05841	Parental - PD > R2 + PD
TC01003623.hg	EDEM3	0.00101303	-1.06206	Parental - PD > R2 + PD
TC05001558.hg	EDIL3	0.000175241	1.30236	Parental - PD < R2 + PD
TC06000087.hg	EDN1	0.000754195	1.12086	Parental - PD < R2 + PD
TC13000748.hg	EDNRB	1.2262e-06	1.65654	Parental - PD < R2 + PD
TC08001721.hg	EEF1D	0.00901709	-1.03772	Parental - PD > R2 + PD
TC13000107.hg	EEF1DP3	0.00108588	-1.08879	Parental - PD > R2 + PD
TC16000243.hg	EEF2K	0.00276722	-1.05372	Parental - PD > R2 + PD
TC12001115.hg	EFCAB4B	0.00223306	-1.06232	Parental - PD > R2 + PD
TC13000474.hg	EFHA1	0.00865399	1.04764	Parental - PD < R2 + PD
TC02001405.hg	EFHD1	0.000216193	-1.09656	Parental - PD > R2 + PD
TC01000187.hg	EFHD2	0.000672518	-1.08196	Parental - PD > R2 + PD
TC01001288.hg	EFNA1	0.000151302	1.14255	Parental - PD < R2 + PD
TC01006332.hg	EFNA4	0.000489719	1.09302	Parental - PD < R2 + PD
TC05001657.hg	EFNA5	0.00488606	-1.05373	Parental - PD > R2 + PD
TC0X000362.hg	EFNB1	3.95157e-05	-1.12737	Parental - PD > R2 + PD
TC08000767.hg	EFR3A	0.000586701	1.08866	Parental - PD < R2 + PD
TC17001586.hg	EFTUD2	0.000219777	-1.11715	Parental - PD > R2 + PD
TC14001022.hg	EGLN3	0.000402234	1.23384	Parental - PD < R2 + PD
TC02001983.hg	EGR4	0.0010662	-1.07672	Parental - PD > R2 + PD
TC02000360.hg	EHBP1	0.00529971	1.05402	Parental - PD < R2 + PD
TC11000634.hg	EHBP1L1	0.00238054	-1.04893	Parental - PD > R2 + PD
TC19000681.hg	EHD2	5.13959e-05	-1.09489	Parental - PD > R2 + PD
TC11000329.hg	EHF	5.05566e-05	-1.17695	Parental - PD > R2 + PD
TC12000811.hg	EID3	0.0043963	-1.0694	Parental - PD > R2 + PD
TC11001950.hg	EIF1AD	0.00435002	-1.04522	Parental - PD > R2 + PD
TC0X000909.hg	EIF1AX	0.00381759	-1.05708	Parental - PD > R2 + PD
TC03000815.hg	EIF2A	0.00093111	-1.05559	Parental - PD > R2 + PD
TC02002074.hg	EIF2AK3	0.00120467	1.08744	Parental - PD < R2 + PD
TC15000272.hg	EIF2AK4	0.00161429	1.06017	Parental - PD < R2 + PD
TC14000466.hg	EIF2B2	0.00794758	-1.04806	Parental - PD > R2 + PD
TC08001684.hg	EIF2C2	0.00301097	-1.04904	Parental - PD > R2 + PD
TC0X000114.hg	EIF2S3	0.0020727	-1.04163	Parental - PD > R2 + PD
TC07000030.hg	EIF3B	0.00286066	-1.05383	Parental - PD > R2 + PD
TC19001158.hg	EIF3G	0.00126223	1.06085	Parental - PD < R2 + PD
TC19000531.hg	EIF3K	0.00116139	-1.06644	Parental - PD > R2 + PD
TC03001549.hg	EIF4E3	0.000840149	1.12784	Parental - PD < R2 + PD
TC17000088.hg	EIF5A	0.00751232	-1.03844	Parental - PD > R2 + PD
TC17001147.hg	ELAC2	0.000236487	-1.09141	Parental - PD > R2 + PD
TC19000019.hg	ELANE	0.00210868	-1.07014	Parental - PD > R2 + PD
TC09000968.hg	ELAVL2	0.000353868	1.14003	Parental - PD < R2 + PD
TC04001577.hg	ELF2	0.000902453	1.09642	Parental - PD < R2 + PD
TC11001546.hg	ELF5	2.82693e-05	-1.68008	Parental - PD > R2 + PD
TC19001290.hg	ELL	0.00731925	1.04412	Parental - PD < R2 + PD
TC05001610.hg	ELL2	0.000327441	-1.09331	Parental - PD > R2 + PD
TC04000690.hg	ELMOD2	0.00157624	1.07866	Parental - PD < R2 + PD
TC06001902.hg	ELOVL4	0.000932126	1.12665	Parental - PD < R2 + PD
TC06001813.hg	ELOVL5	0.00730238	1.05098	Parental - PD < R2 + PD
TC18000148.hg	ELP2	0.00387996	-1.04311	Parental - PD > R2 + PD
TC05001331.hg	EMB	1.48978e-06	1.23044	Parental - PD < R2 + PD
TC01001053.hg	EMBP1	6.73559e-06	1.23692	Parental - PD < R2 + PD
TC01002294.hg	EMC1	0.00153549	-1.07142	Parental - PD > R2 + PD
TC0X000768.hg	EMD	0.00939895	-1.0367	Parental - PD > R2 + PD
TC14000628.hg	EML1	0.00845144	1.05316	Parental - PD < R2 + PD
TC19001625.hg	EML2	0.000348622	-1.07298	Parental - PD > R2 + PD
TC11001871.hg	EML3	0.00925487	-1.03926	Parental - PD > R2 + PD
TC02000260.hg	EML4	1.08549e-05	-1.13808	Parental - PD > R2 + PD
TC12000189.hg	EMP1	1.0052e-06	-1.19383	Parental - PD > R2 + PD
TC16000857.hg	EMP2	0.000329258	-1.07508	Parental - PD > R2 + PD
TC19000120.hg	EMR1	0.00964561	1.05725	Parental - PD < R2 + PD
TC10000853.hg	EMX2	0.00256227	1.06327	Parental - PD < R2 + PD
TC07001041.hg	EN2	0.00293419	-1.05891	Parental - PD > R2 + PD
TC01003889.hg	ENAH	0.00047244	1.11414	Parental - PD < R2 + PD
TC05001481.hg	ENC1	0.00124423	-1.06029	Parental - PD > R2 + PD
TC11000928.hg	ENDOD1	0.00395497	1.06908	Parental - PD < R2 + PD
TC09000703.hg	ENDOG	0.00157572	-1.07357	Parental - PD > R2 + PD
TC09001037.hg	ENHO	0.00557412	-1.0662	Parental - PD > R2 + PD
TC10001111.hg	ENKUR	0.0033306	1.16027	Parental - PD < R2 + PD
TC01002175.hg	ENO1	0.00294471	-1.05523	Parental - PD > R2 + PD
TC12000099.hg	ENO2	0.00422043	-1.07076	Parental - PD > R2 + PD
TC18000277.hg	ENOSF1	0.00607682	-1.05393	Parental - PD > R2 + PD
TC04000572.hg	ENPEP	0.000116386	1.55967	Parental - PD < R2 + PD
TC06000985.hg	ENPP1	1.559e-05	1.83168	Parental - PD < R2 + PD
TC06000624.hg	ENPP4	0.00054566	1.11549	Parental - PD < R2 + PD
TC06001770.hg	ENPP5	7.79409e-05	1.46878	Parental - PD < R2 + PD
TC17001946.hg	ENTHD2	0.00955028	-1.03709	Parental - PD > R2 + PD
TC10002943.hg	ENTPD1	0.00426825	1.10235	Parental - PD < R2 + PD
TC09001754.hg	ENTPD2	0.000881766	-1.06484	Parental - PD > R2 + PD
TC03000208.hg	ENTPD3	0.000357775	1.20388	Parental - PD < R2 + PD
TC08002612.hg	ENTPD4	0.00795691	1.04664	Parental - PD < R2 + PD
TC20000166.hg	ENTPD6	0.000189658	-1.08306	Parental - PD > R2 + PD
TC10002945.hg	ENTPD7	0.00758466	1.0388	Parental - PD < R2 + PD
TC08000667.hg	ENY2	0.00644939	1.04894	Parental - PD < R2 + PD
TC03001535.hg	EOGT	0.00358428	1.06165	Parental - PD < R2 + PD
TC12001051.hg	EP400	0.00782368	-1.04421	Parental - PD > R2 + PD
TC12001053.hg	EP400NL	0.00816547	-1.04118	Parental - PD > R2 + PD
TC02000281.hg	EPAS1	0.00443615	1.04998	Parental - PD < R2 + PD
TC06002106.hg	EPB41L2	0.00255454	1.10021	Parental - PD < R2 + PD
TC05001676.hg	EPB41L4A	0.000889296	1.19712	Parental - PD < R2 + PD
TC09001466.hg	EPB41L4B	0.00124795	-1.0653	Parental - PD > R2 + PD
TC02000758.hg	EPB41L5	0.000327441	1.17836	Parental - PD < R2 + PD
TC10001161.hg	EPC1	0.00724235	1.07015	Parental - PD < R2 + PD
TC02000293.hg	EPCAM	2.25962e-05	-1.13512	Parental - PD > R2 + PD
TC07003323.hg	EPDR1	2.84139e-05	1.21789	Parental - PD < R2 + PD
TC04000413.hg	EPGN	0.00176323	1.48804	Parental - PD < R2 + PD
TC07001971.hg	EPHA1	0.000973669	-1.05831	Parental - PD > R2 + PD
TC01002258.hg	EPHA2	9.59065e-06	-1.1734	Parental - PD > R2 + PD
TC02002808.hg	EPHA4	9.01881e-07	1.26327	Parental - PD < R2 + PD
TC01000288.hg	EPHB2	0.00891524	-1.04166	Parental - PD > R2 + PD
TC07000923.hg	EPHB6	2.17263e-06	-1.23279	Parental - PD > R2 + PD
TC01001856.hg	EPHX1	0.000183792	-1.11055	Parental - PD > R2 + PD
TC03001285.hg	EPM2AIP1	0.000969784	1.06025	Parental - PD < R2 + PD
TC17002843.hg	EPN3	0.00044866	-1.07934	Parental - PD > R2 + PD
TC01002649.hg	EPS15	0.00170781	1.0525	Parental - PD < R2 + PD
TC13000612.hg	EPSTI1	6.34354e-06	1.59704	Parental - PD < R2 + PD
TC02000150.hg	EPT1	0.00187244	-1.0802	Parental - PD > R2 + PD
TC05001617.hg	ERAP1	0.00652007	1.0703	Parental - PD < R2 + PD
TC05000471.hg	ERAP2	0.00135394	1.07002	Parental - PD < R2 + PD
TC12000014.hg	ERC1	9.05119e-05	1.13489	Parental - PD < R2 + PD
TC19001618.hg	ERCC2	0.00799958	-1.04326	Parental - PD > R2 + PD
TC0X001137.hg	ERCC6L	0.0052814	-1.07256	Parental - PD > R2 + PD
TC08000063.hg	ERI1	0.000688414	1.09705	Parental - PD < R2 + PD
TC16002040.hg	ERI2	0.00107617	-1.06481	Parental - PD > R2 + PD
TC09000893.hg	ERMP1	0.000559857	-1.07707	Parental - PD > R2 + PD
TC17001796.hg	ERN1	0.000686764	-1.08546	Parental - PD > R2 + PD
TC16000968.hg	ERN2	0.00975124	-1.04511	Parental - PD > R2 + PD
TC14001141.hg	ERO1L	0.000345213	-1.10107	Parental - PD > R2 + PD
TC12001277.hg	ERP27	1.43408e-05	1.28522	Parental - PD < R2 + PD
TC01002166.hg	ERRFI1	0.00055442	-1.1207	Parental - PD > R2 + PD
TC19000804.hg	ERVV-1	0.00164314	1.09159	Parental - PD < R2 + PD
TC08000213.hg	ESCO2	0.00359019	-1.1027	Parental - PD > R2 + PD
TC20000637.hg	ESF1	0.00202128	-1.06357	Parental - PD > R2 + PD
TC12000434.hg	ESPL1	0.00409132	-1.07071	Parental - PD > R2 + PD
TC08000575.hg	ESRP1	0.00168293	-1.04485	Parental - PD > R2 + PD
TC16001206.hg	ESRP2	0.000255481	-1.09096	Parental - PD > R2 + PD
TC11000596.hg	ESRRA	0.00400566	-1.05266	Parental - PD > R2 + PD
TC12000504.hg	ESYT1	0.00617341	-1.05724	Parental - PD > R2 + PD
TC07002084.hg	ESYT2	0.00470972	1.07859	Parental - PD < R2 + PD
TC15001685.hg	ETFA	0.00232327	-1.04224	Parental - PD > R2 + PD
TC19001774.hg	ETFB	0.00508318	-1.04381	Parental - PD > R2 + PD
TC11002439.hg	ETS1	0.000609834	1.06945	Parental - PD < R2 + PD
TC17001560.hg	ETV4	5.29448e-06	-1.36424	Parental - PD > R2 + PD
TC03003333.hg	ETV5	2.68187e-05	-1.18023	Parental - PD > R2 + PD
TC12003210.hg	ETV6	0.00300743	-1.05686	Parental - PD > R2 + PD
TC02002007.hg	EVA1A	0.000192606	1.12185	Parental - PD < R2 + PD
TC01002868.hg	EVI5	0.00145332	1.10995	Parental - PD < R2 + PD
TC17001891.hg	EVPL	0.000724802	-1.05363	Parental - PD > R2 + PD
TC07003386.hg	EVX1	0.00351589	-1.06035	Parental - PD > R2 + PD
TC19001616.hg	EXOC3L2	0.00564805	-1.05084	Parental - PD > R2 + PD
TC10000661.hg	EXOC6	0.000482281	-1.09858	Parental - PD > R2 + PD
TC08001548.hg	EXT1	0.000134283	1.12801	Parental - PD < R2 + PD
TC08000222.hg	EXTL3	0.00298942	-1.04736	Parental - PD > R2 + PD
TC20000368.hg	EYA2	0.00845144	1.03765	Parental - PD < R2 + PD
TC06000999.hg	EYA4	3.61928e-05	1.43254	Parental - PD < R2 + PD
TC17001540.hg	EZH1	0.00721207	1.06523	Parental - PD < R2 + PD
TC05000372.hg	F2RL1	0.000606368	-1.09395	Parental - PD > R2 + PD
TC01003498.hg	F5	0.0001068	-1.22496	Parental - PD > R2 + PD
TC16001271.hg	FA2H	0.000378482	-1.14966	Parental - PD > R2 + PD
TC0X000346.hg	FAAH2	0.000273487	1.2669	Parental - PD < R2 + PD
TC08001365.hg	FABP4	3.5395e-05	-1.49831	Parental - PD > R2 + PD
TC08000518.hg	FABP5	0.00207098	-1.11199	Parental - PD > R2 + PD
TC01002644.hg	FAF1	0.00359019	-1.05351	Parental - PD > R2 + PD
TC15000747.hg	FAH	0.00422517	-1.07118	Parental - PD > R2 + PD
TC17000965.hg	FAM101B	4.42091e-05	1.17725	Parental - PD < R2 + PD
TC15000794.hg	FAM103A1	0.00380212	1.04894	Parental - PD < R2 + PD
TC05000084.hg	FAM105A	3.466e-05	-1.18281	Parental - PD > R2 + PD
TC15000751.hg	FAM108C1	0.00570814	-1.0804	Parental - PD > R2 + PD
TC08000401.hg	FAM110B	0.000767482	1.08941	Parental - PD < R2 + PD
TC04000222.hg	FAM114A1	0.00099388	1.12567	Parental - PD < R2 + PD
TC11001169.hg	FAM118B	0.00251333	1.04516	Parental - PD < R2 + PD
TC09000448.hg	FAM120A	0.000662	-1.04904	Parental - PD > R2 + PD
TC0X001072.hg	FAM120C	0.00264193	-1.05922	Parental - PD > R2 + PD
TC09000317.hg	FAM122A	0.00557412	1.06336	Parental - PD < R2 + PD
TC0X001396.hg	FAM122B	0.00833866	-1.04232	Parental - PD > R2 + PD
TC0X000645.hg	FAM127A	0.00273315	1.05846	Parental - PD < R2 + PD
TC0X001399.hg	FAM127C	0.00905439	1.05067	Parental - PD < R2 + PD
TC07001969.hg	FAM131B	0.00714872	-1.04941	Parental - PD > R2 + PD
TC01002257.hg	FAM131C	0.00991694	-1.04981	Parental - PD > R2 + PD
TC01002088.hg	FAM132A	0.00193843	-1.05139	Parental - PD > R2 + PD
TC02001451.hg	FAM132B	0.00134162	-1.06091	Parental - PD > R2 + PD
TC0X000459.hg	FAM133A	0.00385149	1.14974	Parental - PD < R2 + PD
TC05001182.hg	FAM134B	5.49448e-05	1.46849	Parental - PD < R2 + PD
TC04001380.hg	FAM13A	0.00852238	-1.05385	Parental - PD > R2 + PD
TC04000487.hg	FAM13A-AS1	0.000230514	1.14057	Parental - PD < R2 + PD
TC05001822.hg	FAM13B	9.35604e-05	1.19179	Parental - PD < R2 + PD
TC10000458.hg	FAM149B1	0.00837777	1.07028	Parental - PD < R2 + PD
TC10000836.hg	FAM160B1	3.46148e-05	1.2307	Parental - PD < R2 + PD
TC03000631.hg	FAM162A	0.000455177	-1.12365	Parental - PD > R2 + PD
TC02001101.hg	FAM171B	0.000271691	1.11659	Parental - PD < R2 + PD
TC14000220.hg	FAM177A1	0.00147777	1.0474	Parental - PD < R2 + PD
TC19001441.hg	FAM187B	0.00640087	-1.05476	Parental - PD > R2 + PD
TC16000021.hg	FAM195A	0.00773658	-1.05164	Parental - PD > R2 + PD
TC04001682.hg	FAM198B	0.00545407	1.06476	Parental - PD < R2 + PD
TC01000993.hg	FAM19A3	0.00559024	-1.05709	Parental - PD > R2 + PD
TC07001647.hg	FAM200A	0.000697678	1.06523	Parental - PD < R2 + PD
TC21000240.hg	FAM207A	0.00506351	-1.04955	Parental - PD > R2 + PD
TC10000049.hg	FAM208B	0.0096029	-1.0593	Parental - PD > R2 + PD
TC17001824.hg	FAM20A	0.00629448	1.05263	Parental - PD < R2 + PD
TC10000581.hg	FAM213A	0.000445204	-1.09328	Parental - PD > R2 + PD
TC01000064.hg	FAM213B	0.00369166	-1.04757	Parental - PD > R2 + PD
TC17000560.hg	FAM215A	0.000760644	-1.10921	Parental - PD > R2 + PD
TC10000310.hg	FAM21B	0.000554047	1.08293	Parental - PD < R2 + PD
TC07001130.hg	FAM220A	0.00216342	1.06194	Parental - PD < R2 + PD
TC09000570.hg	FAM225A	0.00473075	1.06037	Parental - PD < R2 + PD
TC02005058.hg	FAM228B	0.00141828	1.07325	Parental - PD < R2 + PD
TC06000895.hg	FAM229B	0.000282817	1.15646	Parental - PD < R2 + PD
TC06000921.hg	FAM26E	0.00987786	1.06836	Parental - PD < R2 + PD
TC19000319.hg	FAM32A	0.000149402	1.11244	Parental - PD < R2 + PD
TC10000306.hg	FAM35B2	0.00359019	1.05744	Parental - PD < R2 + PD
TC06001903.hg	FAM46A	0.0061602	1.05755	Parental - PD < R2 + PD
TC01002400.hg	FAM46B	0.00579474	-1.05368	Parental - PD > R2 + PD
TC0X000946.hg	FAM47A	0.00163194	-1.13581	Parental - PD > R2 + PD
TC0X000159.hg	FAM47B	0.00570281	-1.06206	Parental - PD > R2 + PD
TC02001600.hg	FAM49A	0.00268346	1.06634	Parental - PD < R2 + PD
TC0X000773.hg	FAM50A	0.00338321	1.04115	Parental - PD < R2 + PD
TC15000445.hg	FAM63B	0.00425601	1.0798	Parental - PD < R2 + PD
TC16000541.hg	FAM65A	0.00129912	1.05109	Parental - PD < R2 + PD
TC06001329.hg	FAM65B	0.000649419	1.13153	Parental - PD < R2 + PD
TC01001045.hg	FAM72B	8.60224e-05	-1.13658	Parental - PD > R2 + PD
TC01003085.hg	FAM72D	8.35546e-05	-1.13939	Parental - PD > R2 + PD
TC01000788.hg	FAM73A	0.00909222	1.05202	Parental - PD < R2 + PD
TC09000706.hg	FAM73B	0.00311728	-1.04794	Parental - PD > R2 + PD
TC01000367.hg	FAM76A	0.00250264	1.06775	Parental - PD < R2 + PD
TC11002208.hg	FAM76B	0.00918653	1.04785	Parental - PD < R2 + PD
TC06000675.hg	FAM83B	0.000694207	1.08907	Parental - PD < R2 + PD
TC20000293.hg	FAM83D	0.000376077	-1.08652	Parental - PD > R2 + PD
TC02000087.hg	FAM84A	0.00417711	-1.06489	Parental - PD > R2 + PD
TC16000842.hg	FAM86A	0.000217531	-1.13486	Parental - PD > R2 + PD
TC08000988.hg	FAM86B1	0.000212115	-1.08935	Parental - PD > R2 + PD
TC08000995.hg	FAM86B2	0.000152851	-1.09763	Parental - PD > R2 + PD
TC08000056.hg	FAM86B3P	0.00391766	-1.05648	Parental - PD > R2 + PD
TC11000742.hg	FAM86C1	0.000353572	-1.15505	Parental - PD > R2 + PD
TC11001996.hg	FAM86C2P	2.17679e-05	-1.13368	Parental - PD > R2 + PD
TC03001563.hg	FAM86DP	0.00168564	-1.10261	Parental - PD > R2 + PD
TC04000986.hg	FAM86EP	0.000778544	-1.11983	Parental - PD > R2 + PD
TC12001176.hg	FAM86FP	0.000520689	-1.09991	Parental - PD > R2 + PD
TC03001776.hg	FAM86HP	0.000471432	-1.10935	Parental - PD > R2 + PD
TC03000649.hg	FAM86JP	0.000210127	-1.15408	Parental - PD > R2 + PD
TC06000115.hg	FAM8A1	0.00636756	1.08034	Parental - PD < R2 + PD
TC11000047.hg	FAM99A	0.00441697	-1.07662	Parental - PD > R2 + PD
TC11001265.hg	FAM99B	0.00751654	-1.05311	Parental - PD > R2 + PD
TC16001357.hg	FANCA	0.00055442	-1.13321	Parental - PD > R2 + PD
TC03000051.hg	FANCD2	0.000314255	-1.14639	Parental - PD > R2 + PD
TC11001498.hg	FANCF	0.00509958	1.0624	Parental - PD < R2 + PD
TC09001049.hg	FANCG	0.00418374	-1.0667	Parental - PD > R2 + PD
TC15000846.hg	FANCI	0.000694207	-1.12107	Parental - PD > R2 + PD
TC02001878.hg	FANCL	0.00731382	-1.0381	Parental - PD > R2 + PD
TC14000266.hg	FANCM	0.00971068	-1.06593	Parental - PD > R2 + PD
TC10000917.hg	FANK1	0.0027037	1.10103	Parental - PD < R2 + PD
TC02002480.hg	FAP	0.000932126	1.16402	Parental - PD < R2 + PD
TC13000344.hg	FARP1	0.000320486	1.06533	Parental - PD < R2 + PD
TC02002813.hg	FARSB	0.000872832	-1.13077	Parental - PD > R2 + PD
TC17001973.hg	FASN	0.000134103	-1.15894	Parental - PD > R2 + PD
TC04001824.hg	FAT1	0.00133618	-1.08091	Parental - PD > R2 + PD
TC05001954.hg	FAT2	0.000329294	-1.11881	Parental - PD > R2 + PD
TC11000903.hg	FAT3	0.00552548	1.10525	Parental - PD < R2 + PD
TC04000636.hg	FAT4	0.00187861	1.1431	Parental - PD < R2 + PD
TC06001962.hg	FAXC	0.000144307	1.16424	Parental - PD < R2 + PD
TC05000920.hg	FBLL1	0.00210198	-1.06174	Parental - PD > R2 + PD
TC02000704.hg	FBLN7	0.00366937	-1.05291	Parental - PD > R2 + PD
TC15001335.hg	FBN1	0.000374016	1.37114	Parental - PD < R2 + PD
TC05001752.hg	FBN2	0.000294706	-1.13653	Parental - PD > R2 + PD
TC16000355.hg	FBRS	0.000724802	-1.05787	Parental - PD > R2 + PD
TC12001060.hg	FBRSL1	0.00264871	-1.04203	Parental - PD > R2 + PD
TC07001118.hg	FBXL18	0.00209212	-1.04816	Parental - PD > R2 + PD
TC03000166.hg	FBXL2	0.000479563	1.10544	Parental - PD < R2 + PD
TC17001448.hg	FBXL20	0.00604643	1.09547	Parental - PD < R2 + PD
TC15000585.hg	FBXL22	0.00314282	-1.05309	Parental - PD > R2 + PD
TC13000742.hg	FBXL3	0.00371736	1.08193	Parental - PD < R2 + PD
TC08002623.hg	FBXL6	0.00570665	-1.04239	Parental - PD > R2 + PD
TC09002889.hg	FBXO10	0.00310212	-1.05807	Parental - PD > R2 + PD
TC02001826.hg	FBXO11	0.00112153	1.07027	Parental - PD < R2 + PD
TC11001541.hg	FBXO3	0.000869942	1.09183	Parental - PD < R2 + PD
TC06002196.hg	FBXO30	0.0010217	1.05214	Parental - PD < R2 + PD
TC08001590.hg	FBXO32	0.000546533	1.34528	Parental - PD < R2 + PD
TC14000324.hg	FBXO34	0.00700736	1.05551	Parental - PD < R2 + PD
TC22000245.hg	FBXO7	0.00224467	1.04764	Parental - PD < R2 + PD
TC04001751.hg	FBXO8	0.000435498	1.15749	Parental - PD < R2 + PD
TC17000221.hg	FBXW10	0.00173646	1.08836	Parental - PD < R2 + PD
TC10001609.hg	FBXW4	0.00354708	1.03852	Parental - PD < R2 + PD
TC04001647.hg	FBXW7	0.000438678	1.09648	Parental - PD < R2 + PD
TC01001412.hg	FCRLB	0.00295074	-1.0789	Parental - PD > R2 + PD
TC08000093.hg	FDFT1	0.00464145	-1.06591	Parental - PD > R2 + PD
TC11003494.hg	FDXACB1	0.00226669	-1.08261	Parental - PD > R2 + PD
TC11000541.hg	FEN1	0.00545407	-1.08653	Parental - PD > R2 + PD
TC05000509.hg	FER	0.00054909	1.08353	Parental - PD < R2 + PD
TC08000721.hg	FER1L6	0.00770795	-1.12692	Parental - PD > R2 + PD
TC20000603.hg	FERMT1	0.000357775	-1.08979	Parental - PD > R2 + PD
TC14001144.hg	FERMT2	0.000161657	1.24745	Parental - PD < R2 + PD
TC11000586.hg	FERMT3	0.00933174	-1.05005	Parental - PD > R2 + PD
TC15000871.hg	FES	0.00948191	-1.03752	Parental - PD > R2 + PD
TC02001735.hg	FEZ2	0.0029191	1.08691	Parental - PD < R2 + PD
TC07001812.hg	FEZF1	0.0065564	-1.05546	Parental - PD > R2 + PD
TC03001515.hg	FEZF2	0.00644789	-1.05507	Parental - PD > R2 + PD
TC10000665.hg	FFAR4	0.000151302	-1.14688	Parental - PD > R2 + PD
TC09000440.hg	FGD3	0.000370508	1.1001	Parental - PD < R2 + PD
TC12000297.hg	FGD4	0.00246934	1.11052	Parental - PD < R2 + PD
TC12001829.hg	FGD6	0.000163882	1.16541	Parental - PD < R2 + PD
TC10001611.hg	FGF8	0.00984679	-1.05195	Parental - PD > R2 + PD
TC04001058.hg	FGFBP1	0.00411804	-1.21146	Parental - PD > R2 + PD
TC12000260.hg	FGFR1OP2	0.0069969	1.0463	Parental - PD < R2 + PD
TC04000029.hg	FGFR3	1.88213e-05	-1.20005	Parental - PD > R2 + PD
TC05001010.hg	FGFR4	0.00411804	-1.05086	Parental - PD > R2 + PD
TC04000016.hg	FGFRL1	0.00222343	-1.05124	Parental - PD > R2 + PD
TC01000698.hg	FGGY	0.00291643	1.06319	Parental - PD < R2 + PD
TC01004025.hg	FH	0.00576553	-1.05373	Parental - PD > R2 + PD
TC04000768.hg	FHDC1	0.000181271	1.26225	Parental - PD < R2 + PD
TC0X000658.hg	FHL1	0.000488489	1.12911	Parental - PD < R2 + PD
TC02002167.hg	FHL2	0.000126302	1.19676	Parental - PD < R2 + PD
TC16001184.hg	FHOD1	0.000272681	-1.10887	Parental - PD > R2 + PD
TC02002484.hg	FIGN	6.13036e-05	1.22073	Parental - PD < R2 + PD
TC03001608.hg	FILIP1L	4.51768e-05	1.18102	Parental - PD < R2 + PD
TC11000337.hg	FJX1	0.000336615	-1.10146	Parental - PD > R2 + PD
TC07001245.hg	FKBP14	0.000217596	1.12152	Parental - PD < R2 + PD
TC20001741.hg	FKBP1A	0.00327653	-1.04206	Parental - PD > R2 + PD
TC19001904.hg	FKBP1AP1	0.00118897	-1.09214	Parental - PD > R2 + PD
TC12000028.hg	FKBP4	0.000218502	-1.09947	Parental - PD > R2 + PD
TC02002574.hg	FKBP7	0.00101631	1.19876	Parental - PD < R2 + PD
TC19001291.hg	FKBP8	0.00297219	1.05402	Parental - PD < R2 + PD
TC07000213.hg	FKBP9	0.00728845	1.05821	Parental - PD < R2 + PD
TC15001352.hg	FLJ10038	0.000892027	1.15014	Parental - PD < R2 + PD
TC20000510.hg	FLJ16779	0.00683838	-1.05753	Parental - PD > R2 + PD
TC04000523.hg	FLJ20021	0.00107988	1.07316	Parental - PD < R2 + PD
TC16000412.hg	FLJ26245	0.00593338	-1.04396	Parental - PD > R2 + PD
TC15000431.hg	FLJ27352	0.00181409	1.17556	Parental - PD < R2 + PD
TC10001286.hg	FLJ31813	0.00297694	1.05356	Parental - PD < R2 + PD
TC02002181.hg	FLJ38668	0.00832453	1.04534	Parental - PD < R2 + PD
TC17000641.hg	FLJ40194	0.00963795	-1.05959	Parental - PD > R2 + PD
TC19000976.hg	FLJ45445	0.0060262	-1.04694	Parental - PD > R2 + PD
TC07001391.hg	FLJ45974	0.00338651	1.0948	Parental - PD < R2 + PD
TC0X001530.hg	FLNA	0.00180886	1.08545	Parental - PD < R2 + PD
TC14002303.hg	FLVCR2	0.000269678	1.14454	Parental - PD < R2 + PD
TC16000089.hg	FLYWCH1	0.00202672	-1.05027	Parental - PD > R2 + PD
TC02000941.hg	FMNL2	4.56912e-05	1.23423	Parental - PD < R2 + PD
TC12001481.hg	FMNL3	0.00127016	-1.07525	Parental - PD > R2 + PD
TC01001490.hg	FMO4	0.00106891	1.13317	Parental - PD < R2 + PD
TC02002747.hg	FN1	4.16892e-07	1.296	Parental - PD < R2 + PD
TC01000863.hg	FNBP1L	2.46019e-05	1.14023	Parental - PD < R2 + PD
TC13000193.hg	FNDC3A	0.00250264	1.09412	Parental - PD < R2 + PD
TC05003427.hg	FNIP1	0.000294693	1.12867	Parental - PD < R2 + PD
TC08002599.hg	FNTA	0.00106485	1.08079	Parental - PD < R2 + PD
TC11000754.hg	FOLR1	0.00460393	1.11015	Parental - PD < R2 + PD
TC11001948.hg	FOSL1	7.88689e-05	-1.14308	Parental - PD > R2 + PD
TC14001056.hg	FOXA1	0.000329294	-1.09218	Parental - PD > R2 + PD
TC20000698.hg	FOXA2	0.00570072	-1.06754	Parental - PD > R2 + PD
TC19000656.hg	FOXA3	0.000250431	-1.10504	Parental - PD > R2 + PD
TC01000600.hg	FOXD2	0.0058258	-1.0572	Parental - PD > R2 + PD
TC01002632.hg	FOXD2-AS1	0.00170808	-1.11107	Parental - PD > R2 + PD
TC08001753.hg	FOXH1	0.00216869	-1.05366	Parental - PD > R2 + PD
TC17001894.hg	FOXJ1	0.00468753	-1.07906	Parental - PD > R2 + PD
TC12000118.hg	FOXJ2	0.00282674	1.05358	Parental - PD < R2 + PD
TC07000043.hg	FOXK1	0.00572236	-1.05048	Parental - PD > R2 + PD
TC12001106.hg	FOXM1	0.00175961	-1.10965	Parental - PD > R2 + PD
TC14002331.hg	FOXN3	0.00151054	1.11664	Parental - PD < R2 + PD
TC12001948.hg	FOXN4	0.00529126	-1.05452	Parental - PD > R2 + PD
TC06000868.hg	FOXO3	0.000744699	1.07006	Parental - PD < R2 + PD
TC17001226.hg	FOXO3B	0.00272581	1.10453	Parental - PD < R2 + PD
TC0X000381.hg	FOXO4	0.000319471	1.18733	Parental - PD < R2 + PD
TC03001546.hg	FOXP1	9.35604e-05	1.17271	Parental - PD < R2 + PD
TC07000713.hg	FOXP2	0.00781537	1.06643	Parental - PD < R2 + PD
TC06000009.hg	FOXQ1	2.00836e-05	-1.1604	Parental - PD > R2 + PD
TC11001170.hg	FOXRED1	0.00323532	-1.0485	Parental - PD > R2 + PD
TC19001787.hg	FPR1	0.00630247	1.07457	Parental - PD < R2 + PD
TC19000789.hg	FPR3	0.00163615	1.16869	Parental - PD < R2 + PD
TC04000434.hg	FRAS1	6.4663e-05	1.34701	Parental - PD < R2 + PD
TC13000132.hg	FREM2	0.00281371	1.3212	Parental - PD < R2 + PD
TC06002043.hg	FRK	0.000718979	1.14896	Parental - PD < R2 + PD
TC09001278.hg	FRMD3	0.00595319	1.07323	Parental - PD < R2 + PD
TC10001053.hg	FRMD4A	0.00268311	1.05275	Parental - PD < R2 + PD
TC03001540.hg	FRMD4B	0.000134209	-1.11588	Parental - PD > R2 + PD
TC14000297.hg	FRMD6	0.00460798	1.07109	Parental - PD < R2 + PD
TC12000614.hg	FRS2	0.000233408	1.11202	Parental - PD < R2 + PD
TC13000109.hg	FRY	9.60019e-07	-1.49874	Parental - PD > R2 + PD
TC07000055.hg	FSCN1	2.25022e-05	-1.14424	Parental - PD > R2 + PD
TC09000536.hg	FSD1L	0.00547817	1.08359	Parental - PD < R2 + PD
TC05000220.hg	FST	0.00337767	-1.05791	Parental - PD > R2 + PD
TC19000012.hg	FSTL3	8.72415e-05	1.19647	Parental - PD < R2 + PD
TC05001780.hg	FSTL4	5.42627e-05	-1.14464	Parental - PD > R2 + PD
TC07001095.hg	FTSJ2	0.00422043	-1.04928	Parental - PD > R2 + PD
TC17001786.hg	FTSJ3	0.00338321	-1.04922	Parental - PD > R2 + PD
TC0X001156.hg	FTX	0.00095165	1.18013	Parental - PD < R2 + PD
TC16000578.hg	FUK	0.00603053	-1.04107	Parental - PD > R2 + PD
TC0X000782.hg	FUNDC2	0.00110301	1.06036	Parental - PD < R2 + PD
TC19001695.hg	FUT1	0.0018715	-1.0506	Parental - PD > R2 + PD
TC19001085.hg	FUT3	0.000159614	-1.14925	Parental - PD > R2 + PD
TC06000818.hg	FUT9	0.000600475	1.16449	Parental - PD < R2 + PD
TC05001295.hg	FYB	1.19949e-06	1.23321	Parental - PD < R2 + PD
TC03001353.hg	FYCO1	0.00206509	-1.06931	Parental - PD > R2 + PD
TC06002022.hg	FYN	1.93971e-05	1.23576	Parental - PD < R2 + PD
TC17000571.hg	FZD2	0.000153739	1.09489	Parental - PD < R2 + PD
TC11002170.hg	FZD4	0.00033163	-1.11706	Parental - PD > R2 + PD
TC02002714.hg	FZD5	0.00235298	-1.04915	Parental - PD > R2 + PD
TC19000070.hg	FZR1	0.00977045	1.04076	Parental - PD < R2 + PD
TC17000562.hg	G6PC3	0.00149913	-1.06798	Parental - PD > R2 + PD
TC0X001538.hg	G6PD	0.0016938	-1.07755	Parental - PD > R2 + PD
TC04000699.hg	GAB1	3.46148e-05	1.25625	Parental - PD < R2 + PD
TC11002136.hg	GAB2	0.00093461	-1.10693	Parental - PD > R2 + PD
TC12000159.hg	GABARAPL1	5.87484e-05	1.33261	Parental - PD < R2 + PD
TC15001847.hg	GABARAPL3	0.00618195	1.06738	Parental - PD < R2 + PD
TC06004112.hg	GABBR1	0.00780587	1.05578	Parental - PD < R2 + PD
TC09001406.hg	GABBR2	0.00022701	1.23322	Parental - PD < R2 + PD
TC0X001493.hg	GABRA3	0.000350871	1.24088	Parental - PD < R2 + PD
TC15001084.hg	GABRB3	0.00043385	1.09847	Parental - PD < R2 + PD
TC01000053.hg	GABRD	0.00579982	-1.04094	Parental - PD > R2 + PD
TC05000937.hg	GABRP	1.42588e-05	1.85526	Parental - PD < R2 + PD
TC0X000738.hg	GABRQ	0.000553601	1.44742	Parental - PD < R2 + PD
TC01000745.hg	GADD45A	6.48915e-05	1.11463	Parental - PD < R2 + PD
TC19000055.hg	GADD45B	0.000267647	1.16537	Parental - PD < R2 + PD
TC04000957.hg	GAK	0.00416303	-1.04307	Parental - PD > R2 + PD
TC11000709.hg	GAL	0.002199	-1.06579	Parental - PD > R2 + PD
TC02005017.hg	GAL3ST2	0.00807483	-1.04203	Parental - PD > R2 + PD
TC14001387.hg	GALC	0.00401379	1.16349	Parental - PD < R2 + PD
TC01002350.hg	GALE	0.00970168	-1.04697	Parental - PD > R2 + PD
TC02001713.hg	GALNT14	0.0073613	-1.05247	Parental - PD > R2 + PD
TC02002492.hg	GALNT3	0.00112962	-1.05473	Parental - PD > R2 + PD
TC12001509.hg	GALNT6	0.000652568	1.14463	Parental - PD < R2 + PD
TC11001422.hg	GALNTL4	0.00325057	1.07934	Parental - PD < R2 + PD
TC17000864.hg	GALR2	0.000888176	-1.14482	Parental - PD > R2 + PD
TC22000290.hg	GALR3	0.000329294	-1.12822	Parental - PD > R2 + PD
TC09002896.hg	GALT	0.000724802	1.07485	Parental - PD < R2 + PD
TC16000638.hg	GAN	0.00202424	1.09805	Parental - PD < R2 + PD
TC11001873.hg	GANAB	6.70259e-05	-1.08693	Parental - PD > R2 + PD
TC15002792.hg	GANC	0.000242524	1.12776	Parental - PD < R2 + PD
TC19000471.hg	GAPDHS	0.00761277	-1.05474	Parental - PD > R2 + PD
TC02000148.hg	GAREML	0.00729927	-1.0527	Parental - PD > R2 + PD
TC21000412.hg	GART	0.000634637	-1.08818	Parental - PD > R2 + PD
TC17001375.hg	GAS2L2	0.00320434	-1.0552	Parental - PD > R2 + PD
TC13000430.hg	GAS6-AS1	0.00328709	1.07008	Parental - PD < R2 + PD
TC17001129.hg	GAS7	0.00160888	-1.07877	Parental - PD > R2 + PD
TC03001755.hg	GATA2	0.000637888	1.07515	Parental - PD < R2 + PD
TC10001023.hg	GATA3-AS1	0.00796223	1.04362	Parental - PD < R2 + PD
TC18000094.hg	GATA6	0.00363653	1.07675	Parental - PD < R2 + PD
TC15002814.hg	GATM	0.00193136	-1.07381	Parental - PD > R2 + PD
TC09001060.hg	GBA2	0.00495914	-1.05358	Parental - PD > R2 + PD
TC03001575.hg	GBE1	0.00117628	1.0982	Parental - PD < R2 + PD
TC01002847.hg	GBP1	4.67831e-06	1.28177	Parental - PD < R2 + PD
TC01000836.hg	GBP1P1	0.000143199	1.23055	Parental - PD < R2 + PD
TC01006361.hg	GBP2	0.00521456	1.1238	Parental - PD < R2 + PD
TC01002845.hg	GBP3	0.00202096	1.11203	Parental - PD < R2 + PD
TC01002849.hg	GBP4	0.000412072	1.39692	Parental - PD < R2 + PD
TC01006362.hg	GBP7	0.000909654	1.12169	Parental - PD < R2 + PD
TC02000978.hg	GCA	0.000161657	1.13724	Parental - PD < R2 + PD
TC17000937.hg	GCGR	0.00337594	-1.04941	Parental - PD > R2 + PD
TC14001152.hg	GCH1	0.00351661	1.09422	Parental - PD < R2 + PD
TC15000293.hg	GCHFR	0.00477403	-1.05464	Parental - PD > R2 + PD
TC06004051.hg	GCLC	0.00504414	-1.12592	Parental - PD > R2 + PD
TC12002034.hg	GCN1L1	0.000271246	-1.08286	Parental - PD > R2 + PD
TC09000350.hg	GCNT1	0.000929708	1.08443	Parental - PD < R2 + PD
TC15000456.hg	GCNT3	0.006731	-1.09482	Parental - PD > R2 + PD
TC05001487.hg	GCNT4	6.16081e-05	1.21063	Parental - PD < R2 + PD
TC16001298.hg	GCSH	0.00354358	-1.04837	Parental - PD > R2 + PD
TC09000330.hg	GDA	4.57337e-06	-1.44045	Parental - PD > R2 + PD
TC10001252.hg	GDF10	0.00461787	-1.06053	Parental - PD > R2 + PD
TC10001251.hg	GDF2	0.00580399	-1.05648	Parental - PD > R2 + PD
TC11002095.hg	GDPD5	0.00817786	-1.04396	Parental - PD > R2 + PD
TC15000859.hg	GDPGP1	0.0022284	-1.0952	Parental - PD > R2 + PD
TC17000967.hg	GEMIN4	0.000821132	-1.08707	Parental - PD > R2 + PD
TC05001974.hg	GEMIN5	0.000576685	-1.13572	Parental - PD > R2 + PD
TC20000573.hg	GFRA4	0.00299368	-1.05537	Parental - PD > R2 + PD
TC17001024.hg	GGT6	0.00037478	-1.10882	Parental - PD > R2 + PD
TC03002005.hg	GHSR	0.00223002	-1.07557	Parental - PD > R2 + PD
TC07001005.hg	GIMAP2	0.00159006	1.16116	Parental - PD < R2 + PD
TC20000169.hg	GINS1	0.00667856	-1.09128	Parental - PD > R2 + PD
TC12001959.hg	GIT2	0.00891524	1.03864	Parental - PD < R2 + PD
TC01000451.hg	GJA4	0.00686933	-1.05532	Parental - PD > R2 + PD
TC13000456.hg	GJB2	3.5395e-05	-1.20563	Parental - PD > R2 + PD
TC01000449.hg	GJB4	0.000190922	-1.20447	Parental - PD > R2 + PD
TC13000457.hg	GJB6	0.00123205	-1.17929	Parental - PD > R2 + PD
TC17001461.hg	GJD3	0.00924687	-1.05121	Parental - PD > R2 + PD
TC04001327.hg	GK2	0.00384854	-1.08117	Parental - PD > R2 + PD
TC02000402.hg	GKN1	0.00502958	1.2573	Parental - PD < R2 + PD
TC11001217.hg	GLB1L2	6.91306e-06	-1.16087	Parental - PD > R2 + PD
TC07003320.hg	GLCCI1	0.000814978	1.13617	Parental - PD < R2 + PD
TC09000693.hg	GLE1	0.00489175	-1.05132	Parental - PD > R2 + PD
TC08002609.hg	GLI4	0.000658291	-1.06138	Parental - PD > R2 + PD
TC12000642.hg	GLIPR1	1.48978e-06	1.31428	Parental - PD < R2 + PD
TC09000202.hg	GLIPR2	0.00248698	1.07737	Parental - PD < R2 + PD
TC16000128.hg	GLIS2	8.28681e-05	1.08414	Parental - PD < R2 + PD
TC17000147.hg	GLP2R	5.28038e-06	1.31199	Parental - PD < R2 + PD
TC05001608.hg	GLRX	0.000124254	1.17425	Parental - PD < R2 + PD
TC02001122.hg	GLS	1.73614e-05	1.22242	Parental - PD < R2 + PD
TC12001607.hg	GLS2	0.00184126	-1.0782	Parental - PD > R2 + PD
TC03001459.hg	GLT8D1	0.00189645	1.05566	Parental - PD < R2 + PD
TC01000034.hg	GLTPD1	0.00166088	-1.07134	Parental - PD > R2 + PD
TC03000332.hg	GLYCTK	0.00984063	-1.0396	Parental - PD > R2 + PD
TC06001213.hg	GMDS	0.000368427	-1.13332	Parental - PD > R2 + PD
TC20001036.hg	GMEB2	0.00179657	-1.06287	Parental - PD > R2 + PD
TC14001150.hg	GMFB	0.000822912	1.05934	Parental - PD < R2 + PD
TC06000149.hg	GMNN	0.00924687	-1.07956	Parental - PD > R2 + PD
TC14000165.hg	GMPR2	0.00358494	1.05105	Parental - PD < R2 + PD
TC07001101.hg	GNA12	0.000152819	-1.08519	Parental - PD > R2 + PD
TC07000508.hg	GNAI1	0.000430082	1.0941	Parental - PD < R2 + PD
TC16000461.hg	GNAO1	1.44579e-06	1.30428	Parental - PD < R2 + PD
TC09001228.hg	GNAQ	0.000781105	1.10957	Parental - PD < R2 + PD
TC03002038.hg	GNB4	0.000213251	1.18959	Parental - PD < R2 + PD
TC09001068.hg	GNE	4.56912e-05	-1.14371	Parental - PD > R2 + PD
TC11000561.hg	GNG3	0.0071951	-1.05117	Parental - PD > R2 + PD
TC01003995.hg	GNG4	6.17968e-05	-1.15669	Parental - PD > R2 + PD
TC04001157.hg	GNPDA2	0.00835935	1.06575	Parental - PD < R2 + PD
TC14001142.hg	GNPNAT1	0.00151253	-1.04972	Parental - PD > R2 + PD
TC12001880.hg	GNPTAB	0.00227014	1.07545	Parental - PD < R2 + PD
TC15001750.hg	GOLGA6L10	0.00654643	1.05414	Parental - PD < R2 + PD
TC08000317.hg	GOLGA7	0.000174129	1.0862	Parental - PD < R2 + PD
TC10000704.hg	GOLGA7B	0.0026108	-1.11164	Parental - PD > R2 + PD
TC15001174.hg	GOLGA8O	0.00513577	1.06065	Parental - PD < R2 + PD
TC03001698.hg	GOLGB1	0.00721667	1.06471	Parental - PD < R2 + PD
TC03001978.hg	GOLIM4	0.0053337	1.06598	Parental - PD < R2 + PD
TC06004056.hg	GOPC	4.51788e-05	1.10884	Parental - PD < R2 + PD
TC01001482.hg	GORAB	0.00327544	1.08685	Parental - PD < R2 + PD
TC17000350.hg	GOSR1	0.000999754	-1.05974	Parental - PD > R2 + PD
TC10001580.hg	GOT1	3.83779e-05	-1.15652	Parental - PD > R2 + PD
TC16001158.hg	GOT2	0.000385115	-1.09548	Parental - PD > R2 + PD
TC17000056.hg	GP1BA	0.00638338	-1.04843	Parental - PD > R2 + PD
TC08000839.hg	GPAA1	0.000770598	-1.05	Parental - PD > R2 + PD
TC01003823.hg	GPATCH2	0.000149412	1.187	Parental - PD < R2 + PD
TC02001296.hg	GPBAR1	0.00210249	-1.06163	Parental - PD > R2 + PD
TC05000247.hg	GPBP1	0.000372975	1.0831	Parental - PD < R2 + PD
TC02001464.hg	GPC1	0.000346143	-1.07373	Parental - PD > R2 + PD
TC0X001376.hg	GPC4	0.00176052	1.12976	Parental - PD < R2 + PD
TC20000599.hg	GPCPD1	0.00395614	1.05348	Parental - PD < R2 + PD
TC03000157.hg	GPD1L	5.07139e-05	-1.19077	Parental - PD > R2 + PD
TC02000952.hg	GPD2	0.000469792	-1.06121	Parental - PD > R2 + PD
TC14000401.hg	GPHN	0.00222894	-1.07182	Parental - PD > R2 + PD
TC19000442.hg	GPI	0.00103727	-1.09633	Parental - PD > R2 + PD
TC02002698.hg	GPR1	9.17328e-07	1.4571	Parental - PD < R2 + PD
TC19001104.hg	GPR108	0.00755203	1.05525	Parental - PD < R2 + PD
TC06001776.hg	GPR110	4.51432e-05	-1.16434	Parental - PD > R2 + PD
TC04001079.hg	GPR125	0.00112153	-1.05365	Parental - PD > R2 + PD
TC11000593.hg	GPR137	0.00414907	-1.03935	Parental - PD > R2 + PD
TC01001950.hg	GPR137B	0.00301097	1.12296	Parental - PD < R2 + PD
TC14000307.hg	GPR137C	0.00564075	1.11778	Parental - PD < R2 + PD
TC09000638.hg	GPR144	0.00588938	-1.0539	Parental - PD > R2 + PD
TC07000015.hg	GPR146	0.00556904	-1.04712	Parental - PD > R2 + PD
TC01002180.hg	GPR157	0.00809845	-1.03831	Parental - PD > R2 + PD
TC10000177.hg	GPR158	5.42627e-05	1.40408	Parental - PD < R2 + PD
TC03000910.hg	GPR160	0.000164305	-1.14215	Parental - PD > R2 + PD
TC01000362.hg	GPR3	0.000565367	-1.11796	Parental - PD > R2 + PD
TC06002313.hg	GPR31	0.00668651	-1.1303	Parental - PD > R2 + PD
TC02000865.hg	GPR39	0.00232188	1.06056	Parental - PD < R2 + PD
TC02000644.hg	GPR45	0.00210249	-1.09056	Parental - PD > R2 + PD
TC16000493.hg	GPR56	0.00210888	-1.03568	Parental - PD > R2 + PD
TC03000327.hg	GPR62	0.00904859	-1.07444	Parental - PD > R2 + PD
TC06001955.hg	GPR63	0.000623083	1.1008	Parental - PD < R2 + PD
TC04002932.hg	GPR78	0.000288036	1.11432	Parental - PD < R2 + PD
TC03001905.hg	GPR87	0.00184126	1.08246	Parental - PD < R2 + PD
TC01000903.hg	GPR88	0.00104034	-1.06743	Parental - PD > R2 + PD
TC16000921.hg	GPRC5B	0.00273713	1.09587	Parental - PD < R2 + PD
TC17000830.hg	GPRC5C	0.00418891	-1.07502	Parental - PD > R2 + PD
TC04001382.hg	GPRIN3	0.000109369	1.2053	Parental - PD < R2 + PD
TC06001563.hg	GPSM3	0.00460393	-1.05681	Parental - PD > R2 + PD
TC14001223.hg	GPX2	0.00269276	-1.19293	Parental - PD > R2 + PD
TC19000030.hg	GPX4	0.000184037	1.07461	Parental - PD < R2 + PD
TC05000232.hg	GPX8	9.60019e-07	1.38364	Parental - PD < R2 + PD
TC19000454.hg	GRAMD1A	0.00146798	1.06318	Parental - PD < R2 + PD
TC11001124.hg	GRAMD1B	0.00833866	1.08221	Parental - PD < R2 + PD
TC15001621.hg	GRAMD2	0.00348515	1.13781	Parental - PD < R2 + PD
TC05000601.hg	GRAMD3	0.000196473	1.10304	Parental - PD < R2 + PD
TC17000229.hg	GRAPL	0.00145189	-1.06399	Parental - PD > R2 + PD
TC02000054.hg	GRHL1	0.000217696	-1.15466	Parental - PD > R2 + PD
TC01000309.hg	GRHL3	0.000656887	-1.13124	Parental - PD > R2 + PD
TC10001475.hg	GRID1	0.00325801	1.08292	Parental - PD < R2 + PD
TC19001564.hg	GRIK5	0.00682387	-1.04677	Parental - PD > R2 + PD
TC09002887.hg	GRIN1	0.00750357	-1.04708	Parental - PD > R2 + PD
TC19000702.hg	GRIN2D	0.00505993	-1.05452	Parental - PD > R2 + PD
TC12001689.hg	GRIP1	0.000299747	1.10465	Parental - PD < R2 + PD
TC05001015.hg	GRK6	0.00105957	-1.06913	Parental - PD > R2 + PD
TC19002645.hg	GRWD1	0.00023715	-1.11847	Parental - PD > R2 + PD
TC17002851.hg	GSDMB	3.9933e-05	1.29581	Parental - PD < R2 + PD
TC08001637.hg	GSDMC	0.000187097	1.27589	Parental - PD < R2 + PD
TC17000036.hg	GSG2	0.00205844	-1.08858	Parental - PD > R2 + PD
TC09000608.hg	GSN	0.00571522	1.06177	Parental - PD < R2 + PD
TC16000875.hg	GSPT1	0.00176323	-1.05508	Parental - PD > R2 + PD
TC07000930.hg	GSTK1	0.00110786	1.12749	Parental - PD < R2 + PD
TC01006400.hg	GSTM1	0.00106395	1.09483	Parental - PD < R2 + PD
TC01006286.hg	GSTM2	0.00631621	1.09558	Parental - PD < R2 + PD
TC01002962.hg	GSTM3	4.57073e-05	1.2892	Parental - PD < R2 + PD
TC01006285.hg	GSTM4	0.00048629	1.1185	Parental - PD < R2 + PD
TC22000583.hg	GSTT1	0.00238141	1.05672	Parental - PD < R2 + PD
TC02002398.hg	GTDC1	0.000602276	1.09756	Parental - PD < R2 + PD
TC01002843.hg	GTF2B	2.78945e-05	1.1232	Parental - PD < R2 + PD
TC13000171.hg	GTF2F2	0.00229565	1.06817	Parental - PD < R2 + PD
TC11000239.hg	GTF2H1	0.00424893	1.04787	Parental - PD < R2 + PD
TC07001493.hg	GTF2IRD2P1	0.00119905	1.23762	Parental - PD < R2 + PD
TC09000766.hg	GTF3C5	0.000432155	-1.06253	Parental - PD > R2 + PD
TC10000008.hg	GTPBP4	0.0024097	-1.08244	Parental - PD > R2 + PD
TC03000575.hg	GTPBP8	0.00905487	1.04077	Parental - PD < R2 + PD
TC22000394.hg	GTSE1	0.0013205	-1.07136	Parental - PD > R2 + PD
TC01000525.hg	GUCA2B	0.00480859	-1.06899	Parental - PD > R2 + PD
TC11002258.hg	GUCY1A2	3.76127e-05	1.29301	Parental - PD < R2 + PD
TC13000675.hg	GUCY1B2	0.00310792	1.11302	Parental - PD < R2 + PD
TC04000702.hg	GUSBP5	0.00344401	1.12983	Parental - PD < R2 + PD
TC0X000017.hg	GYG2	0.000626807	-1.07102	Parental - PD > R2 + PD
TC11000390.hg	GYLTL1B	0.00184126	-1.05748	Parental - PD > R2 + PD
TC19001703.hg	GYS1	0.0041341	-1.06362	Parental - PD > R2 + PD
TC19000008.hg	GZMM	0.00729927	-1.06239	Parental - PD > R2 + PD
TC11002362.hg	H2AFX	0.000653344	-1.08059	Parental - PD > R2 + PD
TC0X000506.hg	H2BFXP	0.00174468	1.08937	Parental - PD < R2 + PD
TC09000480.hg	HABP4	1.93971e-05	1.15326	Parental - PD < R2 + PD
[truncated: 3,399 more rows]

## Sheet: E
Probeset	Gene symbol	False discovery rate p-value	log(fold change)	Direction of change
[truncated: 571 more rows]

[truncated: 11 more sheets: F, G, H, I, J, K, L, M, N, O, P]
