# Supplementary material for: Development of resistance to FGFR inhibition in urothelial carcinoma via multiple pathways in vitro
Source: J Pathol. 2022 Dec 13;259(2):220–32. doi: 10.1002/path.6034 (PMC10107504; doi:10.1002/path.6034)
Supplement: Supplementary file 2 — Figure S1. Expression of markers of epithelial–mesenchymal transition Figure S2. Copy number analysis of RT112 and derivatives R1 and R3 Figure S3. Detection of HRAS (G12S) mutation in RT112 R3 Figure S4. Expression features of RT112 and PD173074‐resistant derivatives Figure S5. Expression features of RT4 and PD173074‐resistant derivative R1 Figure S6. Expression of KDM6A mRNA in RT112, RT4 and PD173074‐resistant derivatives Figure S7. Expression of reported markers of a drug‐tolerant state (CD24, IGFBP3 and PRDX6) in RT112 and PD173074‐resistant derivatives Figure S8. Expression of FGFR3, an FGFR3 signature and a PPAR gamma‐related signature in RT112, RT4 and PD173074‐resistant derivatives Table S1. STR profiles of RT112 and RT4 Table S2. Mutations identified in RT112 R3 Table S3. Copy number alterations in RT112 parental and derivative cell lines Table S4. Differentially expressed genes (limma test, FDR 0.01) in comparisons of RT112 and RT4 experimental conditions Table S5. Information on genes significantly differentially expressed between RT112 parental and resistant lines Table S6. Information on genes significantly differentially expressed between RT4 parental and resistant lines Table S7. GO analysis of RT112 parental and resistant lines Table S8. GSEA analysis of parental RT112 and resistant lines Table S9. GO analysis of parental RT4 and resistant line Table S10. GSEA analysis of parental RT4 and resistant line [file PATH-259-220-s001.zip › path6034-sup-0002-Figures S1-S8,Tables S1-S10/path6034-sup-0005-TableS6.xlsx]

## Sheet: Cover sheet
	Development of resistance to FGFR inhibition in urothelial carcinoma via multiple pathways in vitro
	GA Pettitt et al. J Pathol https://doi.org/10.1002/path.6034

## Sheet: A
Probeset	Gene symbol	False discovery rate p value	log (fold change)	Direction of change
TC03002064.hg	ABCC5	0.0034641	1.12327	RT4 parental - PD > RT4 R1 - PD
TC02001218.hg	ADAM23	0.00749667	-1.13178	RT4 parental - PD < RT4 R1 - PD
TC03001710.hg	ADCY5	0.00733598	-1.11149	RT4 parental - PD < RT4 R1 - PD
TC07001155.hg	AGMO	0.00182672	-1.63981	RT4 parental - PD < RT4 R1 - PD
TC07001163.hg	AGR2	0.00803236	1.18346	RT4 parental - PD > RT4 R1 - PD
TC01004040.hg	AKT3	0.00302831	-1.23781	RT4 parental - PD < RT4 R1 - PD
TC09001211.hg	ALDH1A1	0.00267164	1.51076	RT4 parental - PD > RT4 R1 - PD
TC10000293.hg	ALOX5	0.00375255	1.13895	RT4 parental - PD > RT4 R1 - PD
TC04001514.hg	ANXA5	0.00648343	-1.08769	RT4 parental - PD < RT4 R1 - PD
TC09001012.hg	AQP3	0.00514404	1.17363	RT4 parental - PD > RT4 R1 - PD
TC11002275.hg	ARHGAP20	0.00267164	-1.28498	RT4 parental - PD < RT4 R1 - PD
TC09000736.hg	ASS1	0.00302831	1.27525	RT4 parental - PD > RT4 R1 - PD
TC10000362.hg	BICC1	0.00366079	-1.49391	RT4 parental - PD < RT4 R1 - PD
TC20000229.hg	BPIFB1	0.00327677	1.31079	RT4 parental - PD > RT4 R1 - PD
TC19001275.hg	BST2	0.00256282	-1.2554	RT4 parental - PD < RT4 R1 - PD
TC10001216.hg	C10ORF10	0.00833217	1.15267	RT4 parental - PD > RT4 R1 - PD
TC11002277.hg	C11ORF92	0.00648343	1.19916	RT4 parental - PD > RT4 R1 - PD
TC12002009.hg	C12ORF49	0.00944217	1.08914	RT4 parental - PD > RT4 R1 - PD
TC14000599.hg	C14ORF132	0.0010547	1.33967	RT4 parental - PD > RT4 R1 - PD
TC19000014.hg	C19ORF21	0.00650591	1.15357	RT4 parental - PD > RT4 R1 - PD
TC14001439.hg	CATSPERB	0.00953566	1.38492	RT4 parental - PD > RT4 R1 - PD
TC03001624.hg	CBLB	0.00182672	-1.19325	RT4 parental - PD < RT4 R1 - PD
TC21000138.hg	CLIC6	0.00644756	1.15578	RT4 parental - PD > RT4 R1 - PD
TC02000230.hg	CRIM1	0.00915096	-1.08866	RT4 parental - PD < RT4 R1 - PD
TC11002175.hg	CTSC	0.00767598	-1.12703	RT4 parental - PD < RT4 R1 - PD
TC04001305.hg	CXCL10	0.0019116	-1.44429	RT4 parental - PD < RT4 R1 - PD
TC19000575.hg	CYP2S1	0.00601621	-1.11607	RT4 parental - PD < RT4 R1 - PD
TC19001262.hg	CYP4F11	0.00388377	1.22729	RT4 parental - PD > RT4 R1 - PD
TC04001719.hg	DDX60L	0.00897928	-1.16172	RT4 parental - PD < RT4 R1 - PD
TC02002827.hg	DOCK10	0.0010547	-1.6034	RT4 parental - PD < RT4 R1 - PD
TC02000738.hg	DPP10	0.00897928	1.1373	RT4 parental - PD > RT4 R1 - PD
TC06000087.hg	EDN1	0.00992121	-1.24131	RT4 parental - PD < RT4 R1 - PD
TC02001867.hg	EFEMP1	0.00182672	-1.23576	RT4 parental - PD < RT4 R1 - PD
TC14000466.hg	EIF2B2	0.00897928	1.07822	RT4 parental - PD > RT4 R1 - PD
TC12000189.hg	EMP1	0.00205427	-1.20344	RT4 parental - PD < RT4 R1 - PD
TC06001770.hg	ENPP5	0.00514404	-1.20681	RT4 parental - PD < RT4 R1 - PD
TC02001600.hg	FAM49A	0.00815961	-1.17192	RT4 parental - PD < RT4 R1 - PD
TC02002747.hg	FN1	0.00648343	-1.33584	RT4 parental - PD < RT4 R1 - PD
TC05001295.hg	FYB	0.00771441	-1.17798	RT4 parental - PD < RT4 R1 - PD
TC17000720.hg	GDPD1	0.00542482	1.21472	RT4 parental - PD > RT4 R1 - PD
TC03002038.hg	GNB4	0.00302831	-1.17367	RT4 parental - PD < RT4 R1 - PD
TC06001807.hg	GSTA4	0.00944217	1.18956	RT4 parental - PD > RT4 R1 - PD
TC08001567.hg	HAS2	0.003911	-1.59529	RT4 parental - PD < RT4 R1 - PD
TC04000484.hg	HERC6	0.00595298	-1.14085	RT4 parental - PD < RT4 R1 - PD
TC01003050.hg	HMGCS2	0.003911	1.46468	RT4 parental - PD > RT4 R1 - PD
TC01000795.hg	IFI44	0.0032122	-1.37116	RT4 parental - PD < RT4 R1 - PD
TC01000794.hg	IFI44L	0.00788618	-1.45586	RT4 parental - PD < RT4 R1 - PD
TC02002481.hg	IFIH1	0.00817527	-1.1603	RT4 parental - PD < RT4 R1 - PD
TC10000637.hg	IFIT3	0.00984478	-1.19001	RT4 parental - PD < RT4 R1 - PD
TC10000640.hg	IFIT5	0.00388377	-1.18825	RT4 parental - PD < RT4 R1 - PD
TC11001230.hg	IFITM3	0.00984478	-1.10139	RT4 parental - PD < RT4 R1 - PD
TC01003546.hg	KIAA0040	0.00944217	-1.12415	RT4 parental - PD < RT4 R1 - PD
TC0X001438.hg	LDOC1	0.00897928	-1.11334	RT4 parental - PD < RT4 R1 - PD
TC17001840.hg	LINC00673	0.00953566	1.10536	RT4 parental - PD > RT4 R1 - PD
TC05002152.hg	LOC100859930	0.00619713	1.15808	RT4 parental - PD > RT4 R1 - PD
TC15000670.hg	LOXL1	0.003911	1.16687	RT4 parental - PD > RT4 R1 - PD
TC05001110.hg	LPCAT1	0.00302831	-1.17674	RT4 parental - PD < RT4 R1 - PD
TC14000135.hg	LRP10	0.00961783	1.09194	RT4 parental - PD > RT4 R1 - PD
TC03001948.hg	LXN	0.00267164	1.33296	RT4 parental - PD > RT4 R1 - PD
TC02000567.hg	MAL	0.00651162	1.1989	RT4 parental - PD > RT4 R1 - PD
TC12000104.hg	MIR141	0.00792627	1.18142	RT4 parental - PD > RT4 R1 - PD
TC03000846.hg	MME	0.00690084	-1.19068	RT4 parental - PD < RT4 R1 - PD
TC19001853.hg	NLRP7	0.00575404	-1.52987	RT4 parental - PD < RT4 R1 - PD
TC12001216.hg	OLR1	0.00817527	-1.45608	RT4 parental - PD < RT4 R1 - PD
TC03000634.hg	PARP14	0.00984478	-1.103	RT4 parental - PD < RT4 R1 - PD
TC03001705.hg	PARP9	0.00897928	-1.10108	RT4 parental - PD < RT4 R1 - PD
TC01000181.hg	PDPN	0.00302831	-1.2155	RT4 parental - PD < RT4 R1 - PD
TC11001893.hg	PLA2G16	0.0010547	-1.44625	RT4 parental - PD < RT4 R1 - PD
TC01000255.hg	PLA2G2F	0.00803236	1.13653	RT4 parental - PD > RT4 R1 - PD
TC03001869.hg	PLSCR1	0.00595298	-1.21174	RT4 parental - PD < RT4 R1 - PD
TC20000168.hg	PYGB	0.00817527	1.1504	RT4 parental - PD > RT4 R1 - PD
TC19001181.hg	RAB3D	0.00267164	1.22242	RT4 parental - PD > RT4 R1 - PD
TC17001985.hg	RAB40B	0.00302831	1.12352	RT4 parental - PD > RT4 R1 - PD
TC20000587.hg	RASSF2	0.00302831	1.20787	RT4 parental - PD > RT4 R1 - PD
TC07001605.hg	SAMD9	0.00182672	-1.22547	RT4 parental - PD < RT4 R1 - PD
TC07001606.hg	SAMD9L	0.00178074	-1.40251	RT4 parental - PD < RT4 R1 - PD
TC20000821.hg	SAMHD1	0.00256282	-1.18929	RT4 parental - PD < RT4 R1 - PD
TC02002499.hg	SCN9A	0.005545	-1.46035	RT4 parental - PD < RT4 R1 - PD
TC12001136.hg	SCNN1A	0.000262956	1.31811	RT4 parental - PD > RT4 R1 - PD
TC16000254.hg	SCNN1B	0.00897928	1.14748	RT4 parental - PD > RT4 R1 - PD
TC07001568.hg	SEMA3A	0.00182672	-1.30415	RT4 parental - PD < RT4 R1 - PD
TC01003974.hg	SIPA1L2	0.00388377	1.13395	RT4 parental - PD > RT4 R1 - PD
TC12000551.hg	SLC16A7	0.00182672	-1.22956	RT4 parental - PD < RT4 R1 - PD
TC05000165.hg	SLC1A3	0.00182672	-1.21249	RT4 parental - PD < RT4 R1 - PD
TC20000588.hg	SLC23A2	0.00450913	1.22978	RT4 parental - PD > RT4 R1 - PD
TC17000977.hg	SLC43A2	0.00523227	1.09992	RT4 parental - PD > RT4 R1 - PD
TC02001769.hg	SLC8A1	0.0039682	-1.23351	RT4 parental - PD < RT4 R1 - PD
TC17001369.hg	SLFN11	0.00454711	-1.21457	RT4 parental - PD < RT4 R1 - PD
TC04001383.hg	SNCA	0.00749667	-1.12005	RT4 parental - PD < RT4 R1 - PD
TC05000709.hg	SNORA74A	0.00302831	1.21455	RT4 parental - PD > RT4 R1 - PD
TC15000087.hg	SNORD115-15	0.0010547	1.5261	RT4 parental - PD > RT4 R1 - PD
TC15000109.hg	SNORD115-40	0.00595298	1.29086	RT4 parental - PD > RT4 R1 - PD
TC15000111.hg	SNORD115-42	0.00342063	1.63144	RT4 parental - PD > RT4 R1 - PD
TC15000080.hg	SNORD115-6	0.00182672	1.61685	RT4 parental - PD > RT4 R1 - PD
TC04001713.hg	SPOCK3	0.00575404	-1.24285	RT4 parental - PD < RT4 R1 - PD
TC0X000954.hg	SRPX	0.00182672	-1.33743	RT4 parental - PD < RT4 R1 - PD
TC04000609.hg	SYNPO2	0.00550509	-1.33348	RT4 parental - PD < RT4 R1 - PD
TC07001611.hg	TFPI2	0.00302831	-1.34721	RT4 parental - PD < RT4 R1 - PD
TC15000648.hg	THSD4	0.00897928	-1.13629	RT4 parental - PD < RT4 R1 - PD
TC08001599.hg	TMEM65	0.00450913	1.14609	RT4 parental - PD > RT4 R1 - PD
TC11000246.hg	TMEM86A	0.00884378	1.16827	RT4 parental - PD > RT4 R1 - PD
TC08001440.hg	TP53INP1	0.00450913	1.22701	RT4 parental - PD > RT4 R1 - PD
TC12000630.hg	TRHDE	0.00267164	1.30996	RT4 parental - PD > RT4 R1 - PD
TC09000923.hg	TTC39B	0.00803236	1.16805	RT4 parental - PD > RT4 R1 - PD
TC11002074.hg	UCP2	0.00302831	1.18665	RT4 parental - PD > RT4 R1 - PD
TC22000029.hg	USP18	0.00601621	-1.15752	RT4 parental - PD < RT4 R1 - PD
TC22000519.hg	USP41	0.00897928	-1.14172	RT4 parental - PD < RT4 R1 - PD
TC03001583.hg	VGLL3	0.00648343	-1.1416	RT4 parental - PD < RT4 R1 - PD
TC05000736.hg	VTRNA1-3	0.00648343	1.17365	RT4 parental - PD > RT4 R1 - PD
TC09000544.hg	ZNF462	0.00680143	-1.1607	RT4 parental - PD < RT4 R1 - PD
TC01002605.hg	ZSWIM5	0.00514404	1.16303	RT4 parental - PD > RT4 R1 - PD

## Sheet: B
Probeset	Gene symbol	False discovery rate p-value	log(fold change)	Direction of change
TC13000799.hg	ABCC4	0.00134713	1.19488	RT4 parental - PD > RT4 R1 + PD
TC03001612.hg	ABI3BP	0.00631708	-1.20396	RT4 parental - PD < RT4 R1 + PD
TC02002731.hg	ACADL	0.00205054	-1.20704	RT4 parental - PD < RT4 R1 + PD
TC17001520.hg	ACLY	0.00337213	1.08512	RT4 parental - PD > RT4 R1 + PD
TC22000337.hg	ACO2	0.00986656	1.06219	RT4 parental - PD > RT4 R1 + PD
TC02000694.hg	ACOXL	0.0024672	1.12386	RT4 parental - PD > RT4 R1 + PD
TC02001218.hg	ADAM23	0.00103431	-1.17056	RT4 parental - PD < RT4 R1 + PD
TC05000617.hg	ADAMTS19	0.00568215	-1.19215	RT4 parental - PD < RT4 R1 + PD
TC03001710.hg	ADCY5	0.000724874	-1.16973	RT4 parental - PD < RT4 R1 + PD
TC10000797.hg	ADD3	0.000340098	-1.18728	RT4 parental - PD < RT4 R1 + PD
TC01002246.hg	AGMAT	0.00732697	1.13569	RT4 parental - PD > RT4 R1 + PD
TC07001155.hg	AGMO	0.00409078	-1.28818	RT4 parental - PD < RT4 R1 + PD
TC08000022.hg	AGPAT5	0.00811142	1.1393	RT4 parental - PD > RT4 R1 + PD
TC0X001358.hg	AIFM1	0.00993367	1.0685	RT4 parental - PD > RT4 R1 + PD
TC0X000590.hg	AKAP14	0.00240299	-1.20745	RT4 parental - PD < RT4 R1 + PD
TC07001883.hg	AKR1B1	0.00212348	1.25676	RT4 parental - PD > RT4 R1 + PD
TC07000834.hg	AKR1B10	0.00262948	1.44005	RT4 parental - PD > RT4 R1 + PD
TC01004040.hg	AKT3	0.000340098	-1.29433	RT4 parental - PD < RT4 R1 + PD
TC03000534.hg	ALCAM	0.000472735	-1.1844	RT4 parental - PD < RT4 R1 + PD
TC13000570.hg	ALG5	0.00339465	1.1505	RT4 parental - PD > RT4 R1 + PD
TC11003493.hg	ALG9	0.00597282	1.08351	RT4 parental - PD > RT4 R1 + PD
TC13000878.hg	ANKRD10	0.00206537	1.12582	RT4 parental - PD > RT4 R1 + PD
TC12000854.hg	ANKRD13A	0.000974039	-1.20644	RT4 parental - PD < RT4 R1 + PD
TC20001756.hg	ANKRD5	0.00566846	1.09343	RT4 parental - PD > RT4 R1 + PD
TC04000836.hg	ANXA10	0.000151981	1.2941	RT4 parental - PD > RT4 R1 + PD
TC04000437.hg	ANXA3	0.00010659	-1.29307	RT4 parental - PD < RT4 R1 + PD
TC02002819.hg	AP1S3	0.003349	-1.11794	RT4 parental - PD < RT4 R1 + PD
TC15001756.hg	AP3B2	0.00153223	-1.12704	RT4 parental - PD < RT4 R1 + PD
TC22000700.hg	APOL3	0.00484308	-1.11146	RT4 parental - PD < RT4 R1 + PD
TC09001012.hg	AQP3	0.000298354	1.23978	RT4 parental - PD > RT4 R1 + PD
TC14000409.hg	ARG2	0.00134713	1.27714	RT4 parental - PD > RT4 R1 + PD
TC11002275.hg	ARHGAP20	0.00153223	-1.22129	RT4 parental - PD < RT4 R1 + PD
TC05000782.hg	ARHGAP26	0.0030495	1.10617	RT4 parental - PD > RT4 R1 + PD
TC18000033.hg	ARHGAP28	0.00150552	-1.19122	RT4 parental - PD < RT4 R1 + PD
TC07000098.hg	ARL4A	0.00357587	-1.10935	RT4 parental - PD < RT4 R1 + PD
TC11002092.hg	ARRB1	0.00336954	1.09038	RT4 parental - PD > RT4 R1 + PD
TC17000033.hg	ASPA	0.000200313	-1.62346	RT4 parental - PD < RT4 R1 + PD
TC08001264.hg	ASPH	0.003349	1.11218	RT4 parental - PD > RT4 R1 + PD
TC09000736.hg	ASS1	0.000102246	1.40922	RT4 parental - PD > RT4 R1 + PD
TC12000856.hg	ATP2A2	0.00480333	1.0584	RT4 parental - PD > RT4 R1 + PD
TC04001152.hg	ATP8A1	0.00409078	-1.18344	RT4 parental - PD < RT4 R1 + PD
TC19000343.hg	B3GNT3	0.00568215	1.11802	RT4 parental - PD > RT4 R1 + PD
TC02001885.hg	BCL11A	0.00357587	-1.12582	RT4 parental - PD < RT4 R1 + PD
TC0X000963.hg	BCOR	0.00508827	1.09194	RT4 parental - PD > RT4 R1 + PD
TC0X000490.hg	BHLHB9	0.00692311	-1.09743	RT4 parental - PD < RT4 R1 + PD
TC12001324.hg	BHLHE41	0.00592659	1.09296	RT4 parental - PD > RT4 R1 + PD
TC10000362.hg	BICC1	0.00508827	-1.32686	RT4 parental - PD < RT4 R1 + PD
TC10001555.hg	BLNK	0.000633858	-1.12642	RT4 parental - PD < RT4 R1 + PD
TC0X000067.hg	BMX	0.000247996	1.4418	RT4 parental - PD > RT4 R1 + PD
TC08000200.hg	BNIP3L	0.00501302	1.075	RT4 parental - PD > RT4 R1 + PD
TC07000836.hg	BPGM	0.00421102	-1.22389	RT4 parental - PD < RT4 R1 + PD
TC20000229.hg	BPIFB1	0.000670892	1.31365	RT4 parental - PD > RT4 R1 + PD
TC0X000783.hg	BRCC3	0.00365169	1.13629	RT4 parental - PD > RT4 R1 + PD
TC04001292.hg	BTC	0.000469176	-1.24452	RT4 parental - PD < RT4 R1 + PD
TC06000188.hg	BTN3A3	0.00454096	-1.12633	RT4 parental - PD < RT4 R1 + PD
TC14000599.hg	C14ORF132	9.81266e-06	1.6024	RT4 parental - PD > RT4 R1 + PD
TC14001547.hg	C14ORF2	0.00368656	1.08625	RT4 parental - PD > RT4 R1 + PD
TC01001591.hg	C1ORF21	0.00528174	-1.13669	RT4 parental - PD < RT4 R1 + PD
TC03000781.hg	C3ORF58	0.00372537	-1.09891	RT4 parental - PD < RT4 R1 + PD
TC07001208.hg	C7ORF31	0.00469415	-1.09808	RT4 parental - PD < RT4 R1 + PD
TC09001283.hg	C9ORF64	0.00642003	1.10346	RT4 parental - PD > RT4 R1 + PD
TC15001541.hg	CA12	0.00015734	1.38799	RT4 parental - PD > RT4 R1 + PD
TC07001563.hg	CACNA2D1	0.00327872	-1.22845	RT4 parental - PD < RT4 R1 + PD
TC17000790.hg	CACNG4	0.00610792	-1.13749	RT4 parental - PD < RT4 R1 + PD
TC12001355.hg	CAPRIN2	0.000815037	-1.28153	RT4 parental - PD < RT4 R1 + PD
TC07001102.hg	CARD11	0.00753878	1.08078	RT4 parental - PD > RT4 R1 + PD
TC11003507.hg	CARD17	0.00274784	-1.35199	RT4 parental - PD < RT4 R1 + PD
TC14001439.hg	CATSPERB	0.000322685	1.44242	RT4 parental - PD > RT4 R1 + PD
TC07003339.hg	CAV1	0.00120192	-1.29422	RT4 parental - PD < RT4 R1 + PD
TC18000548.hg	CCBE1	0.00172394	-1.15548	RT4 parental - PD < RT4 R1 + PD
TC03003348.hg	CCBP2	0.00583891	-1.12152	RT4 parental - PD < RT4 R1 + PD
TC03001651.hg	CCDC80	0.00283364	-1.23604	RT4 parental - PD < RT4 R1 + PD
TC11000332.hg	CD44	0.00220424	1.19396	RT4 parental - PD > RT4 R1 + PD
TC01003029.hg	CD58	0.00593999	1.1048	RT4 parental - PD > RT4 R1 + PD
TC17000103.hg	CD68	0.00544465	1.09748	RT4 parental - PD > RT4 R1 + PD
TC02001746.hg	CDC42EP3	0.00596668	-1.10631	RT4 parental - PD < RT4 R1 + PD
TC07003336.hg	CDK14	0.000102246	-1.37566	RT4 parental - PD < RT4 R1 + PD
TC07001603.hg	CDK6	0.00208096	-1.24651	RT4 parental - PD < RT4 R1 + PD
TC04001299.hg	CDKL2	0.00500546	-1.17205	RT4 parental - PD < RT4 R1 + PD
TC19001575.hg	CEACAM1	0.00496471	1.09021	RT4 parental - PD > RT4 R1 + PD
TC17001173.hg	CENPV	0.00153223	1.11474	RT4 parental - PD > RT4 R1 + PD
TC04001466.hg	CFI	0.000295013	-1.84202	RT4 parental - PD < RT4 R1 + PD
TC08000412.hg	CHD7	0.00499669	1.14372	RT4 parental - PD > RT4 R1 + PD
TC08000184.hg	CHMP7	0.00480333	1.07691	RT4 parental - PD > RT4 R1 + PD
TC12001208.hg	CLEC2B	0.00633114	1.30858	RT4 parental - PD > RT4 R1 + PD
TC14001474.hg	CLMN	0.00489986	1.10094	RT4 parental - PD > RT4 R1 + PD
TC03000159.hg	CMTM8	0.00220424	1.15514	RT4 parental - PD > RT4 R1 + PD
TC12000311.hg	CNTN1	0.00695614	-1.16978	RT4 parental - PD < RT4 R1 + PD
TC03001562.hg	CNTN3	0.000136196	-1.4769	RT4 parental - PD < RT4 R1 + PD
TC03000006.hg	CNTN6	0.00452898	-1.17925	RT4 parental - PD < RT4 R1 + PD
TC09001092.hg	CNTNAP3	0.00303129	-1.13735	RT4 parental - PD < RT4 R1 + PD
TC03001884.hg	CP	0.00198801	1.16591	RT4 parental - PD > RT4 R1 + PD
TC12001705.hg	CPM	4.52388e-05	-1.48448	RT4 parental - PD < RT4 R1 + PD
TC03001789.hg	CPNE4	0.00353008	-1.15028	RT4 parental - PD < RT4 R1 + PD
TC11002009.hg	CPT1A	0.00783322	1.12981	RT4 parental - PD > RT4 R1 + PD
TC01000651.hg	CPT2	0.00732697	1.0936	RT4 parental - PD > RT4 R1 + PD
TC01001227.hg	CRCT1	0.00504269	-1.14188	RT4 parental - PD < RT4 R1 + PD
TC01003481.hg	CREG1	0.00782392	1.07408	RT4 parental - PD > RT4 R1 + PD
TC02000230.hg	CRIM1	0.000364891	-1.14164	RT4 parental - PD < RT4 R1 + PD
TC06001785.hg	CRISP3	0.00538208	-1.51351	RT4 parental - PD < RT4 R1 + PD
TC11002175.hg	CTSC	0.00210845	-1.13143	RT4 parental - PD < RT4 R1 + PD
TC13000419.hg	CUL4A	0.00694327	1.08183	RT4 parental - PD > RT4 R1 + PD
TC04001305.hg	CXCL10	0.000386381	1.71435	RT4 parental - PD > RT4 R1 + PD
TC19001574.hg	CXCL17	0.0089484	1.24649	RT4 parental - PD > RT4 R1 + PD
TC02001437.hg	CXCR7	0.00395325	-1.11051	RT4 parental - PD < RT4 R1 + PD
TC02001021.hg	CYBRD1	0.00869256	-1.07573	RT4 parental - PD < RT4 R1 + PD
TC19001262.hg	CYP4F11	0.000339612	1.29945	RT4 parental - PD > RT4 R1 + PD
TC18000082.hg	CYP4F35P	0.00480242	1.109	RT4 parental - PD > RT4 R1 + PD
TC08001275.hg	CYP7B1	0.00174068	-1.24069	RT4 parental - PD < RT4 R1 + PD
TC01000818.hg	CYR61	0.00222879	-1.11102	RT4 parental - PD < RT4 R1 + PD
TC01006359.hg	DAB1	0.00313814	-1.15982	RT4 parental - PD < RT4 R1 + PD
TC05003425.hg	DAB2	0.00262948	-1.16065	RT4 parental - PD < RT4 R1 + PD
TC0X000444.hg	DACH2	0.00508827	-1.18429	RT4 parental - PD < RT4 R1 + PD
TC10001673.hg	DCLRE1A	0.00924428	1.12015	RT4 parental - PD > RT4 R1 + PD
TC04001719.hg	DDX60L	0.00952354	-1.12673	RT4 parental - PD < RT4 R1 + PD
TC08000906.hg	DEFB1	0.0079728	1.15165	RT4 parental - PD > RT4 R1 + PD
TC17000699.hg	DGKE	0.00520117	1.1167	RT4 parental - PD > RT4 R1 + PD
TC11002038.hg	DHCR7	0.00517302	1.07499	RT4 parental - PD > RT4 R1 + PD
TC19001204.hg	DHPS	0.00990274	1.08339	RT4 parental - PD > RT4 R1 + PD
TC02001000.hg	DHRS9	0.00429184	1.15653	RT4 parental - PD > RT4 R1 + PD
TC17001057.hg	DHX33	0.00546098	1.09487	RT4 parental - PD > RT4 R1 + PD
TC05001870.hg	DIAPH1	0.00731772	1.08833	RT4 parental - PD > RT4 R1 + PD
TC10000350.hg	DKK1	0.00854857	-1.23557	RT4 parental - PD < RT4 R1 + PD
TC11001005.hg	DLAT	0.00352829	1.12493	RT4 parental - PD > RT4 R1 + PD
TC08001000.hg	DLC1	0.00560296	-1.11409	RT4 parental - PD < RT4 R1 + PD
TC01006271.hg	DNAJB4	0.00421102	-1.10737	RT4 parental - PD < RT4 R1 + PD
TC02002827.hg	DOCK10	0.000465562	-1.42681	RT4 parental - PD < RT4 R1 + PD
TC03000318.hg	DOCK3	0.000136056	-1.36391	RT4 parental - PD < RT4 R1 + PD
TC08002590.hg	DOCK5	0.00731772	1.10692	RT4 parental - PD > RT4 R1 + PD
TC13000825.hg	DOCK9	0.00578359	1.15214	RT4 parental - PD > RT4 R1 + PD
TC02000738.hg	DPP10	0.000151981	1.34979	RT4 parental - PD > RT4 R1 + PD
TC01002903.hg	DPYD	4.52388e-05	-1.61046	RT4 parental - PD < RT4 R1 + PD
TC08000203.hg	DPYSL2	0.00496471	1.1944	RT4 parental - PD > RT4 R1 + PD
TC05002083.hg	DRD1	0.00396117	1.18909	RT4 parental - PD > RT4 R1 + PD
TC12001255.hg	DUSP16	0.00113256	-1.12497	RT4 parental - PD < RT4 R1 + PD
TC08001099.hg	DUSP4	0.000426902	1.14249	RT4 parental - PD > RT4 R1 + PD
TC12001796.hg	DUSP6	0.00146372	1.36578	RT4 parental - PD > RT4 R1 + PD
TC06000087.hg	EDN1	0.00851934	-1.13849	RT4 parental - PD < RT4 R1 + PD
TC07000234.hg	EEPD1	0.00426414	1.09326	RT4 parental - PD > RT4 R1 + PD
TC13000860.hg	EFNB2	0.0075232	-1.24282	RT4 parental - PD < RT4 R1 + PD
TC07000328.hg	EGFR	0.00609437	-1.13112	RT4 parental - PD < RT4 R1 + PD
TC14000466.hg	EIF2B2	0.00283364	1.09483	RT4 parental - PD > RT4 R1 + PD
TC06000985.hg	ENPP1	0.000272329	-1.44056	RT4 parental - PD < RT4 R1 + PD
TC06001770.hg	ENPP5	2.04651e-05	-1.50268	RT4 parental - PD < RT4 R1 + PD
TC14001302.hg	ENTPD5	0.00132615	1.18111	RT4 parental - PD > RT4 R1 + PD
TC02000281.hg	EPAS1	0.00677435	-1.073	RT4 parental - PD < RT4 R1 + PD
TC18000300.hg	EPB41L3	0.00436792	-1.14409	RT4 parental - PD < RT4 R1 + PD
TC09001466.hg	EPB41L4B	0.00847839	-1.07488	RT4 parental - PD < RT4 R1 + PD
TC03000468.hg	EPHA3	0.00421102	-1.19377	RT4 parental - PD < RT4 R1 + PD
TC06001952.hg	EPHA7	0.000426902	-1.3314	RT4 parental - PD < RT4 R1 + PD
TC12000014.hg	ERC1	0.00560296	-1.08613	RT4 parental - PD < RT4 R1 + PD
TC12001277.hg	ERP27	0.00782392	-1.07752	RT4 parental - PD < RT4 R1 + PD
TC12000504.hg	ESYT1	0.00568215	1.07895	RT4 parental - PD > RT4 R1 + PD
TC17001560.hg	ETV4	0.00191252	1.18914	RT4 parental - PD > RT4 R1 + PD
TC03003333.hg	ETV5	0.00115751	1.18589	RT4 parental - PD > RT4 R1 + PD
TC10000661.hg	EXOC6	0.00797211	1.10195	RT4 parental - PD > RT4 R1 + PD
TC08001548.hg	EXT1	0.0024685	1.11965	RT4 parental - PD > RT4 R1 + PD
TC16001271.hg	FA2H	0.000790951	1.15141	RT4 parental - PD > RT4 R1 + PD
TC05000084.hg	FAM105A	0.00517302	1.27347	RT4 parental - PD > RT4 R1 + PD
TC10001314.hg	FAM13C	0.00240053	-1.15566	RT4 parental - PD < RT4 R1 + PD
TC04001682.hg	FAM198B	0.0012124	-1.14469	RT4 parental - PD < RT4 R1 + PD
TC01001030.hg	FAM46C	0.00357587	1.11096	RT4 parental - PD > RT4 R1 + PD
TC02001600.hg	FAM49A	0.000375408	-1.24185	RT4 parental - PD < RT4 R1 + PD
TC08002594.hg	FAM66D	0.00597282	-1.11961	RT4 parental - PD < RT4 R1 + PD
TC05001954.hg	FAT2	0.00889924	1.11708	RT4 parental - PD > RT4 R1 + PD
TC11000903.hg	FAT3	0.000631124	-1.24028	RT4 parental - PD < RT4 R1 + PD
TC04000636.hg	FAT4	0.00676841	-1.16704	RT4 parental - PD < RT4 R1 + PD
TC08001590.hg	FBXO32	0.00150552	-1.22416	RT4 parental - PD < RT4 R1 + PD
TC05001689.hg	FEM1C	0.00174994	1.16607	RT4 parental - PD > RT4 R1 + PD
TC11002420.hg	FEZ1	0.000154618	1.32358	RT4 parental - PD > RT4 R1 + PD
TC10000665.hg	FFAR4	0.00413456	1.11404	RT4 parental - PD > RT4 R1 + PD
TC09000440.hg	FGD3	0.000364211	-1.18526	RT4 parental - PD < RT4 R1 + PD
TC04001058.hg	FGFBP1	0.00677435	1.3385	RT4 parental - PD > RT4 R1 + PD
TC10001711.hg	FGFR2	0.00692311	-1.09557	RT4 parental - PD < RT4 R1 + PD
TC02002167.hg	FHL2	0.00372537	-1.13308	RT4 parental - PD < RT4 R1 + PD
TC20000642.hg	FLRT3	0.00511507	-1.28283	RT4 parental - PD < RT4 R1 + PD
TC02002747.hg	FN1	0.000831572	-1.24458	RT4 parental - PD < RT4 R1 + PD
TC16000899.hg	FOPNL	0.00496471	1.09322	RT4 parental - PD > RT4 R1 + PD
TC06000012.hg	FOXC1	0.00854204	-1.07201	RT4 parental - PD < RT4 R1 + PD
TC07000713.hg	FOXP2	0.00113241	-1.25999	RT4 parental - PD < RT4 R1 + PD
TC04000434.hg	FRAS1	0.00851187	-1.15659	RT4 parental - PD < RT4 R1 + PD
TC09000920.hg	FREM1	0.00153223	-1.18202	RT4 parental - PD < RT4 R1 + PD
TC13000132.hg	FREM2	0.00417534	-1.15579	RT4 parental - PD < RT4 R1 + PD
TC06000818.hg	FUT9	0.00367717	-1.14482	RT4 parental - PD < RT4 R1 + PD
TC19000458.hg	FXYD3	0.0052527	1.09256	RT4 parental - PD > RT4 R1 + PD
TC05001295.hg	FYB	0.000136056	-1.27867	RT4 parental - PD < RT4 R1 + PD
TC06002022.hg	FYN	0.00649832	-1.12588	RT4 parental - PD < RT4 R1 + PD
TC12001033.hg	FZD10	0.00727553	1.14848	RT4 parental - PD > RT4 R1 + PD
TC08000220.hg	FZD3	0.000465562	1.17119	RT4 parental - PD > RT4 R1 + PD
TC11002170.hg	FZD4	0.00187081	1.21749	RT4 parental - PD > RT4 R1 + PD
TC12000159.hg	GABARAPL1	0.00481551	-1.07963	RT4 parental - PD < RT4 R1 + PD
TC19000055.hg	GADD45B	0.00975704	-1.0961	RT4 parental - PD < RT4 R1 + PD
TC14001387.hg	GALC	0.00372537	1.13728	RT4 parental - PD > RT4 R1 + PD
TC01001907.hg	GALNT2	0.00222879	-1.0853	RT4 parental - PD < RT4 R1 + PD
TC02000954.hg	GALNT5	0.000839156	-1.24584	RT4 parental - PD < RT4 R1 + PD
TC11001422.hg	GALNTL4	0.00826963	-1.10895	RT4 parental - PD < RT4 R1 + PD
TC15002814.hg	GATM	0.00528174	-1.09346	RT4 parental - PD < RT4 R1 + PD
TC01002847.hg	GBP1	0.00435281	-1.12076	RT4 parental - PD < RT4 R1 + PD
TC01000836.hg	GBP1P1	0.00731772	-1.10559	RT4 parental - PD < RT4 R1 + PD
TC01002849.hg	GBP4	0.00433177	-1.29706	RT4 parental - PD < RT4 R1 + PD
TC01000835.hg	GBP6	0.00187081	-1.18118	RT4 parental - PD < RT4 R1 + PD
TC02000978.hg	GCA	0.00395503	-1.13355	RT4 parental - PD < RT4 R1 + PD
TC15000456.hg	GCNT3	0.00183143	1.26468	RT4 parental - PD > RT4 R1 + PD
TC09000330.hg	GDA	0.00133882	1.24771	RT4 parental - PD > RT4 R1 + PD
TC19000356.hg	GDF15	0.00848451	1.10684	RT4 parental - PD > RT4 R1 + PD
TC17000720.hg	GDPD1	0.000856758	1.21343	RT4 parental - PD > RT4 R1 + PD
TC05001974.hg	GEMIN5	0.0040692	1.11334	RT4 parental - PD > RT4 R1 + PD
TC13000457.hg	GJB6	0.00411258	1.14805	RT4 parental - PD > RT4 R1 + PD
TC0X001219.hg	GLA	0.00706699	1.08071	RT4 parental - PD > RT4 R1 + PD
TC12000642.hg	GLIPR1	0.000136056	-1.37188	RT4 parental - PD < RT4 R1 + PD
TC02000409.hg	GMCL1	0.00144123	-1.17191	RT4 parental - PD < RT4 R1 + PD
TC09001228.hg	GNAQ	0.0027065	-1.11526	RT4 parental - PD < RT4 R1 + PD
TC09001068.hg	GNE	0.00283364	1.15909	RT4 parental - PD > RT4 R1 + PD
TC19002721.hg	GP6	0.00828644	-1.12362	RT4 parental - PD < RT4 R1 + PD
TC19000442.hg	GPI	0.00339465	1.0835	RT4 parental - PD > RT4 R1 + PD
TC07000144.hg	GPNMB	0.00245383	-1.07314	RT4 parental - PD < RT4 R1 + PD
TC06004090.hg	GPR115	0.00245383	1.19332	RT4 parental - PD > RT4 R1 + PD
TC13000330.hg	GPR180	0.000686085	1.1832	RT4 parental - PD > RT4 R1 + PD
TC02000865.hg	GPR39	0.00326036	1.10741	RT4 parental - PD > RT4 R1 + PD
TC0X000901.hg	GPR64	0.00275116	-1.32014	RT4 parental - PD < RT4 R1 + PD
TC16000921.hg	GPRC5B	0.00274784	-1.1183	RT4 parental - PD < RT4 R1 + PD
TC03000584.hg	GRAMD1C	0.0042784	-1.19838	RT4 parental - PD < RT4 R1 + PD
TC01000309.hg	GRHL3	0.00217669	-1.11598	RT4 parental - PD < RT4 R1 + PD
TC14000489.hg	GSTZ1	0.00923317	1.0819	RT4 parental - PD > RT4 R1 + PD
TC14001368.hg	GTF2A1	0.0053266	1.09117	RT4 parental - PD > RT4 R1 + PD
TC13000077.hg	GTF3A	0.00992883	1.10201	RT4 parental - PD > RT4 R1 + PD
TC04000787.hg	GUCY1A3	0.00723347	1.09921	RT4 parental - PD > RT4 R1 + PD
TC11001365.hg	GVINP1	0.00410831	-1.16137	RT4 parental - PD < RT4 R1 + PD
TC03003359.hg	GXYLT2	0.00261394	-1.1519	RT4 parental - PD < RT4 R1 + PD
TC07000116.hg	HDAC9	0.0042547	1.1254	RT4 parental - PD > RT4 R1 + PD
TC12001259.hg	HEBP1	0.00508827	-1.08878	RT4 parental - PD < RT4 R1 + PD
TC16000480.hg	HERPUD1	0.000977631	-1.09742	RT4 parental - PD < RT4 R1 + PD
TC07001915.hg	HIPK2	0.0063264	-1.11895	RT4 parental - PD < RT4 R1 + PD
TC6_ssto_hap7000172.hg	HLA-DPA1	0.000426902	-1.26119	RT4 parental - PD < RT4 R1 + PD
TC6_ssto_hap7000077.hg	HLA-DQA1	0.00115751	-1.49142	RT4 parental - PD < RT4 R1 + PD
TC6_apd_hap1000047.hg	HLA-DQA2	0.00884519	-1.14904	RT4 parental - PD < RT4 R1 + PD
TC06000399.hg	HLA-DRA	0.00672135	-1.2468	RT4 parental - PD < RT4 R1 + PD
TC6_mcf_hap5000169.hg	HLA-DRB4	0.00167874	-1.22487	RT4 parental - PD < RT4 R1 + PD
TC6_mann_hap4000102.hg	HLA-F-AS1	0.000295013	-1.22379	RT4 parental - PD < RT4 R1 + PD
TC01003050.hg	HMGCS2	0.000338735	1.40445	RT4 parental - PD > RT4 R1 + PD
TC05000981.hg	HRH2	0.00320827	-1.19109	RT4 parental - PD < RT4 R1 + PD
TC16000540.hg	HSD11B2	0.00357587	1.18648	RT4 parental - PD > RT4 R1 + PD
TC11000367.hg	HSD17B12	0.00113256	1.09449	RT4 parental - PD > RT4 R1 + PD
TC05001832.hg	HSPA9	0.00593999	1.07572	RT4 parental - PD > RT4 R1 + PD
TC02002858.hg	HTR2B	0.000859713	-1.24433	RT4 parental - PD < RT4 R1 + PD
TC07000749.hg	HYAL4	0.00843427	1.18864	RT4 parental - PD > RT4 R1 + PD
TC06001908.hg	IBTK	0.00719517	1.0867	RT4 parental - PD > RT4 R1 + PD
TC03001512.hg	ID2B	0.000465562	-1.1792	RT4 parental - PD < RT4 R1 + PD
TC10000636.hg	IFIT2	0.00498634	-1.19848	RT4 parental - PD < RT4 R1 + PD
TC07001194.hg	IGF2BP3	0.00125313	-1.15161	RT4 parental - PD < RT4 R1 + PD
TC02001281.hg	IGFBP2	0.00172323	-1.14731	RT4 parental - PD < RT4 R1 + PD
TC02002758.hg	IGFBP5	0.00530417	-1.29863	RT4 parental - PD < RT4 R1 + PD
TC02002740.hg	IKZF2	0.00941983	-1.10769	RT4 parental - PD < RT4 R1 + PD
TC0X002325.hg	IL9R	0.00203768	1.12291	RT4 parental - PD > RT4 R1 + PD
TC08001238.hg	IMPAD1	0.00772061	1.08803	RT4 parental - PD > RT4 R1 + PD
TC04001600.hg	INPP4B	0.00166943	1.16126	RT4 parental - PD > RT4 R1 + PD
TC14002339.hg	IPO4	0.00423175	1.10624	RT4 parental - PD > RT4 R1 + PD
TC14001336.hg	IRF2BPL	0.00781673	1.0949	RT4 parental - PD > RT4 R1 + PD
TC05000218.hg	ITGA2	0.000465789	1.38822	RT4 parental - PD > RT4 R1 + PD
TC14001453.hg	ITPK1	0.00580846	1.08714	RT4 parental - PD > RT4 R1 + PD
TC06000427.hg	ITPR3	0.00557271	1.09824	RT4 parental - PD > RT4 R1 + PD
TC16000210.hg	ITPRIPL2	0.00918784	1.06853	RT4 parental - PD > RT4 R1 + PD
TC0X000829.hg	KAL1	3.07806e-05	-1.41521	RT4 parental - PD < RT4 R1 + PD
TC08001173.hg	KAT6A	0.00642217	1.10846	RT4 parental - PD > RT4 R1 + PD
TC07000732.hg	KCND2	0.000339612	-1.20544	RT4 parental - PD < RT4 R1 + PD
TC02002482.hg	KCNH7	0.000154618	-1.44643	RT4 parental - PD < RT4 R1 + PD
TC02002879.hg	KCNJ13	0.000240421	-1.67892	RT4 parental - PD < RT4 R1 + PD
TC13000741.hg	KCTD12	0.000700045	-1.28794	RT4 parental - PD < RT4 R1 + PD
TC19000439.hg	KCTD15	0.00593999	1.11062	RT4 parental - PD > RT4 R1 + PD
TC01003546.hg	KIAA0040	0.00317068	-1.12084	RT4 parental - PD < RT4 R1 + PD
TC05002091.hg	KIAA1191	0.00357587	1.07369	RT4 parental - PD > RT4 R1 + PD
TC08001097.hg	KIF13B	0.00275584	1.12335	RT4 parental - PD > RT4 R1 + PD
TC12001391.hg	KIF21A	0.000151981	-1.20043	RT4 parental - PD < RT4 R1 + PD
TC15000580.hg	LACTB	0.00885825	1.09936	RT4 parental - PD > RT4 R1 + PD
TC01006280.hg	LAD1	0.00564219	1.13775	RT4 parental - PD > RT4 R1 + PD
TC01002441.hg	LAPTM5	0.00567781	1.11448	RT4 parental - PD > RT4 R1 + PD
TC0X001438.hg	LDOC1	0.000322685	-1.18879	RT4 parental - PD < RT4 R1 + PD
TC08002578.hg	LEPROTL1	0.0089484	1.07667	RT4 parental - PD > RT4 R1 + PD
TC12001772.hg	LIN7A	0.000793853	-1.16819	RT4 parental - PD < RT4 R1 + PD
TC13000286.hg	LMO7	0.00440801	-1.24	RT4 parental - PD < RT4 R1 + PD
TC07000582.hg	LMTK2	0.00311288	1.12805	RT4 parental - PD > RT4 R1 + PD
TC02001874.hg	LOC100129434	0.000733302	-1.34599	RT4 parental - PD < RT4 R1 + PD
TC03000637.hg	LOC100129550	0.00462169	-1.12361	RT4 parental - PD < RT4 R1 + PD
TC01002919.hg	LOC100506007	0.00469415	-1.12819	RT4 parental - PD < RT4 R1 + PD
TC07000135.hg	LOC100506178	0.000469176	-1.3743	RT4 parental - PD < RT4 R1 + PD
TC08001410.hg	LOC100506365	0.00941983	1.07414	RT4 parental - PD > RT4 R1 + PD
TC14002345.hg	LOC100506499	0.00656406	1.11543	RT4 parental - PD > RT4 R1 + PD
TC09001312.hg	LOC100507009	0.0063264	1.16944	RT4 parental - PD > RT4 R1 + PD
TC05002152.hg	LOC100859930	0.00596668	1.13851	RT4 parental - PD > RT4 R1 + PD
TC02002558.hg	LOC375295	0.00150552	-1.26851	RT4 parental - PD < RT4 R1 + PD
TC02002240.hg	LOC389023	0.00181185	1.15424	RT4 parental - PD > RT4 R1 + PD
TC6_mann_hap4000018.hg	LOC554223	0.00447834	-1.11989	RT4 parental - PD < RT4 R1 + PD
TC15000670.hg	LOXL1	0.000622832	1.21567	RT4 parental - PD > RT4 R1 + PD
TC15001636.hg	LOXL1-AS1	0.00621838	1.09871	RT4 parental - PD > RT4 R1 + PD
TC05001110.hg	LPCAT1	0.000465562	-1.12948	RT4 parental - PD < RT4 R1 + PD
TC14000135.hg	LRP10	0.000756842	1.12739	RT4 parental - PD > RT4 R1 + PD
TC02002388.hg	LRP1B	0.000465789	-1.35833	RT4 parental - PD < RT4 R1 + PD
TC17000352.hg	LRRC37BP1	0.0057416	1.08287	RT4 parental - PD > RT4 R1 + PD
TC03000011.hg	LRRN1	0.000633858	-1.35912	RT4 parental - PD < RT4 R1 + PD
TC09000066.hg	LURAP1L	0.0033788	-1.10575	RT4 parental - PD < RT4 R1 + PD
TC11000272.hg	LUZP2	0.000151981	-1.28517	RT4 parental - PD < RT4 R1 + PD
TC08000814.hg	LY6E	0.00838705	1.11636	RT4 parental - PD > RT4 R1 + PD
TC08000383.hg	LYN	0.000860711	-1.10602	RT4 parental - PD < RT4 R1 + PD
TC19001586.hg	LYPD3	0.00690516	1.08866	RT4 parental - PD > RT4 R1 + PD
TC02000928.hg	LYPD6B	0.00467087	-1.10708	RT4 parental - PD < RT4 R1 + PD
TC02000567.hg	MAL	0.000465562	1.29955	RT4 parental - PD > RT4 R1 + PD
TC06002062.hg	MAN1A1	0.000315775	-1.22996	RT4 parental - PD < RT4 R1 + PD
TC02001238.hg	MAP2	0.00274784	-1.21451	RT4 parental - PD < RT4 R1 + PD
TC17000807.hg	MAP2K6	0.00130791	-1.2141	RT4 parental - PD < RT4 R1 + PD
TC0X000907.hg	MAP7D2	0.00150552	-1.23071	RT4 parental - PD < RT4 R1 + PD
TC03002118.hg	MB21D2	0.00153223	-1.17872	RT4 parental - PD < RT4 R1 + PD
TC06001313.hg	MBOAT1	0.00639906	1.09251	RT4 parental - PD > RT4 R1 + PD
TC13000890.hg	MCF2L-AS1	0.00727553	1.08196	RT4 parental - PD > RT4 R1 + PD
TC02000386.hg	MEIS1	0.00794992	-1.12841	RT4 parental - PD < RT4 R1 + PD
TC02000701.hg	MERTK	0.00992883	1.11223	RT4 parental - PD > RT4 R1 + PD
TC17001875.hg	MIF4GD	0.00753878	1.0794	RT4 parental - PD > RT4 R1 + PD
TC17001757.hg	MIR4737	0.00924428	1.05481	RT4 parental - PD > RT4 R1 + PD
TC17001711.hg	MMD	0.00731772	1.11911	RT4 parental - PD > RT4 R1 + PD
TC03000846.hg	MME	0.000107202	-1.36388	RT4 parental - PD < RT4 R1 + PD
TC18000149.hg	MOCOS	0.00737555	1.10867	RT4 parental - PD > RT4 R1 + PD
TC0X001397.hg	MOSPD1	0.00426414	-1.08676	RT4 parental - PD < RT4 R1 + PD
TC11001523.hg	MPPED2	0.00637907	-1.18723	RT4 parental - PD < RT4 R1 + PD
TC08000594.hg	MTDH	0.00732697	1.08319	RT4 parental - PD > RT4 R1 + PD
TC08000434.hg	MTFR1	0.00171445	1.12869	RT4 parental - PD > RT4 R1 + PD
TC08001012.hg	MTMR7	0.00517302	-1.15984	RT4 parental - PD < RT4 R1 + PD
TC11001505.hg	MUC15	0.00026962	-1.46521	RT4 parental - PD < RT4 R1 + PD
TC0X000514.hg	MUM1L1	0.00117835	-1.2558	RT4 parental - PD < RT4 R1 + PD
TC01002551.hg	MYCL1	0.00924428	-1.09061	RT4 parental - PD < RT4 R1 + PD
TC06001109.hg	MYCT1	9.81266e-06	-2.16979	RT4 parental - PD < RT4 R1 + PD
TC12001977.hg	NAA25	0.00909952	1.08414	RT4 parental - PD > RT4 R1 + PD
TC11000252.hg	NAV2	0.00166726	-1.15144	RT4 parental - PD < RT4 R1 + PD
TC05000260.hg	NDUFAF2	0.00395325	1.11173	RT4 parental - PD > RT4 R1 + PD
TC06001273.hg	NEDD9	0.000315775	-1.23932	RT4 parental - PD < RT4 R1 + PD
TC09000916.hg	NFIB	0.00140088	-1.12024	RT4 parental - PD < RT4 R1 + PD
TC10000828.hg	NHLRC2	0.0098896	1.07405	RT4 parental - PD > RT4 R1 + PD
TC01004003.hg	NID1	0.00649832	1.16706	RT4 parental - PD > RT4 R1 + PD
TC15002770.hg	NIPA1	0.00183143	-1.10964	RT4 parental - PD < RT4 R1 + PD
TC19001853.hg	NLRP7	0.00123562	-1.49903	RT4 parental - PD < RT4 R1 + PD
TC04000548.hg	NPNT	4.67216e-05	-1.50005	RT4 parental - PD < RT4 R1 + PD
TC15001634.hg	NPTN	0.00308862	-1.09471	RT4 parental - PD < RT4 R1 + PD
TC11000405.hg	NR1H3	0.00918784	1.08163	RT4 parental - PD > RT4 R1 + PD
TC09000508.hg	NR4A3	0.00966636	-1.196	RT4 parental - PD < RT4 R1 + PD
TC15001683.hg	NRG4	0.0010706	-1.16552	RT4 parental - PD < RT4 R1 + PD
TC08001246.hg	NSMAF	0.00504855	1.09002	RT4 parental - PD > RT4 R1 + PD
TC10001626.hg	NT5C2	0.0027775	1.08971	RT4 parental - PD > RT4 R1 + PD
TC12001916.hg	NUAK1	0.00144303	-1.14847	RT4 parental - PD < RT4 R1 + PD
TC05001649.hg	NUDT12	0.0047996	1.11991	RT4 parental - PD > RT4 R1 + PD
TC02001357.hg	NYAP2	0.00708471	-1.17183	RT4 parental - PD < RT4 R1 + PD
TC12000884.hg	OAS1	0.00327974	1.15753	RT4 parental - PD > RT4 R1 + PD
TC12000885.hg	OAS3	0.00259796	1.13529	RT4 parental - PD > RT4 R1 + PD
TC10001726.hg	OAT	0.00897558	-1.10108	RT4 parental - PD < RT4 R1 + PD
TC12001216.hg	OLR1	0.00134713	-1.50191	RT4 parental - PD < RT4 R1 + PD
TC18000195.hg	ONECUT2	0.0022452	1.17929	RT4 parental - PD > RT4 R1 + PD
TC06002110.hg	OR2A4	0.00484308	1.20704	RT4 parental - PD > RT4 R1 + PD
TC07001979.hg	OR2A7	0.0026483	1.19829	RT4 parental - PD > RT4 R1 + PD
TC18000418.hg	OSBPL1A	0.0010706	-1.1455	RT4 parental - PD < RT4 R1 + PD
TC04000839.hg	PALLD	0.00174752	-1.13051	RT4 parental - PD < RT4 R1 + PD
TC11001552.hg	PAMR1	0.00593999	1.23509	RT4 parental - PD > RT4 R1 + PD
TC05002041.hg	PANK3	0.0096166	1.07224	RT4 parental - PD > RT4 R1 + PD
TC10000621.hg	PAPSS2	0.000633858	-1.36573	RT4 parental - PD < RT4 R1 + PD
TC04000416.hg	PARM1	0.000709638	-1.1296	RT4 parental - PD < RT4 R1 + PD
TC04000663.hg	PCDH10	8.22521e-05	-1.58396	RT4 parental - PD < RT4 R1 + PD
TC04001565.hg	PCDH18	0.00371818	-1.2612	RT4 parental - PD < RT4 R1 + PD
TC05000752.hg	PCDHB9	0.00546098	-1.1736	RT4 parental - PD < RT4 R1 + PD
TC07001565.hg	PCLO	0.00993367	-1.13555	RT4 parental - PD < RT4 R1 + PD
TC09000038.hg	PDCD1LG2	0.00337213	-1.19514	RT4 parental - PD < RT4 R1 + PD
TC11000214.hg	PDE3B	0.000657919	-1.35115	RT4 parental - PD < RT4 R1 + PD
TC04001504.hg	PDE5A	0.000340098	-1.23236	RT4 parental - PD < RT4 R1 + PD
TC01000181.hg	PDPN	0.000150516	-1.29485	RT4 parental - PD < RT4 R1 + PD
TC06004098.hg	PHACTR2	0.00517173	-1.1176	RT4 parental - PD < RT4 R1 + PD
TC15000627.hg	PIAS1	0.000534053	-1.10499	RT4 parental - PD < RT4 R1 + PD
TC17000437.hg	PIGW	0.0097547	1.12411	RT4 parental - PD > RT4 R1 + PD
TC01002616.hg	PIK3R3	0.00453275	-1.07331	RT4 parental - PD < RT4 R1 + PD
TC06001796.hg	PKHD1	0.00328365	-1.2141	RT4 parental - PD < RT4 R1 + PD
TC11001893.hg	PLA2G16	0.000151981	-1.3257	RT4 parental - PD < RT4 R1 + PD
TC03002001.hg	PLD1	0.00103431	-1.18132	RT4 parental - PD < RT4 R1 + PD
TC05001385.hg	PLK2	0.00293488	-1.26456	RT4 parental - PD < RT4 R1 + PD
TC17001157.hg	PMP22	0.00629973	-1.12007	RT4 parental - PD < RT4 R1 + PD
TC14000056.hg	PNP	0.000298354	1.15972	RT4 parental - PD > RT4 R1 + PD
TC10000566.hg	PPIF	0.0013757	1.12346	RT4 parental - PD > RT4 R1 + PD
TC03000732.hg	PPP2R3A	7.4287e-05	-1.30886	RT4 parental - PD < RT4 R1 + PD
TC01002553.hg	PPT1	0.00198801	-1.09611	RT4 parental - PD < RT4 R1 + PD
TC03001389.hg	PRKAR2A	0.0097547	1.09889	RT4 parental - PD > RT4 R1 + PD
TC16000260.hg	PRKCB	0.00210845	1.39536	RT4 parental - PD > RT4 R1 + PD
TC14000371.hg	PRKCH	0.00630632	1.08191	RT4 parental - PD > RT4 R1 + PD
TC04001330.hg	PRKG2	0.00140077	-1.21907	RT4 parental - PD < RT4 R1 + PD
TC05001261.hg	PRLR	0.00438064	-1.15981	RT4 parental - PD < RT4 R1 + PD
TC03001590.hg	PROS1	8.12221e-05	-1.43439	RT4 parental - PD < RT4 R1 + PD
TC08000278.hg	PROSC	0.00369773	1.08776	RT4 parental - PD > RT4 R1 + PD
TC11000345.hg	PRR5L	0.000364211	-1.23122	RT4 parental - PD < RT4 R1 + PD
TC0X002299.hg	PRRG1	0.00728667	-1.11301	RT4 parental - PD < RT4 R1 + PD
TC14000346.hg	PSMA3	0.00597282	1.0795	RT4 parental - PD > RT4 R1 + PD
TC6_cox_hap2000259.hg	PSMB9	0.00181251	-1.11583	RT4 parental - PD < RT4 R1 + PD
TC19000557.hg	PSMC4	0.0063264	1.06712	RT4 parental - PD > RT4 R1 + PD
TC0X000109.hg	PTCHD1	0.00369773	1.14738	RT4 parental - PD > RT4 R1 + PD
TC09000945.hg	PTPLAD2	0.00122089	-1.4145	RT4 parental - PD < RT4 R1 + PD
TC03000384.hg	PTPRG	0.00283364	1.11678	RT4 parental - PD > RT4 R1 + PD
TC12000668.hg	PTPRQ	0.00153223	-1.52949	RT4 parental - PD < RT4 R1 + PD
TC11001009.hg	PTS	0.00337213	1.09658	RT4 parental - PD > RT4 R1 + PD
TC03000862.hg	PTX3	0.00527832	1.54326	RT4 parental - PD > RT4 R1 + PD
TC03000561.hg	PVRL3	0.00580494	-1.15128	RT4 parental - PD < RT4 R1 + PD
TC15000041.hg	PWRN1	0.00411258	-1.17404	RT4 parental - PD < RT4 R1 + PD
TC20000168.hg	PYGB	0.00198801	1.14965	RT4 parental - PD > RT4 R1 + PD
TC14001224.hg	RAB15	0.00522365	1.07103	RT4 parental - PD > RT4 R1 + PD
TC19001181.hg	RAB3D	0.000315775	1.24249	RT4 parental - PD > RT4 R1 + PD
TC14001038.hg	RALGAPA1	0.00580846	1.10484	RT4 parental - PD > RT4 R1 + PD
TC01001544.hg	RALGPS2	0.00817639	-1.09323	RT4 parental - PD < RT4 R1 + PD
TC09001668.hg	RAPGEF1	0.00557271	-1.08087	RT4 parental - PD < RT4 R1 + PD
TC02001033.hg	RAPGEF4	0.00098005	-1.38318	RT4 parental - PD < RT4 R1 + PD
TC03000131.hg	RARB	0.00140077	-1.19573	RT4 parental - PD < RT4 R1 + PD
TC11000572.hg	RARRES3	0.000698911	-1.15564	RT4 parental - PD < RT4 R1 + PD
TC04002922.hg	RASGEF1B	0.000313483	-1.33536	RT4 parental - PD < RT4 R1 + PD
TC13000074.hg	RASL11A	0.000338735	-1.48254	RT4 parental - PD < RT4 R1 + PD
TC20000587.hg	RASSF2	0.00432613	1.125	RT4 parental - PD > RT4 R1 + PD
TC21000420.hg	RCAN1	0.00699305	-1.08339	RT4 parental - PD < RT4 R1 + PD
TC19002722.hg	RDH13	0.004317	-1.09031	RT4 parental - PD < RT4 R1 + PD
TC01003608.hg	RGS16	0.00455804	1.08664	RT4 parental - PD > RT4 R1 + PD
TC06002242.hg	RGS17	0.00924428	1.30783	RT4 parental - PD > RT4 R1 + PD
TC11001414.hg	RNF141	0.00247046	-1.10941	RT4 parental - PD < RT4 R1 + PD
TC14001020.hg	RNU6-1	0.00361475	1.1213	RT4 parental - PD > RT4 R1 + PD
TC10000148.hg	RNU6-15	0.00369773	1.11637	RT4 parental - PD > RT4 R1 + PD
TC03002169.hg	RNU6-42	0.00567781	1.11117	RT4 parental - PD > RT4 R1 + PD
TC07000971.hg	RNY5	0.00732697	1.15768	RT4 parental - PD > RT4 R1 + PD
TC03001570.hg	ROBO1	0.000473813	-1.2085	RT4 parental - PD < RT4 R1 + PD
TC06001941.hg	RRAGD	0.00732697	-1.26237	RT4 parental - PD < RT4 R1 + PD
TC08002603.hg	RRS1	0.00198693	1.13229	RT4 parental - PD > RT4 R1 + PD
TC03001031.hg	RTP4	0.00462499	-1.18892	RT4 parental - PD < RT4 R1 + PD
TC01003239.hg	S100A10	0.000534053	-1.14855	RT4 parental - PD < RT4 R1 + PD
TC01003260.hg	S100A12	0.00771954	1.24505	RT4 parental - PD > RT4 R1 + PD
TC01003270.hg	S100A14	0.00438006	1.13111	RT4 parental - PD > RT4 R1 + PD
TC01001254.hg	S100A9	0.00117835	1.27338	RT4 parental - PD > RT4 R1 + PD
TC04000072.hg	S100P	0.00130791	1.16792	RT4 parental - PD > RT4 R1 + PD
TC14000923.hg	SALL2	0.00161268	1.14643	RT4 parental - PD > RT4 R1 + PD
TC06001072.hg	SAMD5	0.000235498	-1.37592	RT4 parental - PD < RT4 R1 + PD
TC07001605.hg	SAMD9	0.000778956	-1.18001	RT4 parental - PD < RT4 R1 + PD
TC07001606.hg	SAMD9L	0.000151981	-1.32531	RT4 parental - PD < RT4 R1 + PD
TC0X000112.hg	SAT1	0.00137866	-1.14359	RT4 parental - PD < RT4 R1 + PD
TC11000177.hg	SBF2-AS1	0.00100365	-1.2115	RT4 parental - PD < RT4 R1 + PD
TC12002097.hg	SCARB1	0.00596668	-1.07863	RT4 parental - PD < RT4 R1 + PD
TC15001577.hg	SCARNA14	0.00337213	1.26232	RT4 parental - PD > RT4 R1 + PD
TC09000934.hg	SCARNA8	0.00508827	1.2136	RT4 parental - PD > RT4 R1 + PD
TC10000721.hg	SCD	0.00137866	1.07799	RT4 parental - PD > RT4 R1 + PD
TC07000095.hg	SCIN	0.00171445	-1.24363	RT4 parental - PD < RT4 R1 + PD
TC02002491.hg	SCN3A	7.31434e-05	-1.5553	RT4 parental - PD < RT4 R1 + PD
TC02002499.hg	SCN9A	0.00317068	-1.40879	RT4 parental - PD < RT4 R1 + PD
TC12001136.hg	SCNN1A	9.81266e-06	1.48477	RT4 parental - PD > RT4 R1 + PD
TC16000254.hg	SCNN1B	0.00235418	1.14872	RT4 parental - PD > RT4 R1 + PD
TC17000702.hg	SCPEP1	0.00840963	-1.07694	RT4 parental - PD < RT4 R1 + PD
TC01003500.hg	SELL	0.000465562	-1.24858	RT4 parental - PD < RT4 R1 + PD
TC06001217.hg	SERPINB1	0.00283364	1.13633	RT4 parental - PD > RT4 R1 + PD
TC11002205.hg	SESN3	0.00314164	-1.09295	RT4 parental - PD < RT4 R1 + PD
TC18000160.hg	SETBP1	0.00794992	-1.08842	RT4 parental - PD < RT4 R1 + PD
TC06000758.hg	SH3BGRL2	0.00316692	-1.10462	RT4 parental - PD < RT4 R1 + PD
TC09000085.hg	SH3GL2	0.00695614	-1.20108	RT4 parental - PD < RT4 R1 + PD
TC09001311.hg	SHC3	9.70406e-05	1.25255	RT4 parental - PD > RT4 R1 + PD
TC21000506.hg	SIK1	0.00911533	-1.06906	RT4 parental - PD < RT4 R1 + PD
TC21000157.hg	SIM2	0.00222879	1.10972	RT4 parental - PD > RT4 R1 + PD
TC14000433.hg	SIPA1L1	0.0010706	1.1416	RT4 parental - PD > RT4 R1 + PD
TC01003974.hg	SIPA1L2	0.00847839	1.08975	RT4 parental - PD > RT4 R1 + PD
TC01001372.hg	SLAMF7	0.00212166	-1.18876	RT4 parental - PD < RT4 R1 + PD
TC03000625.hg	SLC15A2	0.00508827	-1.29411	RT4 parental - PD < RT4 R1 + PD
TC12000551.hg	SLC16A7	0.000294255	-1.22159	RT4 parental - PD < RT4 R1 + PD
TC09000029.hg	SLC1A1	0.00198801	1.33375	RT4 parental - PD > RT4 R1 + PD
TC02000711.hg	SLC20A1	0.00597282	1.11795	RT4 parental - PD > RT4 R1 + PD
TC15000391.hg	SLC27A2	0.00455804	1.15724	RT4 parental - PD > RT4 R1 + PD
TC12001393.hg	SLC2A13	0.00918784	-1.10994	RT4 parental - PD < RT4 R1 + PD
TC01003796.hg	SLC30A1	0.00851934	1.07832	RT4 parental - PD > RT4 R1 + PD
TC15001318.hg	SLC30A4	0.00134713	-1.29199	RT4 parental - PD < RT4 R1 + PD
TC05000296.hg	SLC30A5	0.00469415	1.07868	RT4 parental - PD > RT4 R1 + PD
TC07001880.hg	SLC35B4	0.00467087	1.1069	RT4 parental - PD > RT4 R1 + PD
TC11002192.hg	SLC36A4	0.00225957	1.14113	RT4 parental - PD > RT4 R1 + PD
TC12001909.hg	SLC41A2	0.000609678	-1.26608	RT4 parental - PD < RT4 R1 + PD
TC09000535.hg	SLC44A1	0.0080343	-1.06512	RT4 parental - PD < RT4 R1 + PD
TC02000661.hg	SLC5A7	0.00561293	-1.18681	RT4 parental - PD < RT4 R1 + PD
TC04001570.hg	SLC7A11	0.00918784	1.271	RT4 parental - PD > RT4 R1 + PD
TC02001769.hg	SLC8A1	0.00469415	-1.16475	RT4 parental - PD < RT4 R1 + PD
TC0X000992.hg	SLC9A7	0.00894506	1.11523	RT4 parental - PD > RT4 R1 + PD
TC05001641.hg	SLCO4C1	0.00203768	-1.38788	RT4 parental - PD < RT4 R1 + PD
TC17001369.hg	SLFN11	0.000136056	-1.35347	RT4 parental - PD < RT4 R1 + PD
TC14002203.hg	SLIRP	0.00690516	1.08132	RT4 parental - PD > RT4 R1 + PD
TC05002043.hg	SLIT3	4.52388e-05	1.29691	RT4 parental - PD > RT4 R1 + PD
TC10000779.hg	SLK	0.00507732	1.09414	RT4 parental - PD > RT4 R1 + PD
TC20000876.hg	SLPI	0.00528174	1.13174	RT4 parental - PD > RT4 R1 + PD
TC06000950.hg	SMPDL3A	0.00506956	-1.12952	RT4 parental - PD < RT4 R1 + PD
TC16000769.hg	SNORA10	0.00351525	1.10664	RT4 parental - PD > RT4 R1 + PD
TC0X000324.hg	SNORA11	0.00714709	1.11964	RT4 parental - PD > RT4 R1 + PD
TC13000632.hg	SNORA31	0.000465789	1.23193	RT4 parental - PD > RT4 R1 + PD
TC01003326.hg	SNORA42	0.00211788	1.11653	RT4 parental - PD > RT4 R1 + PD
TC11000161.hg	SNORA45	0.00546142	1.21987	RT4 parental - PD > RT4 R1 + PD
TC11000031.hg	SNORA52	0.000819317	1.13218	RT4 parental - PD > RT4 R1 + PD
TC07001352.hg	SNORA5A	0.00440274	1.1689	RT4 parental - PD > RT4 R1 + PD
TC09001602.hg	SNORA65	0.00460423	1.15731	RT4 parental - PD > RT4 R1 + PD
TC20000839.hg	SNORA71A	0.00503999	1.08552	RT4 parental - PD > RT4 R1 + PD
TC20000838.hg	SNORA71B	0.00244452	1.14531	RT4 parental - PD > RT4 R1 + PD
TC20000840.hg	SNORA71C	0.00357587	1.11604	RT4 parental - PD > RT4 R1 + PD
TC20000841.hg	SNORA71D	0.00150552	1.10978	RT4 parental - PD > RT4 R1 + PD
TC05000709.hg	SNORA74A	0.000136056	1.43416	RT4 parental - PD > RT4 R1 + PD
TC05000957.hg	SNORA74B	0.00732697	1.11704	RT4 parental - PD > RT4 R1 + PD
TC02002860.hg	SNORA75	0.00247046	1.31921	RT4 parental - PD > RT4 R1 + PD
TC20000388.hg	SNORD12B	0.0086212	1.16685	RT4 parental - PD > RT4 R1 + PD
TC20000387.hg	SNORD12C	0.000667943	1.15062	RT4 parental - PD > RT4 R1 + PD
TC16000776.hg	SNORD60	0.00580846	1.12645	RT4 parental - PD > RT4 R1 + PD
TC01001551.hg	SOAT1	0.00174068	-1.15288	RT4 parental - PD < RT4 R1 + PD
TC04001820.hg	SORBS2	0.00517302	-1.11833	RT4 parental - PD < RT4 R1 + PD
TC05001816.hg	SPOCK1	0.00597282	-1.17052	RT4 parental - PD < RT4 R1 + PD
TC04001713.hg	SPOCK3	0.000290992	-1.37751	RT4 parental - PD < RT4 R1 + PD
TC05001880.hg	SPRY4	0.000791365	1.19275	RT4 parental - PD > RT4 R1 + PD
TC08000729.hg	SQLE	0.000839156	1.12535	RT4 parental - PD > RT4 R1 + PD
TC02001716.hg	SRD5A2	0.00421102	1.20353	RT4 parental - PD > RT4 R1 + PD
TC04000319.hg	SRD5A3	0.00500546	1.11878	RT4 parental - PD > RT4 R1 + PD
TC0X000954.hg	SRPX	4.52388e-05	-1.53931	RT4 parental - PD < RT4 R1 + PD
TC03002094.hg	SST	0.00499958	-1.11995	RT4 parental - PD < RT4 R1 + PD
TC04000893.hg	STOX2	0.00230896	-1.13521	RT4 parental - PD < RT4 R1 + PD
TC0X000025.hg	STS	0.00111969	-1.11251	RT4 parental - PD < RT4 R1 + PD
TC03000620.hg	STXBP5L	0.00993367	-1.18063	RT4 parental - PD < RT4 R1 + PD
TC14000983.hg	STXBP6	0.000296516	-1.27836	RT4 parental - PD < RT4 R1 + PD
TC12000928.hg	SUDS3	0.00511952	1.08286	RT4 parental - PD > RT4 R1 + PD
TC19001670.hg	SULT2A1	0.00117835	-1.35583	RT4 parental - PD < RT4 R1 + PD
TC10001144.hg	SVIL	0.00257472	-1.10405	RT4 parental - PD < RT4 R1 + PD
TC04000609.hg	SYNPO2	4.4259e-05	-1.56942	RT4 parental - PD < RT4 R1 + PD
TC12001380.hg	SYT10	0.000633858	-1.20969	RT4 parental - PD < RT4 R1 + PD
TC16000211.hg	SYT17	0.00612826	1.10215	RT4 parental - PD > RT4 R1 + PD
TC12003304.hg	TAS2R14	0.00918784	1.08508	RT4 parental - PD > RT4 R1 + PD
TC08001601.hg	TATDN1	0.00690228	1.13604	RT4 parental - PD > RT4 R1 + PD
TC12000576.hg	TBC1D30	0.0024685	1.12209	RT4 parental - PD > RT4 R1 + PD
TC04001592.hg	TBC1D9	0.000364211	-1.22801	RT4 parental - PD < RT4 R1 + PD
TC14001441.hg	TC2N	0.00421102	1.08778	RT4 parental - PD > RT4 R1 + PD
TC08001216.hg	TCEA1	0.00469415	1.0994	RT4 parental - PD > RT4 R1 + PD
TC12000859.hg	TCTN1	0.00854204	-1.09096	RT4 parental - PD < RT4 R1 + PD
TC07001611.hg	TFPI2	9.25167e-05	-1.35099	RT4 parental - PD < RT4 R1 + PD
TC03002155.hg	TFRC	0.00764212	1.06552	RT4 parental - PD > RT4 R1 + PD
TC08000810.hg	THEM6	0.00315402	1.10685	RT4 parental - PD > RT4 R1 + PD
TC04000488.hg	TIGD2	0.0042777	-1.12224	RT4 parental - PD < RT4 R1 + PD
TC01000411.hg	TINAGL1	0.000508995	1.17828	RT4 parental - PD > RT4 R1 + PD
TC09000319.hg	TJP2	0.00166556	1.0921	RT4 parental - PD > RT4 R1 + PD
TC04000833.hg	TLL1	0.000288999	-1.36338	RT4 parental - PD < RT4 R1 + PD
TC09000601.hg	TLR4	0.00410111	1.19735	RT4 parental - PD > RT4 R1 + PD
TC11000878.hg	TMEM135	0.00676841	1.10699	RT4 parental - PD > RT4 R1 + PD
TC07000888.hg	TMEM178B	0.0093353	1.11004	RT4 parental - PD > RT4 R1 + PD
TC14002305.hg	TMEM251	0.00361504	1.12386	RT4 parental - PD > RT4 R1 + PD
TC14001192.hg	TMEM30B	0.00567782	1.08716	RT4 parental - PD > RT4 R1 + PD
TC01000322.hg	TMEM57	0.00436145	1.1048	RT4 parental - PD > RT4 R1 + PD
TC08001599.hg	TMEM65	0.00130791	1.17359	RT4 parental - PD > RT4 R1 + PD
TC11000246.hg	TMEM86A	0.00508827	1.13966	RT4 parental - PD > RT4 R1 + PD
TC15001263.hg	TMEM87A	0.00361475	1.08097	RT4 parental - PD > RT4 R1 + PD
TC4_ctg9_hap1000001.hg	TMPRSS11E	9.81266e-06	-1.93579	RT4 parental - PD < RT4 R1 + PD
TC11001059.hg	TMPRSS4	9.6286e-05	1.28782	RT4 parental - PD > RT4 R1 + PD
TC08001052.hg	TNFRSF10A	0.000426902	1.21207	RT4 parental - PD > RT4 R1 + PD
TC08001051.hg	TNFRSF10D	0.00846319	1.20029	RT4 parental - PD > RT4 R1 + PD
TC03002006.hg	TNFSF10	0.00153223	-1.24104	RT4 parental - PD < RT4 R1 + PD
TC07001363.hg	TNS3	0.00425262	-1.12712	RT4 parental - PD < RT4 R1 + PD
TC17001194.hg	TOM1L2	0.00153223	-1.11817	RT4 parental - PD < RT4 R1 + PD
TC15000578.hg	TPM1	0.00886032	-1.06807	RT4 parental - PD < RT4 R1 + PD
TC08001312.hg	TRAM1	0.00377066	-1.06584	RT4 parental - PD < RT4 R1 + PD
TC04001491.hg	TRAM1L1	0.00867001	-1.15152	RT4 parental - PD < RT4 R1 + PD
TC03001283.hg	TRANK1	0.00884701	-1.12626	RT4 parental - PD < RT4 R1 + PD
TC12000630.hg	TRHDE	0.000151981	1.35988	RT4 parental - PD > RT4 R1 + PD
TC02000082.hg	TRIB2	0.00372537	1.23946	RT4 parental - PD > RT4 R1 + PD
TC05001409.hg	TRIM23	0.00379264	1.10399	RT4 parental - PD > RT4 R1 + PD
TC6_mann_hap4000093.hg	TRIM27	0.00577334	1.09782	RT4 parental - PD > RT4 R1 + PD
TC11003441.hg	TRIM6	0.00469536	-1.11085	RT4 parental - PD < RT4 R1 + PD
TC03000770.hg	TRPC1	0.00117715	-1.26598	RT4 parental - PD < RT4 R1 + PD
TC03000814.hg	TSC22D2	0.00481551	-1.06845	RT4 parental - PD < RT4 R1 + PD
TC01003017.hg	TSPAN2	0.00357587	-1.28272	RT4 parental - PD < RT4 R1 + PD
TC09000923.hg	TTC39B	0.00015734	1.30637	RT4 parental - PD > RT4 R1 + PD
TC01002815.hg	TTLL7	0.000929362	-1.20356	RT4 parental - PD < RT4 R1 + PD
TC0Y000135.hg	TTTY16	0.0089484	-1.15864	RT4 parental - PD < RT4 R1 + PD
TC01001422.hg	UAP1	0.00318531	1.12316	RT4 parental - PD > RT4 R1 + PD
TC6_mcf_hap5000215.hg	UBD	0.000568087	-1.4999	RT4 parental - PD < RT4 R1 + PD
TC03000121.hg	UBE2E2	0.00103431	-1.15862	RT4 parental - PD < RT4 R1 + PD
TC13000285.hg	UCHL3	0.00489986	1.09861	RT4 parental - PD > RT4 R1 + PD
TC04001130.hg	UGDH	0.00642217	1.09883	RT4 parental - PD > RT4 R1 + PD
TC19000480.hg	UPK1A	0.000386381	-1.401	RT4 parental - PD < RT4 R1 + PD
TC19001450.hg	UPK1A-AS1	0.000102246	-1.29222	RT4 parental - PD < RT4 R1 + PD
TC11001075.hg	UPK2	0.00740284	-1.17355	RT4 parental - PD < RT4 R1 + PD
TC13000506.hg	USP12	0.00912446	-1.14109	RT4 parental - PD < RT4 R1 + PD
TC22000029.hg	USP18	0.00572217	1.10332	RT4 parental - PD > RT4 R1 + PD
TC06001059.hg	UTRN	0.000426902	-1.20986	RT4 parental - PD < RT4 R1 + PD
TC06000608.hg	VEGFA	0.00045604	1.1525	RT4 parental - PD > RT4 R1 + PD
TC03001941.hg	VEPH1	0.00952354	-1.16788	RT4 parental - PD < RT4 R1 + PD
TC03001583.hg	VGLL3	1.89475e-05	-1.39225	RT4 parental - PD < RT4 R1 + PD
TC09000015.hg	VLDLR	0.0010102	1.22928	RT4 parental - PD > RT4 R1 + PD
TC12002017.hg	VSIG10	0.00708471	1.10603	RT4 parental - PD > RT4 R1 + PD
TC01003035.hg	VTCN1	0.00597282	-1.50185	RT4 parental - PD < RT4 R1 + PD
TC05000735.hg	VTRNA1-2	0.00421738	1.26199	RT4 parental - PD > RT4 R1 + PD
TC05000736.hg	VTRNA1-3	9.6286e-05	1.39653	RT4 parental - PD > RT4 R1 + PD
TC11001132.hg	VWA5A	9.81266e-06	-1.60081	RT4 parental - PD < RT4 R1 + PD
TC07001147.hg	VWDE	0.00432998	-1.15682	RT4 parental - PD < RT4 R1 + PD
TC01000814.hg	WDR63	0.0037747	-1.1645	RT4 parental - PD < RT4 R1 + PD
TC0X001073.hg	WNK3	0.00327974	-1.15812	RT4 parental - PD < RT4 R1 + PD
TC02001314.hg	WNT10A	0.00316692	-1.12804	RT4 parental - PD < RT4 R1 + PD
TC03001482.hg	WNT5A	0.000151981	1.36391	RT4 parental - PD > RT4 R1 + PD
TC03001192.hg	WNT7A	0.00555768	1.14266	RT4 parental - PD > RT4 R1 + PD
TC05000917.hg	WWC1	0.00573156	-1.07645	RT4 parental - PD < RT4 R1 + PD
TC16000631.hg	WWOX	0.00117715	-1.1428	RT4 parental - PD < RT4 R1 + PD
TC02001714.hg	XDH	0.00530417	1.29055	RT4 parental - PD > RT4 R1 + PD
TC12000569.hg	XPOT	0.00630632	1.11736	RT4 parental - PD > RT4 R1 + PD
TC01002525.hg	YRDC	0.00753878	1.08393	RT4 parental - PD > RT4 R1 + PD
TC0X001355.hg	ZDHHC9	0.00464157	1.07143	RT4 parental - PD > RT4 R1 + PD
TC19000781.hg	ZNF175	0.00066927	-1.24905	RT4 parental - PD < RT4 R1 + PD
TC09000544.hg	ZNF462	0.0022173	-1.16631	RT4 parental - PD < RT4 R1 + PD
TC05001731.hg	ZNF608	0.00873136	1.10001	RT4 parental - PD > RT4 R1 + PD
TC06000274.hg	ZSCAN12P1	0.000800828	1.2713	RT4 parental - PD > RT4 R1 + PD
TC15001277.hg	ZSCAN29	0.00630632	1.08626	RT4 parental - PD > RT4 R1 + PD
TC01002605.hg	ZSWIM5	0.00154506	1.15762	RT4 parental - PD > RT4 R1 + PD

## Sheet: C
Probeset	Gene symbol	False discovery rate p-value	log(fold change)	Direction of change
TC12000136.hg	A2ML1	0.000268737	-1.13038	RT4 R1 + PD > RT4 R1 - PD
TC02001950.hg	AAK1	0.00120975	-1.06503	RT4 R1 + PD > RT4 R1 - PD
TC07001811.hg	AASS	2.53803e-05	1.19099	RT4 R1 + PD < RT4 R1 - PD
TC16000148.hg	ABAT	0.000210767	-1.1055	RT4 R1 + PD > RT4 R1 - PD
TC09001434.hg	ABCA1	0.000705139	-1.0882	RT4 R1 + PD > RT4 R1 - PD
TC17001827.hg	ABCA6	0.00209375	1.11034	RT4 R1 + PD < RT4 R1 - PD
TC17001825.hg	ABCA8	0.00241876	-1.12899	RT4 R1 + PD > RT4 R1 - PD
TC01003949.hg	ABCB10	0.000714686	1.0796	RT4 R1 + PD < RT4 R1 - PD
TC0X001164.hg	ABCB7	0.00606331	1.04729	RT4 R1 + PD < RT4 R1 - PD
TC06000600.hg	ABCC10	0.00273676	-1.05268	RT4 R1 + PD > RT4 R1 - PD
TC17000672.hg	ABCC3	0.00483793	1.04403	RT4 R1 + PD < RT4 R1 - PD
TC13000799.hg	ABCC4	0.00311161	1.06502	RT4 R1 + PD < RT4 R1 - PD
TC03002064.hg	ABCC5	1.44064e-05	-1.12197	RT4 R1 + PD > RT4 R1 - PD
TC01000872.hg	ABCD3	0.00352732	-1.0533	RT4 R1 + PD > RT4 R1 - PD
TC04000709.hg	ABCE1	0.00381102	1.06723	RT4 R1 + PD < RT4 R1 - PD
TC04001370.hg	ABCG2	5.5897e-05	1.27603	RT4 R1 + PD < RT4 R1 - PD
TC17001319.hg	ABHD15	0.00860052	1.04499	RT4 R1 + PD < RT4 R1 - PD
TC18000402.hg	ABHD3	0.00340194	1.07494	RT4 R1 + PD < RT4 R1 - PD
TC14000130.hg	ABHD4	0.00340627	-1.07019	RT4 R1 + PD > RT4 R1 - PD
TC03001612.hg	ABI3BP	0.00054156	-1.18125	RT4 R1 + PD > RT4 R1 - PD
TC10001676.hg	ABLIM1	0.00128464	-1.06138	RT4 R1 + PD > RT4 R1 - PD
TC03001293.hg	ACAA1	0.00788071	-1.05039	RT4 R1 + PD > RT4 R1 - PD
TC02002731.hg	ACADL	0.00372694	-1.07921	RT4 R1 + PD > RT4 R1 - PD
TC06001147.hg	ACAT2	0.000874387	1.11822	RT4 R1 + PD < RT4 R1 - PD
TC10001128.hg	ACBD5	0.000437474	-1.07477	RT4 R1 + PD > RT4 R1 - PD
TC0X000878.hg	ACE2	7.08774e-05	-1.38766	RT4 R1 + PD > RT4 R1 - PD
TC17001520.hg	ACLY	0.00636125	1.0476	RT4 R1 + PD < RT4 R1 - PD
TC07000578.hg	ACN9	7.09681e-05	1.14148	RT4 R1 + PD < RT4 R1 - PD
TC09000128.hg	ACO1	0.00118543	-1.06213	RT4 R1 + PD > RT4 R1 - PD
TC17001890.hg	ACOX1	0.0016884	-1.06214	RT4 R1 + PD > RT4 R1 - PD
TC02000694.hg	ACOXL	0.000919172	1.12206	RT4 R1 + PD < RT4 R1 - PD
TC01003128.hg	ACP6	0.00356185	-1.05814	RT4 R1 + PD > RT4 R1 - PD
TC03000759.hg	ACPL2	0.003853	1.07096	RT4 R1 + PD < RT4 R1 - PD
TC17000667.hg	ACSF2	0.000998171	-1.07267	RT4 R1 + PD > RT4 R1 - PD
TC04001809.hg	ACSL1	0.000607175	-1.07512	RT4 R1 + PD > RT4 R1 - PD
TC02001350.hg	ACSL3	0.00686874	1.03789	RT4 R1 + PD < RT4 R1 - PD
TC0X002337.hg	ACSL4	0.000139209	1.15149	RT4 R1 + PD < RT4 R1 - PD
TC20000727.hg	ACSS1	0.00387946	-1.06908	RT4 R1 + PD > RT4 R1 - PD
TC02000448.hg	ACTG2	0.00216043	-1.08797	RT4 R1 + PD > RT4 R1 - PD
TC03000955.hg	ACTL6A	0.00771234	1.05047	RT4 R1 + PD < RT4 R1 - PD
TC19000532.hg	ACTN4	0.00537493	-1.03018	RT4 R1 + PD > RT4 R1 - PD
TC12000774.hg	ACTR6	0.00508311	1.04789	RT4 R1 + PD < RT4 R1 - PD
TC14001316.hg	ACYP1	0.000372889	1.11718	RT4 R1 + PD < RT4 R1 - PD
TC15001484.hg	ADAM10	0.00813313	1.03521	RT4 R1 + PD < RT4 R1 - PD
TC10001744.hg	ADAM12	1.2997e-05	1.18182	RT4 R1 + PD < RT4 R1 - PD
TC02001558.hg	ADAM17	0.000384576	1.0775	RT4 R1 + PD < RT4 R1 - PD
TC21000345.hg	ADAMTS1	0.000347082	1.07531	RT4 R1 + PD < RT4 R1 - PD
TC05000617.hg	ADAMTS19	0.0013896	-1.1213	RT4 R1 + PD > RT4 R1 - PD
TC01003295.hg	ADAR	0.0096763	1.03216	RT4 R1 + PD < RT4 R1 - PD
TC03001710.hg	ADCY5	0.00658344	-1.0524	RT4 R1 + PD > RT4 R1 - PD
TC10000797.hg	ADD3	0.000146099	-1.12757	RT4 R1 + PD > RT4 R1 - PD
TC12000018.hg	ADIPOR2	0.0011998	1.05559	RT4 R1 + PD < RT4 R1 - PD
TC22000165.hg	ADRBK2	0.000398067	-1.07869	RT4 R1 + PD > RT4 R1 - PD
TC22001472.hg	ADSL	0.00299379	1.05733	RT4 R1 + PD < RT4 R1 - PD
TC02000368.hg	AFTPH	0.00699443	-1.05084	RT4 R1 + PD > RT4 R1 - PD
TC10002939.hg	AGAP11	0.000262997	-1.09225	RT4 R1 + PD > RT4 R1 - PD
TC07000625.hg	AGFG2	0.00120975	-1.07152	RT4 R1 + PD > RT4 R1 - PD
TC01000895.hg	AGL	0.00810884	-1.06183	RT4 R1 + PD > RT4 R1 - PD
TC07001155.hg	AGMO	0.000947425	1.27297	RT4 R1 + PD < RT4 R1 - PD
TC08000022.hg	AGPAT5	0.000163207	1.13485	RT4 R1 + PD < RT4 R1 - PD
TC15000730.hg	AGPHD1	0.000721845	-1.12597	RT4 R1 + PD > RT4 R1 - PD
TC07001163.hg	AGR2	0.000260093	-1.11884	RT4 R1 + PD > RT4 R1 - PD
TC01004062.hg	AHCTF1	0.000852101	1.07951	RT4 R1 + PD < RT4 R1 - PD
TC07000796.hg	AHCYL2	0.00216043	-1.06534	RT4 R1 + PD > RT4 R1 - PD
TC01003868.hg	AIDA	0.00766553	1.04121	RT4 R1 + PD < RT4 R1 - PD
TC10001359.hg	AIFM2	0.00345592	1.0466	RT4 R1 + PD < RT4 R1 - PD
TC01002479.hg	AK2	0.00411519	1.04557	RT4 R1 + PD < RT4 R1 - PD
TC06001100.hg	AKAP12	0.000777805	-1.07157	RT4 R1 + PD > RT4 R1 - PD
TC0X000590.hg	AKAP14	0.000306812	-1.14792	RT4 R1 + PD > RT4 R1 - PD
TC06000982.hg	AKAP7	0.000574663	1.09064	RT4 R1 + PD < RT4 R1 - PD
TC01000574.hg	AKR1A1	0.00563846	-1.04048	RT4 R1 + PD > RT4 R1 - PD
TC07001883.hg	AKR1B1	0.000579508	1.22111	RT4 R1 + PD < RT4 R1 - PD
TC16001120.hg	AKTIP	0.000750431	-1.0627	RT4 R1 + PD > RT4 R1 - PD
TC03000534.hg	ALCAM	3.88505e-05	-1.13601	RT4 R1 + PD > RT4 R1 - PD
TC10001551.hg	ALDH18A1	0.00302956	1.05165	RT4 R1 + PD < RT4 R1 - PD
TC09001211.hg	ALDH1A1	7.93146e-05	-1.2754	RT4 R1 + PD > RT4 R1 - PD
TC15000971.hg	ALDH1A3	0.00186587	-1.09776	RT4 R1 + PD > RT4 R1 - PD
TC09000222.hg	ALDH1B1	0.00709924	1.06061	RT4 R1 + PD < RT4 R1 - PD
TC11001995.hg	ALDH3B2	0.00596637	-1.0527	RT4 R1 + PD > RT4 R1 - PD
TC14001303.hg	ALDH6A1	0.00303278	1.06374	RT4 R1 + PD < RT4 R1 - PD
TC16000338.hg	ALDOA	0.00427759	1.04109	RT4 R1 + PD < RT4 R1 - PD
TC17001301.hg	ALDOC	0.00195692	1.13108	RT4 R1 + PD < RT4 R1 - PD
TC12000301.hg	ALG10	0.000736985	1.10989	RT4 R1 + PD < RT4 R1 - PD
TC13000570.hg	ALG5	0.000215114	1.10507	RT4 R1 + PD < RT4 R1 - PD
TC01000719.hg	ALG6	0.00811334	1.05915	RT4 R1 + PD < RT4 R1 - PD
TC11002133.hg	ALG8	0.00980333	1.04893	RT4 R1 + PD < RT4 R1 - PD
TC11003493.hg	ALG9	0.000186123	1.08943	RT4 R1 + PD < RT4 R1 - PD
TC10000293.hg	ALOX5	2.01131e-05	-1.16315	RT4 R1 + PD > RT4 R1 - PD
TC15000822.hg	ALPK3	0.00595945	-1.06381	RT4 R1 + PD > RT4 R1 - PD
TC17001962.hg	ALYREF	0.00631833	1.05222	RT4 R1 + PD < RT4 R1 - PD
TC12001430.hg	AMIGO2	0.00766553	1.05448	RT4 R1 + PD < RT4 R1 - PD
TC03001804.hg	AMOTL2	0.00161568	-1.04918	RT4 R1 + PD > RT4 R1 - PD
TC04000387.hg	AMTN	0.00176856	-1.12679	RT4 R1 + PD > RT4 R1 - PD
TC01000918.hg	AMY2A	0.00149299	-1.12835	RT4 R1 + PD > RT4 R1 - PD
TC02000527.hg	ANAPC1P1	0.000803717	1.05836	RT4 R1 + PD < RT4 R1 - PD
TC17000696.hg	ANKFN1	0.00766553	-1.0805	RT4 R1 + PD > RT4 R1 - PD
TC12002155.hg	ANKLE2	0.00386465	1.0405	RT4 R1 + PD < RT4 R1 - PD
TC12000854.hg	ANKRD13A	8.74831e-06	-1.18641	RT4 R1 + PD > RT4 R1 - PD
TC18000077.hg	ANKRD20A5P	0.000376063	1.12875	RT4 R1 + PD < RT4 R1 - PD
TC18000415.hg	ANKRD29	0.00249578	-1.08456	RT4 R1 + PD > RT4 R1 - PD
TC05000453.hg	ANKRD32	0.00058113	1.0969	RT4 R1 + PD < RT4 R1 - PD
TC11000858.hg	ANKRD42	0.00339906	-1.0588	RT4 R1 + PD > RT4 R1 - PD
TC20001756.hg	ANKRD5	0.00548294	1.05457	RT4 R1 + PD < RT4 R1 - PD
TC04001530.hg	ANKRD50	0.00219675	1.11095	RT4 R1 + PD < RT4 R1 - PD
TC09001408.hg	ANKS6	0.00762911	1.04673	RT4 R1 + PD < RT4 R1 - PD
TC07000235.hg	ANLN	0.0061518	1.10718	RT4 R1 + PD < RT4 R1 - PD
TC12000329.hg	ANO6	0.000723296	1.05994	RT4 R1 + PD < RT4 R1 - PD
TC15001594.hg	ANP32A	0.00579689	1.04255	RT4 R1 + PD < RT4 R1 - PD
TC09000495.hg	ANP32B	0.00130145	1.07283	RT4 R1 + PD < RT4 R1 - PD
TC12000350.hg	ANP32D	0.00506202	1.10567	RT4 R1 + PD < RT4 R1 - PD
TC01003200.hg	ANP32E	0.0030741	1.0814	RT4 R1 + PD < RT4 R1 - PD
TC04001328.hg	ANTXR2	0.00681682	1.07264	RT4 R1 + PD < RT4 R1 - PD
TC04000836.hg	ANXA10	4.62323e-05	1.204	RT4 R1 + PD < RT4 R1 - PD
TC02000407.hg	ANXA4	0.000219019	-1.0788	RT4 R1 + PD > RT4 R1 - PD
TC04001514.hg	ANXA5	0.00633291	1.0413	RT4 R1 + PD < RT4 R1 - PD
TC10001408.hg	ANXA7	0.00702123	1.04599	RT4 R1 + PD < RT4 R1 - PD
TC14002205.hg	AP1G2	0.00356339	-1.04729	RT4 R1 + PD > RT4 R1 - PD
TC02002819.hg	AP1S3	0.000109853	-1.08674	RT4 R1 + PD > RT4 R1 - PD
TC17000399.hg	AP2B1	0.00277842	1.04341	RT4 R1 + PD < RT4 R1 - PD
TC15001756.hg	AP3B2	5.33363e-05	-1.15781	RT4 R1 + PD > RT4 R1 - PD
TC04001139.hg	APBB2	0.00243498	-1.05674	RT4 R1 + PD > RT4 R1 - PD
TC11001548.hg	APIP	0.00492856	1.0548	RT4 R1 + PD < RT4 R1 - PD
TC22001425.hg	APOBEC3B	0.000478404	1.10249	RT4 R1 + PD < RT4 R1 - PD
TC22001426.hg	APOBEC3C	0.00257157	1.04413	RT4 R1 + PD < RT4 R1 - PD
TC22001427.hg	APOBEC3D	0.0025566	1.06379	RT4 R1 + PD < RT4 R1 - PD
TC22001467.hg	APOBEC3F	0.00302711	1.05144	RT4 R1 + PD < RT4 R1 - PD
TC22001468.hg	APOBEC3G	0.000622649	1.10424	RT4 R1 + PD < RT4 R1 - PD
TC03002146.hg	APOD	0.0014672	-1.07882	RT4 R1 + PD > RT4 R1 - PD
TC22000702.hg	APOL2	0.0013336	-1.08619	RT4 R1 + PD > RT4 R1 - PD
TC22000262.hg	APOL6	0.00588908	1.05198	RT4 R1 + PD < RT4 R1 - PD
TC0X000923.hg	APOO	0.000315685	1.08622	RT4 R1 + PD < RT4 R1 - PD
TC12001913.hg	APPL2	0.00124383	-1.05432	RT4 R1 + PD > RT4 R1 - PD
TC09001012.hg	AQP3	0.00378099	1.05636	RT4 R1 + PD < RT4 R1 - PD
TC11003491.hg	ARAP1	0.00911019	-1.04048	RT4 R1 + PD > RT4 R1 - PD
TC14000280.hg	ARF6	0.00888594	1.0359	RT4 R1 + PD < RT4 R1 - PD
TC14000409.hg	ARG2	1.02553e-05	1.26773	RT4 R1 + PD < RT4 R1 - PD
TC11001723.hg	ARHGAP1	0.0097669	1.04658	RT4 R1 + PD < RT4 R1 - PD
TC15000223.hg	ARHGAP11A	0.0022144	1.13901	RT4 R1 + PD < RT4 R1 - PD
TC10002952.hg	ARHGAP19	0.000548661	1.12419	RT4 R1 + PD < RT4 R1 - PD
TC05000782.hg	ARHGAP26	0.00094225	1.08027	RT4 R1 + PD < RT4 R1 - PD
TC18000033.hg	ARHGAP28	8.45286e-05	-1.13044	RT4 R1 + PD > RT4 R1 - PD
TC11000944.hg	ARHGAP42	0.000673298	-1.07431	RT4 R1 + PD > RT4 R1 - PD
TC14001019.hg	ARHGAP5-AS1	0.00541839	-1.0711	RT4 R1 + PD > RT4 R1 - PD
TC12001278.hg	ARHGDIB	0.00605225	1.04243	RT4 R1 + PD < RT4 R1 - PD
TC03000844.hg	ARHGEF26	0.000628933	-1.09366	RT4 R1 + PD > RT4 R1 - PD
TC09001057.hg	ARHGEF39	0.000618987	1.08381	RT4 R1 + PD < RT4 R1 - PD
TC0X001416.hg	ARHGEF6	5.33363e-05	1.22954	RT4 R1 + PD < RT4 R1 - PD
TC14000348.hg	ARID4A	0.000249667	-1.14949	RT4 R1 + PD > RT4 R1 - PD
TC03000878.hg	ARL14	0.00010628	-1.18535	RT4 R1 + PD > RT4 R1 - PD
TC05001345.hg	ARL15	0.00483293	1.06054	RT4 R1 + PD < RT4 R1 - PD
TC16000485.hg	ARL2BP	0.00282253	1.0385	RT4 R1 + PD < RT4 R1 - PD
TC10001624.hg	ARL3	0.000426283	1.07024	RT4 R1 + PD < RT4 R1 - PD
TC07000098.hg	ARL4A	2.50061e-05	-1.1249	RT4 R1 + PD > RT4 R1 - PD
TC10000140.hg	ARL5B	0.000386031	1.13878	RT4 R1 + PD < RT4 R1 - PD
TC08001280.hg	ARMC1	0.00286333	1.04456	RT4 R1 + PD < RT4 R1 - PD
TC07000671.hg	ARMC10	0.00273857	1.04597	RT4 R1 + PD < RT4 R1 - PD
TC0X000481.hg	ARMCX3	0.00946707	-1.05169	RT4 R1 + PD > RT4 R1 - PD
TC01003212.hg	ARNT	0.00890154	-1.03703	RT4 R1 + PD > RT4 R1 - PD
TC12000264.hg	ARNTL2	0.00820969	1.04777	RT4 R1 + PD < RT4 R1 - PD
TC11002092.hg	ARRB1	0.000595026	1.07444	RT4 R1 + PD < RT4 R1 - PD
TC05001590.hg	ARRDC3	0.0030741	-1.11429	RT4 R1 + PD > RT4 R1 - PD
TC15000945.hg	ARRDC4	0.00075119	-1.09425	RT4 R1 + PD > RT4 R1 - PD
TC08001015.hg	ASAH1	0.000345237	-1.06601	RT4 R1 + PD > RT4 R1 - PD
TC02000046.hg	ASAP2	0.00216302	1.05559	RT4 R1 + PD < RT4 R1 - PD
TC17001574.hg	ASB16-AS1	0.0083537	-1.0435	RT4 R1 + PD > RT4 R1 - PD
TC0X000873.hg	ASB9	0.000123225	-1.21835	RT4 R1 + PD > RT4 R1 - PD
TC07001630.hg	ASNS	6.12254e-05	1.1415	RT4 R1 + PD < RT4 R1 - PD
TC17000033.hg	ASPA	4.68159e-05	-1.52925	RT4 R1 + PD > RT4 R1 - PD
TC08001264.hg	ASPH	0.00149752	1.06249	RT4 R1 + PD < RT4 R1 - PD
TC01003662.hg	ASPM	0.00450488	1.19862	RT4 R1 + PD < RT4 R1 - PD
TC09000736.hg	ASS1	0.00174673	1.10506	RT4 R1 + PD < RT4 R1 - PD
TC12001330.hg	ASUN	0.00482399	1.05459	RT4 R1 + PD < RT4 R1 - PD
TC17000355.hg	ATAD5	0.00016484	1.17161	RT4 R1 + PD < RT4 R1 - PD
TC12000397.hg	ATF1	0.00206286	1.05352	RT4 R1 + PD < RT4 R1 - PD
TC14000287.hg	ATL1	0.00126155	-1.11755	RT4 R1 + PD > RT4 R1 - PD
TC02001753.hg	ATL2	0.00120985	1.07389	RT4 R1 + PD < RT4 R1 - PD
TC02000517.hg	ATOH8	0.00530661	1.05325	RT4 R1 + PD < RT4 R1 - PD
TC03002121.hg	ATP13A4	0.00759102	-1.09968	RT4 R1 + PD > RT4 R1 - PD
TC03000766.hg	ATP1B3	5.69243e-05	1.13756	RT4 R1 + PD < RT4 R1 - PD
TC12000856.hg	ATP2A2	0.00289248	1.03633	RT4 R1 + PD < RT4 R1 - PD
TC01001688.hg	ATP2B4	9.37023e-05	-1.18901	RT4 R1 + PD > RT4 R1 - PD
TC16000657.hg	ATP2C2	0.000382948	1.08561	RT4 R1 + PD < RT4 R1 - PD
TC17000633.hg	ATP5G1	0.00131828	1.04914	RT4 R1 + PD < RT4 R1 - PD
TC17001869.hg	ATP5H	0.0065528	1.0304	RT4 R1 + PD < RT4 R1 - PD
TC21001056.hg	ATP5O	0.0067582	1.04213	RT4 R1 + PD < RT4 R1 - PD
TC12000993.hg	ATP6V0A2	0.00557463	1.04881	RT4 R1 + PD < RT4 R1 - PD
TC08000641.hg	ATP6V1C1	0.0085423	-1.0423	RT4 R1 + PD > RT4 R1 - PD
TC22000474.hg	ATP6V1E1	0.00587559	-1.04324	RT4 R1 + PD > RT4 R1 - PD
TC04001152.hg	ATP8A1	0.000175958	-1.18371	RT4 R1 + PD > RT4 R1 - PD
TC01006355.hg	ATPAF1	0.00185389	1.05913	RT4 R1 + PD < RT4 R1 - PD
TC15001205.hg	ATPBD4	0.00268809	1.07174	RT4 R1 + PD < RT4 R1 - PD
TC06001293.hg	ATXN1	0.00102161	-1.07419	RT4 R1 + PD > RT4 R1 - PD
TC12001972.hg	ATXN2	0.000709168	-1.06466	RT4 R1 + PD > RT4 R1 - PD
TC12000637.hg	ATXN7L3B	0.00660496	-1.03414	RT4 R1 + PD > RT4 R1 - PD
TC20000968.hg	AURKA	0.00385431	1.16172	RT4 R1 + PD < RT4 R1 - PD
TC17001109.hg	AURKB	0.000217467	1.14512	RT4 R1 + PD < RT4 R1 - PD
TC07000207.hg	AVL9	0.00511331	1.04811	RT4 R1 + PD < RT4 R1 - PD
TC10001569.hg	AVPI1	0.00140326	-1.06096	RT4 R1 + PD > RT4 R1 - PD
TC08001501.hg	AZIN1	0.00317454	1.05299	RT4 R1 + PD < RT4 R1 - PD
TC03001958.hg	B3GALNT1	0.000288182	1.11732	RT4 R1 + PD < RT4 R1 - PD
TC01003653.hg	B3GALT2	0.00319971	-1.12903	RT4 R1 + PD > RT4 R1 - PD
TC13000105.hg	B3GALTL	0.00478604	1.07635	RT4 R1 + PD < RT4 R1 - PD
TC19000343.hg	B3GNT3	0.00273323	1.07546	RT4 R1 + PD < RT4 R1 - PD
TC03000978.hg	B3GNT5	0.00340194	1.06472	RT4 R1 + PD < RT4 R1 - PD
TC12000007.hg	B4GALNT3	0.007932	-1.05589	RT4 R1 + PD > RT4 R1 - PD
TC21000185.hg	BACE2	0.00674975	1.03955	RT4 R1 + PD < RT4 R1 - PD
TC06000684.hg	BAG2	0.00252465	1.08272	RT4 R1 + PD < RT4 R1 - PD
TC10000868.hg	BAG3	0.00782533	1.06389	RT4 R1 + PD < RT4 R1 - PD
TC17000924.hg	BAIAP2	0.00354387	-1.05959	RT4 R1 + PD > RT4 R1 - PD
TC07001635.hg	BAIAP2L1	0.00273796	1.03993	RT4 R1 + PD < RT4 R1 - PD
TC10000199.hg	BAMBI	0.00674975	-1.04887	RT4 R1 + PD > RT4 R1 - PD
TC04000524.hg	BANK1	0.00175375	-1.09195	RT4 R1 + PD > RT4 R1 - PD
TC11003432.hg	BBS1	0.00514911	-1.047	RT4 R1 + PD > RT4 R1 - PD
TC16001134.hg	BBS2	0.00703012	-1.04506	RT4 R1 + PD > RT4 R1 - PD
TC15000662.hg	BBS4	0.0002171	-1.09415	RT4 R1 + PD > RT4 R1 - PD
TC04001517.hg	BBS7	0.00971358	1.05131	RT4 R1 + PD < RT4 R1 - PD
TC07000693.hg	BCAP29	0.00115568	1.0724	RT4 R1 + PD < RT4 R1 - PD
TC12001309.hg	BCAT1	8.90071e-06	1.31866	RT4 R1 + PD < RT4 R1 - PD
TC04002947.hg	BDH2	0.00185389	-1.08146	RT4 R1 + PD > RT4 R1 - PD
TC05000333.hg	BDP1	0.00143986	1.08188	RT4 R1 + PD < RT4 R1 - PD
TC17001545.hg	BECN1	0.000440423	-1.07239	RT4 R1 + PD > RT4 R1 - PD
TC16000176.hg	BFAR	0.00491877	1.04037	RT4 R1 + PD < RT4 R1 - PD
TC0X000490.hg	BHLHB9	0.000532393	-1.08442	RT4 R1 + PD > RT4 R1 - PD
TC12001324.hg	BHLHE41	0.00972438	1.03981	RT4 R1 + PD < RT4 R1 - PD
TC10000362.hg	BICC1	0.000981694	1.1259	RT4 R1 + PD < RT4 R1 - PD
TC17000899.hg	BIRC5	0.00288052	1.09452	RT4 R1 + PD < RT4 R1 - PD
TC15000868.hg	BLM	0.00238313	1.12822	RT4 R1 + PD < RT4 R1 - PD
TC10001555.hg	BLNK	3.77309e-06	-1.17671	RT4 R1 + PD > RT4 R1 - PD
TC06004110.hg	BLOC1S5	0.009648	1.04509	RT4 R1 + PD < RT4 R1 - PD
TC15001230.hg	BMF	0.00247844	-1.08797	RT4 R1 + PD > RT4 R1 - PD
TC20000067.hg	BMP2	6.14297e-05	1.11328	RT4 R1 + PD < RT4 R1 - PD
TC04000440.hg	BMP2K	0.00741503	-1.04843	RT4 R1 + PD > RT4 R1 - PD
TC10000266.hg	BMS1	0.00260079	1.04898	RT4 R1 + PD < RT4 R1 - PD
TC0X000067.hg	BMX	0.00113949	1.23091	RT4 R1 + PD < RT4 R1 - PD
TC10001769.hg	BNIP3	0.00605983	1.15705	RT4 R1 + PD < RT4 R1 - PD
TC08000200.hg	BNIP3L	0.00499632	1.06675	RT4 R1 + PD < RT4 R1 - PD
TC13000270.hg	BORA	0.00373704	1.16658	RT4 R1 + PD < RT4 R1 - PD
TC01003835.hg	BPNT1	0.00600035	-1.04734	RT4 R1 + PD > RT4 R1 - PD
TC17001553.hg	BRCA1	0.00204914	1.11442	RT4 R1 + PD < RT4 R1 - PD
TC13000111.hg	BRCA2	2.51911e-05	1.26679	RT4 R1 + PD < RT4 R1 - PD
TC17001769.hg	BRIP1	0.00496361	1.07843	RT4 R1 + PD < RT4 R1 - PD
TC05000154.hg	BRIX1	0.00614397	1.05385	RT4 R1 + PD < RT4 R1 - PD
TC19001275.hg	BST2	2.53666e-06	1.17669	RT4 R1 + PD < RT4 R1 - PD
TC12000828.hg	BTBD11	0.00673996	-1.05029	RT4 R1 + PD > RT4 R1 - PD
TC10000884.hg	BTBD16	3.03227e-05	1.23048	RT4 R1 + PD < RT4 R1 - PD
TC04001292.hg	BTC	2.94976e-06	-1.21012	RT4 R1 + PD > RT4 R1 - PD
TC01001685.hg	BTG2	0.000143937	-1.0694	RT4 R1 + PD > RT4 R1 - PD
TC06000184.hg	BTN3A2	0.00348697	-1.05432	RT4 R1 + PD > RT4 R1 - PD
TC06000188.hg	BTN3A3	0.000207184	-1.0981	RT4 R1 + PD > RT4 R1 - PD
TC02002204.hg	BUB1	0.00418022	1.18894	RT4 R1 + PD < RT4 R1 - PD
TC10000900.hg	BUB3	0.00104258	1.07775	RT4 R1 + PD < RT4 R1 - PD
TC11002005.hg	C11ORF24	0.00670078	1.04584	RT4 R1 + PD < RT4 R1 - PD
TC11000820.hg	C11ORF30	0.00304005	1.07148	RT4 R1 + PD < RT4 R1 - PD
TC11000854.hg	C11ORF82	0.00629418	1.08906	RT4 R1 + PD < RT4 R1 - PD
TC11002277.hg	C11ORF92	5.85526e-05	-1.22203	RT4 R1 + PD > RT4 R1 - PD
TC12002009.hg	C12ORF49	0.0061518	-1.03704	RT4 R1 + PD > RT4 R1 - PD
TC12000061.hg	C12ORF5	0.00051106	-1.10365	RT4 R1 + PD > RT4 R1 - PD
TC14000599.hg	C14ORF132	9.05526e-05	1.19611	RT4 R1 + PD < RT4 R1 - PD
TC14000562.hg	C14ORF159	0.00635933	-1.04802	RT4 R1 + PD > RT4 R1 - PD
TC15000691.hg	C15ORF39	0.00581032	-1.05836	RT4 R1 + PD > RT4 R1 - PD
TC17000563.hg	C17ORF53	0.00057556	1.12236	RT4 R1 + PD < RT4 R1 - PD
TC17001350.hg	C17ORF75	0.000391994	1.08983	RT4 R1 + PD < RT4 R1 - PD
TC18000187.hg	C18ORF54	0.000207588	1.20725	RT4 R1 + PD < RT4 R1 - PD
TC18000276.hg	C18ORF56	0.0092126	1.04119	RT4 R1 + PD < RT4 R1 - PD
TC19001067.hg	C19ORF10	0.00315884	1.05043	RT4 R1 + PD < RT4 R1 - PD
TC19000431.hg	C19ORF40	0.00653451	1.0578	RT4 R1 + PD < RT4 R1 - PD
TC01001653.hg	C1ORF106	0.00567593	-1.03972	RT4 R1 + PD > RT4 R1 - PD
TC01001476.hg	C1ORF112	0.00263594	1.10679	RT4 R1 + PD < RT4 R1 - PD
TC01003959.hg	C1ORF198	0.00766553	-1.03972	RT4 R1 + PD > RT4 R1 - PD
TC01001591.hg	C1ORF21	0.000448168	-1.1242	RT4 R1 + PD > RT4 R1 - PD
TC01002581.hg	C1ORF210	0.0021728	-1.07085	RT4 R1 + PD > RT4 R1 - PD
TC01002374.hg	C1ORF63	0.00683361	-1.06979	RT4 R1 + PD > RT4 R1 - PD
TC01003335.hg	C1ORF85	0.00118645	-1.08031	RT4 R1 + PD > RT4 R1 - PD
TC20000114.hg	C20ORF72	0.000133149	1.09425	RT4 R1 + PD < RT4 R1 - PD
TC20000538.hg	C20ORF96	0.00307509	-1.08171	RT4 R1 + PD > RT4 R1 - PD
TC21000479.hg	C2CD2	0.0075386	1.03935	RT4 R1 + PD < RT4 R1 - PD
TC15000477.hg	C2CD4A	0.00362543	-1.07274	RT4 R1 + PD > RT4 R1 - PD
TC02001643.hg	C2ORF44	0.00492856	1.04265	RT4 R1 + PD < RT4 R1 - PD
TC02002643.hg	C2ORF66	0.000333895	-1.18343	RT4 R1 + PD > RT4 R1 - PD
TC02005006.hg	C2ORF69	0.000966311	1.10847	RT4 R1 + PD < RT4 R1 - PD
TC03000747.hg	C3ORF72	0.00114727	-1.08141	RT4 R1 + PD > RT4 R1 - PD
TC04001478.hg	C4ORF21	0.000875382	1.11237	RT4 R1 + PD < RT4 R1 - PD
TC04001685.hg	C4ORF46	0.00383428	1.05132	RT4 R1 + PD < RT4 R1 - PD
TC05001319.hg	C5ORF34	0.000199796	1.18503	RT4 R1 + PD < RT4 R1 - PD
TC05002009.hg	C5ORF54	0.00233108	1.07497	RT4 R1 + PD < RT4 R1 - PD
TC06004097.hg	C6ORF165	0.000900385	-1.16812	RT4 R1 + PD > RT4 R1 - PD
TC07001208.hg	C7ORF31	0.000186123	-1.11457	RT4 R1 + PD > RT4 R1 - PD
TC07000192.hg	C7ORF41	0.00173019	-1.09015	RT4 R1 + PD > RT4 R1 - PD
TC08000328.hg	C8ORF40	0.008756	1.04002	RT4 R1 + PD < RT4 R1 - PD
TC09001218.hg	C9ORF41	0.0042473	1.05337	RT4 R1 + PD < RT4 R1 - PD
TC09001486.hg	C9ORF84	0.00625162	-1.10065	RT4 R1 + PD > RT4 R1 - PD
TC17001705.hg	CA10	2.31971e-05	1.37935	RT4 R1 + PD < RT4 R1 - PD
TC15001541.hg	CA12	3.74379e-05	1.25952	RT4 R1 + PD < RT4 R1 - PD
TC18000099.hg	CABLES1	0.000958789	-1.08213	RT4 R1 + PD > RT4 R1 - PD
TC03000351.hg	CACNA1D	8.12947e-05	-1.14945	RT4 R1 + PD > RT4 R1 - PD
TC07001563.hg	CACNA2D1	0.000356905	-1.17851	RT4 R1 + PD > RT4 R1 - PD
TC17000790.hg	CACNG4	0.000200798	-1.13573	RT4 R1 + PD > RT4 R1 - PD
TC07001813.hg	CADPS2	0.000217467	1.12448	RT4 R1 + PD < RT4 R1 - PD
TC12001554.hg	CALCOCO1	0.00156147	-1.0891	RT4 R1 + PD > RT4 R1 - PD
TC07000838.hg	CALD1	0.000165189	-1.11333	RT4 R1 + PD > RT4 R1 - PD
TC01000096.hg	CAMTA1	0.00318589	1.06348	RT4 R1 + PD < RT4 R1 - PD
TC05001050.hg	CANX	0.00944837	1.029	RT4 R1 + PD < RT4 R1 - PD
TC02001712.hg	CAPN13	0.00809099	-1.06964	RT4 R1 + PD > RT4 R1 - PD
TC12001355.hg	CAPRIN2	1.05102e-06	-1.35443	RT4 R1 + PD > RT4 R1 - PD
TC11003506.hg	CARD16	0.00828489	-1.0587	RT4 R1 + PD > RT4 R1 - PD
TC05000186.hg	CARD6	0.00167518	-1.09382	RT4 R1 + PD > RT4 R1 - PD
TC15000290.hg	CASC5	0.00808284	1.17441	RT4 R1 + PD < RT4 R1 - PD
TC07000561.hg	CASD1	0.00316025	1.07698	RT4 R1 + PD < RT4 R1 - PD
TC0X000969.hg	CASK	0.00700612	1.03982	RT4 R1 + PD < RT4 R1 - PD
TC02001176.hg	CASP10	0.000135418	-1.11355	RT4 R1 + PD > RT4 R1 - PD
TC11002246.hg	CASP4	0.00302433	-1.05862	RT4 R1 + PD > RT4 R1 - PD
TC06000800.hg	CASP8AP2	0.00307509	1.05636	RT4 R1 + PD < RT4 R1 - PD
TC01001363.hg	CASQ1	0.00102752	-1.12725	RT4 R1 + PD > RT4 R1 - PD
TC01002191.hg	CASZ1	0.00522792	-1.04561	RT4 R1 + PD > RT4 R1 - PD
TC07003339.hg	CAV1	0.00866819	-1.09452	RT4 R1 + PD > RT4 R1 - PD
TC20000231.hg	CBFA2T2	0.00118645	-1.07583	RT4 R1 + PD > RT4 R1 - PD
TC16000528.hg	CBFB	0.000850746	1.08101	RT4 R1 + PD < RT4 R1 - PD
TC03001624.hg	CBLB	3.00301e-05	1.12208	RT4 R1 + PD < RT4 R1 - PD
TC17001635.hg	CBX1	0.00810951	1.03346	RT4 R1 + PD < RT4 R1 - PD
TC18000548.hg	CCBE1	3.2974e-05	-1.12585	RT4 R1 + PD > RT4 R1 - PD
TC04000564.hg	CCDC109B	4.62323e-05	1.15192	RT4 R1 + PD < RT4 R1 - PD
TC04000897.hg	CCDC111	0.000811018	1.07938	RT4 R1 + PD < RT4 R1 - PD
TC02000669.hg	CCDC138	0.00347198	1.08045	RT4 R1 + PD < RT4 R1 - PD
TC17000252.hg	CCDC144C	0.00102161	-1.09971	RT4 R1 + PD > RT4 R1 - PD
TC01000860.hg	CCDC18	0.000175958	1.16342	RT4 R1 + PD < RT4 R1 - PD
TC11001508.hg	CCDC34	0.00784835	1.07771	RT4 R1 + PD < RT4 R1 - PD
TC12001824.hg	CCDC41	0.00578334	1.06257	RT4 R1 + PD < RT4 R1 - PD
TC17001785.hg	CCDC47	0.00296881	1.04563	RT4 R1 + PD < RT4 R1 - PD
TC03001702.hg	CCDC58	0.000767496	1.08812	RT4 R1 + PD < RT4 R1 - PD
TC12001778.hg	CCDC59	0.00108867	1.07566	RT4 R1 + PD < RT4 R1 - PD
TC12000006.hg	CCDC77	0.00783324	1.06233	RT4 R1 + PD < RT4 R1 - PD
TC03001651.hg	CCDC80	0.000914733	-1.17985	RT4 R1 + PD > RT4 R1 - PD
TC11002212.hg	CCDC82	0.00230298	1.07466	RT4 R1 + PD < RT4 R1 - PD
TC11001079.hg	CCDC84	0.00587819	-1.07157	RT4 R1 + PD > RT4 R1 - PD
TC02000328.hg	CCDC85A	0.00403791	-1.05654	RT4 R1 + PD > RT4 R1 - PD
TC02001860.hg	CCDC88A	0.000144464	1.17196	RT4 R1 + PD < RT4 R1 - PD
TC06001282.hg	CCDC90A	0.00640283	1.05343	RT4 R1 + PD < RT4 R1 - PD
TC02001364.hg	CCL20	0.0002171	1.53384	RT4 R1 + PD < RT4 R1 - PD
TC04001516.hg	CCNA2	0.000768504	1.188	RT4 R1 + PD < RT4 R1 - PD
TC05000298.hg	CCNB1	0.00460701	1.14346	RT4 R1 + PD < RT4 R1 - PD
TC14000878.hg	CCNB1IP1	0.000605256	1.09559	RT4 R1 + PD < RT4 R1 - PD
TC15000449.hg	CCNB2	0.00358833	1.19731	RT4 R1 + PD < RT4 R1 - PD
TC11000718.hg	CCND1	0.00743645	1.0369	RT4 R1 + PD < RT4 R1 - PD
TC12000060.hg	CCND2	0.00651114	-1.08864	RT4 R1 + PD > RT4 R1 - PD
TC16000072.hg	CCNF	0.000721845	1.07388	RT4 R1 + PD < RT4 R1 - PD
TC05001361.hg	CCNO	0.00374229	-1.05665	RT4 R1 + PD > RT4 R1 - PD
TC16000215.hg	CCP110	0.000981694	1.1046	RT4 R1 + PD < RT4 R1 - PD
TC03001355.hg	CCR1	0.00257903	1.19584	RT4 R1 + PD < RT4 R1 - PD
TC03000257.hg	CCRL2	0.00247657	1.09709	RT4 R1 + PD < RT4 R1 - PD
TC11000672.hg	CCS	0.00197063	-1.0541	RT4 R1 + PD > RT4 R1 - PD
TC05000072.hg	CCT5	0.00163588	1.07947	RT4 R1 + PD < RT4 R1 - PD
TC06000737.hg	CD109	0.00351508	1.11698	RT4 R1 + PD < RT4 R1 - PD
TC0Y000182.hg	CD24	0.00371999	-1.04501	RT4 R1 + PD > RT4 R1 - PD
TC06000633.hg	CD2AP	0.00612508	1.03714	RT4 R1 + PD < RT4 R1 - PD
TC07000509.hg	CD36	0.00511331	-1.09057	RT4 R1 + PD > RT4 R1 - PD
TC11000332.hg	CD44	2.43351e-06	1.24425	RT4 R1 + PD < RT4 R1 - PD
TC01001736.hg	CD55	0.00603652	-1.04928	RT4 R1 + PD > RT4 R1 - PD
TC01003029.hg	CD58	0.000717924	1.10562	RT4 R1 + PD < RT4 R1 - PD
TC17000103.hg	CD68	0.0041369	1.07004	RT4 R1 + PD < RT4 R1 - PD
TC05001936.hg	CD74	0.00727458	-1.06432	RT4 R1 + PD > RT4 R1 - PD
TC11000374.hg	CD82	0.000133149	1.11435	RT4 R1 + PD < RT4 R1 - PD
TC06000099.hg	CD83	0.00819455	1.05731	RT4 R1 + PD < RT4 R1 - PD
TC0X001486.hg	CD99L2	0.000962524	-1.05889	RT4 R1 + PD > RT4 R1 - PD
TC09001376.hg	CDC14B	0.00832849	-1.04873	RT4 R1 + PD > RT4 R1 - PD
TC05001829.hg	CDC25C	0.00496343	1.12003	RT4 R1 + PD < RT4 R1 - PD
TC17001849.hg	CDC42EP4	0.00956839	1.03806	RT4 R1 + PD < RT4 R1 - PD
TC19001849.hg	CDC42EP5	0.00104319	1.0559	RT4 R1 + PD < RT4 R1 - PD
TC01000846.hg	CDC7	0.00251973	1.11931	RT4 R1 + PD < RT4 R1 - PD
TC08000196.hg	CDCA2	0.00219834	1.16057	RT4 R1 + PD < RT4 R1 - PD
TC12001151.hg	CDCA3	0.00580448	1.09319	RT4 R1 + PD < RT4 R1 - PD
TC14001563.hg	CDCA4	0.00723313	1.04284	RT4 R1 + PD < RT4 R1 - PD
TC11001924.hg	CDCA5	0.0081881	1.05807	RT4 R1 + PD < RT4 R1 - PD
TC01000476.hg	CDCA8	0.000958789	1.13142	RT4 R1 + PD < RT4 R1 - PD
TC03001345.hg	CDCP1	0.000348853	1.06582	RT4 R1 + PD < RT4 R1 - PD
TC10000373.hg	CDK1	0.000801095	1.19538	RT4 R1 + PD < RT4 R1 - PD
TC07003336.hg	CDK14	0.000126987	-1.16278	RT4 R1 + PD > RT4 R1 - PD
TC0X000230.hg	CDK16	0.000772351	-1.06825	RT4 R1 + PD > RT4 R1 - PD
TC17000618.hg	CDK5RAP3	0.00504679	-1.04111	RT4 R1 + PD > RT4 R1 - PD
TC07001603.hg	CDK6	1.42441e-05	-1.16441	RT4 R1 + PD > RT4 R1 - PD
TC06000132.hg	CDKAL1	0.00389263	1.0536	RT4 R1 + PD < RT4 R1 - PD
TC04001299.hg	CDKL2	0.00632375	-1.09535	RT4 R1 + PD > RT4 R1 - PD
TC05001788.hg	CDKN2AIPNL	0.00692849	1.07003	RT4 R1 + PD < RT4 R1 - PD
TC14000316.hg	CDKN3	0.000732901	1.18009	RT4 R1 + PD < RT4 R1 - PD
TC19001575.hg	CEACAM1	0.000433994	1.09192	RT4 R1 + PD < RT4 R1 - PD
TC19001396.hg	CEBPA	0.00506443	-1.04613	RT4 R1 + PD > RT4 R1 - PD
TC02001741.hg	CEBPZ	0.00932801	1.03986	RT4 R1 + PD < RT4 R1 - PD
TC22001480.hg	CECR1	4.62323e-05	-1.23129	RT4 R1 + PD > RT4 R1 - PD
TC22000889.hg	CELSR1	0.00482399	1.05072	RT4 R1 + PD < RT4 R1 - PD
TC02004917.hg	CENPA	0.00236162	1.10203	RT4 R1 + PD < RT4 R1 - PD
TC04001436.hg	CENPE	0.00981654	1.18645	RT4 R1 + PD < RT4 R1 - PD
TC01001791.hg	CENPF	0.00960054	1.18368	RT4 R1 + PD < RT4 R1 - PD
TC05000299.hg	CENPH	0.00101287	1.13893	RT4 R1 + PD < RT4 R1 - PD
TC0X000475.hg	CENPI	0.0020002	1.16468	RT4 R1 + PD < RT4 R1 - PD
TC05001408.hg	CENPK	0.000520487	1.19239	RT4 R1 + PD < RT4 R1 - PD
TC01003531.hg	CENPL	0.00254705	1.06742	RT4 R1 + PD < RT4 R1 - PD
TC16000634.hg	CENPN	0.00124327	1.14217	RT4 R1 + PD < RT4 R1 - PD
TC02000139.hg	CENPO	0.00188928	1.07454	RT4 R1 + PD < RT4 R1 - PD
TC06000640.hg	CENPQ	0.0002089	1.13974	RT4 R1 + PD < RT4 R1 - PD
TC17001173.hg	CENPV	0.000756592	1.09614	RT4 R1 + PD < RT4 R1 - PD
TC06000966.hg	CENPW	0.00152293	1.15744	RT4 R1 + PD < RT4 R1 - PD
TC14001366.hg	CEP128	0.00361477	1.05553	RT4 R1 + PD < RT4 R1 - PD
TC04000327.hg	CEP135	0.000463443	1.13243	RT4 R1 + PD < RT4 R1 - PD
TC18000070.hg	CEP192	0.00400071	1.07387	RT4 R1 + PD < RT4 R1 - PD
TC07001863.hg	CEP41	0.00288312	1.06736	RT4 R1 + PD < RT4 R1 - PD
TC10000664.hg	CEP55	0.00629505	1.16301	RT4 R1 + PD < RT4 R1 - PD
TC11000933.hg	CEP57	0.0032976	1.05429	RT4 R1 + PD < RT4 R1 - PD
TC01000339.hg	CEP85	0.00167789	1.06117	RT4 R1 + PD < RT4 R1 - PD
TC01006291.hg	CFH	2.36953e-05	1.1493	RT4 R1 + PD < RT4 R1 - PD
TC04001466.hg	CFI	6.0811e-06	-1.50781	RT4 R1 + PD > RT4 R1 - PD
TC14001029.hg	CFL2	0.00225908	-1.07727	RT4 R1 + PD > RT4 R1 - PD
TC01001211.hg	CGN	0.00197063	-1.05587	RT4 R1 + PD > RT4 R1 - PD
TC02000310.hg	CHAC2	0.00116986	1.1551	RT4 R1 + PD < RT4 R1 - PD
TC10000470.hg	CHCHD1	0.00974366	1.05998	RT4 R1 + PD < RT4 R1 - PD
TC07001408.hg	CHCHD2	0.000686004	1.04595	RT4 R1 + PD < RT4 R1 - PD
TC05001628.hg	CHD1	0.00743063	1.04632	RT4 R1 + PD < RT4 R1 - PD
TC17000120.hg	CHD3	0.00116231	-1.05767	RT4 R1 + PD > RT4 R1 - PD
TC08000412.hg	CHD7	0.00413918	1.06818	RT4 R1 + PD < RT4 R1 - PD
TC11003470.hg	CHEK1	0.000232903	1.14275	RT4 R1 + PD < RT4 R1 - PD
TC04001201.hg	CHIC2	0.00610837	-1.04657	RT4 R1 + PD > RT4 R1 - PD
TC03000002.hg	CHL1	0.00893127	-1.0925	RT4 R1 + PD > RT4 R1 - PD
TC18000059.hg	CHMP1B	0.00430395	-1.06005	RT4 R1 + PD > RT4 R1 - PD
TC08000520.hg	CHMP4C	0.00711399	1.07005	RT4 R1 + PD < RT4 R1 - PD
TC12000788.hg	CHPT1	0.0022255	-1.07835	RT4 R1 + PD > RT4 R1 - PD
TC15001136.hg	CHRFAM7A	0.00631833	-1.05379	RT4 R1 + PD > RT4 R1 - PD
TC15000732.hg	CHRNA5	0.000433549	1.12992	RT4 R1 + PD < RT4 R1 - PD
TC10002931.hg	CHUK	0.00881247	1.05003	RT4 R1 + PD < RT4 R1 - PD
TC16000564.hg	CIRH1A	0.008304	1.04759	RT4 R1 + PD < RT4 R1 - PD
TC04000529.hg	CISD2	0.000559876	1.07062	RT4 R1 + PD < RT4 R1 - PD
TC06002168.hg	CITED2	0.00343238	-1.05754	RT4 R1 + PD > RT4 R1 - PD
TC02002217.hg	CKAP2L	0.00069132	1.24492	RT4 R1 + PD < RT4 R1 - PD
TC11001724.hg	CKAP5	0.00654537	1.08271	RT4 R1 + PD < RT4 R1 - PD
TC16002076.hg	CKLF	4.65001e-05	1.16	RT4 R1 + PD < RT4 R1 - PD
TC01001280.hg	CKS1B	1.14234e-05	1.21639	RT4 R1 + PD < RT4 R1 - PD
TC09000415.hg	CKS2	0.000564262	1.12677	RT4 R1 + PD < RT4 R1 - PD
TC03001277.hg	CLASP2	0.00236162	1.05851	RT4 R1 + PD < RT4 R1 - PD
TC01000821.hg	CLCA2	0.00234915	-1.12322	RT4 R1 + PD > RT4 R1 - PD
TC01000823.hg	CLCA4	0.000248749	-1.16443	RT4 R1 + PD > RT4 R1 - PD
TC16000753.hg	CLCN7	0.00301042	-1.04881	RT4 R1 + PD > RT4 R1 - PD
TC03001046.hg	CLDN16	0.000270483	-1.13523	RT4 R1 + PD > RT4 R1 - PD
TC03003339.hg	CLDND1	0.000412005	1.0543	RT4 R1 + PD < RT4 R1 - PD
TC12001208.hg	CLEC2B	5.05301e-05	1.40009	RT4 R1 + PD < RT4 R1 - PD
TC6_dbb_hap3000236.hg	CLIC1	0.000833515	1.05717	RT4 R1 + PD < RT4 R1 - PD
TC01000314.hg	CLIC4	0.00124327	1.06024	RT4 R1 + PD < RT4 R1 - PD
TC21000138.hg	CLIC6	0.000530053	-1.13542	RT4 R1 + PD > RT4 R1 - PD
TC12002073.hg	CLIP1	0.00925118	-1.0397	RT4 R1 + PD > RT4 R1 - PD
TC02000192.hg	CLIP4	0.00124327	-1.10886	RT4 R1 + PD > RT4 R1 - PD
TC16002064.hg	CLN3	0.00046757	-1.0805	RT4 R1 + PD > RT4 R1 - PD
TC05001107.hg	CLPTM1L	0.00486386	1.03801	RT4 R1 + PD < RT4 R1 - PD
TC01002186.hg	CLSTN1	0.00558958	1.04468	RT4 R1 + PD < RT4 R1 - PD
TC08001081.hg	CLU	0.00280161	-1.07273	RT4 R1 + PD > RT4 R1 - PD
TC16001296.hg	CMC2	0.00209888	1.09703	RT4 R1 + PD < RT4 R1 - PD
TC02005020.hg	CMPK2	0.00195568	1.10534	RT4 R1 + PD < RT4 R1 - PD
TC03000503.hg	CMSS1	0.00100982	1.08683	RT4 R1 + PD < RT4 R1 - PD
TC03000159.hg	CMTM8	3.76519e-05	1.18764	RT4 R1 + PD < RT4 R1 - PD
TC05000392.hg	CMYA5	0.000758098	-1.13273	RT4 R1 + PD > RT4 R1 - PD
TC18000248.hg	CNDP2	0.000347279	-1.07585	RT4 R1 + PD > RT4 R1 - PD
TC04001172.hg	CNGA1	0.00871668	-1.05921	RT4 R1 + PD > RT4 R1 - PD
TC14001149.hg	CNIH	0.00207181	1.04467	RT4 R1 + PD < RT4 R1 - PD
TC01001847.hg	CNIH4	0.000277996	1.11283	RT4 R1 + PD < RT4 R1 - PD
TC01002891.hg	CNN3	5.57132e-05	-1.08373	RT4 R1 + PD > RT4 R1 - PD
TC08001011.hg	CNOT7	0.00810884	1.04108	RT4 R1 + PD < RT4 R1 - PD
TC09000084.hg	CNTLN	0.00132077	1.09913	RT4 R1 + PD < RT4 R1 - PD
TC12000311.hg	CNTN1	0.00761901	-1.08417	RT4 R1 + PD > RT4 R1 - PD
TC03001562.hg	CNTN3	9.41602e-06	-1.37954	RT4 R1 + PD > RT4 R1 - PD
TC03000006.hg	CNTN6	0.000135718	-1.16836	RT4 R1 + PD > RT4 R1 - PD
TC02002487.hg	COBLL1	0.000137282	-1.11695	RT4 R1 + PD > RT4 R1 - PD
TC06001879.hg	COL12A1	0.00358282	-1.07278	RT4 R1 + PD > RT4 R1 - PD
TC05001491.hg	COL4A3BP	0.00233343	-1.06851	RT4 R1 + PD > RT4 R1 - PD
TC05000551.hg	COMMD10	0.00304847	1.06898	RT4 R1 + PD < RT4 R1 - PD
TC07003379.hg	COPG2	0.00985284	1.03646	RT4 R1 + PD < RT4 R1 - PD
TC04001346.hg	COQ2	0.00158824	1.07292	RT4 R1 + PD < RT4 R1 - PD
TC06001963.hg	COQ3	0.00124327	1.09421	RT4 R1 + PD < RT4 R1 - PD
TC01001990.hg	COX20	0.000919172	1.07402	RT4 R1 + PD < RT4 R1 - PD
TC0X000423.hg	COX7B	0.00158659	1.05365	RT4 R1 + PD < RT4 R1 - PD
TC03001884.hg	CP	0.00382572	1.111	RT4 R1 + PD < RT4 R1 - PD
TC08001294.hg	CPA6	0.00531937	-1.17039	RT4 R1 + PD > RT4 R1 - PD
TC19001268.hg	CPAMD8	0.0019263	-1.08021	RT4 R1 + PD > RT4 R1 - PD
TC04000829.hg	CPE	0.00409775	-1.06994	RT4 R1 + PD > RT4 R1 - PD
TC07000735.hg	CPED1	0.00788137	1.0839	RT4 R1 + PD < RT4 R1 - PD
TC12001705.hg	CPM	8.90071e-06	-1.42076	RT4 R1 + PD > RT4 R1 - PD
TC16000483.hg	CPNE2	0.00826036	1.0505	RT4 R1 + PD < RT4 R1 - PD
TC03001789.hg	CPNE4	0.000206981	-1.14168	RT4 R1 + PD > RT4 R1 - PD
TC03003340.hg	CPOX	0.0055789	1.04547	RT4 R1 + PD < RT4 R1 - PD
TC01001227.hg	CRCT1	0.000236523	-1.13469	RT4 R1 + PD > RT4 R1 - PD
TC01003481.hg	CREG1	0.000211554	1.07932	RT4 R1 + PD < RT4 R1 - PD
TC02000230.hg	CRIM1	0.00210548	-1.04867	RT4 R1 + PD > RT4 R1 - PD
TC06001785.hg	CRISP3	5.23581e-06	-1.39844	RT4 R1 + PD > RT4 R1 - PD
TC16000660.hg	CRISPLD2	0.00478604	-1.05844	RT4 R1 + PD > RT4 R1 - PD
TC17001336.hg	CRLF3	0.00478604	1.04882	RT4 R1 + PD < RT4 R1 - PD
TC07000521.hg	CROT	4.14305e-05	-1.12312	RT4 R1 + PD > RT4 R1 - PD
TC11000388.hg	CRY2	0.00221731	-1.06371	RT4 R1 + PD > RT4 R1 - PD
TC01002788.hg	CRYZ	0.00299379	1.07291	RT4 R1 + PD < RT4 R1 - PD
TC20000384.hg	CSE1L	0.00309564	1.06472	RT4 R1 + PD < RT4 R1 - PD
TC10000269.hg	CSGALNACT2	0.00165727	1.07484	RT4 R1 + PD < RT4 R1 - PD
TC12001755.hg	CSRP2	0.000288203	-1.09022	RT4 R1 + PD > RT4 R1 - PD
TC20000717.hg	CST4	0.00451164	1.04161	RT4 R1 + PD < RT4 R1 - PD
TC07000953.hg	CTAGE4	0.00819455	1.05855	RT4 R1 + PD < RT4 R1 - PD
TC09001457.hg	CTNNAL1	0.00869303	1.09549	RT4 R1 + PD < RT4 R1 - PD
TC20000361.hg	CTSA	0.00302222	-1.04659	RT4 R1 + PD > RT4 R1 - PD
TC08000980.hg	CTSB	0.00660496	-1.03961	RT4 R1 + PD > RT4 R1 - PD
TC01001720.hg	CTSE	2.09121e-05	1.17563	RT4 R1 + PD < RT4 R1 - PD
TC04001670.hg	CTSO	5.53559e-05	-1.12141	RT4 R1 + PD > RT4 R1 - PD
TC01003210.hg	CTSS	0.0030741	-1.09766	RT4 R1 + PD > RT4 R1 - PD
TC06001742.hg	CUL7	0.00504657	-1.04918	RT4 R1 + PD > RT4 R1 - PD
TC02002582.hg	CWC22	0.00899083	1.0398	RT4 R1 + PD < RT4 R1 - PD
TC04001305.hg	CXCL10	4.48363e-08	2.47602	RT4 R1 + PD < RT4 R1 - PD
TC04001306.hg	CXCL11	4.7854e-06	1.78627	RT4 R1 + PD < RT4 R1 - PD
TC17001029.hg	CXCL16	0.00760298	-1.05161	RT4 R1 + PD > RT4 R1 - PD
TC0X000965.hg	CXORF38	0.0069958	1.05255	RT4 R1 + PD < RT4 R1 - PD
TC0X001484.hg	CXORF40B	0.003099	-1.05096	RT4 R1 + PD > RT4 R1 - PD
TC18000574.hg	CYB5A	0.00269033	1.04541	RT4 R1 + PD < RT4 R1 - PD
TC16000569.hg	CYB5B	2.19651e-05	1.14861	RT4 R1 + PD < RT4 R1 - PD
TC11001852.hg	CYBASC3	0.000625875	-1.06535	RT4 R1 + PD > RT4 R1 - PD
TC07001207.hg	CYCS	0.00766028	1.04272	RT4 R1 + PD < RT4 R1 - PD
TC01002717.hg	CYP2J2	0.00337258	-1.06532	RT4 R1 + PD > RT4 R1 - PD
TC19000575.hg	CYP2S1	0.00069132	1.07201	RT4 R1 + PD < RT4 R1 - PD
TC07000601.hg	CYP3A43	0.00441082	-1.21208	RT4 R1 + PD > RT4 R1 - PD
TC01000592.hg	CYP4B1	5.68097e-05	-1.14551	RT4 R1 + PD > RT4 R1 - PD
TC19001262.hg	CYP4F11	0.00401324	1.0588	RT4 R1 + PD < RT4 R1 - PD
TC07003361.hg	CYP51A1	0.000119955	1.07388	RT4 R1 + PD < RT4 R1 - PD
TC08001275.hg	CYP7B1	0.00232437	-1.10451	RT4 R1 + PD > RT4 R1 - PD
TC01006359.hg	DAB1	2.29801e-05	-1.20945	RT4 R1 + PD > RT4 R1 - PD
TC05003425.hg	DAB2	0.00605092	-1.06893	RT4 R1 + PD > RT4 R1 - PD
TC0X000444.hg	DACH2	0.000293643	-1.16343	RT4 R1 + PD > RT4 R1 - PD
TC03000295.hg	DAG1	0.00798082	1.03669	RT4 R1 + PD < RT4 R1 - PD
TC02002377.hg	DARS	0.00203967	1.05296	RT4 R1 + PD < RT4 R1 - PD
TC01001516.hg	DARS2	0.00634491	1.07743	RT4 R1 + PD < RT4 R1 - PD
TC07000524.hg	DBF4	0.000645966	1.11644	RT4 R1 + PD < RT4 R1 - PD
TC17000573.hg	DBF4B	0.00603627	1.05051	RT4 R1 + PD < RT4 R1 - PD
TC19001688.hg	DBP	0.00458413	-1.08492	RT4 R1 + PD > RT4 R1 - PD
TC01002918.hg	DBT	0.00226914	-1.08983	RT4 R1 + PD > RT4 R1 - PD
TC14001256.hg	DCAF5	0.0091362	-1.03856	RT4 R1 + PD > RT4 R1 - PD
TC01001463.hg	DCAF6	0.00244537	-1.07878	RT4 R1 + PD > RT4 R1 - PD
TC01006277.hg	DCAF8	0.00240419	-1.04689	RT4 R1 + PD > RT4 R1 - PD
TC06000931.hg	DCBLD1	0.00701828	1.06469	RT4 R1 + PD < RT4 R1 - PD
TC04002913.hg	DCK	0.00188928	1.05345	RT4 R1 + PD < RT4 R1 - PD
TC04000744.hg	DCLK2	0.00117846	-1.11697	RT4 R1 + PD > RT4 R1 - PD
TC10001673.hg	DCLRE1A	0.000220798	1.10162	RT4 R1 + PD < RT4 R1 - PD
TC10002932.hg	DCLRE1C	0.00376618	1.0708	RT4 R1 + PD < RT4 R1 - PD
TC11001173.hg	DCPS	0.00744877	1.04722	RT4 R1 + PD < RT4 R1 - PD
TC16001031.hg	DCTPP1	0.00839162	1.08395	RT4 R1 + PD < RT4 R1 - PD
TC11002240.hg	DCUN1D5	0.00090001	1.07292	RT4 R1 + PD < RT4 R1 - PD
TC08000288.hg	DDHD2	0.00995516	1.04358	RT4 R1 + PD < RT4 R1 - PD
TC11000981.hg	DDX10	0.00579577	1.04567	RT4 R1 + PD < RT4 R1 - PD
TC02000742.hg	DDX18	0.00210996	1.05625	RT4 R1 + PD < RT4 R1 - PD
TC10000413.hg	DDX21	0.00237599	1.0843	RT4 R1 + PD < RT4 R1 - PD
TC05003400.hg	DDX46	0.00450676	1.05695	RT4 R1 + PD < RT4 R1 - PD
TC10000412.hg	DDX50	0.00175729	1.06363	RT4 R1 + PD < RT4 R1 - PD
TC09000999.hg	DDX58	6.38015e-05	1.21806	RT4 R1 + PD < RT4 R1 - PD
TC04001718.hg	DDX60	3.07512e-06	1.27045	RT4 R1 + PD < RT4 R1 - PD
TC01001842.hg	DEGS1	0.000534312	1.09106	RT4 R1 + PD < RT4 R1 - PD
TC06001302.hg	DEK	0.00119267	1.06172	RT4 R1 + PD < RT4 R1 - PD
TC11001397.hg	DENND5A	0.00444679	1.05227	RT4 R1 + PD < RT4 R1 - PD
TC03001496.hg	DENND6A	0.000203498	1.09127	RT4 R1 + PD < RT4 R1 - PD
TC22000912.hg	DENND6B	0.00858134	-1.04161	RT4 R1 + PD > RT4 R1 - PD
TC12000976.hg	DENR	0.00302169	1.04016	RT4 R1 + PD < RT4 R1 - PD
TC01002766.hg	DEPDC1	0.00187115	1.23417	RT4 R1 + PD < RT4 R1 - PD
TC05001392.hg	DEPDC1B	0.000723296	1.15597	RT4 R1 + PD < RT4 R1 - PD
TC08000698.hg	DEPTOR	0.000159886	1.31882	RT4 R1 + PD < RT4 R1 - PD
TC07001205.hg	DFNA5	0.00171751	1.05892	RT4 R1 + PD < RT4 R1 - PD
TC11000812.hg	DGAT2	0.0046657	1.09238	RT4 R1 + PD < RT4 R1 - PD
TC02001419.hg	DGKD	0.00302222	1.05414	RT4 R1 + PD < RT4 R1 - PD
TC17000699.hg	DGKE	0.000153417	1.11418	RT4 R1 + PD < RT4 R1 - PD
TC13000150.hg	DGKH	0.000213057	1.17241	RT4 R1 + PD < RT4 R1 - PD
TC11002038.hg	DHCR7	0.00010628	1.08571	RT4 R1 + PD < RT4 R1 - PD
TC19001204.hg	DHPS	0.00185348	1.06288	RT4 R1 + PD < RT4 R1 - PD
TC14000151.hg	DHRS2	0.00676011	-1.19105	RT4 R1 + PD > RT4 R1 - PD
TC17001057.hg	DHX33	0.0014215	1.07343	RT4 R1 + PD < RT4 R1 - PD
TC05001870.hg	DIAPH1	0.00481951	1.06505	RT4 R1 + PD < RT4 R1 - PD
TC13000701.hg	DIAPH3	6.22806e-05	1.17844	RT4 R1 + PD < RT4 R1 - PD
TC05001401.hg	DIMT1	0.00257333	1.05032	RT4 R1 + PD < RT4 R1 - PD
TC14001364.hg	DIO2	0.0022568	-1.09573	RT4 R1 + PD > RT4 R1 - PD
TC01006341.hg	DISP1	0.00254705	-1.07148	RT4 R1 + PD > RT4 R1 - PD
TC11001005.hg	DLAT	0.00021707	1.10895	RT4 R1 + PD < RT4 R1 - PD
TC08001000.hg	DLC1	0.00175389	-1.09265	RT4 R1 + PD > RT4 R1 - PD
TC18000021.hg	DLGAP1-AS2	0.00299379	1.11668	RT4 R1 + PD < RT4 R1 - PD
TC14001155.hg	DLGAP5	0.00911645	1.16885	RT4 R1 + PD < RT4 R1 - PD
TC06001748.hg	DLK2	0.00250484	-1.05344	RT4 R1 + PD > RT4 R1 - PD
TC07001627.hg	DLX5	7.81069e-05	-1.16765	RT4 R1 + PD > RT4 R1 - PD
TC10001347.hg	DNA2	0.000165189	1.15612	RT4 R1 + PD < RT4 R1 - PD
TC15000725.hg	DNAJA4	0.00353313	-1.04275	RT4 R1 + PD > RT4 R1 - PD
TC03001018.hg	DNAJB11	0.0032958	1.04332	RT4 R1 + PD < RT4 R1 - PD
TC01006271.hg	DNAJB4	0.00129993	-1.08502	RT4 R1 + PD > RT4 R1 - PD
TC07001503.hg	DNAJC30	0.00513964	-1.04499	RT4 R1 + PD > RT4 R1 - PD
TC01000729.hg	DNAJC6	0.000266939	-1.13474	RT4 R1 + PD > RT4 R1 - PD
TC10001585.hg	DNMBP	0.00978119	-1.04239	RT4 R1 + PD > RT4 R1 - PD
TC20000356.hg	DNTTIP1	0.00561609	1.03517	RT4 R1 + PD < RT4 R1 - PD
TC0X000574.hg	DOCK11	7.08774e-05	-1.22118	RT4 R1 + PD > RT4 R1 - PD
TC03000318.hg	DOCK3	1.22182e-06	-1.32532	RT4 R1 + PD > RT4 R1 - PD
TC08002590.hg	DOCK5	0.00148374	1.08188	RT4 R1 + PD < RT4 R1 - PD
TC13000825.hg	DOCK9	0.00010628	1.11077	RT4 R1 + PD < RT4 R1 - PD
TC02000738.hg	DPP10	8.20728e-05	1.18684	RT4 R1 + PD < RT4 R1 - PD
TC19001068.hg	DPP9	0.00245129	1.04963	RT4 R1 + PD < RT4 R1 - PD
TC07001259.hg	DPY19L1P1	0.00018841	1.1325	RT4 R1 + PD < RT4 R1 - PD
TC08000577.hg	DPY19L4	0.00121958	1.09447	RT4 R1 + PD < RT4 R1 - PD
TC02005024.hg	DPY30	0.00322409	1.03934	RT4 R1 + PD < RT4 R1 - PD
TC01002903.hg	DPYD	4.66409e-05	-1.31776	RT4 R1 + PD > RT4 R1 - PD
TC08000203.hg	DPYSL2	0.000290649	1.08607	RT4 R1 + PD < RT4 R1 - PD
TC05001909.hg	DPYSL3	0.000103348	-1.1206	RT4 R1 + PD > RT4 R1 - PD
TC05002083.hg	DRD1	4.62323e-05	1.14253	RT4 R1 + PD < RT4 R1 - PD
TC18000436.hg	DSC2	0.00771513	1.07996	RT4 R1 + PD < RT4 R1 - PD
TC08001560.hg	DSCC1	0.000268675	1.1913	RT4 R1 + PD < RT4 R1 - PD
TC20000818.hg	DSN1	0.00941966	1.09267	RT4 R1 + PD < RT4 R1 - PD
TC20000127.hg	DTD1	0.00124134	1.06427	RT4 R1 + PD < RT4 R1 - PD
TC03000632.hg	DTX3L	0.000444581	1.07639	RT4 R1 + PD < RT4 R1 - PD
TC07000692.hg	DUS4L	0.00767667	1.0602	RT4 R1 + PD < RT4 R1 - PD
TC01001413.hg	DUSP12	0.000608808	1.07041	RT4 R1 + PD < RT4 R1 - PD
TC17000448.hg	DUSP14	0.00249906	-1.04757	RT4 R1 + PD > RT4 R1 - PD
TC12001255.hg	DUSP16	0.000837733	-1.06291	RT4 R1 + PD > RT4 R1 - PD
TC02002102.hg	DUSP2	0.00377799	-1.06542	RT4 R1 + PD > RT4 R1 - PD
TC08001099.hg	DUSP4	7.81069e-05	1.09417	RT4 R1 + PD < RT4 R1 - PD
TC10000801.hg	DUSP5	0.000440423	1.12675	RT4 R1 + PD < RT4 R1 - PD
TC12001796.hg	DUSP6	5.66671e-05	1.28717	RT4 R1 + PD < RT4 R1 - PD
TC15000377.hg	DUT	0.00319971	1.06595	RT4 R1 + PD < RT4 R1 - PD
TC19001525.hg	DYRK1B	0.00265157	-1.0502	RT4 R1 + PD > RT4 R1 - PD
TC06000128.hg	E2F3	0.005916	1.05883	RT4 R1 + PD < RT4 R1 - PD
TC12001756.hg	E2F7	0.000277996	1.15543	RT4 R1 + PD < RT4 R1 - PD
TC08000669.hg	EBAG9	0.00595674	1.07088	RT4 R1 + PD < RT4 R1 - PD
TC0X000253.hg	EBP	0.00403791	1.06031	RT4 R1 + PD < RT4 R1 - PD
TC01002662.hg	ECHDC2	0.0031244	-1.04683	RT4 R1 + PD > RT4 R1 - PD
TC03000930.hg	ECT2	0.00138634	1.1671	RT4 R1 + PD < RT4 R1 - PD
TC01001953.hg	EDARADD	0.00304266	1.06787	RT4 R1 + PD < RT4 R1 - PD
TC03000017.hg	EDEM1	0.000481415	1.06463	RT4 R1 + PD < RT4 R1 - PD
TC01003623.hg	EDEM3	0.00113685	1.05681	RT4 R1 + PD < RT4 R1 - PD
TC04000729.hg	EDNRA	3.87232e-05	1.34979	RT4 R1 + PD < RT4 R1 - PD
TC06004111.hg	EEF1E1	0.000463105	1.08589	RT4 R1 + PD < RT4 R1 - PD
TC03000672.hg	EEFSEC	0.00723287	1.0509	RT4 R1 + PD < RT4 R1 - PD
TC07000234.hg	EEPD1	0.00690128	1.04493	RT4 R1 + PD < RT4 R1 - PD
TC02001867.hg	EFEMP1	1.60223e-05	1.17237	RT4 R1 + PD < RT4 R1 - PD
TC0X000362.hg	EFNB1	6.38015e-05	1.11058	RT4 R1 + PD < RT4 R1 - PD
TC13000860.hg	EFNB2	2.8636e-05	-1.1234	RT4 R1 + PD > RT4 R1 - PD
TC15001736.hg	EFTUD1	0.00614397	1.0535	RT4 R1 + PD < RT4 R1 - PD
TC15000802.hg	EFTUD1P1	0.00403791	1.06225	RT4 R1 + PD < RT4 R1 - PD
TC03000897.hg	EGFEM1P	0.00688909	-1.07452	RT4 R1 + PD > RT4 R1 - PD
TC02000207.hg	EHD3	0.0025944	-1.05707	RT4 R1 + PD > RT4 R1 - PD
TC0X000909.hg	EIF1AX	0.000750431	1.06694	RT4 R1 + PD < RT4 R1 - PD
TC03000815.hg	EIF2A	0.0017882	1.06125	RT4 R1 + PD < RT4 R1 - PD
TC02001739.hg	EIF2AK2	2.33861e-05	1.13156	RT4 R1 + PD < RT4 R1 - PD
TC02002074.hg	EIF2AK3	0.00266756	-1.05521	RT4 R1 + PD > RT4 R1 - PD
TC01002603.hg	EIF2B3	0.00743063	1.04392	RT4 R1 + PD < RT4 R1 - PD
TC08001684.hg	EIF2C2	0.00442417	1.04571	RT4 R1 + PD < RT4 R1 - PD
TC14000406.hg	EIF2S1	0.00643455	1.05404	RT4 R1 + PD < RT4 R1 - PD
TC0X000114.hg	EIF2S3	0.0030741	1.03422	RT4 R1 + PD < RT4 R1 - PD
TC11000309.hg	EIF3M	0.00965408	1.03163	RT4 R1 + PD < RT4 R1 - PD
TC04001403.hg	EIF4E	0.00473477	1.05995	RT4 R1 + PD < RT4 R1 - PD
TC03001995.hg	EIF5A2	0.0034932	1.10259	RT4 R1 + PD < RT4 R1 - PD
TC01001670.hg	ELF3	0.000202646	-1.08809	RT4 R1 + PD > RT4 R1 - PD
TC05001610.hg	ELL2	0.00255294	1.06964	RT4 R1 + PD < RT4 R1 - PD
TC04001467.hg	ELOVL6	0.001048	1.10911	RT4 R1 + PD < RT4 R1 - PD
TC05001393.hg	ELOVL7	0.00125166	1.066	RT4 R1 + PD < RT4 R1 - PD
TC17000086.hg	ELP5	0.00642679	1.03938	RT4 R1 + PD < RT4 R1 - PD
TC17000664.hg	EME1	0.00157989	1.06509	RT4 R1 + PD < RT4 R1 - PD
TC14000628.hg	EML1	0.00132302	-1.09027	RT4 R1 + PD > RT4 R1 - PD
TC02000260.hg	EML4	0.000133149	1.11837	RT4 R1 + PD < RT4 R1 - PD
TC14001424.hg	EML5	0.00970972	-1.07013	RT4 R1 + PD > RT4 R1 - PD
TC12000189.hg	EMP1	0.000121322	1.16358	RT4 R1 + PD < RT4 R1 - PD
TC10000853.hg	EMX2	0.000123912	-1.16678	RT4 R1 + PD > RT4 R1 - PD
TC10001689.hg	EMX2OS	0.000505196	-1.12607	RT4 R1 + PD > RT4 R1 - PD
TC05001481.hg	ENC1	0.0049231	-1.05804	RT4 R1 + PD > RT4 R1 - PD
TC17000907.hg	ENGASE	0.00760639	-1.04978	RT4 R1 + PD > RT4 R1 - PD
TC01002175.hg	ENO1	0.00538709	1.04195	RT4 R1 + PD < RT4 R1 - PD
TC12000099.hg	ENO2	0.00317295	1.10735	RT4 R1 + PD < RT4 R1 - PD
TC04000454.hg	ENOPH1	0.00978119	1.0441	RT4 R1 + PD < RT4 R1 - PD
TC06000985.hg	ENPP1	7.42785e-06	-1.50565	RT4 R1 + PD > RT4 R1 - PD
TC06001770.hg	ENPP5	3.20345e-06	-1.24516	RT4 R1 + PD > RT4 R1 - PD
TC14001302.hg	ENTPD5	0.000735901	1.09234	RT4 R1 + PD < RT4 R1 - PD
TC02000281.hg	EPAS1	0.000226619	-1.08712	RT4 R1 + PD > RT4 R1 - PD
TC20000264.hg	EPB41L1	0.00125424	-1.07141	RT4 R1 + PD > RT4 R1 - PD
TC06002106.hg	EPB41L2	0.00012794	1.15803	RT4 R1 + PD < RT4 R1 - PD
TC18000300.hg	EPB41L3	0.000174197	-1.12781	RT4 R1 + PD > RT4 R1 - PD
TC09001466.hg	EPB41L4B	0.00145622	-1.06356	RT4 R1 + PD > RT4 R1 - PD
TC02000293.hg	EPCAM	0.00148024	1.0539	RT4 R1 + PD < RT4 R1 - PD
TC07003323.hg	EPDR1	0.000878614	1.05858	RT4 R1 + PD < RT4 R1 - PD
TC01002258.hg	EPHA2	0.00126543	1.06268	RT4 R1 + PD < RT4 R1 - PD
TC02002808.hg	EPHA4	8.74831e-06	-1.18354	RT4 R1 + PD > RT4 R1 - PD
TC06001952.hg	EPHA7	9.21596e-06	-1.33942	RT4 R1 + PD > RT4 R1 - PD
TC07000923.hg	EPHB6	0.00149752	1.08057	RT4 R1 + PD < RT4 R1 - PD
TC01003833.hg	EPRS	0.00319971	1.07762	RT4 R1 + PD < RT4 R1 - PD
TC12001282.hg	EPS8	0.000714686	-1.06369	RT4 R1 + PD > RT4 R1 - PD
TC19000888.hg	EPS8L1	0.0023743	-1.05334	RT4 R1 + PD > RT4 R1 - PD
TC13000612.hg	EPSTI1	0.0002171	1.10119	RT4 R1 + PD < RT4 R1 - PD
TC02000150.hg	EPT1	0.0014629	1.0657	RT4 R1 + PD < RT4 R1 - PD
TC12003243.hg	ERBB3	0.0016884	-1.05867	RT4 R1 + PD > RT4 R1 - PD
TC02002735.hg	ERBB4	0.000436635	-1.10376	RT4 R1 + PD > RT4 R1 - PD
TC12000014.hg	ERC1	3.87232e-05	-1.1056	RT4 R1 + PD > RT4 R1 - PD
TC0X001137.hg	ERCC6L	0.00702554	1.06122	RT4 R1 + PD < RT4 R1 - PD
TC05001394.hg	ERCC8	0.000578594	1.09079	RT4 R1 + PD < RT4 R1 - PD
TC14001260.hg	ERH	0.00760639	1.04692	RT4 R1 + PD < RT4 R1 - PD
TC16002040.hg	ERI2	0.000926568	1.09007	RT4 R1 + PD < RT4 R1 - PD
TC10002930.hg	ERLIN1	0.000615242	1.07386	RT4 R1 + PD < RT4 R1 - PD
TC09000893.hg	ERMP1	0.00295646	1.05099	RT4 R1 + PD < RT4 R1 - PD
TC17001796.hg	ERN1	0.00654171	1.05432	RT4 R1 + PD < RT4 R1 - PD
TC14001141.hg	ERO1L	0.000141664	1.12492	RT4 R1 + PD < RT4 R1 - PD
TC12001277.hg	ERP27	0.000306812	-1.08694	RT4 R1 + PD > RT4 R1 - PD
TC08000213.hg	ESCO2	0.000580691	1.13735	RT4 R1 + PD < RT4 R1 - PD
TC13000647.hg	ESD	0.000879903	1.06069	RT4 R1 + PD < RT4 R1 - PD
TC12000434.hg	ESPL1	0.000463105	1.08432	RT4 R1 + PD < RT4 R1 - PD
TC06001104.hg	ESR1	0.00296881	-1.07048	RT4 R1 + PD > RT4 R1 - PD
TC08000575.hg	ESRP1	0.00480112	1.04786	RT4 R1 + PD < RT4 R1 - PD
TC12000504.hg	ESYT1	0.00143715	1.07083	RT4 R1 + PD < RT4 R1 - PD
TC15001685.hg	ETFA	0.00189019	1.04778	RT4 R1 + PD < RT4 R1 - PD
TC11002439.hg	ETS1	0.00619849	-1.0433	RT4 R1 + PD > RT4 R1 - PD
TC17001560.hg	ETV4	0.000109192	1.13286	RT4 R1 + PD < RT4 R1 - PD
TC03003333.hg	ETV5	8.61165e-05	1.15916	RT4 R1 + PD < RT4 R1 - PD
TC07003386.hg	EVX1	0.00606503	-1.05441	RT4 R1 + PD > RT4 R1 - PD
TC01001976.hg	EXO1	0.00360106	1.12978	RT4 R1 + PD < RT4 R1 - PD
TC14001170.hg	EXOC5	0.00555612	1.03804	RT4 R1 + PD < RT4 R1 - PD
TC10000661.hg	EXOC6	0.00399422	1.05803	RT4 R1 + PD < RT4 R1 - PD
TC13000128.hg	EXOSC8	0.000653709	1.13672	RT4 R1 + PD < RT4 R1 - PD
TC04000625.hg	EXOSC9	0.00134549	1.10892	RT4 R1 + PD < RT4 R1 - PD
TC08001548.hg	EXT1	2.26374e-05	1.15053	RT4 R1 + PD < RT4 R1 - PD
TC05000372.hg	F2RL1	0.00150518	1.092	RT4 R1 + PD < RT4 R1 - PD
TC16001271.hg	FA2H	5.14004e-05	1.13283	RT4 R1 + PD < RT4 R1 - PD
TC08001365.hg	FABP4	0.000137362	1.18278	RT4 R1 + PD < RT4 R1 - PD
TC01000931.hg	FAM102B	0.00515168	-1.04748	RT4 R1 + PD > RT4 R1 - PD
TC05000084.hg	FAM105A	8.43029e-06	1.29083	RT4 R1 + PD < RT4 R1 - PD
TC05000086.hg	FAM105B	0.00113685	1.05926	RT4 R1 + PD < RT4 R1 - PD
TC15000751.hg	FAM108C1	0.000525763	1.09514	RT4 R1 + PD < RT4 R1 - PD
TC08000401.hg	FAM110B	0.00739789	-1.05483	RT4 R1 + PD > RT4 R1 - PD
TC04000222.hg	FAM114A1	7.33419e-05	-1.14567	RT4 R1 + PD > RT4 R1 - PD
TC01003624.hg	FAM129A	1.02553e-05	1.25604	RT4 R1 + PD < RT4 R1 - PD
TC05001822.hg	FAM13B	0.000306812	-1.09765	RT4 R1 + PD > RT4 R1 - PD
TC10001314.hg	FAM13C	0.00151244	-1.08903	RT4 R1 + PD > RT4 R1 - PD
TC04000913.hg	FAM149A	0.00274823	-1.06503	RT4 R1 + PD > RT4 R1 - PD
TC10000836.hg	FAM160B1	0.00534484	-1.06981	RT4 R1 + PD > RT4 R1 - PD
TC03000631.hg	FAM162A	0.000998171	1.12445	RT4 R1 + PD < RT4 R1 - PD
TC02001101.hg	FAM171B	0.00126543	1.11174	RT4 R1 + PD < RT4 R1 - PD
TC18000380.hg	FAM210A	0.00184845	1.05094	RT4 R1 + PD < RT4 R1 - PD
TC10000581.hg	FAM213A	0.00336621	1.04006	RT4 R1 + PD < RT4 R1 - PD
TC15001458.hg	FAM214A	0.000259366	-1.12087	RT4 R1 + PD > RT4 R1 - PD
TC07001130.hg	FAM220A	0.00601068	-1.04536	RT4 R1 + PD > RT4 R1 - PD
TC02005058.hg	FAM228B	0.00767776	-1.05413	RT4 R1 + PD > RT4 R1 - PD
TC10000613.hg	FAM35A	0.000643931	1.09705	RT4 R1 + PD < RT4 R1 - PD
TC07001808.hg	FAM3C	0.00270144	1.0453	RT4 R1 + PD < RT4 R1 - PD
TC06001903.hg	FAM46A	0.000289271	-1.07078	RT4 R1 + PD > RT4 R1 - PD
TC02001600.hg	FAM49A	0.00354757	-1.05967	RT4 R1 + PD > RT4 R1 - PD
TC15000445.hg	FAM63B	0.00274186	1.10307	RT4 R1 + PD < RT4 R1 - PD
TC17000072.hg	FAM64A	0.00765767	1.05108	RT4 R1 + PD < RT4 R1 - PD
TC08002595.hg	FAM66A	0.00771513	-1.08274	RT4 R1 + PD > RT4 R1 - PD
TC08002594.hg	FAM66D	0.000612161	-1.10186	RT4 R1 + PD > RT4 R1 - PD
TC01001045.hg	FAM72B	0.000548661	1.2206	RT4 R1 + PD < RT4 R1 - PD
TC01003085.hg	FAM72D	0.000387927	1.25715	RT4 R1 + PD < RT4 R1 - PD
TC06000675.hg	FAM83B	0.00149299	-1.07154	RT4 R1 + PD > RT4 R1 - PD
TC20000293.hg	FAM83D	0.000556096	1.13188	RT4 R1 + PD < RT4 R1 - PD
TC08001623.hg	FAM84B	0.0056786	1.07265	RT4 R1 + PD < RT4 R1 - PD
TC15001547.hg	FAM96A	0.000861168	1.07686	RT4 R1 + PD < RT4 R1 - PD
TC16001357.hg	FANCA	0.00633291	1.07318	RT4 R1 + PD < RT4 R1 - PD
TC0X000872.hg	FANCB	0.00124327	1.12877	RT4 R1 + PD < RT4 R1 - PD
TC09001361.hg	FANCC	0.00627946	1.05262	RT4 R1 + PD < RT4 R1 - PD
TC03000051.hg	FANCD2	0.00137244	1.16157	RT4 R1 + PD < RT4 R1 - PD
TC15000846.hg	FANCI	0.00319971	1.1128	RT4 R1 + PD < RT4 R1 - PD
TC02001878.hg	FANCL	0.00379045	1.05464	RT4 R1 + PD < RT4 R1 - PD
TC14000266.hg	FANCM	0.00010628	1.15671	RT4 R1 + PD < RT4 R1 - PD
TC11000208.hg	FAR1	2.309e-05	-1.10359	RT4 R1 + PD > RT4 R1 - PD
TC13000344.hg	FARP1	0.00861374	-1.04876	RT4 R1 + PD > RT4 R1 - PD
TC02002813.hg	FARSB	0.00536914	1.07272	RT4 R1 + PD < RT4 R1 - PD
TC02001221.hg	FASTKD2	0.00748954	1.05664	RT4 R1 + PD < RT4 R1 - PD
TC05001149.hg	FASTKD3	0.0036514	1.06188	RT4 R1 + PD < RT4 R1 - PD
TC05001954.hg	FAT2	3.87232e-05	1.11951	RT4 R1 + PD < RT4 R1 - PD
TC11000903.hg	FAT3	5.73533e-05	-1.14986	RT4 R1 + PD > RT4 R1 - PD
TC19001526.hg	FBL	0.00202976	1.07191	RT4 R1 + PD < RT4 R1 - PD
TC22000383.hg	FBLN1	0.00594922	-1.0311	RT4 R1 + PD > RT4 R1 - PD
TC04001057.hg	FBXL5	0.0079504	-1.03974	RT4 R1 + PD > RT4 R1 - PD
TC08001590.hg	FBXO32	0.000217467	-1.2116	RT4 R1 + PD > RT4 R1 - PD
TC14000324.hg	FBXO34	0.00571642	-1.03862	RT4 R1 + PD > RT4 R1 - PD
TC06002240.hg	FBXO5	0.00385358	1.08569	RT4 R1 + PD < RT4 R1 - PD
TC19001527.hg	FCGBP	0.000144464	1.15909	RT4 R1 + PD < RT4 R1 - PD
TC11002062.hg	FCHSD2	0.0019226	1.05774	RT4 R1 + PD < RT4 R1 - PD
TC01001299.hg	FDPS	0.00112818	1.08315	RT4 R1 + PD < RT4 R1 - PD
TC05001689.hg	FEM1C	0.000400546	1.10298	RT4 R1 + PD < RT4 R1 - PD
TC20000802.hg	FER1L4	0.00797865	-1.0435	RT4 R1 + PD > RT4 R1 - PD
TC20000603.hg	FERMT1	0.00325204	1.05412	RT4 R1 + PD < RT4 R1 - PD
TC11002420.hg	FEZ1	0.000128458	1.26422	RT4 R1 + PD < RT4 R1 - PD
TC09000440.hg	FGD3	1.02553e-05	-1.19652	RT4 R1 + PD > RT4 R1 - PD
TC12001829.hg	FGD6	0.00604271	1.08694	RT4 R1 + PD < RT4 R1 - PD
TC03002115.hg	FGF12	0.000115959	-1.14897	RT4 R1 + PD > RT4 R1 - PD
TC05000943.hg	FGF18	0.00054719	-1.08064	RT4 R1 + PD > RT4 R1 - PD
TC04001058.hg	FGFBP1	0.000106568	1.33197	RT4 R1 + PD < RT4 R1 - PD
TC10001711.hg	FGFR2	0.00016121	-1.13332	RT4 R1 + PD > RT4 R1 - PD
TC04000029.hg	FGFR3	0.00359603	-1.04875	RT4 R1 + PD > RT4 R1 - PD
TC01000698.hg	FGGY	0.000288203	-1.1069	RT4 R1 + PD > RT4 R1 - PD
TC04000768.hg	FHDC1	0.00176439	1.12894	RT4 R1 + PD < RT4 R1 - PD
TC03001506.hg	FHIT	0.0041056	-1.0763	RT4 R1 + PD > RT4 R1 - PD
TC02002167.hg	FHL2	0.00233857	-1.0838	RT4 R1 + PD > RT4 R1 - PD
TC06001882.hg	FILIP1	0.0022255	-1.15087	RT4 R1 + PD > RT4 R1 - PD
TC03001608.hg	FILIP1L	0.00380024	-1.09192	RT4 R1 + PD > RT4 R1 - PD
TC11000337.hg	FJX1	8.04637e-05	1.16736	RT4 R1 + PD < RT4 R1 - PD
TC14001084.hg	FKBP3	0.00210996	1.04324	RT4 R1 + PD < RT4 R1 - PD
TC06004150.hg	FKBP5	0.00561459	1.10379	RT4 R1 + PD < RT4 R1 - PD
TC15000431.hg	FLJ27352	0.00373394	-1.13764	RT4 R1 + PD > RT4 R1 - PD
TC08000636.hg	FLJ45248	0.000981694	-1.07725	RT4 R1 + PD > RT4 R1 - PD
TC17001311.hg	FLOT2	0.00848962	-1.04861	RT4 R1 + PD > RT4 R1 - PD
TC01001781.hg	FLVCR1	5.68097e-05	1.15304	RT4 R1 + PD < RT4 R1 - PD
TC01001490.hg	FMO4	0.000193158	-1.18482	RT4 R1 + PD > RT4 R1 - PD
TC01003125.hg	FMO5	0.00364652	-1.08965	RT4 R1 + PD > RT4 R1 - PD
TC04000808.hg	FNIP2	0.000257347	1.10166	RT4 R1 + PD < RT4 R1 - PD
TC16000899.hg	FOPNL	0.000374389	1.09106	RT4 R1 + PD < RT4 R1 - PD
TC06000012.hg	FOXC1	0.00629485	-1.04497	RT4 R1 + PD > RT4 R1 - PD
TC01000600.hg	FOXD2	0.00530217	1.09062	RT4 R1 + PD < RT4 R1 - PD
TC06000010.hg	FOXF2	0.00210996	-1.05666	RT4 R1 + PD > RT4 R1 - PD
TC12001106.hg	FOXM1	0.00354049	1.14232	RT4 R1 + PD < RT4 R1 - PD
TC02000302.hg	FOXN2	0.000113496	1.1216	RT4 R1 + PD < RT4 R1 - PD
TC14002331.hg	FOXN3	0.00514485	-1.04262	RT4 R1 + PD > RT4 R1 - PD
TC03001546.hg	FOXP1	0.00703012	-1.04127	RT4 R1 + PD > RT4 R1 - PD
TC07000713.hg	FOXP2	3.61049e-05	-1.28396	RT4 R1 + PD > RT4 R1 - PD
TC06000009.hg	FOXQ1	0.00238313	-1.05493	RT4 R1 + PD > RT4 R1 - PD
TC04000434.hg	FRAS1	0.000223292	-1.11158	RT4 R1 + PD > RT4 R1 - PD
TC10000692.hg	FRAT1	0.00967629	-1.08043	RT4 R1 + PD > RT4 R1 - PD
TC09000920.hg	FREM1	0.000485911	-1.14093	RT4 R1 + PD > RT4 R1 - PD
TC13000132.hg	FREM2	0.00170243	-1.1375	RT4 R1 + PD > RT4 R1 - PD
TC09001278.hg	FRMD3	0.0029346	1.09175	RT4 R1 + PD < RT4 R1 - PD
TC14000297.hg	FRMD6	0.000758372	1.06127	RT4 R1 + PD < RT4 R1 - PD
TC13000109.hg	FRY	0.0029963	1.12018	RT4 R1 + PD < RT4 R1 - PD
TC05000220.hg	FST	6.43169e-05	1.2331	RT4 R1 + PD < RT4 R1 - PD
TC01002352.hg	FUCA1	0.000231089	-1.06568	RT4 R1 + PD > RT4 R1 - PD
TC16000372.hg	FUS	0.00873816	1.04883	RT4 R1 + PD < RT4 R1 - PD
TC10000469.hg	FUT11	0.000828129	1.14994	RT4 R1 + PD < RT4 R1 - PD
TC06000818.hg	FUT9	7.81069e-05	-1.18088	RT4 R1 + PD > RT4 R1 - PD
TC05001295.hg	FYB	0.00355212	-1.08548	RT4 R1 + PD > RT4 R1 - PD
TC11002170.hg	FZD4	0.000133149	1.12306	RT4 R1 + PD < RT4 R1 - PD
TC02002714.hg	FZD5	0.002592	1.04597	RT4 R1 + PD < RT4 R1 - PD
TC14000194.hg	G2E3	0.00521098	1.07622	RT4 R1 + PD < RT4 R1 - PD
TC17000915.hg	GAA	0.00436703	-1.05027	RT4 R1 + PD > RT4 R1 - PD
TC17001081.hg	GABARAP	0.00804705	-1.0391	RT4 R1 + PD > RT4 R1 - PD
TC09001406.hg	GABBR2	0.000911304	1.10273	RT4 R1 + PD < RT4 R1 - PD
TC19000055.hg	GADD45B	0.00380696	-1.05436	RT4 R1 + PD > RT4 R1 - PD
TC02000245.hg	GALM	0.00153344	-1.10846	RT4 R1 + PD > RT4 R1 - PD
TC07001024.hg	GALNT11	0.000957359	-1.05873	RT4 R1 + PD > RT4 R1 - PD
TC09000498.hg	GALNT12	0.00249578	1.07861	RT4 R1 + PD < RT4 R1 - PD
TC01001907.hg	GALNT2	0.00389355	-1.04118	RT4 R1 + PD > RT4 R1 - PD
TC02000954.hg	GALNT5	0.00117205	-1.10629	RT4 R1 + PD > RT4 R1 - PD
TC09002896.hg	GALT	0.00462134	-1.05832	RT4 R1 + PD > RT4 R1 - PD
TC16000638.hg	GAN	0.00137414	-1.07107	RT4 R1 + PD > RT4 R1 - PD
TC11001873.hg	GANAB	0.00264282	1.04728	RT4 R1 + PD < RT4 R1 - PD
TC07000198.hg	GARS	0.000145518	1.07145	RT4 R1 + PD < RT4 R1 - PD
TC21000412.hg	GART	0.00308509	1.07856	RT4 R1 + PD < RT4 R1 - PD
TC11000265.hg	GAS2	0.000170216	1.15764	RT4 R1 + PD < RT4 R1 - PD
TC18000094.hg	GATA6	0.00231288	-1.08157	RT4 R1 + PD > RT4 R1 - PD
TC15002814.hg	GATM	0.000431315	-1.09004	RT4 R1 + PD > RT4 R1 - PD
TC07001663.hg	GATS	0.00560351	-1.06805	RT4 R1 + PD > RT4 R1 - PD
TC07003360.hg	GATSL2	0.00286718	-1.05046	RT4 R1 + PD > RT4 R1 - PD
TC01006304.hg	GBA	0.00839644	-1.04605	RT4 R1 + PD > RT4 R1 - PD
TC01006361.hg	GBP2	0.000377903	-1.0832	RT4 R1 + PD > RT4 R1 - PD
TC01002845.hg	GBP3	0.000794748	-1.06026	RT4 R1 + PD > RT4 R1 - PD
TC01002849.hg	GBP4	0.00935308	-1.07732	RT4 R1 + PD > RT4 R1 - PD
TC02000978.hg	GCA	0.000830994	-1.07388	RT4 R1 + PD > RT4 R1 - PD
TC06004051.hg	GCLC	0.000133149	-1.10531	RT4 R1 + PD > RT4 R1 - PD
TC15000456.hg	GCNT3	0.00589876	1.06812	RT4 R1 + PD < RT4 R1 - PD
TC09000330.hg	GDA	0.00143715	1.1336	RT4 R1 + PD < RT4 R1 - PD
TC19000356.hg	GDF15	0.00330387	1.10237	RT4 R1 + PD < RT4 R1 - PD
TC14000247.hg	GEMIN2	0.00169008	1.09956	RT4 R1 + PD < RT4 R1 - PD
TC05001974.hg	GEMIN5	0.00269989	1.07359	RT4 R1 + PD < RT4 R1 - PD
TC02000105.hg	GEN1	0.00634491	1.07206	RT4 R1 + PD < RT4 R1 - PD
TC17001874.hg	GGA3	0.00908221	-1.03602	RT4 R1 + PD > RT4 R1 - PD
TC08001269.hg	GGH	0.00303781	1.06575	RT4 R1 + PD < RT4 R1 - PD
TC06001082.hg	GINM1	0.00555863	1.05599	RT4 R1 + PD < RT4 R1 - PD
TC20000169.hg	GINS1	0.00093473	1.09179	RT4 R1 + PD < RT4 R1 - PD
TC08000318.hg	GINS4	0.00255229	1.07529	RT4 R1 + PD < RT4 R1 - PD
TC19001238.hg	GIPC1	0.00444426	-1.04124	RT4 R1 + PD > RT4 R1 - PD
TC13000456.hg	GJB2	3.97123e-05	1.16694	RT4 R1 + PD < RT4 R1 - PD
TC13000457.hg	GJB6	0.000129908	1.13468	RT4 R1 + PD < RT4 R1 - PD
TC17001585.hg	GJC1	0.00420314	1.05713	RT4 R1 + PD < RT4 R1 - PD
TC0X000141.hg	GK	0.000211554	1.14753	RT4 R1 + PD < RT4 R1 - PD
TC16001267.hg	GLG1	0.00451164	1.04262	RT4 R1 + PD < RT4 R1 - PD
TC10000933.hg	GLRX3	0.00380024	1.05105	RT4 R1 + PD < RT4 R1 - PD
TC10001486.hg	GLUD1	0.00113949	1.07474	RT4 R1 + PD < RT4 R1 - PD
TC02000409.hg	GMCL1	5.66671e-05	-1.1395	RT4 R1 + PD > RT4 R1 - PD
TC19001517.hg	GMFG	2.64213e-06	1.44795	RT4 R1 + PD < RT4 R1 - PD
TC06000149.hg	GMNN	0.00137414	1.06552	RT4 R1 + PD < RT4 R1 - PD
TC07001101.hg	GNA12	0.00802425	1.04482	RT4 R1 + PD < RT4 R1 - PD
TC09001228.hg	GNAQ	0.000552171	-1.06136	RT4 R1 + PD > RT4 R1 - PD
TC03002038.hg	GNB4	2.309e-05	1.16106	RT4 R1 + PD < RT4 R1 - PD
TC09001068.hg	GNE	8.61165e-05	1.162	RT4 R1 + PD < RT4 R1 - PD
TC01002760.hg	GNG12	0.00172554	1.04999	RT4 R1 + PD < RT4 R1 - PD
TC01002818.hg	GNG5	0.00704256	1.04029	RT4 R1 + PD < RT4 R1 - PD
TC14001142.hg	GNPNAT1	0.00364652	1.03619	RT4 R1 + PD < RT4 R1 - PD
TC16000041.hg	GNPTG	0.00354162	-1.04246	RT4 R1 + PD > RT4 R1 - PD
TC15001750.hg	GOLGA6L10	0.00380736	-1.0507	RT4 R1 + PD > RT4 R1 - PD
TC15001782.hg	GOLGA6L5	0.00381102	-1.05525	RT4 R1 + PD > RT4 R1 - PD
TC03001698.hg	GOLGB1	0.00159507	-1.08629	RT4 R1 + PD > RT4 R1 - PD
TC03001978.hg	GOLIM4	0.00168345	-1.07342	RT4 R1 + PD > RT4 R1 - PD
TC12000233.hg	GOLT1B	0.00299246	1.06872	RT4 R1 + PD < RT4 R1 - PD
TC19002721.hg	GP6	0.000356905	-1.13099	RT4 R1 + PD > RT4 R1 - PD
TC0X001378.hg	GPC3	0.000153417	-1.09733	RT4 R1 + PD > RT4 R1 - PD
TC0X001376.hg	GPC4	0.000346547	1.10617	RT4 R1 + PD < RT4 R1 - PD
TC13000323.hg	GPC5	0.00238394	-1.08813	RT4 R1 + PD > RT4 R1 - PD
TC02000952.hg	GPD2	0.00112818	1.10888	RT4 R1 + PD < RT4 R1 - PD
TC19000442.hg	GPI	0.000121093	1.08035	RT4 R1 + PD < RT4 R1 - PD
TC06001325.hg	GPLD1	0.00815724	-1.04735	RT4 R1 + PD > RT4 R1 - PD
TC12001962.hg	GPN3	0.0088785	1.05611	RT4 R1 + PD < RT4 R1 - PD
TC01001950.hg	GPR137B	0.00387946	-1.07218	RT4 R1 + PD > RT4 R1 - PD
TC14000307.hg	GPR137C	0.00381102	-1.09028	RT4 R1 + PD > RT4 R1 - PD
TC0X000851.hg	GPR143	0.00450676	-1.06679	RT4 R1 + PD > RT4 R1 - PD
TC13000330.hg	GPR180	7.10118e-05	1.16323	RT4 R1 + PD < RT4 R1 - PD
TC02000865.hg	GPR39	0.00250588	1.05555	RT4 R1 + PD < RT4 R1 - PD
TC0X000901.hg	GPR64	7.78123e-05	-1.21614	RT4 R1 + PD > RT4 R1 - PD
TC07001767.hg	GPR85	0.00309749	-1.10855	RT4 R1 + PD > RT4 R1 - PD
TC01000936.hg	GPSM2	0.00380024	1.12721	RT4 R1 + PD < RT4 R1 - PD
TC05000232.hg	GPX8	0.00870514	1.10518	RT4 R1 + PD < RT4 R1 - PD
TC03000584.hg	GRAMD1C	0.000399785	-1.12075	RT4 R1 + PD > RT4 R1 - PD
TC01000309.hg	GRHL3	0.000387194	-1.15398	RT4 R1 + PD > RT4 R1 - PD
TC12001689.hg	GRIP1	0.000619277	-1.08258	RT4 R1 + PD > RT4 R1 - PD
TC17000570.hg	GRN	0.000146017	-1.07936	RT4 R1 + PD > RT4 R1 - PD
TC04001007.hg	GRPEL1	0.00319118	1.07731	RT4 R1 + PD < RT4 R1 - PD
TC05000818.hg	GRPEL2	0.000729633	1.07489	RT4 R1 + PD < RT4 R1 - PD
TC03001688.hg	GSK3B	0.00302433	-1.04624	RT4 R1 + PD > RT4 R1 - PD
TC09000608.hg	GSN	0.00677511	-1.03911	RT4 R1 + PD > RT4 R1 - PD
TC06001807.hg	GSTA4	0.0020965	-1.09675	RT4 R1 + PD > RT4 R1 - PD
TC04000547.hg	GSTCD	0.000758372	1.103	RT4 R1 + PD < RT4 R1 - PD
TC01006285.hg	GSTM4	0.00185022	1.06914	RT4 R1 + PD < RT4 R1 - PD
TC11000694.hg	GSTP1	0.00665659	-1.03853	RT4 R1 + PD > RT4 R1 - PD
TC02002398.hg	GTDC1	0.00507347	-1.05302	RT4 R1 + PD > RT4 R1 - PD
TC12000991.hg	GTF2H3	0.00647022	1.05127	RT4 R1 + PD < RT4 R1 - PD
TC07001493.hg	GTF2IRD2P1	0.000399785	-1.10274	RT4 R1 + PD > RT4 R1 - PD
TC22000394.hg	GTSE1	0.00109042	1.10119	RT4 R1 + PD < RT4 R1 - PD
TC02001103.hg	GULP1	0.00955881	1.17537	RT4 R1 + PD < RT4 R1 - PD
TC07001457.hg	GUSB	0.00251858	1.05543	RT4 R1 + PD < RT4 R1 - PD
TC11001365.hg	GVINP1	0.00185209	-1.10911	RT4 R1 + PD > RT4 R1 - PD
TC22000288.hg	H1F0	0.000364119	1.09317	RT4 R1 + PD < RT4 R1 - PD
TC07001346.hg	H2AFV	0.000376926	1.10218	RT4 R1 + PD < RT4 R1 - PD
TC04001419.hg	H2AFZ	0.000837792	1.10441	RT4 R1 + PD < RT4 R1 - PD
TC08001567.hg	HAS2	4.81667e-05	1.36272	RT4 R1 + PD < RT4 R1 - PD
TC18000166.hg	HAUS1	0.000914733	1.08814	RT4 R1 + PD < RT4 R1 - PD
TC15000321.hg	HAUS2	0.00109061	1.06232	RT4 R1 + PD < RT4 R1 - PD
TC09000933.hg	HAUS6	0.000347082	1.11953	RT4 R1 + PD < RT4 R1 - PD
TC19001269.hg	HAUS8	0.00924171	1.0809	RT4 R1 + PD < RT4 R1 - PD
TC05001854.hg	HBEGF	0.00595945	1.07687	RT4 R1 + PD < RT4 R1 - PD
TC06002133.hg	HBS1L	0.00911134	1.03871	RT4 R1 + PD < RT4 R1 - PD
TC12002077.hg	HCAR1	0.00087864	1.08964	RT4 R1 + PD < RT4 R1 - PD
TC12002079.hg	HCAR3	0.00974922	1.05256	RT4 R1 + PD < RT4 R1 - PD
TC03001696.hg	HCLS1	0.00307513	-1.08787	RT4 R1 + PD > RT4 R1 - PD
TC07000116.hg	HDAC9	0.00833568	1.06786	RT4 R1 + PD < RT4 R1 - PD
TC09001501.hg	HDHD3	0.00168029	-1.05877	RT4 R1 + PD > RT4 R1 - PD
TC01004007.hg	HEATR1	0.00515035	1.0766	RT4 R1 + PD < RT4 R1 - PD
TC14002318.hg	HEATR5A	0.00100831	-1.10416	RT4 R1 + PD > RT4 R1 - PD
TC03001720.hg	HEG1	5.14004e-05	1.16064	RT4 R1 + PD < RT4 R1 - PD
TC10000673.hg	HELLS	0.00223842	1.1205	RT4 R1 + PD < RT4 R1 - PD
TC11001149.hg	HEPN1	0.00959664	-1.07942	RT4 R1 + PD > RT4 R1 - PD
TC15001058.hg	HERC2P2	0.00415308	-1.05502	RT4 R1 + PD > RT4 R1 - PD
TC15001011.hg	HERC2P3	0.00634345	-1.04452	RT4 R1 + PD > RT4 R1 - PD
TC16001060.hg	HERC2P4	0.0026688	-1.05475	RT4 R1 + PD > RT4 R1 - PD
TC15000144.hg	HERC2P9	0.00538586	-1.04873	RT4 R1 + PD > RT4 R1 - PD
TC04000486.hg	HERC3	0.00536782	-1.07901	RT4 R1 + PD > RT4 R1 - PD
TC04000485.hg	HERC5	4.1584e-05	1.32109	RT4 R1 + PD < RT4 R1 - PD
TC04000484.hg	HERC6	6.0811e-06	1.19198	RT4 R1 + PD < RT4 R1 - PD
TC16000480.hg	HERPUD1	5.57132e-05	-1.09521	RT4 R1 + PD > RT4 R1 - PD
TC03001071.hg	HES1	0.000552171	-1.06369	RT4 R1 + PD > RT4 R1 - PD
TC08001351.hg	HEY1	3.42131e-05	1.23797	RT4 R1 + PD < RT4 R1 - PD
TC01000898.hg	HIAT1	0.00343497	1.03921	RT4 R1 + PD < RT4 R1 - PD
TC17001867.hg	HID1	0.00322299	-1.04198	RT4 R1 + PD > RT4 R1 - PD
TC14002197.hg	HIF1A	0.00117046	1.05012	RT4 R1 + PD < RT4 R1 - PD
TC07001534.hg	HIP1	0.000347082	1.1584	RT4 R1 + PD < RT4 R1 - PD
TC07001915.hg	HIPK2	8.70493e-06	-1.20361	RT4 R1 + PD > RT4 R1 - PD
TC06001426.hg	HIST1H1B	0.000958789	1.14343	RT4 R1 + PD < RT4 R1 - PD
TC06001345.hg	HIST1H1C	0.00437052	1.08522	RT4 R1 + PD < RT4 R1 - PD
TC06001351.hg	HIST1H1D	0.000175958	1.1943	RT4 R1 + PD < RT4 R1 - PD
TC06000168.hg	HIST1H1E	0.000984133	1.07314	RT4 R1 + PD < RT4 R1 - PD
TC06000167.hg	HIST1H2AC	0.0029963	-1.14619	RT4 R1 + PD > RT4 R1 - PD
TC06000225.hg	HIST1H2AH	0.000161457	1.10839	RT4 R1 + PD < RT4 R1 - PD
TC06001422.hg	HIST1H2AJ	0.00168182	1.19674	RT4 R1 + PD < RT4 R1 - PD
TC06000269.hg	HIST1H2AL	0.00259013	1.08202	RT4 R1 + PD < RT4 R1 - PD
TC06001344.hg	HIST1H2BB	0.00012794	1.29055	RT4 R1 + PD < RT4 R1 - PD
TC06000170.hg	HIST1H2BE	0.00149752	1.14071	RT4 R1 + PD < RT4 R1 - PD
TC06000176.hg	HIST1H2BH	0.00104258	1.08003	RT4 R1 + PD < RT4 R1 - PD
TC06000178.hg	HIST1H2BI	0.000197781	1.1436	RT4 R1 + PD < RT4 R1 - PD
TC06001386.hg	HIST1H2BJ	0.000268737	1.14068	RT4 R1 + PD < RT4 R1 - PD
TC06001421.hg	HIST1H2BL	0.00042768	1.16998	RT4 R1 + PD < RT4 R1 - PD
TC06000265.hg	HIST1H2BM	0.000347082	1.13235	RT4 R1 + PD < RT4 R1 - PD
TC06000270.hg	HIST1H2BO	0.000144464	1.14541	RT4 R1 + PD < RT4 R1 - PD
TC06000166.hg	HIST1H4C	0.000388036	1.07047	RT4 R1 + PD < RT4 R1 - PD
TC01003194.hg	HIST2H2AB	0.00268946	1.15229	RT4 R1 + PD < RT4 R1 - PD
TC01006326.hg	HIST2H2AC	0.000502419	1.06082	RT4 R1 + PD < RT4 R1 - PD
TC01003191.hg	HIST2H2BC	0.00463583	1.05967	RT4 R1 + PD < RT4 R1 - PD
TC02002886.hg	HJURP	0.000559876	1.13214	RT4 R1 + PD < RT4 R1 - PD
TC02000466.hg	HK2	0.000220505	1.11843	RT4 R1 + PD < RT4 R1 - PD
TC6_apd_hap1000118.hg	HLA-DMA	0.000421036	-1.15966	RT4 R1 + PD > RT4 R1 - PD
TC6_apd_hap1000117.hg	HLA-DMB	0.00192754	-1.10578	RT4 R1 + PD > RT4 R1 - PD
TC6_ssto_hap7000172.hg	HLA-DPA1	9.26676e-06	-1.3091	RT4 R1 + PD > RT4 R1 - PD
TC6_ssto_hap7000077.hg	HLA-DQA1	0.000112076	-1.48929	RT4 R1 + PD > RT4 R1 - PD
TC6_apd_hap1000047.hg	HLA-DQA2	0.00269033	-1.11963	RT4 R1 + PD > RT4 R1 - PD
TC06000399.hg	HLA-DRA	0.000313963	-1.30221	RT4 R1 + PD > RT4 R1 - PD
TC6_ssto_hap7000164.hg	HLA-DRB1	0.00294453	-1.17949	RT4 R1 + PD > RT4 R1 - PD
TC6_dbb_hap3000179.hg	HLA-DRB3	0.0028619	-1.11347	RT4 R1 + PD > RT4 R1 - PD
TC6_mcf_hap5000169.hg	HLA-DRB4	0.000117449	-1.23496	RT4 R1 + PD > RT4 R1 - PD
TC06000338.hg	HLA-E	0.00894156	-1.02865	RT4 R1 + PD > RT4 R1 - PD
TC6_mann_hap4000102.hg	HLA-F-AS1	1.2997e-05	-1.17512	RT4 R1 + PD > RT4 R1 - PD
TC13000534.hg	HMGB1	0.00294054	1.05068	RT4 R1 + PD < RT4 R1 - PD
TC04001741.hg	HMGB2	0.000347082	1.11615	RT4 R1 + PD < RT4 R1 - PD
TC05001316.hg	HMGCS1	0.00109946	1.07	RT4 R1 + PD < RT4 R1 - PD
TC01000346.hg	HMGN2	0.00121406	1.06984	RT4 R1 + PD < RT4 R1 - PD
TC06001896.hg	HMGN3	0.000668589	-1.0972	RT4 R1 + PD > RT4 R1 - PD
TC22000256.hg	HMGXB4	0.00705725	1.04313	RT4 R1 + PD < RT4 R1 - PD
TC05000907.hg	HMMR	0.00146921	1.23522	RT4 R1 + PD < RT4 R1 - PD
TC13000225.hg	HNRNPA1L2	0.00625162	1.05006	RT4 R1 + PD < RT4 R1 - PD
TC05001522.hg	HOMER1	0.00469689	-1.05255	RT4 R1 + PD > RT4 R1 - PD
TC01000700.hg	HOOK1	0.00661336	-1.03903	RT4 R1 + PD > RT4 R1 - PD
TC07000170.hg	HOTTIP	0.00491877	-1.08983	RT4 R1 + PD > RT4 R1 - PD
TC07000169.hg	HOXA11-AS	0.00287519	-1.05947	RT4 R1 + PD > RT4 R1 - PD
TC07001227.hg	HOXA13	0.00377799	-1.06016	RT4 R1 + PD > RT4 R1 - PD
TC17002910.hg	HOXB6	0.00832212	-1.05924	RT4 R1 + PD > RT4 R1 - PD
TC02001053.hg	HOXD8	0.00061661	-1.06349	RT4 R1 + PD > RT4 R1 - PD
TC0X000636.hg	HPRT1	3.97123e-05	1.09684	RT4 R1 + PD < RT4 R1 - PD
TC04001037.hg	HS3ST1	0.000754663	1.07084	RT4 R1 + PD < RT4 R1 - PD
TC06002036.hg	HS3ST5	0.00046202	-1.16182	RT4 R1 + PD > RT4 R1 - PD
TC0X001372.hg	HS6ST2	0.00521098	1.05764	RT4 R1 + PD < RT4 R1 - PD
TC16000650.hg	HSBP1	0.00782632	1.04287	RT4 R1 + PD < RT4 R1 - PD
TC18000266.hg	HSBP1L1	0.00172713	-1.07721	RT4 R1 + PD > RT4 R1 - PD
TC16000540.hg	HSD11B2	0.00121406	1.07206	RT4 R1 + PD < RT4 R1 - PD
TC04002945.hg	HSD17B11	0.00465843	1.04805	RT4 R1 + PD < RT4 R1 - PD
TC11000367.hg	HSD17B12	6.84496e-05	1.08457	RT4 R1 + PD < RT4 R1 - PD
TC19001699.hg	HSD17B14	0.00225314	-1.09118	RT4 R1 + PD > RT4 R1 - PD
TC16000645.hg	HSD17B2	3.04966e-05	1.16379	RT4 R1 + PD < RT4 R1 - PD
TC01001426.hg	HSD17B7	0.00036084	1.09894	RT4 R1 + PD < RT4 R1 - PD
TC10000256.hg	HSD17B7P2	0.000680563	1.08736	RT4 R1 + PD < RT4 R1 - PD
TC21000284.hg	HSPA13	3.98439e-05	1.12866	RT4 R1 + PD < RT4 R1 - PD
TC10000112.hg	HSPA14	0.00483293	1.06533	RT4 R1 + PD < RT4 R1 - PD
TC04000643.hg	HSPA4L	0.00207215	1.11305	RT4 R1 + PD < RT4 R1 - PD
TC02002648.hg	HSPD1	0.00317454	1.0502	RT4 R1 + PD < RT4 R1 - PD
TC02005004.hg	HSPE1	0.00720477	1.04515	RT4 R1 + PD < RT4 R1 - PD
TC02002858.hg	HTR2B	8.43029e-06	-1.30272	RT4 R1 + PD > RT4 R1 - PD
TC10001515.hg	HTR7	0.00232778	1.08387	RT4 R1 + PD < RT4 R1 - PD
TC04000980.hg	HTT-AS1	0.00977804	-1.04953	RT4 R1 + PD > RT4 R1 - PD
TC07000749.hg	HYAL4	1.02553e-05	1.28959	RT4 R1 + PD < RT4 R1 - PD
TC09001331.hg	IARS	0.000889154	1.08802	RT4 R1 + PD < RT4 R1 - PD
TC01001814.hg	IARS2	0.000583602	1.07447	RT4 R1 + PD < RT4 R1 - PD
TC17001794.hg	ICAM2	0.000400608	1.09249	RT4 R1 + PD < RT4 R1 - PD
TC06001809.hg	ICK	0.00194459	-1.07213	RT4 R1 + PD > RT4 R1 - PD
TC02000041.hg	ID2	0.000101664	-1.11909	RT4 R1 + PD > RT4 R1 - PD
TC03001512.hg	ID2B	8.43029e-06	-1.26276	RT4 R1 + PD > RT4 R1 - PD
TC01002347.hg	ID3	0.00364652	-1.09806	RT4 R1 + PD > RT4 R1 - PD
TC06000126.hg	ID4	0.00475406	-1.06954	RT4 R1 + PD > RT4 R1 - PD
TC10000967.hg	IDI1	0.00266749	1.07842	RT4 R1 + PD < RT4 R1 - PD
TC14000584.hg	IFI27	1.38406e-06	1.70064	RT4 R1 + PD < RT4 R1 - PD
TC01000795.hg	IFI44	1.22182e-06	1.4392	RT4 R1 + PD < RT4 R1 - PD
TC01000794.hg	IFI44L	4.48363e-08	1.68717	RT4 R1 + PD < RT4 R1 - PD
TC01002412.hg	IFI6	1.22182e-06	1.25956	RT4 R1 + PD < RT4 R1 - PD
TC02002481.hg	IFIH1	0.000129315	1.14161	RT4 R1 + PD < RT4 R1 - PD
TC10000639.hg	IFIT1	2.09121e-05	1.44074	RT4 R1 + PD < RT4 R1 - PD
TC10000637.hg	IFIT3	0.00069132	1.09632	RT4 R1 + PD < RT4 R1 - PD
TC10000640.hg	IFIT5	6.0811e-06	1.18052	RT4 R1 + PD < RT4 R1 - PD
TC11000011.hg	IFITM1	1.02553e-05	1.22817	RT4 R1 + PD < RT4 R1 - PD
TC11000010.hg	IFITM2	7.03909e-05	1.09761	RT4 R1 + PD < RT4 R1 - PD
TC11001230.hg	IFITM3	4.14305e-05	1.12979	RT4 R1 + PD < RT4 R1 - PD
TC6_cox_hap2000125.hg	IFITM4P	0.00046202	1.1064	RT4 R1 + PD < RT4 R1 - PD
TC21001060.hg	IFNAR2	0.00820969	1.04505	RT4 R1 + PD < RT4 R1 - PD
TC21000129.hg	IFNGR2	0.00233857	1.05874	RT4 R1 + PD < RT4 R1 - PD
TC03001630.hg	IFT57	0.00338416	-1.03897	RT4 R1 + PD > RT4 R1 - PD
TC13000025.hg	IFT88	0.00816788	1.06599	RT4 R1 + PD < RT4 R1 - PD
TC02001281.hg	IGFBP2	5.73533e-05	-1.10257	RT4 R1 + PD > RT4 R1 - PD
TC07001355.hg	IGFBP3	0.000608808	-1.06337	RT4 R1 + PD > RT4 R1 - PD
TC17000499.hg	IGFBP4	0.00380024	1.04778	RT4 R1 + PD < RT4 R1 - PD
TC02002758.hg	IGFBP5	0.00010628	-1.15248	RT4 R1 + PD > RT4 R1 - PD
TC01003030.hg	IGSF3	0.000606477	1.06966	RT4 R1 + PD < RT4 R1 - PD
TC12001861.hg	IKBIP	0.00875048	1.0648	RT4 R1 + PD < RT4 R1 - PD
TC09001455.hg	IKBKAP	0.0079504	1.05551	RT4 R1 + PD < RT4 R1 - PD
TC10001718.hg	IKZF5	0.00848079	1.0531	RT4 R1 + PD < RT4 R1 - PD
TC0X000575.hg	IL13RA1	0.0054345	-1.03778	RT4 R1 + PD > RT4 R1 - PD
TC02000620.hg	IL1R1	9.03056e-06	-1.20198	RT4 R1 + PD > RT4 R1 - PD
TC03001047.hg	IL1RAP	0.000149424	1.11924	RT4 R1 + PD < RT4 R1 - PD
TC06002150.hg	IL20RA	3.58746e-05	1.14459	RT4 R1 + PD < RT4 R1 - PD
TC09000045.hg	IL33	0.000172157	-1.30666	RT4 R1 + PD > RT4 R1 - PD
TC16000293.hg	IL4R	0.00510591	1.04363	RT4 R1 + PD < RT4 R1 - PD
TC04000408.hg	IL8	0.00361303	1.54621	RT4 R1 + PD < RT4 R1 - PD
TC0X002325.hg	IL9R	0.000376926	1.08118	RT4 R1 + PD < RT4 R1 - PD
TC02002052.hg	IMMT	0.00382568	1.04463	RT4 R1 + PD < RT4 R1 - PD
TC08001368.hg	IMPA1	8.61165e-05	1.15515	RT4 R1 + PD < RT4 R1 - PD
TC08001238.hg	IMPAD1	0.00552491	1.05454	RT4 R1 + PD < RT4 R1 - PD
TC11000546.hg	INCENP	0.00226901	1.06828	RT4 R1 + PD < RT4 R1 - PD
TC0X000229.hg	INE1	0.00784835	-1.13985	RT4 R1 + PD > RT4 R1 - PD
TC12001146.hg	ING4	0.00301541	-1.05887	RT4 R1 + PD > RT4 R1 - PD
TC15001246.hg	INO80	0.00707795	1.05041	RT4 R1 + PD < RT4 R1 - PD
TC02001118.hg	INPP1	0.00771513	-1.04807	RT4 R1 + PD > RT4 R1 - PD
TC04001600.hg	INPP4B	0.00141689	1.09294	RT4 R1 + PD < RT4 R1 - PD
TC02001414.hg	INPP5D	0.00244537	-1.06283	RT4 R1 + PD > RT4 R1 - PD
TC10000869.hg	INPP5F	0.000233792	1.09983	RT4 R1 + PD < RT4 R1 - PD
TC07001039.hg	INSIG1	0.00601068	1.06623	RT4 R1 + PD < RT4 R1 - PD
TC17001770.hg	INTS2	0.00247616	1.05601	RT4 R1 + PD < RT4 R1 - PD
TC06004139.hg	IPCEF1	0.00373008	-1.09387	RT4 R1 + PD > RT4 R1 - PD
TC13000343.hg	IPO5	0.00788137	1.05702	RT4 R1 + PD < RT4 R1 - PD
TC11000170.hg	IPO7	0.00112644	1.05616	RT4 R1 + PD < RT4 R1 - PD
TC02002900.hg	IQCA1	0.00354049	-1.07372	RT4 R1 + PD > RT4 R1 - PD
TC01003343.hg	IQGAP3	0.0014903	1.13306	RT4 R1 + PD < RT4 R1 - PD
TC03000056.hg	IRAK2	2.4555e-05	1.17315	RT4 R1 + PD < RT4 R1 - PD
TC12000591.hg	IRAK3	1.62597e-05	1.4322	RT4 R1 + PD < RT4 R1 - PD
TC12000325.hg	IRAK4	0.00775177	1.06061	RT4 R1 + PD < RT4 R1 - PD
TC0X001269.hg	IRS4	0.00117046	1.20831	RT4 R1 + PD < RT4 R1 - PD
TC14000458.hg	ISCA2	0.00924171	1.06302	RT4 R1 + PD < RT4 R1 - PD
TC05003439.hg	ITGA1	0.004695	-1.08366	RT4 R1 + PD > RT4 R1 - PD
TC05000218.hg	ITGA2	1.22182e-06	1.46351	RT4 R1 + PD < RT4 R1 - PD
TC17000654.hg	ITGA3	0.00912714	1.03494	RT4 R1 + PD < RT4 R1 - PD
TC02001030.hg	ITGA6	0.00403791	1.06696	RT4 R1 + PD < RT4 R1 - PD
TC10001163.hg	ITGB1	0.00741179	-1.0324	RT4 R1 + PD > RT4 R1 - PD
TC02001557.hg	ITGB1BP1	0.0068621	1.05397	RT4 R1 + PD < RT4 R1 - PD
TC01002733.hg	ITGB3BP	0.00143203	1.10419	RT4 R1 + PD < RT4 R1 - PD
TC03001717.hg	ITGB5	0.00010628	1.09509	RT4 R1 + PD < RT4 R1 - PD
TC02002469.hg	ITGB6	0.00607169	1.05295	RT4 R1 + PD < RT4 R1 - PD
TC13000189.hg	ITM2B	0.00506776	1.04015	RT4 R1 + PD < RT4 R1 - PD
TC03000013.hg	ITPR1	0.00642274	-1.06035	RT4 R1 + PD > RT4 R1 - PD
TC06000427.hg	ITPR3	0.000643847	1.08816	RT4 R1 + PD < RT4 R1 - PD
TC16000210.hg	ITPRIPL2	0.00350383	1.04282	RT4 R1 + PD < RT4 R1 - PD
TC02001649.hg	ITSN2	0.00325412	1.06413	RT4 R1 + PD < RT4 R1 - PD
TC09000035.hg	JAK2	0.00932801	-1.07148	RT4 R1 + PD > RT4 R1 - PD
TC07001232.hg	JAZF1	0.00302222	-1.06091	RT4 R1 + PD > RT4 R1 - PD
TC08001334.hg	JPH1	0.00105464	1.05893	RT4 R1 + PD < RT4 R1 - PD
TC0X000829.hg	KAL1	3.0271e-07	-1.4121	RT4 R1 + PD > RT4 R1 - PD
TC03000113.hg	KAT2B	4.66409e-05	-1.11295	RT4 R1 + PD > RT4 R1 - PD
TC08001173.hg	KAT6A	0.00124327	1.06281	RT4 R1 + PD < RT4 R1 - PD
TC07001261.hg	KBTBD2	0.000403812	1.10111	RT4 R1 + PD < RT4 R1 - PD
TC13000599.hg	KBTBD6	0.0011707	1.07016	RT4 R1 + PD < RT4 R1 - PD
TC03000407.hg	KBTBD8	0.00675543	1.07408	RT4 R1 + PD < RT4 R1 - PD
TC07000732.hg	KCND2	5.14004e-05	-1.14658	RT4 R1 + PD > RT4 R1 - PD
TC20000941.hg	KCNG1	0.00517578	-1.05539	RT4 R1 + PD > RT4 R1 - PD
TC14001202.hg	KCNH5	2.77619e-05	-1.40414	RT4 R1 + PD > RT4 R1 - PD
TC02002482.hg	KCNH7	7.27151e-06	-1.41396	RT4 R1 + PD > RT4 R1 - PD
TC02002879.hg	KCNJ13	7.37934e-06	-1.73241	RT4 R1 + PD > RT4 R1 - PD
TC12001299.hg	KCNJ8	0.00420314	-1.0627	RT4 R1 + PD > RT4 R1 - PD
TC01001792.hg	KCNK2	0.00146599	-1.12403	RT4 R1 + PD > RT4 R1 - PD
TC02000107.hg	KCNS3	0.00760639	-1.04084	RT4 R1 + PD > RT4 R1 - PD
TC01003659.hg	KCNT2	0.00356185	1.19729	RT4 R1 + PD < RT4 R1 - PD
TC13000741.hg	KCTD12	8.06728e-05	-1.20242	RT4 R1 + PD > RT4 R1 - PD
TC08001071.hg	KCTD9	0.00258421	1.07541	RT4 R1 + PD < RT4 R1 - PD
TC13000855.hg	KDELC1	0.000679592	1.0979	RT4 R1 + PD < RT4 R1 - PD
TC11002268.hg	KDELC2	0.000705056	1.08203	RT4 R1 + PD < RT4 R1 - PD
TC22000301.hg	KDELR3	0.0081088	1.06709	RT4 R1 + PD < RT4 R1 - PD
TC01000549.hg	KDM4A	0.000203498	-1.08999	RT4 R1 + PD > RT4 R1 - PD
TC0Y000185.hg	KDM5D	0.00104498	-1.09903	RT4 R1 + PD > RT4 R1 - PD
TC07001965.hg	KEL	0.00100831	-1.17658	RT4 R1 + PD > RT4 R1 - PD
TC09000874.hg	KIAA0020	0.00146644	1.07977	RT4 R1 + PD < RT4 R1 - PD
TC15002807.hg	KIAA0101	0.000392853	1.12043	RT4 R1 + PD < RT4 R1 - PD
TC14000417.hg	KIAA0247	0.00381102	-1.05513	RT4 R1 + PD > RT4 R1 - PD
TC16000661.hg	KIAA0513	0.000206981	-1.12568	RT4 R1 + PD > RT4 R1 - PD
TC14000351.hg	KIAA0586	0.00328724	1.0846	RT4 R1 + PD < RT4 R1 - PD
TC16002084.hg	KIAA0895L	0.00317454	-1.05554	RT4 R1 + PD > RT4 R1 - PD
TC03001341.hg	KIAA1143	0.0073481	1.05768	RT4 R1 + PD < RT4 R1 - PD
TC04000329.hg	KIAA1211	0.00122257	-1.10605	RT4 R1 + PD > RT4 R1 - PD
TC02002129.hg	KIAA1211L	0.0086312	-1.04453	RT4 R1 + PD > RT4 R1 - PD
TC06001029.hg	KIAA1244	0.00686874	1.05526	RT4 R1 + PD < RT4 R1 - PD
TC07001573.hg	KIAA1324L	0.000433994	-1.08527	RT4 R1 + PD > RT4 R1 - PD
TC03001632.hg	KIAA1524	0.00035981	1.185	RT4 R1 + PD < RT4 R1 - PD
TC11000317.hg	KIAA1549L	0.00109739	1.10675	RT4 R1 + PD < RT4 R1 - PD
TC02002549.hg	KIAA1715	0.00470475	1.05939	RT4 R1 + PD < RT4 R1 - PD
TC10000659.hg	KIF11	0.000557894	1.19481	RT4 R1 + PD < RT4 R1 - PD
TC01003679.hg	KIF14	0.00195428	1.26992	RT4 R1 + PD < RT4 R1 - PD
TC03000242.hg	KIF15	0.000100381	1.22789	RT4 R1 + PD < RT4 R1 - PD
TC11001517.hg	KIF18A	0.00134628	1.19872	RT4 R1 + PD < RT4 R1 - PD
TC17001589.hg	KIF18B	0.00112116	1.07899	RT4 R1 + PD < RT4 R1 - PD
TC10000644.hg	KIF20B	0.00187115	1.21057	RT4 R1 + PD < RT4 R1 - PD
TC12001391.hg	KIF21A	4.35822e-06	-1.16671	RT4 R1 + PD > RT4 R1 - PD
TC16000327.hg	KIF22	0.00362327	1.07904	RT4 R1 + PD < RT4 R1 - PD
TC01000563.hg	KIF2C	0.00248374	1.16451	RT4 R1 + PD < RT4 R1 - PD
TC0X000376.hg	KIF4A	0.00314947	1.15071	RT4 R1 + PD < RT4 R1 - PD
TC01003505.hg	KIFAP3	0.00186661	-1.0576	RT4 R1 + PD > RT4 R1 - PD
TC6_qbl_hap6000101.hg	KIFC1	0.000229906	1.13401	RT4 R1 + PD < RT4 R1 - PD
TC01001335.hg	KIRREL	0.0019805	1.07093	RT4 R1 + PD < RT4 R1 - PD
TC04000313.hg	KIT	1.2997e-05	1.20989	RT4 R1 + PD < RT4 R1 - PD
TC12001792.hg	KITLG	0.000478404	-1.19803	RT4 R1 + PD > RT4 R1 - PD
TC08001500.hg	KLF10	0.00249032	-1.04832	RT4 R1 + PD > RT4 R1 - PD
TC0X000338.hg	KLF8	0.00367274	-1.09702	RT4 R1 + PD > RT4 R1 - PD
TC09001201.hg	KLF9	0.000354518	-1.1063	RT4 R1 + PD > RT4 R1 - PD
TC14000278.hg	KLHDC2	0.00260033	-1.05636	RT4 R1 + PD > RT4 R1 - PD
TC0X001303.hg	KLHL13	0.00391578	-1.09104	RT4 R1 + PD > RT4 R1 - PD
TC07000140.hg	KLHL7	0.00605092	-1.05808	RT4 R1 + PD > RT4 R1 - PD
TC04001362.hg	KLHL8	0.00509915	1.06248	RT4 R1 + PD < RT4 R1 - PD
TC15000283.hg	KNSTRN	0.00436546	1.14194	RT4 R1 + PD < RT4 R1 - PD
TC12000974.hg	KNTC1	0.00264908	1.15074	RT4 R1 + PD < RT4 R1 - PD
TC07001640.hg	KPNA7	0.00557483	-1.06791	RT4 R1 + PD > RT4 R1 - PD
TC17001508.hg	KRT13	0.00634491	-1.04454	RT4 R1 + PD > RT4 R1 - PD
TC17002906.hg	KRT19	0.00463414	-1.03208	RT4 R1 + PD > RT4 R1 - PD
TC02000902.hg	KYNU	0.00571642	1.09081	RT4 R1 + PD < RT4 R1 - PD
TC06000978.hg	L3MBTL3	0.00358668	-1.08398	RT4 R1 + PD > RT4 R1 - PD
TC15000580.hg	LACTB	0.000334555	1.10909	RT4 R1 + PD < RT4 R1 - PD
TC01006280.hg	LAD1	0.000291264	1.11496	RT4 R1 + PD < RT4 R1 - PD
TC06002025.hg	LAMA4	0.00153008	1.07532	RT4 R1 + PD < RT4 R1 - PD
TC07001747.hg	LAMB1	0.000864274	-1.05223	RT4 R1 + PD > RT4 R1 - PD
TC01001585.hg	LAMC2	4.78836e-05	1.11473	RT4 R1 + PD < RT4 R1 - PD
TC03002054.hg	LAMP3	2.64058e-05	1.21556	RT4 R1 + PD < RT4 R1 - PD
TC04000151.hg	LAP3	4.62323e-05	1.12138	RT4 R1 + PD < RT4 R1 - PD
TC08000597.hg	LAPTM4B	0.00602035	1.04036	RT4 R1 + PD < RT4 R1 - PD
TC01002441.hg	LAPTM5	0.000219019	1.17286	RT4 R1 + PD < RT4 R1 - PD
TC01003887.hg	LBR	0.000127869	1.14034	RT4 R1 + PD < RT4 R1 - PD
TC02000203.hg	LCLAT1	0.00840726	1.05672	RT4 R1 + PD < RT4 R1 - PD
TC11000240.hg	LDHA	0.00913552	1.0446	RT4 R1 + PD < RT4 R1 - PD
TC19000191.hg	LDLR	0.00129993	1.08887	RT4 R1 + PD < RT4 R1 - PD
TC11000342.hg	LDLRAD3	0.00125224	1.05864	RT4 R1 + PD < RT4 R1 - PD
TC18000071.hg	LDLRAD4	0.00087864	-1.08177	RT4 R1 + PD > RT4 R1 - PD
TC0X001438.hg	LDOC1	0.000305714	-1.06776	RT4 R1 + PD > RT4 R1 - PD
TC19000878.hg	LENG8	0.00491877	-1.04622	RT4 R1 + PD > RT4 R1 - PD
TC03002106.hg	LEPREL1	2.10068e-05	1.12993	RT4 R1 + PD < RT4 R1 - PD
TC12000403.hg	LETMD1	0.00362273	-1.04499	RT4 R1 + PD > RT4 R1 - PD
TC14000323.hg	LGALS3	0.000166568	-1.06033	RT4 R1 + PD > RT4 R1 - PD
TC12000624.hg	LGR5	0.00112818	1.54806	RT4 R1 + PD < RT4 R1 - PD
TC22000647.hg	LIF	6.92688e-05	1.1823	RT4 R1 + PD < RT4 R1 - PD
TC05001289.hg	LIFR	7.08774e-05	-1.18721	RT4 R1 + PD > RT4 R1 - PD
TC04001342.hg	LIN54	0.00388128	1.06709	RT4 R1 + PD < RT4 R1 - PD
TC12001772.hg	LIN7A	0.00658344	-1.05826	RT4 R1 + PD > RT4 R1 - PD
TC01003898.hg	LIN9	0.000178519	1.11408	RT4 R1 + PD < RT4 R1 - PD
TC18000465.hg	LINC00669	0.00242603	1.11184	RT4 R1 + PD < RT4 R1 - PD
TC17001840.hg	LINC00673	0.00634345	-1.05722	RT4 R1 + PD > RT4 R1 - PD
TC17001138.hg	LINC00675	0.00733842	1.08353	RT4 R1 + PD < RT4 R1 - PD
TC18000175.hg	LIPG	0.000143937	1.10587	RT4 R1 + PD < RT4 R1 - PD
TC18000547.hg	LMAN1	0.00257903	1.04296	RT4 R1 + PD < RT4 R1 - PD
TC05000604.hg	LMNB1	0.00138874	1.13629	RT4 R1 + PD < RT4 R1 - PD
TC01000830.hg	LMO4	0.00334065	1.07199	RT4 R1 + PD < RT4 R1 - PD
TC13000286.hg	LMO7	4.62323e-05	-1.15959	RT4 R1 + PD > RT4 R1 - PD
TC07000582.hg	LMTK2	0.000195043	1.08897	RT4 R1 + PD < RT4 R1 - PD
TC05000472.hg	LNPEP	0.0001093	1.1424	RT4 R1 + PD < RT4 R1 - PD
TC02001874.hg	LOC100129434	0.00235067	-1.14515	RT4 R1 + PD > RT4 R1 - PD
TC02001802.hg	LOC100130502	0.00809101	-1.06028	RT4 R1 + PD > RT4 R1 - PD
TC22000322.hg	LOC100130899	0.000404793	1.10198	RT4 R1 + PD < RT4 R1 - PD
TC17001912.hg	LOC100131096	0.00478604	1.08153	RT4 R1 + PD < RT4 R1 - PD
TC0X002345.hg	LOC100131434	0.00478604	-1.05817	RT4 R1 + PD > RT4 R1 - PD
TC18000583.hg	LOC100131655	0.00883541	-1.07321	RT4 R1 + PD > RT4 R1 - PD
TC01002880.hg	LOC100132240	0.000243331	1.23254	RT4 R1 + PD < RT4 R1 - PD
TC07001033.hg	LOC100132707	0.00969462	-1.04972	RT4 R1 + PD > RT4 R1 - PD
TC12000283.hg	LOC100287314	0.000390602	-1.13733	RT4 R1 + PD > RT4 R1 - PD
TC01002919.hg	LOC100506007	0.000530053	-1.1471	RT4 R1 + PD > RT4 R1 - PD
TC04000823.hg	LOC100506013	0.00136554	-1.13484	RT4 R1 + PD > RT4 R1 - PD
TC09000714.hg	LOC100506119	0.00177304	-1.07303	RT4 R1 + PD > RT4 R1 - PD
TC07000135.hg	LOC100506178	1.62597e-05	-1.23655	RT4 R1 + PD > RT4 R1 - PD
TC11001432.hg	LOC100506352	0.00138634	1.12395	RT4 R1 + PD < RT4 R1 - PD
TC05001498.hg	LOC100506390	0.00166084	1.06299	RT4 R1 + PD < RT4 R1 - PD
TC12000321.hg	LOC100506684	0.00102159	-1.16752	RT4 R1 + PD > RT4 R1 - PD
TC04000266.hg	LOC100506827	0.00625162	-1.0855	RT4 R1 + PD > RT4 R1 - PD
TC09001312.hg	LOC100507009	0.000327602	1.13965	RT4 R1 + PD < RT4 R1 - PD
TC08001214.hg	LOC100507516	8.90071e-06	-1.19018	RT4 R1 + PD > RT4 R1 - PD
TC12000079.hg	LOC100509976	0.00566394	1.13531	RT4 R1 + PD < RT4 R1 - PD
TC19001818.hg	LOC284379	0.0080179	-1.03376	RT4 R1 + PD > RT4 R1 - PD
TC12003285.hg	LOC338799	0.00578873	-1.06384	RT4 R1 + PD > RT4 R1 - PD
TC12003235.hg	LOC374443	0.000833515	1.08458	RT4 R1 + PD < RT4 R1 - PD
TC02002558.hg	LOC375295	0.000133149	-1.21897	RT4 R1 + PD > RT4 R1 - PD
TC08000182.hg	LOC389641	0.000914733	1.05837	RT4 R1 + PD < RT4 R1 - PD
TC7_gl000195_random000003.hg	LOC389831	0.00114727	1.12682	RT4 R1 + PD < RT4 R1 - PD
TCUn_gl000222000002.hg	LOC401074	0.00911645	-1.04804	RT4 R1 + PD > RT4 R1 - PD
TC07003403.hg	LOC401320	0.003324	-1.0717	RT4 R1 + PD > RT4 R1 - PD
TC10000577.hg	LOC439990	0.00317454	-1.10148	RT4 R1 + PD > RT4 R1 - PD
TC10002962.hg	LOC643650	0.00932357	-1.05355	RT4 R1 + PD > RT4 R1 - PD
TC19000500.hg	LOC644189	0.00524238	-1.05681	RT4 R1 + PD > RT4 R1 - PD
TC17001759.hg	LOC645638	0.00986943	-1.05156	RT4 R1 + PD > RT4 R1 - PD
TC03000810.hg	LOC646903	0.00929993	-1.07721	RT4 R1 + PD > RT4 R1 - PD
TC16001310.hg	LOC654780	0.0022568	-1.05872	RT4 R1 + PD > RT4 R1 - PD
TC10001238.hg	LOC728643	0.00244497	1.0429	RT4 R1 + PD < RT4 R1 - PD
TC07003319.hg	LOC729852	0.00960042	-1.04599	RT4 R1 + PD > RT4 R1 - PD
TC06000657.hg	LOC730101	0.00502377	-1.08472	RT4 R1 + PD > RT4 R1 - PD
TC03000676.hg	LOC90246	0.00565473	-1.13334	RT4 R1 + PD > RT4 R1 - PD
TC02002050.hg	LOC90784	0.00723084	1.05979	RT4 R1 + PD < RT4 R1 - PD
TC02002137.hg	LONRF2	0.000388036	-1.14914	RT4 R1 + PD > RT4 R1 - PD
TC09001478.hg	LPAR1	0.00201362	1.0599	RT4 R1 + PD < RT4 R1 - PD
TC01002823.hg	LPAR3	0.00259809	1.09385	RT4 R1 + PD < RT4 R1 - PD
TC16000455.hg	LPCAT2	0.000677669	1.07247	RT4 R1 + PD < RT4 R1 - PD
TC12001155.hg	LPCAT3	0.000438841	-1.04556	RT4 R1 + PD > RT4 R1 - PD
TC01003800.hg	LPGAT1	0.00069132	1.06916	RT4 R1 + PD < RT4 R1 - PD
TC09000515.hg	LPPR1	0.000141664	-1.12526	RT4 R1 + PD > RT4 R1 - PD
TC13000184.hg	LRCH1	0.0045691	1.05433	RT4 R1 + PD < RT4 R1 - PD
TC19002672.hg	LRG1	0.000603288	-1.09911	RT4 R1 + PD > RT4 R1 - PD
TC02002388.hg	LRP1B	1.02553e-05	-1.32856	RT4 R1 + PD > RT4 R1 - PD
TC01002669.hg	LRP8	0.000556096	1.14363	RT4 R1 + PD < RT4 R1 - PD
TC06000153.hg	LRRC16A	0.000156039	-1.10653	RT4 R1 + PD > RT4 R1 - PD
TC03001358.hg	LRRC2	0.00565353	-1.06687	RT4 R1 + PD > RT4 R1 - PD
TC17000352.hg	LRRC37BP1	0.00255449	1.07836	RT4 R1 + PD < RT4 R1 - PD
TC01002769.hg	LRRC40	0.00149752	1.07093	RT4 R1 + PD < RT4 R1 - PD
TC6_dbb_hap3000161.hg	LSM2	0.0022568	1.06857	RT4 R1 + PD < RT4 R1 - PD
TC03000085.hg	LSM3	0.0081573	1.04056	RT4 R1 + PD < RT4 R1 - PD
TC07001258.hg	LSM5	0.00141492	1.06844	RT4 R1 + PD < RT4 R1 - PD
TC04000717.hg	LSM6	0.00530778	1.06362	RT4 R1 + PD < RT4 R1 - PD
TC12000078.hg	LTBR	0.0012643	1.04918	RT4 R1 + PD < RT4 R1 - PD
TC21000351.hg	LTN1	0.00517578	1.07034	RT4 R1 + PD < RT4 R1 - PD
TC09000066.hg	LURAP1L	0.000491108	-1.13592	RT4 R1 + PD > RT4 R1 - PD
TC11000272.hg	LUZP2	0.000115047	-1.17015	RT4 R1 + PD > RT4 R1 - PD
TC03001948.hg	LXN	4.27824e-05	-1.30623	RT4 R1 + PD > RT4 R1 - PD
TC08000814.hg	LY6E	2.94976e-06	1.21642	RT4 R1 + PD < RT4 R1 - PD
TC04000989.hg	LYAR	0.00167053	1.07901	RT4 R1 + PD < RT4 R1 - PD
TC19001586.hg	LYPD3	0.000750431	1.07772	RT4 R1 + PD < RT4 R1 - PD
TC02000928.hg	LYPD6B	0.00219335	-1.05728	RT4 R1 + PD > RT4 R1 - PD
TC08001218.hg	LYPLA1	0.00102167	1.05933	RT4 R1 + PD < RT4 R1 - PD
TC16000226.hg	LYRM1	0.00782152	1.04457	RT4 R1 + PD < RT4 R1 - PD
TC05000622.hg	LYRM7	0.000480724	1.08101	RT4 R1 + PD < RT4 R1 - PD
TC01003996.hg	LYST	0.00413891	1.09002	RT4 R1 + PD < RT4 R1 - PD
TC01000493.hg	MACF1	0.00587614	1.07717	RT4 R1 + PD < RT4 R1 - PD
TC04001507.hg	MAD2L1	0.000193363	1.18792	RT4 R1 + PD < RT4 R1 - PD
TC11000406.hg	MADD	0.00771298	1.03677	RT4 R1 + PD < RT4 R1 - PD
TC16001291.hg	MAF	3.87232e-05	-1.23539	RT4 R1 + PD > RT4 R1 - PD
TC01002668.hg	MAGOH	0.00120975	1.06531	RT4 R1 + PD < RT4 R1 - PD
TC12001225.hg	MAGOHB	0.000194126	1.13835	RT4 R1 + PD < RT4 R1 - PD
TC0X001174.hg	MAGT1	0.003767	1.05413	RT4 R1 + PD < RT4 R1 - PD
TC02000567.hg	MAL	0.000580691	1.08396	RT4 R1 + PD < RT4 R1 - PD
TC08000695.hg	MAL2	0.000591179	1.06615	RT4 R1 + PD < RT4 R1 - PD
TC11000631.hg	MALAT1	0.00727498	-1.05759	RT4 R1 + PD > RT4 R1 - PD
TC0X000721.hg	MAMLD1	0.00641219	-1.05488	RT4 R1 + PD > RT4 R1 - PD
TC06002062.hg	MAN1A1	0.000257091	-1.09618	RT4 R1 + PD > RT4 R1 - PD
TC05000515.hg	MAN2A1	0.00469689	-1.04355	RT4 R1 + PD > RT4 R1 - PD
TC04001430.hg	MANBA	0.00101287	1.08914	RT4 R1 + PD < RT4 R1 - PD
TC12001253.hg	MANSC1	0.00653576	-1.04507	RT4 R1 + PD > RT4 R1 - PD
TC0X000207.hg	MAOA	0.000120163	-1.09084	RT4 R1 + PD > RT4 R1 - PD
TC02001238.hg	MAP2	3.58794e-05	-1.19197	RT4 R1 + PD > RT4 R1 - PD
TC15000613.hg	MAP2K1	0.00069132	1.06006	RT4 R1 + PD < RT4 R1 - PD
TC17000807.hg	MAP2K6	0.000620884	-1.13454	RT4 R1 + PD > RT4 R1 - PD
TC05000243.hg	MAP3K1	0.000702997	1.10988	RT4 R1 + PD < RT4 R1 - PD
TC02002279.hg	MAP3K2	0.00541155	-1.06142	RT4 R1 + PD > RT4 R1 - PD
TC06002146.hg	MAP3K5	0.00327876	1.05404	RT4 R1 + PD < RT4 R1 - PD
TC06002144.hg	MAP7	0.00354365	1.05368	RT4 R1 + PD < RT4 R1 - PD
TC0X000907.hg	MAP7D2	0.00124327	-1.14608	RT4 R1 + PD > RT4 R1 - PD
TC02000157.hg	MAPRE3	0.00948585	-1.04312	RT4 R1 + PD > RT4 R1 - PD
TC17000592.hg	MAPT	0.00093239	-1.0706	RT4 R1 + PD > RT4 R1 - PD
TC19000150.hg	MARCH2	0.00555612	-1.0414	RT4 R1 + PD > RT4 R1 - PD
TC05001746.hg	MARCH3	0.00146644	-1.06279	RT4 R1 + PD > RT4 R1 - PD
TC10001224.hg	MARCH8	0.000855421	-1.0724	RT4 R1 + PD > RT4 R1 - PD
TC01001817.hg	MARK1	0.000534424	1.10885	RT4 R1 + PD < RT4 R1 - PD
TC12000531.hg	MARS	0.0063041	1.05275	RT4 R1 + PD < RT4 R1 - PD
TC10000702.hg	MARVELD1	0.00306042	1.04841	RT4 R1 + PD < RT4 R1 - PD
TC01000577.hg	MAST2	0.00653451	1.04444	RT4 R1 + PD < RT4 R1 - PD
TC10000189.hg	MASTL	8.89554e-05	1.20341	RT4 R1 + PD < RT4 R1 - PD
TC10001462.hg	MAT1A	0.00239945	-1.06189	RT4 R1 + PD > RT4 R1 - PD
TC06001873.hg	MB21D1	0.000444786	1.11296	RT4 R1 + PD < RT4 R1 - PD
TC03002118.hg	MB21D2	3.67336e-05	-1.15713	RT4 R1 + PD > RT4 R1 - PD
TC06001313.hg	MBOAT1	0.00140147	1.07267	RT4 R1 + PD < RT4 R1 - PD
TC0X000098.hg	MBTPS2	0.000478404	1.07662	RT4 R1 + PD < RT4 R1 - PD
TC18000550.hg	MC4R	0.00370186	-1.09381	RT4 R1 + PD > RT4 R1 - PD
TC03002053.hg	MCCC1	0.00104101	-1.06411	RT4 R1 + PD > RT4 R1 - PD
TC05001360.hg	MCIN	0.00843954	-1.04548	RT4 R1 + PD > RT4 R1 - PD
TC20000063.hg	MCM8	0.000803717	1.11198	RT4 R1 + PD < RT4 R1 - PD
TC06002059.hg	MCM9	0.00804705	1.04927	RT4 R1 + PD < RT4 R1 - PD
TC10001707.hg	MCMBP	0.00146599	1.07079	RT4 R1 + PD < RT4 R1 - PD
TC08000021.hg	MCPH1	0.00513964	1.06395	RT4 R1 + PD < RT4 R1 - PD
TC05001604.hg	MCTP1	0.000122859	1.13174	RT4 R1 + PD < RT4 R1 - PD
TC15000930.hg	MCTP2	1.65897e-06	1.24269	RT4 R1 + PD < RT4 R1 - PD
TC6_qbl_hap6000131.hg	MDC1	0.00065935	1.0778	RT4 R1 + PD < RT4 R1 - PD
TC06001944.hg	MDN1	0.00840504	1.07468	RT4 R1 + PD < RT4 R1 - PD
TC11002167.hg	ME3	0.000943672	-1.09048	RT4 R1 + PD > RT4 R1 - PD
TC03001979.hg	MECOM	0.00815385	-1.04557	RT4 R1 + PD > RT4 R1 - PD
TC17001449.hg	MED1	0.00911134	1.03652	RT4 R1 + PD < RT4 R1 - PD
TC0X000966.hg	MED14	0.00257803	1.06722	RT4 R1 + PD < RT4 R1 - PD
TC17001066.hg	MED31	0.00604271	1.062	RT4 R1 + PD < RT4 R1 - PD
TC05001579.hg	MEF2C	7.81069e-05	-1.16599	RT4 R1 + PD > RT4 R1 - PD
TC01003341.hg	MEF2D	0.00795737	-1.03655	RT4 R1 + PD > RT4 R1 - PD
TC02000386.hg	MEIS1	0.000580691	-1.09055	RT4 R1 + PD > RT4 R1 - PD
TC17000179.hg	MEIS3P1	0.0028619	1.11382	RT4 R1 + PD < RT4 R1 - PD
TC09000207.hg	MELK	0.000766258	1.17467	RT4 R1 + PD < RT4 R1 - PD
TC02000701.hg	MERTK	0.00318071	1.08558	RT4 R1 + PD < RT4 R1 - PD
TC17000959.hg	METRNL	0.00331853	-1.0628	RT4 R1 + PD > RT4 R1 - PD
TC12001635.hg	METTL1	0.00450226	1.07693	RT4 R1 + PD < RT4 R1 - PD
TC10002970.hg	METTL10	0.0033543	1.05461	RT4 R1 + PD < RT4 R1 - PD
TC14000922.hg	METTL3	0.000427505	1.07382	RT4 R1 + PD < RT4 R1 - PD
TC12000399.hg	METTL7A	0.000313963	-1.07223	RT4 R1 + PD > RT4 R1 - PD
TC04001729.hg	MFAP3L	0.000346865	-1.07852	RT4 R1 + PD > RT4 R1 - PD
TC15001825.hg	MFGE8	0.00165727	1.08527	RT4 R1 + PD < RT4 R1 - PD
TC01000503.hg	MFSD2A	0.000388036	1.11575	RT4 R1 + PD < RT4 R1 - PD
TC02001119.hg	MFSD6	0.00228925	1.04387	RT4 R1 + PD < RT4 R1 - PD
TC07000899.hg	MGAM	0.00693146	-1.06751	RT4 R1 + PD > RT4 R1 - PD
TC22000227.hg	MGC15705	0.0039171	-1.07731	RT4 R1 + PD > RT4 R1 - PD
TC12001276.hg	MGP	8.43029e-06	1.31557	RT4 R1 + PD < RT4 R1 - PD
TC16000133.hg	MGRN1	0.00536782	-1.03768	RT4 R1 + PD > RT4 R1 - PD
TC11000198.hg	MICAL2	1.11194e-05	1.15038	RT4 R1 + PD < RT4 R1 - PD
TC11000199.hg	MICALCL	0.00201695	1.08247	RT4 R1 + PD < RT4 R1 - PD
TC22001456.hg	MIF	0.00296881	1.04017	RT4 R1 + PD < RT4 R1 - PD
TC01002764.hg	MIR1262	0.00541839	-1.14991	RT4 R1 + PD > RT4 R1 - PD
TC06001649.hg	MIR1275	0.00515168	-1.08076	RT4 R1 + PD > RT4 R1 - PD
TC12000103.hg	MIR200C	0.0005291	-1.12528	RT4 R1 + PD > RT4 R1 - PD
TC01000735.hg	MIR3117	0.00400401	-1.0984	RT4 R1 + PD > RT4 R1 - PD
TC14000757.hg	MIR377	0.00733069	-1.10201	RT4 R1 + PD > RT4 R1 - PD
TC17001801.hg	MIR5047	0.00676899	-1.08081	RT4 R1 + PD > RT4 R1 - PD
TC17001823.hg	MIR635	0.00534548	-1.1	RT4 R1 + PD > RT4 R1 - PD
TC03001043.hg	MIR944	0.00911645	1.12035	RT4 R1 + PD < RT4 R1 - PD
TC17000067.hg	MIS12	0.00893086	1.05273	RT4 R1 + PD < RT4 R1 - PD
TC21000395.hg	MIS18A	0.00420314	1.08373	RT4 R1 + PD < RT4 R1 - PD
TC14001085.hg	MIS18BP1	0.00796822	1.07289	RT4 R1 + PD < RT4 R1 - PD
TC03000419.hg	MITF	0.000538356	1.0943	RT4 R1 + PD < RT4 R1 - PD
TC22000811.hg	MKL1	0.00129993	-1.0574	RT4 R1 + PD > RT4 R1 - PD
TC16001270.hg	MLKL	3.97123e-05	1.17857	RT4 R1 + PD < RT4 R1 - PD
TC11001064.hg	MLL	0.00825614	1.0737	RT4 R1 + PD < RT4 R1 - PD
TC17000530.hg	MLX	0.00893086	1.03968	RT4 R1 + PD < RT4 R1 - PD
TC01000573.hg	MMACHC	0.0069958	1.05271	RT4 R1 + PD < RT4 R1 - PD
TC17001711.hg	MMD	1.62597e-05	1.17439	RT4 R1 + PD < RT4 R1 - PD
TC03000846.hg	MME	0.0002171	-1.14547	RT4 R1 + PD > RT4 R1 - PD
TC0X001412.hg	MMGT1	0.00676011	1.04322	RT4 R1 + PD < RT4 R1 - PD
TC11002234.hg	MMP1	0.000298569	1.55089	RT4 R1 + PD < RT4 R1 - PD
TC11002233.hg	MMP10	0.00129993	1.6504	RT4 R1 + PD < RT4 R1 - PD
TC11002239.hg	MMP13	0.000129414	1.43619	RT4 R1 + PD < RT4 R1 - PD
TC16000454.hg	MMP2	3.20345e-06	1.21307	RT4 R1 + PD < RT4 R1 - PD
TC06001959.hg	MMS22L	0.000249667	1.15394	RT4 R1 + PD < RT4 R1 - PD
TC04000773.hg	MND1	0.000327602	1.11037	RT4 R1 + PD < RT4 R1 - PD
TC15001476.hg	MNS1	0.000273087	1.14106	RT4 R1 + PD < RT4 R1 - PD
TC18000149.hg	MOCOS	0.00138634	1.09579	RT4 R1 + PD < RT4 R1 - PD
TC05001342.hg	MOCS2	0.00876506	1.05394	RT4 R1 + PD < RT4 R1 - PD
TC16002059.hg	MON1B	0.00376535	-1.05197	RT4 R1 + PD > RT4 R1 - PD
TC0X001397.hg	MOSPD1	0.000609886	-1.06584	RT4 R1 + PD > RT4 R1 - PD
TC09000913.hg	MPDZ	0.000346977	-1.12851	RT4 R1 + PD > RT4 R1 - PD
TC16001302.hg	MPHOSPH6	0.00324046	1.0696	RT4 R1 + PD < RT4 R1 - PD
TC12002084.hg	MPHOSPH9	9.28627e-05	1.217	RT4 R1 + PD < RT4 R1 - PD
TC19000087.hg	MPND	0.00455134	-1.04231	RT4 R1 + PD > RT4 R1 - PD
TC10001136.hg	MPP7	7.66687e-05	-1.1091	RT4 R1 + PD > RT4 R1 - PD
TC18000368.hg	MPPE1	0.0073788	-1.05324	RT4 R1 + PD > RT4 R1 - PD
TC11001523.hg	MPPED2	0.00113123	-1.11188	RT4 R1 + PD > RT4 R1 - PD
TC11001967.hg	MRPL11	0.00366309	1.05521	RT4 R1 + PD < RT4 R1 - PD
TC08001564.hg	MRPL13	0.0083537	1.05235	RT4 R1 + PD < RT4 R1 - PD
TC11001835.hg	MRPL16	0.00176507	1.07495	RT4 R1 + PD < RT4 R1 - PD
TC02000522.hg	MRPL35	0.00249053	1.06197	RT4 R1 + PD < RT4 R1 - PD
TC21000338.hg	MRPL39	0.000943672	1.07653	RT4 R1 + PD < RT4 R1 - PD
TC12000725.hg	MRPL42	0.00502793	1.05254	RT4 R1 + PD < RT4 R1 - PD
TC17000459.hg	MRPL45	0.00523502	1.03577	RT4 R1 + PD < RT4 R1 - PD
TC03002039.hg	MRPL47	0.00696485	1.05686	RT4 R1 + PD < RT4 R1 - PD
TC11000780.hg	MRPL48	0.00658839	1.05165	RT4 R1 + PD < RT4 R1 - PD
TC09001420.hg	MRPL50	0.00159507	1.0736	RT4 R1 + PD < RT4 R1 - PD
TC01002511.hg	MRPS15	0.0025944	1.05278	RT4 R1 + PD < RT4 R1 - PD
TC17001720.hg	MRPS23	0.00483467	1.05784	RT4 R1 + PD < RT4 R1 - PD
TC08002616.hg	MRPS28	0.000580691	1.07502	RT4 R1 + PD < RT4 R1 - PD
TC13000595.hg	MRPS31	0.00525979	1.04928	RT4 R1 + PD < RT4 R1 - PD
TC17000849.hg	MRPS7	0.00935055	1.03388	RT4 R1 + PD < RT4 R1 - PD
TC01000245.hg	MRTO4	0.00433549	1.04729	RT4 R1 + PD < RT4 R1 - PD
TC05000400.hg	MSH3	0.00555612	1.05133	RT4 R1 + PD < RT4 R1 - PD
TC12000582.hg	MSRB3	0.00223595	-1.1044	RT4 R1 + PD > RT4 R1 - PD
TC05000974.hg	MSX2	0.00376274	-1.06804	RT4 R1 + PD > RT4 R1 - PD
TC08000701.hg	MTBP	7.61488e-05	1.18169	RT4 R1 + PD < RT4 R1 - PD
TC06001680.hg	MTCH1	0.00797865	-1.0365	RT4 R1 + PD > RT4 R1 - PD
TC08000594.hg	MTDH	0.00293437	1.05086	RT4 R1 + PD < RT4 R1 - PD
TC08001451.hg	MTERFD1	0.00338154	1.05755	RT4 R1 + PD < RT4 R1 - PD
TC22001462.hg	MTFP1	0.00703132	1.05149	RT4 R1 + PD < RT4 R1 - PD
TC08000434.hg	MTFR1	0.00703572	1.05835	RT4 R1 + PD < RT4 R1 - PD
TC06002142.hg	MTFR2	0.00879402	1.13992	RT4 R1 + PD < RT4 R1 - PD
TC06001097.hg	MTHFD1L	0.000219019	1.10031	RT4 R1 + PD < RT4 R1 - PD
TC02000454.hg	MTHFD2	4.54859e-05	1.17951	RT4 R1 + PD < RT4 R1 - PD
TC15001161.hg	MTMR10	0.00345066	-1.04874	RT4 R1 + PD > RT4 R1 - PD
TC08001012.hg	MTMR7	0.000732472	-1.11255	RT4 R1 + PD > RT4 R1 - PD
TC06002241.hg	MTRF1L	0.00774781	1.04922	RT4 R1 + PD < RT4 R1 - PD
TC13000093.hg	MTUS2	0.00369667	-1.09241	RT4 R1 + PD > RT4 R1 - PD
TC01006383.hg	MUC1	6.38015e-05	-1.12525	RT4 R1 + PD > RT4 R1 - PD
TC11001505.hg	MUC15	1.84338e-05	-1.37499	RT4 R1 + PD > RT4 R1 - PD
TC03003365.hg	MUC20	0.00193349	-1.09006	RT4 R1 + PD > RT4 R1 - PD
TC0X000514.hg	MUM1L1	7.7108e-06	-1.2347	RT4 R1 + PD > RT4 R1 - PD
TC21000189.hg	MX1	0.000124269	1.13291	RT4 R1 + PD < RT4 R1 - PD
TC21000188.hg	MX2	0.000224187	1.13656	RT4 R1 + PD < RT4 R1 - PD
TC08001286.hg	MYBL1	0.000122986	1.14136	RT4 R1 + PD < RT4 R1 - PD
TC08000749.hg	MYC	0.000103348	1.13745	RT4 R1 + PD < RT4 R1 - PD
TC01002551.hg	MYCL1	3.84034e-05	-1.10377	RT4 R1 + PD > RT4 R1 - PD
TC06001109.hg	MYCT1	0.000709168	-1.54741	RT4 R1 + PD > RT4 R1 - PD
TC19000755.hg	MYH14	0.00293537	-1.04675	RT4 R1 + PD > RT4 R1 - PD
TC20000268.hg	MYL9	0.00324582	-1.11457	RT4 R1 + PD > RT4 R1 - PD
TC17001402.hg	MYO19	0.00562842	1.07638	RT4 R1 + PD < RT4 R1 - PD
TC17001353.hg	MYO1D	0.00268377	1.05762	RT4 R1 + PD < RT4 R1 - PD
TC02001011.hg	MYO3B	0.000352806	-1.09654	RT4 R1 + PD > RT4 R1 - PD
TC18000507.hg	MYO5B	0.00359294	-1.05454	RT4 R1 + PD > RT4 R1 - PD
TC10001535.hg	MYOF	0.00167053	-1.05063	RT4 R1 + PD > RT4 R1 - PD
TC13000726.hg	MZT1	0.000125614	1.21396	RT4 R1 + PD < RT4 R1 - PD
TC12001977.hg	NAA25	0.00677987	1.06003	RT4 R1 + PD < RT4 R1 - PD
TC04002920.hg	NAAA	0.00302274	1.09688	RT4 R1 + PD < RT4 R1 - PD
TC12000520.hg	NAB2	0.000705139	-1.06834	RT4 R1 + PD > RT4 R1 - PD
TC12000507.hg	NABP2	0.00739841	1.04086	RT4 R1 + PD < RT4 R1 - PD
TC05001270.hg	NADKD1	0.000548661	1.07533	RT4 R1 + PD < RT4 R1 - PD
TC16001174.hg	NAE1	0.00553166	1.0446	RT4 R1 + PD < RT4 R1 - PD
TC02000427.hg	NAGK	0.00686874	-1.04513	RT4 R1 + PD > RT4 R1 - PD
TC10000862.hg	NANOS1	0.00294604	-1.11393	RT4 R1 + PD > RT4 R1 - PD
TC09000497.hg	NANS	0.00900624	-1.05625	RT4 R1 + PD > RT4 R1 - PD
TC12001752.hg	NAP1L1	0.00112322	1.04832	RT4 R1 + PD < RT4 R1 - PD
TC15001506.hg	NARG2	0.00198066	1.06236	RT4 R1 + PD < RT4 R1 - PD
TC08000137.hg	NAT1	0.00134788	-1.08475	RT4 R1 + PD > RT4 R1 - PD
TC11000252.hg	NAV2	0.00678523	-1.05257	RT4 R1 + PD > RT4 R1 - PD
TC12000656.hg	NAV3	0.00679227	-1.08823	RT4 R1 + PD > RT4 R1 - PD
TC08001400.hg	NBN	0.00659106	1.04952	RT4 R1 + PD < RT4 R1 - PD
TC17000548.hg	NBR1	0.00230352	-1.05816	RT4 R1 + PD > RT4 R1 - PD
TC12000082.hg	NCAPD2	0.00116766	1.11304	RT4 R1 + PD < RT4 R1 - PD
TC11002473.hg	NCAPD3	0.0017145	1.10101	RT4 R1 + PD < RT4 R1 - PD
TC04000155.hg	NCAPG	0.000793757	1.18699	RT4 R1 + PD < RT4 R1 - PD
TC07002083.hg	NCAPG2	0.00114602	1.13854	RT4 R1 + PD < RT4 R1 - PD
TC02000582.hg	NCAPH	0.000993024	1.17825	RT4 R1 + PD < RT4 R1 - PD
TC02000649.hg	NCK2	0.00291177	-1.0444	RT4 R1 + PD > RT4 R1 - PD
TC02002365.hg	NCKAP5	0.000424376	-1.12168	RT4 R1 + PD > RT4 R1 - PD
TC20000372.hg	NCOA3	0.00747725	1.05174	RT4 R1 + PD < RT4 R1 - PD
TC06000961.hg	NCOA7	0.000185544	1.19307	RT4 R1 + PD < RT4 R1 - PD
TC18000009.hg	NDC80	0.000475304	1.1787	RT4 R1 + PD < RT4 R1 - PD
TC0X000979.hg	NDP	0.000369159	-1.12167	RT4 R1 + PD > RT4 R1 - PD
TC14000908.hg	NDRG2	0.00113191	-1.05448	RT4 R1 + PD > RT4 R1 - PD
TC12003205.hg	NDUFA9	0.00430511	1.04177	RT4 R1 + PD < RT4 R1 - PD
TC16000966.hg	NDUFAB1	0.00143456	1.05664	RT4 R1 + PD < RT4 R1 - PD
TC05000260.hg	NDUFAF2	0.00302222	1.05704	RT4 R1 + PD < RT4 R1 - PD
TC06001956.hg	NDUFAF4	0.00421281	1.08129	RT4 R1 + PD < RT4 R1 - PD
TC09001001.hg	NDUFB6	0.00137414	1.10325	RT4 R1 + PD < RT4 R1 - PD
TC10001089.hg	NEBL	0.00288349	-1.09344	RT4 R1 + PD > RT4 R1 - PD
TC12000749.hg	NEDD1	0.00588388	1.04557	RT4 R1 + PD < RT4 R1 - PD
TC18000202.hg	NEDD4L	9.01721e-05	-1.08143	RT4 R1 + PD > RT4 R1 - PD
TC06001273.hg	NEDD9	0.000928397	-1.11365	RT4 R1 + PD > RT4 R1 - PD
TC04000874.hg	NEIL3	0.000347082	1.16868	RT4 R1 + PD < RT4 R1 - PD
TC04001725.hg	NEK1	0.000516591	-1.08338	RT4 R1 + PD > RT4 R1 - PD
TC01003798.hg	NEK2	0.00168926	1.17683	RT4 R1 + PD < RT4 R1 - PD
TC03001460.hg	NEK4	0.00134788	1.04674	RT4 R1 + PD < RT4 R1 - PD
TC01001639.hg	NEK7	0.000186444	1.097	RT4 R1 + PD < RT4 R1 - PD
TC15000664.hg	NEO1	0.000125688	-1.11873	RT4 R1 + PD > RT4 R1 - PD
TC10000047.hg	NET1	3.00301e-05	1.16365	RT4 R1 + PD < RT4 R1 - PD
TC18000571.hg	NETO1	1.30233e-06	1.38541	RT4 R1 + PD < RT4 R1 - PD
TC6_cox_hap2000175.hg	NEU1	0.0034932	-1.07576	RT4 R1 + PD > RT4 R1 - PD
TC17000362.hg	NF1	0.00170243	1.11123	RT4 R1 + PD < RT4 R1 - PD
TC16000570.hg	NFAT5	0.000665577	1.1489	RT4 R1 + PD < RT4 R1 - PD
TC07000159.hg	NFE2L3	4.7854e-06	1.21773	RT4 R1 + PD < RT4 R1 - PD
TC09000916.hg	NFIB	0.000224187	-1.10273	RT4 R1 + PD > RT4 R1 - PD
TC09001325.hg	NFIL3	0.00364652	1.1292	RT4 R1 + PD < RT4 R1 - PD
TC19000235.hg	NFIX	0.00424595	-1.05505	RT4 R1 + PD > RT4 R1 - PD
TC04000526.hg	NFKB1	0.00343238	1.05027	RT4 R1 + PD < RT4 R1 - PD
TC10000828.hg	NHLRC2	0.00417709	1.0582	RT4 R1 + PD < RT4 R1 - PD
TC0X000084.hg	NHS	0.00412306	1.05873	RT4 R1 + PD < RT4 R1 - PD
TC01004003.hg	NID1	0.00114727	1.07585	RT4 R1 + PD < RT4 R1 - PD
TC02001168.hg	NIF3L1	0.00132302	1.06622	RT4 R1 + PD < RT4 R1 - PD
TC15002770.hg	NIPA1	4.14305e-05	-1.12466	RT4 R1 + PD > RT4 R1 - PD
TC08001057.hg	NKX3-1	0.00112116	-1.06677	RT4 R1 + PD > RT4 R1 - PD
TC03000932.hg	NLGN1	0.00239885	-1.10141	RT4 R1 + PD > RT4 R1 - PD
TC05000279.hg	NLN	0.00132302	1.07004	RT4 R1 + PD < RT4 R1 - PD
TC03000881.hg	NMD3	0.000138003	1.15445	RT4 R1 + PD < RT4 R1 - PD
TC02002425.hg	NMI	0.00624632	1.0475	RT4 R1 + PD < RT4 R1 - PD
TC01003614.hg	NMNAT2	0.00156498	-1.06434	RT4 R1 + PD > RT4 R1 - PD
TC09001220.hg	NMRK1	0.000352551	-1.09212	RT4 R1 + PD > RT4 R1 - PD
TC05001963.hg	NMUR2	0.000125688	-1.13465	RT4 R1 + PD > RT4 R1 - PD
TC16001226.hg	NOB1	0.00444679	1.03753	RT4 R1 + PD < RT4 R1 - PD
TC10001545.hg	NOC3L	0.00104258	1.08623	RT4 R1 + PD < RT4 R1 - PD
TC02001572.hg	NOL10	0.00536782	1.0502	RT4 R1 + PD < RT4 R1 - PD
TC09001333.hg	NOL8	0.00981694	1.04841	RT4 R1 + PD < RT4 R1 - PD
TC07001050.hg	NOM1	0.00280706	1.07145	RT4 R1 + PD < RT4 R1 - PD
TC02001188.hg	NOP58	0.00763525	1.0559	RT4 R1 + PD < RT4 R1 - PD
TC18000413.hg	NPC1	0.000179984	-1.0857	RT4 R1 + PD > RT4 R1 - PD
TC01001581.hg	NPL	0.00016121	-1.10993	RT4 R1 + PD > RT4 R1 - PD
TC05000942.hg	NPM1	0.00509636	1.03618	RT4 R1 + PD < RT4 R1 - PD
TC04000548.hg	NPNT	1.25713e-06	-1.45534	RT4 R1 + PD > RT4 R1 - PD
TC04001698.hg	NPY1R	0.00123967	-1.12537	RT4 R1 + PD > RT4 R1 - PD
TC0X000938.hg	NR0B1	0.00895382	-1.08595	RT4 R1 + PD > RT4 R1 - PD
TC11000405.hg	NR1H3	0.00120201	1.05832	RT4 R1 + PD < RT4 R1 - PD
TC04001627.hg	NR3C2	0.00385371	-1.0673	RT4 R1 + PD > RT4 R1 - PD
TC09000508.hg	NR4A3	0.000625875	-1.19289	RT4 R1 + PD > RT4 R1 - PD
TC01003014.hg	NRAS	0.00064092	1.04791	RT4 R1 + PD < RT4 R1 - PD
TC10000586.hg	NRG3	0.00724377	-1.06797	RT4 R1 + PD > RT4 R1 - PD
TC15001683.hg	NRG4	0.000510125	-1.12263	RT4 R1 + PD > RT4 R1 - PD
TC17_ctg5_hap1000015.hg	NSF	0.00167518	-1.05516	RT4 R1 + PD > RT4 R1 - PD
TC17_ctg5_hap1000010.hg	NSFP1	0.00372145	-1.05067	RT4 R1 + PD > RT4 R1 - PD
TC01003810.hg	NSL1	0.00565668	1.05121	RT4 R1 + PD < RT4 R1 - PD
TC10002961.hg	NSUN6	0.00231505	1.07869	RT4 R1 + PD < RT4 R1 - PD
TC07001264.hg	NT5C3	0.000548661	1.10035	RT4 R1 + PD < RT4 R1 - PD
TC06000779.hg	NT5E	1.22182e-06	1.92349	RT4 R1 + PD < RT4 R1 - PD
TC12000075.hg	NTF3	0.00298433	1.09001	RT4 R1 + PD < RT4 R1 - PD
TC19002718.hg	NTF4	0.00710239	-1.04613	RT4 R1 + PD > RT4 R1 - PD
TC01003751.hg	NUCKS1	0.00400914	1.04463	RT4 R1 + PD < RT4 R1 - PD
TC08001528.hg	NUDCD1	0.00109061	1.08372	RT4 R1 + PD < RT4 R1 - PD
TC16001133.hg	NUDT21	0.00249578	1.06074	RT4 R1 + PD < RT4 R1 - PD
TC10001042.hg	NUDT5	0.00643455	1.04937	RT4 R1 + PD < RT4 R1 - PD
TC01001430.hg	NUF2	0.000509769	1.23481	RT4 R1 + PD < RT4 R1 - PD
TC13000626.hg	NUFIP1	0.000653807	1.07079	RT4 R1 + PD < RT4 R1 - PD
TC12000602.hg	NUP107	0.000406514	1.10232	RT4 R1 + PD < RT4 R1 - PD
TC06001295.hg	NUP153	0.00354049	1.05712	RT4 R1 + PD < RT4 R1 - PD
TC05001275.hg	NUP155	0.00257075	1.07873	RT4 R1 + PD < RT4 R1 - PD
TC07000843.hg	NUP205	0.00589876	1.07314	RT4 R1 + PD < RT4 R1 - PD
TC03001188.hg	NUP210	0.000221101	1.10679	RT4 R1 + PD < RT4 R1 - PD
TC02001093.hg	NUP35	0.000584442	1.1115	RT4 R1 + PD < RT4 R1 - PD
TC12001887.hg	NUP37	0.000600047	1.08195	RT4 R1 + PD < RT4 R1 - PD
TC06002215.hg	NUP43	0.00820969	1.05166	RT4 R1 + PD < RT4 R1 - PD
TC04001307.hg	NUP54	0.00456403	1.05359	RT4 R1 + PD < RT4 R1 - PD
TC19002608.hg	NUP62	0.00932801	1.03847	RT4 R1 + PD < RT4 R1 - PD
TC17001055.hg	NUP88	0.00021332	1.08991	RT4 R1 + PD < RT4 R1 - PD
TC13000064.hg	NUPL1	0.00427759	1.05986	RT4 R1 + PD < RT4 R1 - PD
TC15000306.hg	NUSAP1	0.00456205	1.12687	RT4 R1 + PD < RT4 R1 - PD
TC0X000536.hg	NXT2	0.00151351	1.05874	RT4 R1 + PD < RT4 R1 - PD
TC02001357.hg	NYAP2	0.00217292	-1.07691	RT4 R1 + PD > RT4 R1 - PD
TC14000169.hg	NYNRIN	0.000250834	-1.08205	RT4 R1 + PD > RT4 R1 - PD
TC12000884.hg	OAS1	8.88519e-06	1.21087	RT4 R1 + PD < RT4 R1 - PD
TC12000886.hg	OAS2	1.38406e-06	1.22275	RT4 R1 + PD < RT4 R1 - PD
TC12000885.hg	OAS3	7.02907e-06	1.21025	RT4 R1 + PD < RT4 R1 - PD
TC12002059.hg	OASL	8.8106e-05	1.23153	RT4 R1 + PD < RT4 R1 - PD
TC04000380.hg	ODAM	0.00771513	-1.0852	RT4 R1 + PD > RT4 R1 - PD
TC01002834.hg	ODF2L	0.00359603	-1.07961	RT4 R1 + PD > RT4 R1 - PD
TC16000463.hg	OGFOD1	0.00167209	1.05395	RT4 R1 + PD < RT4 R1 - PD
TC15001248.hg	OIP5	0.00162005	1.20699	RT4 R1 + PD < RT4 R1 - PD
TC15000305.hg	OIP5-AS1	0.00207215	1.05925	RT4 R1 + PD < RT4 R1 - PD
TC19001155.hg	OLFM2	0.00333726	-1.06259	RT4 R1 + PD > RT4 R1 - PD
TC01002929.hg	OLFM3	0.0031244	-1.08899	RT4 R1 + PD > RT4 R1 - PD
TC09000644.hg	OLFML2A	0.00496767	-1.05366	RT4 R1 + PD > RT4 R1 - PD
TC11000112.hg	OR51Q1	0.0079504	-1.10854	RT4 R1 + PD > RT4 R1 - PD
TC11000225.hg	OR7E14P	0.00788303	-1.0653	RT4 R1 + PD > RT4 R1 - PD
TC02000426.hg	OR7E91P	0.000219497	-1.09141	RT4 R1 + PD > RT4 R1 - PD
TC06000789.hg	ORC3	0.00374039	1.06197	RT4 R1 + PD < RT4 R1 - PD
TC16000425.hg	ORC6	0.00113949	1.12128	RT4 R1 + PD < RT4 R1 - PD
TC18000418.hg	OSBPL1A	0.000206981	-1.09026	RT4 R1 + PD > RT4 R1 - PD
TC01000631.hg	OSBPL9	0.000354168	-1.06395	RT4 R1 + PD > RT4 R1 - PD
TC02001611.hg	OSR1	0.00133699	-1.06593	RT4 R1 + PD > RT4 R1 - PD
TC08000606.hg	OSR2	0.00288349	-1.09049	RT4 R1 + PD > RT4 R1 - PD
TC08000553.hg	OTUD6B	0.00462143	1.07046	RT4 R1 + PD < RT4 R1 - PD
TC01002984.hg	OVGP1	0.0063581	-1.05503	RT4 R1 + PD > RT4 R1 - PD
TC20001726.hg	OVOL2	0.00371042	-1.06273	RT4 R1 + PD > RT4 R1 - PD
TC13000813.hg	OXGR1	0.00570703	-1.06753	RT4 R1 + PD > RT4 R1 - PD
TC03000102.hg	OXNAD1	0.00514911	1.06504	RT4 R1 + PD < RT4 R1 - PD
TC03000188.hg	OXSR1	0.00547162	1.05863	RT4 R1 + PD < RT4 R1 - PD
TC12003244.hg	PA2G4	0.00913309	1.04235	RT4 R1 + PD < RT4 R1 - PD
TC01000231.hg	PADI3	8.8106e-05	-1.11085	RT4 R1 + PD > RT4 R1 - PD
TC08001361.hg	PAG1	0.00188833	1.13055	RT4 R1 + PD < RT4 R1 - PD
TC04000331.hg	PAICS	0.00137244	1.09511	RT4 R1 + PD < RT4 R1 - PD
TC02001974.hg	PAIP2B	0.00264745	-1.09474	RT4 R1 + PD > RT4 R1 - PD
TC19001228.hg	PALM3	0.000907778	-1.06698	RT4 R1 + PD > RT4 R1 - PD
TC05000045.hg	PAPD7	0.00939165	1.05148	RT4 R1 + PD < RT4 R1 - PD
TC04001455.hg	PAPSS1	0.00794156	-1.04272	RT4 R1 + PD > RT4 R1 - PD
TC10000621.hg	PAPSS2	4.14305e-05	-1.14589	RT4 R1 + PD > RT4 R1 - PD
TC04001325.hg	PAQR3	0.00496149	1.05541	RT4 R1 + PD < RT4 R1 - PD
TC01003333.hg	PAQR6	0.00534484	-1.04606	RT4 R1 + PD > RT4 R1 - PD
TC02001205.hg	PARD3B	0.000101084	-1.13306	RT4 R1 + PD > RT4 R1 - PD
TC20000407.hg	PARD6B	0.00750621	-1.07107	RT4 R1 + PD > RT4 R1 - PD
TC04000416.hg	PARM1	9.26676e-06	-1.13134	RT4 R1 + PD > RT4 R1 - PD
TC03000634.hg	PARP14	6.92039e-05	1.10983	RT4 R1 + PD < RT4 R1 - PD
TC14000051.hg	PARP2	0.000981694	1.0734	RT4 R1 + PD < RT4 R1 - PD
TC05000209.hg	PARP8	0.00530778	1.06439	RT4 R1 + PD < RT4 R1 - PD
TC03001705.hg	PARP9	0.000115329	1.11435	RT4 R1 + PD < RT4 R1 - PD
TC12000795.hg	PARPBP	0.00100274	1.16133	RT4 R1 + PD < RT4 R1 - PD
TC11001829.hg	PATL1	0.0038478	1.0467	RT4 R1 + PD < RT4 R1 - PD
TC08001086.hg	PBK	0.000601898	1.22184	RT4 R1 + PD < RT4 R1 - PD
TC10001345.hg	PBLD	0.000223292	-1.10939	RT4 R1 + PD > RT4 R1 - PD
TC01003298.hg	PBXIP1	0.00521098	-1.06332	RT4 R1 + PD > RT4 R1 - PD
TC13000362.hg	PCCA	0.00104299	1.06848	RT4 R1 + PD < RT4 R1 - PD
TC05001875.hg	PCDH1	0.00301325	1.06073	RT4 R1 + PD < RT4 R1 - PD
TC04000663.hg	PCDH10	1.25713e-06	-1.60416	RT4 R1 + PD > RT4 R1 - PD
TC04001565.hg	PCDH18	2.29801e-05	-1.30568	RT4 R1 + PD > RT4 R1 - PD
TC05000757.hg	PCDHB14	0.00048288	-1.14822	RT4 R1 + PD > RT4 R1 - PD
TC20000566.hg	PCED1A	0.00731747	-1.05087	RT4 R1 + PD > RT4 R1 - PD
TC14000157.hg	PCK2	0.00052533	1.08067	RT4 R1 + PD < RT4 R1 - PD
TC07001565.hg	PCLO	0.000478434	-1.12613	RT4 R1 + PD > RT4 R1 - PD
TC06001085.hg	PCMT1	0.00245787	1.06141	RT4 R1 + PD < RT4 R1 - PD
TC08001205.hg	PCMTD1	0.00176836	-1.09362	RT4 R1 + PD > RT4 R1 - PD
TC20001738.hg	PCMTD2	0.00386892	-1.04687	RT4 R1 + PD > RT4 R1 - PD
TC20000592.hg	PCNA	0.00956902	1.07327	RT4 R1 + PD < RT4 R1 - PD
TC21000260.hg	PCNT	0.00585969	1.04859	RT4 R1 + PD < RT4 R1 - PD
TC19000427.hg	PDCD5	0.00111273	1.05702	RT4 R1 + PD < RT4 R1 - PD
TC02000608.hg	PDCL3	0.00571642	1.04637	RT4 R1 + PD < RT4 R1 - PD
TC06002297.hg	PDE10A	0.000958789	1.16292	RT4 R1 + PD < RT4 R1 - PD
TC11000214.hg	PDE3B	2.09121e-05	-1.20335	RT4 R1 + PD > RT4 R1 - PD
TC04001504.hg	PDE5A	1.02553e-05	-1.16738	RT4 R1 + PD > RT4 R1 - PD
TC06001015.hg	PDE7B	0.0012643	-1.17529	RT4 R1 + PD > RT4 R1 - PD
TC21000204.hg	PDE9A	0.00403791	1.05247	RT4 R1 + PD < RT4 R1 - PD
TC04001673.hg	PDGFC	0.00674975	1.07303	RT4 R1 + PD < RT4 R1 - PD
TC07001995.hg	PDIA4	0.00804705	1.04453	RT4 R1 + PD < RT4 R1 - PD
TC03003363.hg	PDIA5	0.00625441	1.04585	RT4 R1 + PD < RT4 R1 - PD
TC02001573.hg	PDIA6	0.00827281	1.0461	RT4 R1 + PD < RT4 R1 - PD
TC02001031.hg	PDK1	0.0021728	1.12526	RT4 R1 + PD < RT4 R1 - PD
TC17000655.hg	PDK2	0.00112116	-1.07338	RT4 R1 + PD > RT4 R1 - PD
TC07001618.hg	PDK4	0.000661661	-1.17141	RT4 R1 + PD > RT4 R1 - PD
TC08000571.hg	PDP1	0.00612019	1.05038	RT4 R1 + PD < RT4 R1 - PD
TC01000181.hg	PDPN	0.00325438	-1.06529	RT4 R1 + PD > RT4 R1 - PD
TC10000185.hg	PDSS1	0.00358885	1.10137	RT4 R1 + PD < RT4 R1 - PD
TC19001397.hg	PEPD	0.00500914	-1.05142	RT4 R1 + PD > RT4 R1 - PD
TC01001094.hg	PEX11B	0.0092126	-1.04095	RT4 R1 + PD > RT4 R1 - PD
TC20000423.hg	PFDN4	0.00797865	1.04456	RT4 R1 + PD < RT4 R1 - PD
TC10000022.hg	PFKP	0.0045737	1.03654	RT4 R1 + PD < RT4 R1 - PD
TC10000695.hg	PGAM1	0.000398415	1.0792	RT4 R1 + PD < RT4 R1 - PD
TC0X001175.hg	PGAM4	0.000203498	1.1081	RT4 R1 + PD < RT4 R1 - PD
TC01002049.hg	PGBD2	0.00281176	-1.07652	RT4 R1 + PD > RT4 R1 - PD
TC0X000425.hg	PGK1	0.00502686	1.05512	RT4 R1 + PD < RT4 R1 - PD
TC01000722.hg	PGM1	0.000211594	1.08019	RT4 R1 + PD < RT4 R1 - PD
TC09000312.hg	PGM5	0.00161487	-1.1114	RT4 R1 + PD > RT4 R1 - PD
TC06004098.hg	PHACTR2	0.00512259	-1.03842	RT4 R1 + PD > RT4 R1 - PD
TC0X000102.hg	PHEX	0.00327223	-1.0827	RT4 R1 + PD > RT4 R1 - PD
TC0X000223.hg	PHF16	0.00188928	1.05496	RT4 R1 + PD < RT4 R1 - PD
TC0X001070.hg	PHF8	0.00850881	-1.04749	RT4 R1 + PD > RT4 R1 - PD
TC0X001143.hg	PHKA1	0.00441652	-1.05813	RT4 R1 + PD > RT4 R1 - PD
TC16002073.hg	PHKG2	0.00560351	-1.0559	RT4 R1 + PD > RT4 R1 - PD
TC12001751.hg	PHLDA1	0.00294972	1.1302	RT4 R1 + PD < RT4 R1 - PD
TC07000498.hg	PHTF2	0.000228546	1.08281	RT4 R1 + PD < RT4 R1 - PD
TC01003223.hg	PI4KB	0.00560351	-1.04083	RT4 R1 + PD > RT4 R1 - PD
TC15000627.hg	PIAS1	0.00058113	-1.07376	RT4 R1 + PD > RT4 R1 - PD
TC18000324.hg	PIEZO2	0.00288312	-1.10004	RT4 R1 + PD > RT4 R1 - PD
TC01000975.hg	PIFO	0.000981978	-1.14786	RT4 R1 + PD > RT4 R1 - PD
TC0X000875.hg	PIGA	0.000440423	1.10137	RT4 R1 + PD < RT4 R1 - PD
TC01002796.hg	PIGK	0.000656603	1.12227	RT4 R1 + PD < RT4 R1 - PD
TC01003768.hg	PIGR	0.00381102	-1.08413	RT4 R1 + PD > RT4 R1 - PD
TC17000437.hg	PIGW	0.00757767	1.09249	RT4 R1 + PD < RT4 R1 - PD
TC03001824.hg	PIK3CB	0.00239885	1.06274	RT4 R1 + PD < RT4 R1 - PD
TC01002616.hg	PIK3R3	4.93529e-05	-1.17689	RT4 R1 + PD > RT4 R1 - PD
TC17000012.hg	PITPNA-AS1	0.00112818	1.10278	RT4 R1 + PD < RT4 R1 - PD
TC22000621.hg	PITPNB	0.000981694	1.07761	RT4 R1 + PD < RT4 R1 - PD
TC06001796.hg	PKHD1	0.000144464	-1.18101	RT4 R1 + PD > RT4 R1 - PD
TC08000505.hg	PKIA	0.00033865	1.13717	RT4 R1 + PD < RT4 R1 - PD
TC11001893.hg	PLA2G16	0.00245787	1.09094	RT4 R1 + PD < RT4 R1 - PD
TC01002307.hg	PLA2G2A	0.000430408	-1.1483	RT4 R1 + PD > RT4 R1 - PD
TC01000255.hg	PLA2G2F	8.61165e-05	-1.11523	RT4 R1 + PD > RT4 R1 - PD
TC02000184.hg	PLB1	0.00804705	1.0503	RT4 R1 + PD < RT4 R1 - PD
TC20000072.hg	PLCB1	0.00317454	-1.05162	RT4 R1 + PD > RT4 R1 - PD
TC20000076.hg	PLCB4	0.00247616	-1.10214	RT4 R1 + PD > RT4 R1 - PD
TC10000670.hg	PLCE1	0.00248537	-1.08018	RT4 R1 + PD > RT4 R1 - PD
TC03002001.hg	PLD1	0.00050348	-1.11053	RT4 R1 + PD > RT4 R1 - PD
TC17000053.hg	PLD2	0.00370186	-1.04809	RT4 R1 + PD > RT4 R1 - PD
TC08000296.hg	PLEKHA2	0.00734009	1.05486	RT4 R1 + PD < RT4 R1 - PD
TC11001450.hg	PLEKHA7	0.00498032	-1.04499	RT4 R1 + PD > RT4 R1 - PD
TC06001094.hg	PLEKHG1	0.00676842	1.07114	RT4 R1 + PD < RT4 R1 - PD
TC14000393.hg	PLEKHG3	0.00838972	1.04021	RT4 R1 + PD < RT4 R1 - PD
TC12000714.hg	PLEKHG7	0.00187604	-1.20646	RT4 R1 + PD > RT4 R1 - PD
TC17002922.hg	PLEKHM1P	0.00122257	-1.05969	RT4 R1 + PD > RT4 R1 - PD
TC10000826.hg	PLEKHS1	0.000248702	-1.20623	RT4 R1 + PD > RT4 R1 - PD
TC16000258.hg	PLK1	0.00167053	1.1566	RT4 R1 + PD < RT4 R1 - PD
TC05001385.hg	PLK2	0.00820969	-1.12364	RT4 R1 + PD > RT4 R1 - PD
TC04000645.hg	PLK4	0.000583602	1.18712	RT4 R1 + PD < RT4 R1 - PD
TC03001866.hg	PLOD2	0.00093239	1.16424	RT4 R1 + PD < RT4 R1 - PD
TC03000768.hg	PLS1	0.00531937	-1.04605	RT4 R1 + PD > RT4 R1 - PD
TC0X000568.hg	PLS3	0.00555612	-1.04143	RT4 R1 + PD > RT4 R1 - PD
TC03001869.hg	PLSCR1	4.35822e-06	1.26	RT4 R1 + PD < RT4 R1 - PD
TC22000911.hg	PLXNB2	0.00233857	-1.04262	RT4 R1 + PD > RT4 R1 - PD
TC06000796.hg	PM20D2	0.00694383	1.07696	RT4 R1 + PD < RT4 R1 - PD
TC12001888.hg	PMCH	0.00130145	1.18152	RT4 R1 + PD < RT4 R1 - PD
TC17001157.hg	PMP22	0.000777805	-1.07945	RT4 R1 + PD > RT4 R1 - PD
TC07000672.hg	PMPCB	0.0093131	1.03638	RT4 R1 + PD < RT4 R1 - PD
TC14000056.hg	PNP	0.000473194	1.10656	RT4 R1 + PD < RT4 R1 - PD
TC17000617.hg	PNPO	0.00280161	-1.0629	RT4 R1 + PD > RT4 R1 - PD
TC02001866.hg	PNPT1	4.05421e-05	1.15236	RT4 R1 + PD < RT4 R1 - PD
TC03001447.hg	POC1A	0.00474951	1.07207	RT4 R1 + PD < RT4 R1 - PD
TC05001494.hg	POC5	0.0031553	1.06496	RT4 R1 + PD < RT4 R1 - PD
TC07001874.hg	PODXL	0.00548294	1.04201	RT4 R1 + PD < RT4 R1 - PD
TC0X001190.hg	POF1B	0.000391994	-1.09988	RT4 R1 + PD > RT4 R1 - PD
TC0X000120.hg	POLA1	0.00771513	1.10572	RT4 R1 + PD < RT4 R1 - PD
TC08000326.hg	POLB	0.000450066	1.0906	RT4 R1 + PD < RT4 R1 - PD
TC14001105.hg	POLE2	0.00276828	1.15492	RT4 R1 + PD < RT4 R1 - PD
TC03001695.hg	POLQ	0.0029963	1.14578	RT4 R1 + PD < RT4 R1 - PD
TC02000707.hg	POLR1B	0.00100871	1.07706	RT4 R1 + PD < RT4 R1 - PD
TC09002930.hg	POLR1E	0.00141689	1.07759	RT4 R1 + PD < RT4 R1 - PD
TC17000098.hg	POLR2A	0.00610685	-1.05297	RT4 R1 + PD > RT4 R1 - PD
TC02002288.hg	POLR2D	0.00593507	1.04901	RT4 R1 + PD < RT4 R1 - PD
TC08000612.hg	POLR2K	0.00521098	1.04089	RT4 R1 + PD < RT4 R1 - PD
TC01002617.hg	POMGNT1	0.00986764	1.04885	RT4 R1 + PD < RT4 R1 - PD
TC19000981.hg	PPAP2C	0.00113352	1.06051	RT4 R1 + PD < RT4 R1 - PD
TC04001220.hg	PPAT	0.00117046	1.11601	RT4 R1 + PD < RT4 R1 - PD
TC01006320.hg	PPCS	0.00812904	-1.0378	RT4 R1 + PD > RT4 R1 - PD
TC12000266.hg	PPFIBP1	0.00549793	1.0454	RT4 R1 + PD < RT4 R1 - PD
TC04001686.hg	PPID	0.00291177	1.04957	RT4 R1 + PD < RT4 R1 - PD
TC10000566.hg	PPIF	0.00095207	1.09499	RT4 R1 + PD < RT4 R1 - PD
TC01000529.hg	PPIH	0.000914733	1.1156	RT4 R1 + PD < RT4 R1 - PD
TC06001679.hg	PPIL1	0.00176329	1.06847	RT4 R1 + PD < RT4 R1 - PD
TC02002668.hg	PPIL3	0.00670078	1.04848	RT4 R1 + PD < RT4 R1 - PD
TC14000362.hg	PPM1A	0.000412005	-1.08126	RT4 R1 + PD > RT4 R1 - PD
TC04001373.hg	PPM1K	7.81069e-05	1.14175	RT4 R1 + PD < RT4 R1 - PD
TC6_mann_hap4000025.hg	PPP1R11	0.0093757	-1.04028	RT4 R1 + PD > RT4 R1 - PD
TC14001544.hg	PPP1R13B	0.00676437	-1.03965	RT4 R1 + PD > RT4 R1 - PD
TC6_ssto_hap7000120.hg	PPP1R18	0.00546944	1.09376	RT4 R1 + PD < RT4 R1 - PD
TC08000946.hg	PPP1R3B	0.00123037	-1.07338	RT4 R1 + PD > RT4 R1 - PD
TC10001522.hg	PPP1R3C	0.000768504	-1.11361	RT4 R1 + PD > RT4 R1 - PD
TC05001906.hg	PPP2R2B	0.00820969	-1.04148	RT4 R1 + PD > RT4 R1 - PD
TC03000732.hg	PPP2R3A	5.66671e-05	-1.23879	RT4 R1 + PD > RT4 R1 - PD
TC04001425.hg	PPP3CA	0.00446194	-1.04627	RT4 R1 + PD > RT4 R1 - PD
TC14000585.hg	PPP4R4	1.30233e-06	1.5884	RT4 R1 + PD < RT4 R1 - PD
TC01002553.hg	PPT1	0.00133716	-1.04449	RT4 R1 + PD > RT4 R1 - PD
TC15001858.hg	PRC1	0.00424184	1.1344	RT4 R1 + PD < RT4 R1 - PD
TC11002151.hg	PRCP	0.000611344	-1.05638	RT4 R1 + PD > RT4 R1 - PD
TC10001702.hg	PRDX3	0.00193095	1.05492	RT4 R1 + PD < RT4 R1 - PD
TC0X000110.hg	PRDX4	0.000605256	1.07625	RT4 R1 + PD < RT4 R1 - PD
TC12001405.hg	PRICKLE1	0.0011707	-1.07441	RT4 R1 + PD > RT4 R1 - PD
TC12001614.hg	PRIM1	0.000595026	1.17865	RT4 R1 + PD < RT4 R1 - PD
TC06000685.hg	PRIM2	0.00452605	1.06198	RT4 R1 + PD < RT4 R1 - PD
TC05001298.hg	PRKAA1	0.00866819	-1.03711	RT4 R1 + PD > RT4 R1 - PD
TC07000688.hg	PRKAR2B	0.000619277	-1.14896	RT4 R1 + PD > RT4 R1 - PD
TC16000260.hg	PRKCB	0.00148581	1.11023	RT4 R1 + PD < RT4 R1 - PD
TC14000371.hg	PRKCH	0.00100871	1.06777	RT4 R1 + PD < RT4 R1 - PD
TC10001014.hg	PRKCQ	0.00345592	1.06724	RT4 R1 + PD < RT4 R1 - PD
TC01000054.hg	PRKCZ	0.00418022	-1.04557	RT4 R1 + PD > RT4 R1 - PD
TC02001742.hg	PRKD3	0.00209375	1.06663	RT4 R1 + PD < RT4 R1 - PD
TC04001330.hg	PRKG2	7.42785e-06	-1.25791	RT4 R1 + PD > RT4 R1 - PD
TC11002110.hg	PRKRIR	0.00483293	1.04245	RT4 R1 + PD < RT4 R1 - PD
TC05001261.hg	PRLR	0.000699438	-1.09301	RT4 R1 + PD > RT4 R1 - PD
TC11000257.hg	PRMT3	0.000173766	1.12163	RT4 R1 + PD < RT4 R1 - PD
TC14000940.hg	PRMT5	0.0094288	1.05413	RT4 R1 + PD < RT4 R1 - PD
TC20000051.hg	PRNP	2.51911e-05	1.09744	RT4 R1 + PD < RT4 R1 - PD
TC03001590.hg	PROS1	1.06623e-05	-1.34259	RT4 R1 + PD > RT4 R1 - PD
TC01001788.hg	PROX1	0.000487328	-1.09879	RT4 R1 + PD > RT4 R1 - PD
TC01000641.hg	PRPF38A	0.00555612	1.04408	RT4 R1 + PD < RT4 R1 - PD
TC09000573.hg	PRPF4	0.00116839	1.09058	RT4 R1 + PD < RT4 R1 - PD
TC0X000526.hg	PRPS1	0.000959369	-1.10009	RT4 R1 + PD > RT4 R1 - PD
TC17000718.hg	PRR11	0.0016895	1.17155	RT4 R1 + PD < RT4 R1 - PD
TC11000345.hg	PRR5L	0.000150597	-1.09544	RT4 R1 + PD > RT4 R1 - PD
TC15001469.hg	PRTG	0.000679883	1.1019	RT4 R1 + PD < RT4 R1 - PD
TC09000358.hg	PSAT1	0.00219478	1.06854	RT4 R1 + PD < RT4 R1 - PD
TC09000925.hg	PSIP1	0.00492889	1.09579	RT4 R1 + PD < RT4 R1 - PD
TC11003474.hg	PSMA1	0.00642015	1.03698	RT4 R1 + PD < RT4 R1 - PD
TC14000346.hg	PSMA3	0.00114727	1.06236	RT4 R1 + PD < RT4 R1 - PD
TC14002294.hg	PSMA6	0.00642274	1.04051	RT4 R1 + PD < RT4 R1 - PD
TC06002343.hg	PSMB1	0.00802425	1.04665	RT4 R1 + PD < RT4 R1 - PD
TC19000557.hg	PSMC4	0.00211549	1.05665	RT4 R1 + PD < RT4 R1 - PD
TC14000309.hg	PSMC6	0.0027109	1.06188	RT4 R1 + PD < RT4 R1 - PD
TC02000970.hg	PSMD14	0.00458868	1.05155	RT4 R1 + PD < RT4 R1 - PD
TC01002952.hg	PSRC1	0.00317454	1.06579	RT4 R1 + PD < RT4 R1 - PD
TC18000477.hg	PSTPIP2	0.00474951	1.13194	RT4 R1 + PD < RT4 R1 - PD
TC01001024.hg	PTGFRN	0.00465619	1.03755	RT4 R1 + PD < RT4 R1 - PD
TC14002301.hg	PTGR2	0.00450353	1.07106	RT4 R1 + PD < RT4 R1 - PD
TC01003638.hg	PTGS2	0.000250834	1.19869	RT4 R1 + PD < RT4 R1 - PD
TC09000945.hg	PTPLAD2	0.00233857	-1.14217	RT4 R1 + PD > RT4 R1 - PD
TC07000495.hg	PTPN12	0.000362034	1.07693	RT4 R1 + PD < RT4 R1 - PD
TC01003817.hg	PTPN14	0.00844891	-1.03337	RT4 R1 + PD > RT4 R1 - PD
TC09001468.hg	PTPN3	0.00093239	1.06893	RT4 R1 + PD < RT4 R1 - PD
TC20001728.hg	PTPRA	0.00635933	1.03587	RT4 R1 + PD < RT4 R1 - PD
TC10000922.hg	PTPRE	0.000296348	1.12041	RT4 R1 + PD < RT4 R1 - PD
TC03000384.hg	PTPRG	0.00276828	1.06395	RT4 R1 + PD < RT4 R1 - PD
TC18000035.hg	PTPRM	9.06031e-05	-1.09678	RT4 R1 + PD > RT4 R1 - PD
TC12000668.hg	PTPRQ	0.00048288	-1.31488	RT4 R1 + PD > RT4 R1 - PD
TC05000896.hg	PTTG1	0.00483293	1.15063	RT4 R1 + PD < RT4 R1 - PD
TC03000862.hg	PTX3	1.22182e-06	1.76166	RT4 R1 + PD < RT4 R1 - PD
TC07001734.hg	PUS7	0.000914733	1.09589	RT4 R1 + PD < RT4 R1 - PD
TC12001412.hg	PUS7L	0.0022568	1.12793	RT4 R1 + PD < RT4 R1 - PD
TC03000561.hg	PVRL3	0.000736985	-1.09511	RT4 R1 + PD > RT4 R1 - PD
TC15000041.hg	PWRN1	0.000202646	-1.1783	RT4 R1 + PD > RT4 R1 - PD
TC05002003.hg	PWWP2A	0.00411164	1.07173	RT4 R1 + PD < RT4 R1 - PD
TC12003266.hg	PXMP2	0.000704512	1.06584	RT4 R1 + PD < RT4 R1 - PD
TC02000237.hg	QPCT	0.00240419	1.08104	RT4 R1 + PD < RT4 R1 - PD
TC11000311.hg	QSER1	0.00138634	1.06765	RT4 R1 + PD < RT4 R1 - PD
TC09001726.hg	QSOX2	0.00782778	1.05123	RT4 R1 + PD < RT4 R1 - PD
TC02000881.hg	R3HDM1	0.00146599	1.05201	RT4 R1 + PD < RT4 R1 - PD
TC15001465.hg	RAB27A	0.00477734	1.052	RT4 R1 + PD < RT4 R1 - PD
TC18000047.hg	RAB31	0.000388036	1.11797	RT4 R1 + PD < RT4 R1 - PD
TC11002174.hg	RAB38	0.00794525	1.07614	RT4 R1 + PD < RT4 R1 - PD
TC17001985.hg	RAB40B	0.00409525	-1.04984	RT4 R1 + PD > RT4 R1 - PD
TC19002633.hg	RAB4B	0.0092126	-1.03803	RT4 R1 + PD > RT4 R1 - PD
TC15000581.hg	RAB8B	0.00114727	1.10804	RT4 R1 + PD < RT4 R1 - PD
TC12001489.hg	RACGAP1	0.00286718	1.13085	RT4 R1 + PD < RT4 R1 - PD
TC03001146.hg	RAD18	0.00110286	1.11023	RT4 R1 + PD < RT4 R1 - PD
TC15000292.hg	RAD51	0.00774553	1.09512	RT4 R1 + PD < RT4 R1 - PD
TC12000062.hg	RAD51AP1	0.000980161	1.16583	RT4 R1 + PD < RT4 R1 - PD
TC01000582.hg	RAD54L	0.00336383	1.11092	RT4 R1 + PD < RT4 R1 - PD
TC12000601.hg	RAP1B	0.000766523	1.05599	RT4 R1 + PD < RT4 R1 - PD
TC03000837.hg	RAP2B	0.00102752	-1.06369	RT4 R1 + PD > RT4 R1 - PD
TC09001668.hg	RAPGEF1	0.000914733	-1.05602	RT4 R1 + PD > RT4 R1 - PD
TC02001033.hg	RAPGEF4	1.02553e-05	-1.42892	RT4 R1 + PD > RT4 R1 - PD
TC02002688.hg	RAPH1	0.00239885	1.07903	RT4 R1 + PD < RT4 R1 - PD
TC03000131.hg	RARB	0.00303279	-1.1132	RT4 R1 + PD > RT4 R1 - PD
TC12001545.hg	RARG	0.00120985	-1.05822	RT4 R1 + PD > RT4 R1 - PD
TC03000761.hg	RASA2	0.00343536	1.07227	RT4 R1 + PD < RT4 R1 - PD
TC01001539.hg	RASAL2	0.00198443	-1.07881	RT4 R1 + PD > RT4 R1 - PD
TC04002922.hg	RASGEF1B	0.000217467	-1.16993	RT4 R1 + PD > RT4 R1 - PD
TC02000221.hg	RASGRP3	0.00338602	-1.0712	RT4 R1 + PD > RT4 R1 - PD
TC13000074.hg	RASL11A	2.65586e-06	-1.23772	RT4 R1 + PD > RT4 R1 - PD
TC04000303.hg	RASL11B	0.00185642	-1.08182	RT4 R1 + PD > RT4 R1 - PD
TC11000205.hg	RASSF10	1.14567e-05	1.14683	RT4 R1 + PD < RT4 R1 - PD
TC20000587.hg	RASSF2	0.000268675	-1.07367	RT4 R1 + PD > RT4 R1 - PD
TC12000572.hg	RASSF3	0.00171769	1.04821	RT4 R1 + PD < RT4 R1 - PD
TC12000255.hg	RASSF8	0.00500242	1.07341	RT4 R1 + PD < RT4 R1 - PD
TC13000190.hg	RB1	0.00289666	1.06556	RT4 R1 + PD < RT4 R1 - PD
TC22000699.hg	RBFOX2	0.00642274	-1.03719	RT4 R1 + PD > RT4 R1 - PD
TC20000822.hg	RBL1	0.000241979	1.14368	RT4 R1 + PD < RT4 R1 - PD
TC01000964.hg	RBM15	0.00139563	1.07547	RT4 R1 + PD < RT4 R1 - PD
TC01001093.hg	RBM8A	0.00703132	1.0368	RT4 R1 + PD < RT4 R1 - PD
TC03000146.hg	RBMS3	0.00176439	-1.0973	RT4 R1 + PD > RT4 R1 - PD
TC06001771.hg	RCAN2	0.00292811	-1.07204	RT4 R1 + PD > RT4 R1 - PD
TC08000482.hg	RDH10	0.000103717	-1.14651	RT4 R1 + PD > RT4 R1 - PD
TC19002722.hg	RDH13	0.00188928	-1.05254	RT4 R1 + PD > RT4 R1 - PD
TC11002274.hg	RDX	0.00110298	-1.05003	RT4 R1 + PD > RT4 R1 - PD
TC12001296.hg	RECQL	0.00256268	1.07073	RT4 R1 + PD < RT4 R1 - PD
TC04001116.hg	RELL1	0.00134788	1.08447	RT4 R1 + PD < RT4 R1 - PD
TC01003726.hg	REN	0.00986943	1.04902	RT4 R1 + PD < RT4 R1 - PD
TC0X000082.hg	REPS2	0.00208344	-1.07128	RT4 R1 + PD > RT4 R1 - PD
TC13000119.hg	RFC3	0.00116986	1.12008	RT4 R1 + PD < RT4 R1 - PD
TC03002088.hg	RFC4	0.00505523	1.09258	RT4 R1 + PD < RT4 R1 - PD
TC12000925.hg	RFC5	0.00466727	1.08898	RT4 R1 + PD < RT4 R1 - PD
TC03001465.hg	RFT1	0.00502261	1.05373	RT4 R1 + PD < RT4 R1 - PD
TC01003225.hg	RFX5	0.000297562	-1.0853	RT4 R1 + PD > RT4 R1 - PD
TC01001587.hg	RGL1	0.000277996	-1.10456	RT4 R1 + PD > RT4 R1 - PD
TC06002242.hg	RGS17	0.00354049	1.14457	RT4 R1 + PD < RT4 R1 - PD
TC19000428.hg	RGS9BP	0.00838972	-1.06113	RT4 R1 + PD > RT4 R1 - PD
TC17000374.hg	RHBDL3	0.00595076	-1.07825	RT4 R1 + PD > RT4 R1 - PD
TC12003229.hg	RHNO1	0.000962524	1.07023	RT4 R1 + PD < RT4 R1 - PD
TC08000178.hg	RHOBTB2	0.000141664	1.16532	RT4 R1 + PD < RT4 R1 - PD
TC02000284.hg	RHOQ	0.000874387	-1.07014	RT4 R1 + PD > RT4 R1 - PD
TC01006343.hg	RHOU	0.000792876	-1.06087	RT4 R1 + PD > RT4 R1 - PD
TC19001394.hg	RHPN2	0.00199227	-1.06047	RT4 R1 + PD > RT4 R1 - PD
TC05001294.hg	RICTOR	0.00186149	1.0928	RT4 R1 + PD < RT4 R1 - PD
TC02000939.hg	RIF1	0.0020342	1.08654	RT4 R1 + PD < RT4 R1 - PD
TC12000134.hg	RIMKLB	0.00430511	-1.05159	RT4 R1 + PD > RT4 R1 - PD
TC08000545.hg	RIPK2	0.000603288	1.10981	RT4 R1 + PD < RT4 R1 - PD
TC21000476.hg	RIPK4	0.00327876	-1.05422	RT4 R1 + PD > RT4 R1 - PD
TC09000384.hg	RMI1	0.00458413	1.05172	RT4 R1 + PD < RT4 R1 - PD
TC01003928.hg	RNA5S9	0.00360106	1.05194	RT4 R1 + PD < RT4 R1 - PD
TC19000229.hg	RNASEH2A	0.00383446	1.09526	RT4 R1 + PD < RT4 R1 - PD
TC13000209.hg	RNASEH2B	0.00110502	1.06719	RT4 R1 + PD < RT4 R1 - PD
TC02005036.hg	RNF103	0.00932801	-1.04677	RT4 R1 + PD > RT4 R1 - PD
TC20000393.hg	RNF114	0.00125424	-1.05814	RT4 R1 + PD > RT4 R1 - PD
TC18000133.hg	RNF138	0.000146017	1.10095	RT4 R1 + PD < RT4 R1 - PD
TC11001414.hg	RNF141	0.000440423	-1.08688	RT4 R1 + PD > RT4 R1 - PD
TC06000120.hg	RNF144B	0.00120985	-1.10412	RT4 R1 + PD > RT4 R1 - PD
TC05001996.hg	RNF145	0.00137496	1.08484	RT4 R1 + PD < RT4 R1 - PD
TC18000168.hg	RNF165	0.000548661	1.10251	RT4 R1 + PD < RT4 R1 - PD
TC03002161.hg	RNF168	0.00708361	1.04957	RT4 R1 + PD < RT4 R1 - PD
TC05000270.hg	RNF180	0.00334898	-1.07167	RT4 R1 + PD > RT4 R1 - PD
TC01002478.hg	RNF19B	0.00110862	1.06307	RT4 R1 + PD < RT4 R1 - PD
TC01000085.hg	RNF207	0.00615389	-1.04628	RT4 R1 + PD > RT4 R1 - PD
TC13000754.hg	RNF219	0.00860052	1.06392	RT4 R1 + PD < RT4 R1 - PD
TC17001732.hg	RNF43	7.66687e-05	-1.13475	RT4 R1 + PD > RT4 R1 - PD
TC12000918.hg	RNFT2	0.0031553	1.05211	RT4 R1 + PD < RT4 R1 - PD
TC06001934.hg	RNGTT	0.0033557	1.08249	RT4 R1 + PD < RT4 R1 - PD
TC15000602.hg	RNU5A-1	0.00881247	1.18547	RT4 R1 + PD < RT4 R1 - PD
TC01002598.hg	RNU5D-1	1.14567e-05	1.36062	RT4 R1 + PD < RT4 R1 - PD
TC01000150.hg	RNU5E-1	0.000260615	1.19272	RT4 R1 + PD < RT4 R1 - PD
TC01001812.hg	RNU5F-1	0.00590219	1.2635	RT4 R1 + PD < RT4 R1 - PD
TC16001163.hg	RNU6-21	0.00390623	1.13397	RT4 R1 + PD < RT4 R1 - PD
TC09001698.hg	RNU6ATAC	0.00827281	1.06507	RT4 R1 + PD < RT4 R1 - PD
TC02001576.hg	ROCK2	0.00719695	1.04801	RT4 R1 + PD < RT4 R1 - PD
TC16000836.hg	ROGDI	0.007832	-1.04565	RT4 R1 + PD > RT4 R1 - PD
TC01000812.hg	RPF1	0.00288052	1.04812	RT4 R1 + PD < RT4 R1 - PD
TC06000888.hg	RPF2	0.00130145	1.06659	RT4 R1 + PD < RT4 R1 - PD
TC04001129.hg	RPL9	0.00509915	1.05279	RT4 R1 + PD < RT4 R1 - PD
TC03001757.hg	RPN1	0.00508204	1.03186	RT4 R1 + PD < RT4 R1 - PD
TC18000457.hg	RPRD1A	0.00548294	1.04505	RT4 R1 + PD < RT4 R1 - PD
TC20000489.hg	RPS21	0.00515035	1.04428	RT4 R1 + PD < RT4 R1 - PD
TC14001434.hg	RPS6KA5	5.68097e-05	-1.13247	RT4 R1 + PD > RT4 R1 - PD
TC06001941.hg	RRAGD	0.00058113	-1.20329	RT4 R1 + PD > RT4 R1 - PD
TC02000057.hg	RRM2	0.00052157	1.13516	RT4 R1 + PD < RT4 R1 - PD
TC16000316.hg	RRN3P2	0.00881247	1.04073	RT4 R1 + PD < RT4 R1 - PD
TC08002603.hg	RRS1	0.0046657	1.05919	RT4 R1 + PD < RT4 R1 - PD
TC02000034.hg	RSAD2	0.000146017	1.49643	RT4 R1 + PD < RT4 R1 - PD
TC16000874.hg	RSL1D1	0.00611178	1.03886	RT4 R1 + PD < RT4 R1 - PD
TC15001464.hg	RSL24D1	9.17686e-05	1.08238	RT4 R1 + PD < RT4 R1 - PD
TC10001324.hg	RTKN2	5.66671e-05	1.26682	RT4 R1 + PD < RT4 R1 - PD
TC03001031.hg	RTP4	0.00913154	-1.11781	RT4 R1 + PD > RT4 R1 - PD
TC18000567.hg	RTTN	0.00166424	1.10519	RT4 R1 + PD < RT4 R1 - PD
TC06000621.hg	RUNX2	3.88505e-05	1.15705	RT4 R1 + PD < RT4 R1 - PD
TC03001751.hg	RUVBL1	0.00866819	1.06533	RT4 R1 + PD < RT4 R1 - PD
TC06000923.hg	RWDD1	0.00581838	1.04137	RT4 R1 + PD < RT4 R1 - PD
TC09000782.hg	RXRA	0.00731703	-1.03917	RT4 R1 + PD > RT4 R1 - PD
TC6_mcf_hap5000179.hg	RXRB	0.00371042	-1.06105	RT4 R1 + PD > RT4 R1 - PD
TC03003415.hg	RYK	0.00459937	1.03828	RT4 R1 + PD < RT4 R1 - PD
TC01003239.hg	S100A10	0.00344785	-1.05122	RT4 R1 + PD > RT4 R1 - PD
TC01003260.hg	S100A12	0.000583602	1.22048	RT4 R1 + PD < RT4 R1 - PD
TC01003269.hg	S100A16	0.00769138	1.03353	RT4 R1 + PD < RT4 R1 - PD
TC01001254.hg	S100A9	2.4555e-05	1.24942	RT4 R1 + PD < RT4 R1 - PD
TC04000072.hg	S100P	0.009216	1.0499	RT4 R1 + PD < RT4 R1 - PD
TC11000238.hg	SAA1	0.00970972	1.19154	RT4 R1 + PD < RT4 R1 - PD
TC11001462.hg	SAA3P	0.00754501	1.08425	RT4 R1 + PD < RT4 R1 - PD
TC11001461.hg	SAAL1	0.00190208	1.08102	RT4 R1 + PD < RT4 R1 - PD
TC14000923.hg	SALL2	0.00116774	1.09069	RT4 R1 + PD < RT4 R1 - PD
TC08001551.hg	SAMD12	3.00301e-05	-1.14332	RT4 R1 + PD > RT4 R1 - PD
TC08000692.hg	SAMD12-AS1	0.00723287	-1.15234	RT4 R1 + PD > RT4 R1 - PD
TC14000319.hg	SAMD4A	0.00012617	1.12291	RT4 R1 + PD < RT4 R1 - PD
TC06001072.hg	SAMD5	2.309e-05	-1.37868	RT4 R1 + PD > RT4 R1 - PD
TC20000821.hg	SAMHD1	2.4555e-05	1.16583	RT4 R1 + PD < RT4 R1 - PD
TC06001074.hg	SASH1	0.000275979	-1.09943	RT4 R1 + PD > RT4 R1 - PD
TC01002916.hg	SASS6	0.000624716	1.14534	RT4 R1 + PD < RT4 R1 - PD
TC0X000112.hg	SAT1	0.00266756	-1.1243	RT4 R1 + PD > RT4 R1 - PD
TC17001093.hg	SAT2	0.000297441	-1.09785	RT4 R1 + PD > RT4 R1 - PD
TC02002656.hg	SATB2	0.00695075	-1.06372	RT4 R1 + PD > RT4 R1 - PD
TC14001122.hg	SAV1	0.00400071	1.1032	RT4 R1 + PD < RT4 R1 - PD
TC07001467.hg	SBDS	0.00488662	1.03971	RT4 R1 + PD < RT4 R1 - PD
TC07000428.hg	SBDSP1	0.00265157	1.05664	RT4 R1 + PD < RT4 R1 - PD
TC11001407.hg	SBF2	0.00732551	1.05601	RT4 R1 + PD < RT4 R1 - PD
TC11000177.hg	SBF2-AS1	0.00435865	-1.1112	RT4 R1 + PD > RT4 R1 - PD
TC11001106.hg	SC5DL	0.00080072	-1.07033	RT4 R1 + PD > RT4 R1 - PD
TC05000384.hg	SCAMP1	0.00343504	1.05766	RT4 R1 + PD < RT4 R1 - PD
TC15000688.hg	SCAMP5	0.00437921	-1.05567	RT4 R1 + PD > RT4 R1 - PD
TC12002097.hg	SCARB1	4.14305e-05	-1.10604	RT4 R1 + PD > RT4 R1 - PD
TC17000121.hg	SCARNA21	0.00149847	-1.09767	RT4 R1 + PD > RT4 R1 - PD
TC04000031.hg	SCARNA22	0.00932203	1.08342	RT4 R1 + PD < RT4 R1 - PD
TC09000934.hg	SCARNA8	0.000143937	1.1446	RT4 R1 + PD < RT4 R1 - PD
TC10000721.hg	SCD	0.00132302	1.04653	RT4 R1 + PD < RT4 R1 - PD
TC07000095.hg	SCIN	1.63576e-05	-1.23599	RT4 R1 + PD > RT4 R1 - PD
TC04001540.hg	SCLT1	0.00403791	1.07244	RT4 R1 + PD < RT4 R1 - PD
TC0X000894.hg	SCML2	0.00774407	-1.06146	RT4 R1 + PD > RT4 R1 - PD
TC02002491.hg	SCN3A	1.30233e-06	-1.53314	RT4 R1 + PD > RT4 R1 - PD
TC12001136.hg	SCNN1A	0.000178519	1.12644	RT4 R1 + PD < RT4 R1 - PD
TC01000648.hg	SCP2	0.000172157	-1.09499	RT4 R1 + PD > RT4 R1 - PD
TC17000702.hg	SCPEP1	0.000708125	-1.05093	RT4 R1 + PD > RT4 R1 - PD
TC04002921.hg	SDAD1	0.00384528	1.05074	RT4 R1 + PD < RT4 R1 - PD
TC08000590.hg	SDC2	0.00810951	1.06476	RT4 R1 + PD < RT4 R1 - PD
TC01002444.hg	SDC3	0.0025516	-1.05689	RT4 R1 + PD > RT4 R1 - PD
TC16001301.hg	SDR42E1	0.00112818	1.07463	RT4 R1 + PD < RT4 R1 - PD
TC03003364.hg	SEC22A	0.00676006	1.04674	RT4 R1 + PD < RT4 R1 - PD
TC01001086.hg	SEC22B	0.00576537	-1.0393	RT4 R1 + PD > RT4 R1 - PD
TC14001063.hg	SEC23A	0.0005291	1.07822	RT4 R1 + PD < RT4 R1 - PD
TC07001395.hg	SEC61G	0.00322299	1.0704	RT4 R1 + PD < RT4 R1 - PD
TC18000069.hg	SEH1L	0.00765618	1.05962	RT4 R1 + PD < RT4 R1 - PD
TC01003500.hg	SELL	1.16781e-05	-1.22906	RT4 R1 + PD > RT4 R1 - PD
TC01002660.hg	SELRC1	0.00721264	1.06313	RT4 R1 + PD < RT4 R1 - PD
TC07001568.hg	SEMA3A	1.67691e-05	1.25368	RT4 R1 + PD < RT4 R1 - PD
TC07001559.hg	SEMA3C	6.52871e-05	1.09572	RT4 R1 + PD < RT4 R1 - PD
TC15000858.hg	SEMA4B	0.00339906	1.04645	RT4 R1 + PD < RT4 R1 - PD
TC05001700.hg	SEMA6A	0.00137361	1.11704	RT4 R1 + PD < RT4 R1 - PD
TC15000368.hg	SEMA6D	0.000623988	-1.11263	RT4 R1 + PD > RT4 R1 - PD
TC05001310.hg	SEPP1	0.000220505	-1.17582	RT4 R1 + PD > RT4 R1 - PD
TC04000430.hg	SEPT11	0.00382568	1.05697	RT4 R1 + PD < RT4 R1 - PD
TC05001772.hg	SEPT8	0.0011998	-1.06684	RT4 R1 + PD > RT4 R1 - PD
TC01000408.hg	SERINC2	0.0028619	1.04436	RT4 R1 + PD < RT4 R1 - PD
TC14001466.hg	SERPINA1	0.00726333	-1.0661	RT4 R1 + PD > RT4 R1 - PD
TC18000226.hg	SERPINB5	0.000548661	-1.09589	RT4 R1 + PD > RT4 R1 - PD
TC18000230.hg	SERPINB7	0.0034282	-1.08028	RT4 R1 + PD > RT4 R1 - PD
TC07000643.hg	SERPINE1	2.10946e-05	1.22947	RT4 R1 + PD < RT4 R1 - PD
TC02002823.hg	SERPINE2	4.0363e-05	1.20522	RT4 R1 + PD < RT4 R1 - PD
TC17000015.hg	SERPINF1	0.00113766	-1.08536	RT4 R1 + PD > RT4 R1 - PD
TC11000809.hg	SERPINH1	0.004535	1.04733	RT4 R1 + PD < RT4 R1 - PD
TC19001540.hg	SERTAD1	0.00324046	-1.06246	RT4 R1 + PD > RT4 R1 - PD
TC01001754.hg	SERTAD4	1.42441e-05	1.2525	RT4 R1 + PD < RT4 R1 - PD
TC06001997.hg	SESN1	0.000175073	-1.16493	RT4 R1 + PD > RT4 R1 - PD
TC11002205.hg	SESN3	9.43159e-05	-1.16496	RT4 R1 + PD > RT4 R1 - PD
TC02002577.hg	SESTD1	0.00340522	-1.0443	RT4 R1 + PD > RT4 R1 - PD
TC18000160.hg	SETBP1	0.000745728	-1.07011	RT4 R1 + PD > RT4 R1 - PD
TC04001583.hg	SETD7	0.00935055	1.03767	RT4 R1 + PD < RT4 R1 - PD
TC05000979.hg	SFXN1	0.00256268	1.05175	RT4 R1 + PD < RT4 R1 - PD
TC10001701.hg	SFXN4	0.000357994	1.09671	RT4 R1 + PD < RT4 R1 - PD
TC07001614.hg	SGCE	0.00475765	1.0537	RT4 R1 + PD < RT4 R1 - PD
TC04000553.hg	SGMS2	0.00114227	1.06276	RT4 R1 + PD < RT4 R1 - PD
TC03001227.hg	SGOL1	0.0025944	1.15894	RT4 R1 + PD < RT4 R1 - PD
TC02001161.hg	SGOL2	0.00291177	1.11264	RT4 R1 + PD < RT4 R1 - PD
TC14001209.hg	SGPP1	0.00278664	-1.08067	RT4 R1 + PD > RT4 R1 - PD
TC17001934.hg	SGSH	0.00660496	-1.052	RT4 R1 + PD > RT4 R1 - PD
TC0X000433.hg	SH3BGRL	0.000430608	-1.06456	RT4 R1 + PD > RT4 R1 - PD
TC06000758.hg	SH3BGRL2	4.21287e-05	-1.13704	RT4 R1 + PD > RT4 R1 - PD
TC09000085.hg	SH3GL2	0.000102585	-1.14371	RT4 R1 + PD > RT4 R1 - PD
TC10001635.hg	SH3PXD2A	0.00425035	1.05339	RT4 R1 + PD < RT4 R1 - PD
TC09001311.hg	SHC3	7.98298e-06	1.20184	RT4 R1 + PD < RT4 R1 - PD
TC16001083.hg	SHCBP1	0.0016127	1.15667	RT4 R1 + PD < RT4 R1 - PD
TC12000525.hg	SHMT2	0.000766745	1.06639	RT4 R1 + PD < RT4 R1 - PD
TC11002410.hg	SIAE	0.000144464	-1.08167	RT4 R1 + PD > RT4 R1 - PD
TC21000506.hg	SIK1	0.000126519	-1.08811	RT4 R1 + PD > RT4 R1 - PD
TC21000157.hg	SIM2	0.00122564	1.06774	RT4 R1 + PD < RT4 R1 - PD
[truncated: 560 more rows]
