# Supplementary material for: Development of resistance to FGFR inhibition in urothelial carcinoma via multiple pathways in vitro
Source: J Pathol. 2022 Dec 13;259(2):220–32. doi: 10.1002/path.6034 (PMC10107504; doi:10.1002/path.6034)
Supplement: Supplementary file 2 — Figure S1. Expression of markers of epithelial–mesenchymal transition Figure S2. Copy number analysis of RT112 and derivatives R1 and R3 Figure S3. Detection of HRAS (G12S) mutation in RT112 R3 Figure S4. Expression features of RT112 and PD173074‐resistant derivatives Figure S5. Expression features of RT4 and PD173074‐resistant derivative R1 Figure S6. Expression of KDM6A mRNA in RT112, RT4 and PD173074‐resistant derivatives Figure S7. Expression of reported markers of a drug‐tolerant state (CD24, IGFBP3 and PRDX6) in RT112 and PD173074‐resistant derivatives Figure S8. Expression of FGFR3, an FGFR3 signature and a PPAR gamma‐related signature in RT112, RT4 and PD173074‐resistant derivatives Table S1. STR profiles of RT112 and RT4 Table S2. Mutations identified in RT112 R3 Table S3. Copy number alterations in RT112 parental and derivative cell lines Table S4. Differentially expressed genes (limma test, FDR 0.01) in comparisons of RT112 and RT4 experimental conditions Table S5. Information on genes significantly differentially expressed between RT112 parental and resistant lines Table S6. Information on genes significantly differentially expressed between RT4 parental and resistant lines Table S7. GO analysis of RT112 parental and resistant lines Table S8. GSEA analysis of parental RT112 and resistant lines Table S9. GO analysis of parental RT4 and resistant line Table S10. GSEA analysis of parental RT4 and resistant line [file PATH-259-220-s001.zip › path6034-sup-0002-Figures S1-S8,Tables S1-S10/path6034-sup-0006-TableS7.xlsx]

## Sheet: Cover sheet
	Development of resistance to FGFR inhibition in urothelial carcinoma via multiple pathways in vitro
	GA Pettitt et al. J Pathol https://doi.org/10.1002/path.6034

## Sheet: A
Gene Ontology ID	Biological Process term	Number of genes in GO category	Number of DEGs	Gene Symbols	p-value
GO:71260	cellular response to mechanical stimulus	73	5	CYBA,ENG,GCLC,TLR7,BAK1	2.1e-07
GO:55114	oxidation-reduction process	930	21	DHRS2,CYP4F22,COX6B1,COX7B,PTGR2,CYBA,CYP24A1,DLAT,ALDH3A1,LDHB,LOXL1,ASPH,SCCPDH,PGD,PPP1R3C,ACOXL,AKR1B10,SDHD,PHLDA2,AKR1C3,GYG2	5.9e-07
GO:1903035	negative regulation of response to wounding	80	5	CD109,PLAU,SPP1,TFPI,TSPAN8	1e-06
GO:1902600	proton transmembrane transport	127	6	PPIF,SLC35A1,SLC2A6,COX6B1,COX7B,SLC9A7	6.3e-06
GO:42035	regulation of cytokine biosynthetic process	93	5	TRIB2,TLR7,WNT5A,RNF128,CARD11	1e-05
GO:80134	regulation of response to stress	1341	24	CD96,CD109,CYBA,FABP4,PLCB1,STK39,CFH,FFAR4,NPAS2,TLR7,PLAU,PRKACB,LGMN,BAK1,APOBEC3G,SPP1,TFPI,TIAM1,TSPAN8,WNT5A,UNC93B1,CARD11,BPIFB1,RASSF2	3.6e-05
GO:3014	renal system process	103	5	CYBA,GJA5,PRKACB,LGMN,AKR1C3	4e-05
GO:42089	cytokine biosynthetic process	104	5	TRIB2,TLR7,WNT5A,RNF128,CARD11	4.5e-05
GO:42107	cytokine metabolic process	105	5	TRIB2,TLR7,WNT5A,RNF128,CARD11	5.1e-05
GO:1901615	organic hydroxy compound metabolic process	478	12	CHKA,CYP24A1,PLCB1,IMPA2,LDHB,ISYNA1,LGMN,AKR1B10,SORL1,SREBF1,WNT5A,AKR1C3	5.4e-05
GO:15672	monovalent inorganic cation transport	487	12	PPIF,SLC35A1,SLC2A6,CNGA1,COX6B1,COX7B,GJA5,STK39,SCNN1A,SCNN1G,NETO1,SLC9A7	7.4e-05
GO:51241	negative regulation of multicellular organismal process	1070	20	CD96,CYBA,GJA5,STK39,TRIB2,FFAR4,PLAU,PRKACB,LGMN,SEMA6A,SORL1,SPP1,TFPI,TSPAN8,WNT5A,RNF128,ITM2C,TBX18,TJP2,SEMA3E	8.7e-05
GO:32101	regulation of response to external stimulus	696	15	CNGA1,CD109,CYBA,FABP4,STK39,CFH,FFAR4,TLR7,PLAU,APOBEC3G,SPP1,TFPI,TIAM1,TSPAN8,WNT5A	8.8e-05
GO:5975	carbohydrate metabolic process	560	13	SLC35A1,GALM,DLAT,GCLC,IGFBP4,IMPA2,LDHB,ISYNA1,PGD,PPP1R3C,PHLDA2,B3GALNT1,GYG2	9.3e-05
GO:45444	fat cell differentiation	204	7	ADIRF,FABP4,PLCB1,TRIB2,FFAR4,SREBF1,WNT5A	0.0001
GO:9605	response to external stimulus	2042	31	CD96,CNGA1,CD109,CXADR,CYBA,CYP24A1,ENG,FABP4,GCLC,STK39,CFH,FFAR4,LOXL1,TLR7,PLAU,SEMA6A,BAK1,RNASE1,APOBEC3G,SLIT3,SPP1,SREBF1,TFPI,TIAM1,TSPAN8,WNT5A,UNC93B1,SLITRK6,AKR1C3,BPIFB1,SEMA3E	0.00014
GO:44281	small molecule metabolic process	1962	30	PPIF,CHKA,CYP4F22,GALM,COX6B1,COX7B,PTGR2,CYP24A1,DLAT,EPHX1,PLCB1,GCLC,IGFBP4,IMPA2,LDHB,ISYNA1,PGD,ACOXL,LGMN,MCCC1,AKR1B10,APOBEC3G,SDHD,SORL1,SREBF1,PHLDA2,CARD11,AKR1C3,TJP2,ABCG2	0.00016
GO:48583	regulation of response to stimulus	3825	49	PPIF,CD96,ADIRF,CNGA1,CD109,CXADR,CYBA,DUSP9,ENG,FABP4,PLCB1,RGS17,GCLC,STK39,TRIB2,CFH,HLA-B,HLA-C,HLA-H,FFAR4,IGFBP4,NPAS2,TLR7,PLAU,PRKACB,LGMN,RALGAPA2,BAK1,RMRP,APOBEC3G,S100A4,BMP3,SLIT3,SORL1,SPP1,TFPI,TIAM1,TSPAN8,PHLDA2,WNT5A,ITM2C,UNC93B1,NETO1,CARD11,AKR1C3,PIAS2,TBX18,BPIFB1,RASSF2	0.00017
GO:45995	regulation of embryonic development	118	5	PLCB1,PRKACB,PHLDA2,WNT5A,TBX18	0.0002
GO:50878	regulation of body fluid levels	467	11	CYBA,F5,GJA5,STK39,PLAU,PRKACB,SCNN1A,SCNN1G,TFPI,TSPAN8,DGKE	0.00032
GO:2224	toll-like receptor signaling pathway	127	5	CYBA,TLR7,LGMN,UNC93B1,BPIFB1	0.00045
GO:16999	antibiotic metabolic process	128	5	CYBA,DLAT,AKR1B10,SDHD,AKR1C3	0.00048
GO:71496	cellular response to external stimulus	289	8	CYBA,CYP24A1,ENG,GCLC,TLR7,BAK1,SREBF1,AKR1C3	0.00049
GO:104004	cellular response to environmental stimulus	290	8	ADIRF,CNGA1,CYBA,ENG,GCLC,STK39,TLR7,BAK1	0.00051
GO:71214	cellular response to abiotic stimulus	290	8	ADIRF,CNGA1,CYBA,ENG,GCLC,STK39,TLR7,BAK1	0.00051
GO:31347	regulation of defense response	703	14	CD96,CYBA,FABP4,STK39,CFH,FFAR4,TLR7,PRKACB,LGMN,APOBEC3G,WNT5A,UNC93B1,CARD11,BPIFB1	0.00057
GO:48585	negative regulation of response to stimulus	1442	23	PPIF,CD96,CD109,DUSP9,RGS17,GCLC,STK39,FFAR4,IGFBP4,PLAU,PRKACB,LGMN,RMRP,SLIT3,SORL1,SPP1,TFPI,TSPAN8,WNT5A,PIAS2,TBX18,BPIFB1,RASSF2	0.00059
GO:6629	lipid metabolic process	1356	22	DHRS2,CHKA,ABHD15,PTGR2,CYP24A1,SPTSSB,DLAT,FABP4,PLCB1,IMPA2,NPAS2,ACP6,ISYNA1,ACOXL,LGMN,AKR1B10,SORL1,SPP1,SREBF1,DGKE,AKR1C3,B3GALNT1	0.0006
GO:44262	cellular carbohydrate metabolic process	236	7	IGFBP4,IMPA2,ISYNA1,PGD,PPP1R3C,PHLDA2,GYG2	0.00062
GO:8202	steroid metabolic process	295	8	DHRS2,CYP24A1,LGMN,AKR1B10,SORL1,SPP1,SREBF1,AKR1C3	0.00062
GO:6766	vitamin metabolic process	132	5	CYP24A1,GCLC,LGMN,MCCC1,AKR1C3	0.00066
GO:7254	JNK cascade	188	6	CDC42EP5,DUSP9,PLCB1,TIAM1,WNT5A,RASSF2	0.0009
GO:16051	carbohydrate biosynthetic process	190	6	IMPA2,ISYNA1,PGD,PPP1R3C,B3GALNT1,GYG2	0.001
GO:15980	energy derivation by oxidation of organic compounds	249	7	COX6B1,COX7B,DLAT,PPP1R3C,SDHD,PHLDA2,GYG2	0.0011
GO:42326	negative regulation of phosphorylation	443	10	PPIF,CD109,DUSP9,ENG,FABP4,STK39,TRIB2,BAK1,SORL1,RASSF2	0.0011
GO:14070	response to organic cyclic compound	900	16	CHKA,CYBA,CYP24A1,ENG,EPHX1,GCLC,PRKACB,BAK1,RMRP,SLIT3,SPP1,SREBF1,TFPI,TIAM1,AKR1C3,PIAS2	0.0012
GO:1901657	glycosyl compound metabolic process	140	5	AKR1B10,APOBEC3G,CARD11,AKR1C3,TJP2	0.0012
GO:35725	sodium ion transmembrane transport	141	5	STK39,SCNN1A,SCNN1G,NETO1,SLC9A7	0.0012
GO:43393	regulation of protein binding	198	6	NMD3,BAK1,SORL1,TIAM1,PHLDA2,WNT5A	0.0015
GO:7586	digestion	145	5	STK39,CAPN8,AKR1B10,VIPR1,TJP2	0.0016
GO:45087	innate immune response	839	15	CD96,TRIM31,CYBA,CFH,HLA-B,HLA-C,HLA-H,TLR7,PRKACB,LGMN,APOBEC3G,WNT5A,UNC93B1,CARD11,BPIFB1	0.0017
GO:6066	alcohol metabolic process	322	8	CHKA,PLCB1,IMPA2,ISYNA1,AKR1B10,SORL1,SREBF1,AKR1C3	0.0017
GO:9612	response to mechanical stimulus	201	6	CYBA,ENG,GCLC,TLR7,BAK1,SLITRK6	0.0018
GO:6091	generation of precursor metabolites and energy	463	10	PPIF,COX6B1,COX7B,CYBA,DLAT,ASPH,PPP1R3C,SDHD,PHLDA2,GYG2	0.0019
GO:1903034	regulation of response to wounding	149	5	CD109,PLAU,SPP1,TFPI,TSPAN8	0.0021
GO:2758	innate immune response-activating signal transduction	266	7	CYBA,TLR7,PRKACB,LGMN,UNC93B1,CARD11,BPIFB1	0.0022
GO:45089	positive regulation of innate immune response	330	8	CYBA,TLR7,PRKACB,LGMN,WNT5A,UNC93B1,CARD11,BPIFB1	0.0022
GO:45088	regulation of innate immune response	399	9	CD96,CYBA,TLR7,PRKACB,LGMN,WNT5A,UNC93B1,CARD11,BPIFB1	0.0023
GO:32102	negative regulation of response to external stimulus	269	7	CD109,FFAR4,PLAU,SPP1,TFPI,TSPAN8,WNT5A	0.0024
GO:98662	inorganic cation transmembrane transport	701	13	PPIF,SLC35A1,SLC2A6,CNGA1,COX6B1,COX7B,NIPAL1,CYBA,STK39,SCNN1A,SCNN1G,NETO1,SLC9A7	0.0025
GO:22900	electron transport chain	154	5	COX6B1,COX7B,CYBA,ASPH,SDHD	0.0027
GO:1933	negative regulation of protein phosphorylation	406	9	CD109,DUSP9,ENG,FABP4,STK39,TRIB2,BAK1,SORL1,RASSF2	0.0028
GO:51239	regulation of multicellular organismal process	2745	35	CD96,CD109,CXADR,CYBA,ENG,PLCB1,TSPAN12,GJA5,STK39,TRIB2,FFAR4,ASPH,TLR7,PLAU,PRKACB,LGMN,SEMA6A,SORL1,SPP1,SREBF1,TFPI,TIAM1,TSPAN8,PHLDA2,WNT5A,RNF128,ITM2C,NETO1,SLITRK6,CARD11,PIAS2,TBX18,TJP2,SEMA3E,RASSF2	0.0028
GO:6952	defense response	1491	22	TSPAN2,CD96,TRIM31,CYBA,FABP4,STK39,CFH,HLA-B,HLA-C,HLA-H,FFAR4,IGFBP4,TLR7,PRKACB,LGMN,RNASE1,APOBEC3G,SPP1,WNT5A,UNC93B1,CARD11,BPIFB1	0.0031
GO:71346	cellular response to interferon-gamma	156	5	TRIM31,HLA-B,HLA-C,HLA-H,WNT5A	0.0031
GO:31400	negative regulation of protein modification process	562	11	FRY,CD109,DUSP9,ENG,FABP4,GCLC,STK39,TRIB2,BAK1,SORL1,RASSF2	0.0034
GO:2218	activation of innate immune response	281	7	CYBA,TLR7,PRKACB,LGMN,UNC93B1,CARD11,BPIFB1	0.0037
GO:31098	stress-activated protein kinase signaling cascade	281	7	CDC42EP5,DUSP9,PLCB1,STK39,TIAM1,WNT5A,RASSF2	0.0037
GO:6950	response to stress	3538	42	TSPAN2,PPIF,DHRS2,CD96,TRIM31,CD109,CDC42EP5,CYBA,DUSP9,F5,FABP4,ERP44,PLCB1,GCLC,STK39,CFH,HLA-B,HLA-C,HLA-H,FFAR4,IGFBP4,NPAS2,TLR7,TM7SF3,PLAU,PRKACB,LGMN,BAK1,RNASE1,APOBEC3G,SPP1,SREBF1,TFPI,TIAM1,TSPAN8,WNT5A,UNC93B1,CARD11,DGKE,AKR1C3,BPIFB1,RASSF2	0.0042
GO:42493	response to drug	900	15	PPIF,ADIRF,CHKA,CYBA,ENG,PLCB1,GCLC,STK39,PRKACB,BAK1,SLIT3,SREBF1,TIAM1,ABCC3,ABCG2	0.0044
GO:31349	positive regulation of defense response	435	9	CYBA,FABP4,TLR7,PRKACB,LGMN,WNT5A,UNC93B1,CARD11,BPIFB1	0.0056
GO:2221	pattern recognition receptor signaling pathway	169	5	CYBA,TLR7,LGMN,UNC93B1,BPIFB1	0.0058
GO:51604	protein maturation	296	7	CFH,ASPH,PLAU,PRKACB,LGMN,BAK1,SORL1	0.006
GO:55085	transmembrane transport	1466	21	PPIF,SLC35A1,SLC2A6,CNGA1,COX6B1,COX7B,NIPAL1,CYBA,GJA5,STK39,SLC29A2,FFAR4,ASPH,BAK1,SCNN1A,SCNN1G,SLC14A1,NETO1,SLC9A7,ABCC3,ABCG2	0.0062
GO:2478	antigen processing and presentation of exogenous peptide antigen	171	5	CYBA,HLA-B,HLA-C,HLA-H,LGMN	0.0064
GO:43547	positive regulation of GTPase activity	370	8	AGAP11,CDC42EP5,PLCB1,TBC1D30,RGS17,RALGAPA2,TIAM1,WNT5A	0.0067
GO:51716	cellular response to stimulus	6818	70	TSPAN2,PPIF,DHRS2,ADIRF,TRIM31,CHKA,CNGA1,CD109,CDC42EP5,CXADR,CYBA,CYP24A1,DUSP9,ENG,EPHX1,FABP4,ALDH3A1,ERP44,PLCB1,TSPAN12,RGS17,ADGRF1,GCLC,STK39,TRIB2,HLA-B,HLA-C,HLA-H,FFAR4,IGFBP4,IMPA2,MMP1,CEACAM6,NPAS2,TLR7,KRCC1,TM7SF3,PLAU,PRKACB,LGMN,RALGAPA2,SEMA6A,BAK1,RMRP,S100A4,BMP3,SLIT3,SORL1,SPP1,SREBF1,TFPI,TIAM1,TSPAN8,PHLDA2,VIPR1,WNT5A,LAPTM5,ITM2C,UNC93B1,NETO1,CARD11,DGKE,AKR1C3,PIAS2,T…	0.0068
GO:16042	lipid catabolic process	301	7	CYP24A1,FABP4,PLCB1,ACOXL,AKR1B10,SPP1,AKR1C3	0.0069
GO:51247	positive regulation of protein metabolic process	1483	21	DUSP9,ENG,PLCB1,GCLC,STK39,TRIB2,FFAR4,IGFBP4,ASPH,TLR7,PRKACB,BAK1,BMP3,SORL1,SREBF1,TIAM1,WNT5A,RNF128,CARD11,ARRDC4,RASSF2	0.0073
GO:48545	response to steroid hormone	374	8	CYBA,ENG,SLIT3,SPP1,SREBF1,TFPI,AKR1C3,PIAS2	0.0074
GO:23051	regulation of signaling	3313	39	PPIF,CNGA1,CD109,CXADR,CYBA,DUSP9,ENG,PLCB1,RGS17,GJA5,GCLC,STK39,TRIB2,FFAR4,IGFBP4,ASPH,TM7SF3,PLAU,PRKACB,LGMN,RALGAPA2,BAK1,S100A4,BMP3,SLIT3,SORL1,SPP1,SREBF1,TIAM1,PHLDA2,WNT5A,ITM2C,NETO1,CARD11,AKR1C3,PIAS2,TBX18,BPIFB1,RASSF2	0.0076
GO:34341	response to interferon-gamma	176	5	TRIM31,HLA-B,HLA-C,HLA-H,WNT5A	0.0079
GO:16485	protein processing	241	6	CFH,ASPH,PLAU,PRKACB,LGMN,BAK1	0.0086
GO:19884	antigen processing and presentation of exogenous antigen	178	5	CYBA,HLA-B,HLA-C,HLA-H,LGMN	0.0086
GO:44255	cellular lipid metabolic process	1038	16	CHKA,ABHD15,PTGR2,SPTSSB,DLAT,FABP4,PLCB1,IMPA2,ACP6,ISYNA1,ACOXL,AKR1B10,SREBF1,DGKE,AKR1C3,B3GALNT1	0.0086
GO:34220	ion transmembrane transport	1045	16	PPIF,SLC35A1,SLC2A6,CNGA1,COX6B1,COX7B,NIPAL1,CYBA,GJA5,STK39,ASPH,BAK1,SCNN1A,SCNN1G,NETO1,SLC9A7	0.0093
GO:6810	transport	4569	50	PPIF,SLC35A1,SLC2A6,CHKA,ANTXR2,CNGA1,COX6B1,COX7B,CD109,CXADR,NIPAL1,CYBA,ENG,F5,ERP44,TBC1D30,GJA5,STK39,HLA-H,SLC29A2,FFAR4,ASPH,CEACAM6,NMD3,SCCPDH,TM7SF3,PLAU,CPSF2,TMPRSS4,BAK1,SCNN1A,SCNN1G,SLC14A1,SORL1,SPP1,SREBF1,TIAM1,WNT5A,UNC93B1,NETO1,CYSTM1,CARD11,SLC9A7,TMEM87B,AKR1C3,ABCC3,ARRDC4,TJP2,ABCG2,SCRN1	0.0098
GO:10563	negative regulation of phosphorus metabolic process	547	10	PPIF,CD109,DUSP9,ENG,FABP4,STK39,TRIB2,BAK1,SORL1,RASSF2	0.01
GO:10646	regulation of cell communication	3268	38	PPIF,CNGA1,CD109,CXADR,CYBA,DUSP9,ENG,PLCB1,RGS17,GJA5,GCLC,STK39,TRIB2,FFAR4,IGFBP4,TM7SF3,PLAU,PRKACB,LGMN,RALGAPA2,BAK1,S100A4,BMP3,SLIT3,SORL1,SPP1,SREBF1,TIAM1,PHLDA2,WNT5A,ITM2C,NETO1,CARD11,AKR1C3,PIAS2,TBX18,BPIFB1,RASSF2	0.01
GO:1901654	response to ketone	190	5	CYBA,SLIT3,SPP1,SREBF1,AKR1C3	0.01
GO:2573	myeloid leukocyte differentiation	187	5	TSPAN2,DHRS2,CD109,TJP2,RASSF2	0.01
GO:44282	small molecule catabolic process	403	8	GALM,CYP24A1,IMPA2,ACOXL,MCCC1,AKR1B10,APOBEC3G,AKR1C3	0.01
GO:45732	positive regulation of protein catabolic process	191	5	GCLC,TRIB2,SORL1,WNT5A,RNF128	0.01
GO:45936	negative regulation of phosphate metabolic process	546	10	PPIF,CD109,DUSP9,ENG,FABP4,STK39,TRIB2,BAK1,SORL1,RASSF2	0.01
GO:46903	secretion	1516	21	CD109,CYBA,ENG,F5,ERP44,GJA5,STK39,HLA-H,FFAR4,CEACAM6,SCCPDH,TM7SF3,PLAU,SPP1,SREBF1,TIAM1,WNT5A,CYSTM1,CARD11,ABCC3,SCRN1	0.01
GO:48002	antigen processing and presentation of peptide antigen	185	5	CYBA,HLA-B,HLA-C,HLA-H,LGMN	0.01
GO:48584	positive regulation of response to stimulus	2051	26	PPIF,CYBA,DUSP9,ENG,FABP4,PLCB1,STK39,CFH,FFAR4,IGFBP4,NPAS2,TLR7,PRKACB,LGMN,BAK1,S100A4,BMP3,TIAM1,WNT5A,ITM2C,UNC93B1,NETO1,CARD11,AKR1C3,BPIFB1,RASSF2	0.01
GO:50776	regulation of immune response	883	14	CD96,CXADR,CYBA,CFH,HLA-B,HLA-C,HLA-H,TLR7,PRKACB,LGMN,WNT5A,UNC93B1,CARD11,BPIFB1	0.01
GO:51403	stress-activated MAPK cascade	253	6	CDC42EP5,DUSP9,PLCB1,TIAM1,WNT5A,RASSF2	0.01
GO:5996	monosaccharide metabolic process	251	6	GALM,DLAT,GCLC,IGFBP4,PGD,PHLDA2	0.01
GO:71229	cellular response to acid chemical	185	5	CYBA,GCLC,SREBF1,WNT5A,AKR1C3	0.01
GO:98655	cation transmembrane transport	792	13	PPIF,SLC35A1,SLC2A6,CNGA1,COX6B1,COX7B,NIPAL1,CYBA,STK39,SCNN1A,SCNN1G,NETO1,SLC9A7	0.01
GO:98660	inorganic ion transmembrane transport	788	13	PPIF,SLC35A1,SLC2A6,CNGA1,COX6B1,COX7B,NIPAL1,CYBA,STK39,SCNN1A,SCNN1G,NETO1,SLC9A7	0.01
GO:10647	positive regulation of cell communication	1601	21	PPIF,CYBA,DUSP9,ENG,PLCB1,GJA5,STK39,FFAR4,IGFBP4,TM7SF3,BAK1,S100A4,BMP3,SPP1,TIAM1,WNT5A,ITM2C,NETO1,CARD11,AKR1C3,RASSF2	0.02
GO:1649	osteoblast differentiation	199	5	CYP24A1,BMP3,SPP1,PIAS2,RASSF2	0.02
GO:2064	epithelial cell development	201	5	ENG,WNT5A,POF1B,SLITRK6,TJP2	0.02
GO:31399	regulation of protein modification process	1664	22	FRY,CD109,DUSP9,ENG,FABP4,PLCB1,GCLC,STK39,TRIB2,FFAR4,IGFBP4,TLR7,PPP1R3C,PRKACB,BAK1,BMP3,SORL1,SREBF1,TIAM1,WNT5A,ARRDC4,RASSF2	0.02
GO:32870	cellular response to hormone stimulus	659	11	CYBA,PLCB1,GCLC,FFAR4,PRKACB,SLIT3,SPP1,SREBF1,TFPI,AKR1C3,PIAS2	0.02
GO:32940	secretion by cell	1394	19	CD109,CYBA,ENG,F5,ERP44,GJA5,HLA-H,FFAR4,CEACAM6,SCCPDH,TM7SF3,PLAU,SPP1,SREBF1,TIAM1,WNT5A,CYSTM1,CARD11,SCRN1	0.02
GO:43408	regulation of MAPK cascade	683	11	DUSP9,PLCB1,STK39,TRIB2,FFAR4,IGFBP4,BMP3,SORL1,TIAM1,WNT5A,RASSF2	0.02
GO:44093	positive regulation of molecular function	1586	21	TRIM31,AGAP11,CDC42EP5,CYBA,DUSP9,PLCB1,TBC1D30,RGS17,ADGRF1,STK39,ASPH,NMD3,PRKACB,RALGAPA2,BAK1,SORL1,TIAM1,WNT5A,CARD11,ARRDC4,RASSF2	0.02
GO:51234	establishment of localization	4673	50	PPIF,SLC35A1,SLC2A6,CHKA,ANTXR2,CNGA1,COX6B1,COX7B,CD109,CXADR,NIPAL1,CYBA,ENG,F5,ERP44,TBC1D30,GJA5,STK39,HLA-H,SLC29A2,FFAR4,ASPH,CEACAM6,NMD3,SCCPDH,TM7SF3,PLAU,CPSF2,TMPRSS4,BAK1,SCNN1A,SCNN1G,SLC14A1,SORL1,SPP1,SREBF1,TIAM1,WNT5A,UNC93B1,NETO1,CYSTM1,CARD11,SLC9A7,TMEM87B,AKR1C3,ABCC3,ARRDC4,TJP2,ABCG2,SCRN1	0.02
GO:65008	regulation of biological quality	3445	39	PPIF,DHRS2,CHKA,CNGA1,CDC42EP5,CXADR,CYBA,F5,FABP4,ERP44,GJA5,GCLC,STK39,FFAR4,ASPH,TM7SF3,PLAU,PRKACB,BAK1,SCNN1A,SCNN1G,SORL1,SPP1,SREBF1,TFPI,TIAM1,TSPAN8,WNT5A,RNF128,NETO1,SLITRK6,CARD11,SLC9A7,DGKE,AKR1C3,TJP2,ABCG2,SEMA3E,RASSF2	0.02
GO:6954	inflammatory response	673	11	TSPAN2,CD96,CYBA,FABP4,STK39,CFH,FFAR4,IGFBP4,TLR7,SPP1,WNT5A	0.02
GO:70887	cellular response to chemical stimulus	2935	34	PPIF,DHRS2,ADIRF,TRIM31,CD109,CXADR,CYBA,CYP24A1,ENG,EPHX1,FABP4,ALDH3A1,PLCB1,GCLC,HLA-B,HLA-C,HLA-H,FFAR4,MMP1,TM7SF3,PRKACB,BAK1,RMRP,BMP3,SLIT3,SPP1,SREBF1,TFPI,TIAM1,WNT5A,LAPTM5,AKR1C3,PIAS2,TJP2	0.02
GO:7154	cell communication	6090	62	TSPAN2,PPIF,TRIM31,CHKA,CNGA1,CD109,CDC42EP5,CXADR,CYBA,CYP24A1,DUSP9,ENG,PLCB1,TSPAN12,RGS17,ADGRF1,GJA5,GCLC,STK39,TRIB2,HLA-B,HLA-C,HLA-H,FFAR4,IGFBP4,IMPA2,MMP1,CEACAM6,NOVA1,TLR7,KRCC1,TM7SF3,PLAU,PRKACB,LGMN,RALGAPA2,SEMA6A,BAK1,S100A4,BMP3,SLIT3,SORL1,SPP1,SREBF1,TIAM1,TSPAN8,PHLDA2,VIPR1,WNT5A,ITM2C,UNC93B1,NETO1,CARD11,DGKE,AKR1C3,PIAS2,TBX18,ARRDC4,BPIFB1,TJP2,SEMA3E,RASSF2	0.02
GO:7165	signal transduction	5601	58	TSPAN2,PPIF,TRIM31,CHKA,CNGA1,CD109,CDC42EP5,CYBA,CYP24A1,DUSP9,ENG,PLCB1,TSPAN12,RGS17,ADGRF1,GCLC,STK39,TRIB2,HLA-B,HLA-C,HLA-H,FFAR4,IGFBP4,IMPA2,MMP1,CEACAM6,TLR7,KRCC1,PLAU,PRKACB,LGMN,RALGAPA2,SEMA6A,BAK1,S100A4,BMP3,SLIT3,SORL1,SPP1,SREBF1,TIAM1,TSPAN8,PHLDA2,VIPR1,WNT5A,ITM2C,UNC93B1,NETO1,CARD11,DGKE,AKR1C3,PIAS2,TBX18,ARRDC4,BPIFB1,TJP2,SEMA3E,RASSF2	0.02
GO:7166	cell surface receptor signaling pathway	2692	32	TSPAN2,TRIM31,CD109,CYBA,ENG,PLCB1,TSPAN12,ADGRF1,GCLC,HLA-B,HLA-C,HLA-H,IGFBP4,MMP1,PRKACB,LGMN,SEMA6A,BAK1,BMP3,SLIT3,SREBF1,TIAM1,TSPAN8,VIPR1,WNT5A,ITM2C,NETO1,CARD11,TBX18,TJP2,SEMA3E,RASSF2	0.02
GO:7584	response to nutrient	200	5	CYBA,CYP24A1,GCLC,SPP1,AKR1C3	0.02
GO:9966	regulation of signal transduction	2975	34	PPIF,CNGA1,CD109,CYBA,DUSP9,ENG,PLCB1,RGS17,GCLC,STK39,TRIB2,FFAR4,IGFBP4,PLAU,PRKACB,LGMN,RALGAPA2,BAK1,S100A4,BMP3,SLIT3,SORL1,SPP1,TIAM1,PHLDA2,WNT5A,ITM2C,NETO1,CARD11,AKR1C3,PIAS2,TBX18,BPIFB1,RASSF2	0.02
GO:19882	antigen processing and presentation	217	5	CYBA,HLA-B,HLA-C,HLA-H,LGMN	0.03
GO:2682	regulation of immune system process	1347	18	CD96,CXADR,CYBA,PLCB1,CFH,HLA-B,HLA-C,HLA-H,TLR7,PRKACB,LGMN,APOBEC3G,WNT5A,UNC93B1,CARD11,BPIFB1,TJP2,RASSF2	0.03
GO:43087	regulation of GTPase activity	437	8	AGAP11,CDC42EP5,PLCB1,TBC1D30,RGS17,RALGAPA2,TIAM1,WNT5A	0.03
GO:6812	cation transport	1051	15	PPIF,SLC35A1,SLC2A6,CNGA1,COX6B1,COX7B,NIPAL1,CYBA,GJA5,STK39,BAK1,SCNN1A,SCNN1G,NETO1,SLC9A7	0.03
GO:6814	sodium ion transport	215	5	STK39,SCNN1A,SCNN1G,NETO1,SLC9A7	0.03
GO:1901135	carbohydrate derivative metabolic process	1183	16	PPIF,COX6B1,COX7B,DLAT,ERP44,PLCB1,ACP6,PGD,AKR1B10,APOBEC3G,SDHD,ITM2C,CARD11,AKR1C3,B3GALNT1,TJP2	0.04
GO:1901617	organic hydroxy compound biosynthetic process	229	5	IMPA2,ISYNA1,SREBF1,WNT5A,AKR1C3	0.04
GO:32270	positive regulation of cellular protein metabolic process	1400	18	DUSP9,ENG,PLCB1,GCLC,STK39,TRIB2,FFAR4,IGFBP4,ASPH,PRKACB,BAK1,BMP3,SREBF1,TIAM1,WNT5A,RNF128,ARRDC4,RASSF2	0.04
GO:43085	positive regulation of catalytic activity	1284	17	AGAP11,CDC42EP5,CYBA,DUSP9,PLCB1,TBC1D30,RGS17,STK39,ASPH,PRKACB,RALGAPA2,BAK1,SORL1,TIAM1,WNT5A,ARRDC4,RASSF2	0.04
GO:50790	regulation of catalytic activity	2100	25	PPIF,FRY,AGAP11,CD109,CDC42EP5,CYBA,SPTSSB,DUSP9,FABP4,PLCB1,TBC1D30,RGS17,STK39,TRIB2,ASPH,PPP1R3C,PRKACB,RALGAPA2,BAK1,SORL1,TFPI,TIAM1,WNT5A,ARRDC4,RASSF2	0.04
GO:6813	potassium ion transport	225	5	CNGA1,GJA5,STK39,NETO1,SLC9A7	0.04
GO:9126	purine nucleoside monophosphate metabolic process	295	6	PPIF,COX6B1,COX7B,SDHD,CARD11,TJP2	0.04
GO:9161	ribonucleoside monophosphate metabolic process	305	6	PPIF,COX6B1,COX7B,SDHD,CARD11,TJP2	0.04
GO:9167	purine ribonucleoside monophosphate metabolic process	294	6	PPIF,COX6B1,COX7B,SDHD,CARD11,TJP2	0.04
GO:10033	response to organic substance	2989	33	CD96,TRIM31,CHKA,CD109,CYBA,CYP24A1,ENG,EPHX1,FABP4,ERP44,PLCB1,GCLC,HLA-B,HLA-C,HLA-H,FFAR4,LOXL1,MMP1,TM7SF3,PRKACB,BAK1,RMRP,BMP3,SLIT3,SPP1,SREBF1,TFPI,TIAM1,WNT5A,LAPTM5,AKR1C3,PIAS2,TJP2	0.05
GO:1816	cytokine production	654	10	CD96,CYBA,FABP4,PLCB1,TRIB2,FFAR4,TLR7,WNT5A,RNF128,CARD11	0.05
GO:19220	regulation of phosphate metabolic process	1626	20	PPIF,CD109,DLAT,DUSP9,ENG,FABP4,PLCB1,STK39,TRIB2,FFAR4,IGFBP4,TLR7,PPP1R3C,PRKACB,BAK1,BMP3,SORL1,TIAM1,WNT5A,RASSF2	0.05
GO:1932	regulation of protein phosphorylation	1309	17	CD109,DUSP9,ENG,FABP4,PLCB1,STK39,TRIB2,FFAR4,IGFBP4,TLR7,PRKACB,BAK1,BMP3,SORL1,TIAM1,WNT5A,RASSF2	0.05
GO:19637	organophosphate metabolic process	1124	15	PPIF,CHKA,COX6B1,COX7B,DLAT,PLCB1,IMPA2,LDHB,ACP6,ISYNA1,PGD,SDHD,CARD11,DGKE,TJP2	0.05
GO:23056	positive regulation of signaling	1606	20	PPIF,CYBA,DUSP9,ENG,PLCB1,STK39,FFAR4,IGFBP4,TM7SF3,BAK1,S100A4,BMP3,SPP1,TIAM1,WNT5A,ITM2C,NETO1,CARD11,AKR1C3,RASSF2	0.05
GO:42221	response to chemical	4261	44	PPIF,DHRS2,CD96,ADIRF,TRIM31,CHKA,CD109,CXADR,CYBA,CYP24A1,ENG,EPHX1,FABP4,ALDH3A1,ERP44,PLCB1,GCLC,STK39,HLA-B,HLA-C,HLA-H,FFAR4,LOXL1,MMP1,TM7SF3,PLAU,PRKACB,SEMA6A,BAK1,RMRP,BMP3,SLIT3,SPP1,SREBF1,TFPI,TIAM1,WNT5A,LAPTM5,AKR1C3,ABCC3,PIAS2,TJP2,ABCG2,SEMA3E	0.05
GO:42325	regulation of phosphorylation	1430	18	PPIF,CD109,DUSP9,ENG,FABP4,PLCB1,STK39,TRIB2,FFAR4,IGFBP4,TLR7,PRKACB,BAK1,BMP3,SORL1,TIAM1,WNT5A,RASSF2	0.05
GO:48519	negative regulation of biological process	4812	49	PPIF,FRY,DHRS2,CD96,TRIM31,CD109,CYBA,DUSP9,ENG,FABP4,PLCB1,TBC1D30,RGS17,GJA5,GCLC,TOX3,STK39,TRIB2,FFAR4,IGFBP4,ASPH,NPAS2,TM7SF3,PLAU,PRKACB,LGMN,SEMA6A,BAK1,RMRP,APOBEC3G,SLIT3,SORL1,SPP1,SREBF1,TFPI,TSPAN8,WNT5A,BHLHE41,RNF128,CLMN,ITM2C,AKR1C3,PIAS2,TBX18,BPIFB1,TJP2,FOXQ1,SEMA3E,RASSF2	0.05
GO:48871	multicellular organismal homeostasis	314	6	CXADR,STK39,PRKACB,SCNN1A,SCNN1G,SPP1	0.05
GO:51174	regulation of phosphorus metabolic process	1628	20	PPIF,CD109,DLAT,DUSP9,ENG,FABP4,PLCB1,STK39,TRIB2,FFAR4,IGFBP4,TLR7,PPP1R3C,PRKACB,BAK1,BMP3,SORL1,TIAM1,WNT5A,RASSF2	0.05
GO:51248	negative regulation of protein metabolic process	1033	14	FRY,CD109,DUSP9,ENG,FABP4,GCLC,STK39,TRIB2,BAK1,SORL1,TFPI,RNF128,ITM2C,RASSF2	0.05
GO:65009	regulation of molecular function	3098	34	PPIF,FRY,TRIM31,AGAP11,CD109,CDC42EP5,CYBA,SPTSSB,DUSP9,FABP4,PLCB1,TBC1D30,RGS17,ADGRF1,STK39,TRIB2,ASPH,NMD3,PLAU,PPP1R3C,PRKACB,RALGAPA2,BAK1,BMP3,SORL1,SPP1,TFPI,TIAM1,PHLDA2,WNT5A,NETO1,CARD11,ARRDC4,RASSF2	0.05
GO:71310	cellular response to organic substance	2471	28	TRIM31,CD109,CYBA,CYP24A1,ENG,FABP4,PLCB1,GCLC,HLA-B,HLA-C,HLA-H,FFAR4,MMP1,TM7SF3,PRKACB,BAK1,RMRP,BMP3,SLIT3,SPP1,SREBF1,TFPI,TIAM1,WNT5A,LAPTM5,AKR1C3,PIAS2,TJP2	0.05
GO:7596	blood coagulation	313	6	F5,PLAU,PRKACB,TFPI,TSPAN8,DGKE	0.05

## Sheet: B
Gene Ontology ID	Biological Process term	Number of genes in GO category	Number of DEGs	Gene Symbols	p-value
GO:3382	epithelial cell morphogenesis	30	5	FRMD6,PALLD,ARHGEF26,HEG1,STC1	5.4e-12
GO:60350	endochondral bone morphogenesis	48	6	CARM1,DLX5,MMP13,BMP6,SOX9,STC1	9e-11
GO:7155	cell adhesion	1260	37	CDH10,CDK6,FSTL3,CDC42EP1,DUSP10,CNTN1,CCDC80,DSP,UNC13D,EPHA4,ALCAM,KIAA0922,PCDHB5,ANGPT1,IL6ST,ITGA1,ITGA2,ITGA5,ANOS1,LAMC2,MYO10,TENM3,PCDHB14,PCDHB11,PCDHB9,SLAMF7,SOX9,SPOCK1,TGFB1I1,TPM1,UTRN,ANTXR1,NRP2,PHLDB2,BAG4,CLCA2,MTSS1	1.6e-08
GO:9888	tissue development	1866	48	CDK6,CARM1,DUSP10,FRMD6,AGPAT6,E2F7,SIK1,DLX5,DSP,EPHA4,EXT1,FOXL1,PALLD,HEY1,ARHGEF26,KRT6C,ITGA2,ITGA5,JUN,JUNB,KRT6A,KRT6B,LAMC2,LCP1,MMP13,MYO5A,ENPP1,SERPINB13,BBS7,PPP3CA,ANKH,KLK6,PTGS2,HEG1,STRA6,BMP6,SOX9,SPRR1B,STC1,TGFB1I1,TPM1,WLS,SERPINB7,NRP2,PHLDB2,TGM5,RAPGEF2,MTSS1	3e-08
GO:30855	epithelial cell differentiation	732	24	CDK6,FRMD6,AGPAT6,E2F7,DLX5,DSP,PALLD,HEY1,ARHGEF26,KRT6C,ITGA2,JUN,KRT6A,KRT6B,SERPINB13,HEG1,BMP6,SOX9,SPRR1B,STC1,TGFB1I1,TGM5,RAPGEF2,MTSS1	4.9e-07
GO:71260	cellular response to mechanical stimulus	73	6	ITGA2,MAP3K1,PTGS2,BMP6,SOX9,CASP1	8e-07
GO:48869	cellular developmental process	4013	79	AKT3,CDK6,FSTL3,CARM1,CDC42EP1,DUSP10,FMNL2,WDFY2,FRMD6,CNTN1,SLC9B2,AGPAT6,E2F7,SIK1,SPATA5,DLX5,DPYSL3,DSP,UNC13D,EPHA4,EXT1,ALCAM,BTBD3,FOXL1,PALLD,KIAA0922,HEY1,ARHGEF26,PYGO1,GNAO1,ANGPT1,KRT6C,BLNK,SH3KBP1,HOXC10,IFI16,IL6ST,ITGA1,ITGA2,ITGA5,JUN,JUNB,ANOS1,KRT6A,KRT6B,GADD45B,MYO5A,MYO10,ENPP1,SERPINB13,PAQR5,BBS7,PPP3CA,TENM3,ENAH,KLK6,PTGS2,HEG1,MKL1,RHOU,BMP6,SOX9,SPOCK1,SPRR1B,STC1,TGF…	1.1e-06
GO:48731	system development	4425	85	AKT3,CDK6,FSTL3,CARM1,DUSP10,CNTN1,SLC9B2,AGPAT6,E2F7,SIK1,SPATA5,DLX5,DPYSL3,DSP,EPHA4,EXT1,ALCAM,BTBD3,FOXL1,PALLD,KIAA0922,HEY1,PYGO1,PCDHB5,GNAO1,ANGPT1,KRT6C,BLNK,SH3KBP1,HOXC10,IFI16,IL6ST,ITGA1,ITGA2,ITGA5,JUN,JUNB,ANOS1,KRT6A,KRT6B,LAMC2,LCP1,MMP13,ASNS,MYO5A,PAM,ENPP1,SERPINB13,BBS7,PPP3CA,TENM3,ENAH,PCDHB14,PCDHB11,PCDHB9,ANKH,KLK6,PTGS2,HEG1,STRA6,SH3GL1,BMP6,SOX9,SPOCK1,SPRR1B,STC1,TA…	1.2e-06
GO:902	cell morphogenesis	909	27	CDC42EP1,FMNL2,FRMD6,DLX5,UNC13D,EPHA4,EXT1,ALCAM,BTBD3,PALLD,ARHGEF26,SH3KBP1,ITGA1,ANOS1,MYO10,PPP3CA,TENM3,ENAH,HEG1,RHOU,STC1,TPM1,ANTXR1,KLF7,NRP2,MAP4K4,RAPGEF2	1.6e-06
GO:9653	anatomical structure morphogenesis	2468	54	AKT3,CARM1,CDC42EP1,FMNL2,FRMD6,E2F7,DLX5,DSP,UNC13D,EPHA4,EXT1,ALCAM,BTBD3,FOXL1,PALLD,HEY1,ARHGEF26,ANGPT1,SH3KBP1,HOXC10,ITGA1,ITGA2,ITGA5,JUN,JUNB,ANOS1,LCP1,MMP13,MYO5A,MYO10,PAM,BBS7,PPP3CA,TENM3,ENAH,PTGS2,HEG1,RHOU,STRA6,BMP6,SOX9,STC1,TGFB1I1,TNFAIP3,TPM1,C3,WLS,ANTXR1,KLF7,NRP2,PHLDB2,MAP4K4,RAPGEF2,MTSS1	3.3e-06
GO:48856	anatomical structure development	5400	97	AKT3,CDK6,FSTL3,CARM1,CDC42EP1,DUSP10,FMNL2,FRMD6,CNTN1,SLC9B2,AGPAT6,E2F7,SIK1,SPATA5,DLX5,DPYSL3,DSP,UNC13D,EPHA4,EXT1,ALCAM,BTBD3,FOXL1,PALLD,KIAA0922,HEY1,ARHGEF26,PYGO1,PCDHB5,GNAO1,PRTG,ANGPT1,KRT6C,BLNK,SH3KBP1,HOXC10,IFI16,IL6ST,ITGA1,ITGA2,ITGA5,JUN,JUNB,ANOS1,KRT6A,KRT6B,LAMC2,LCP1,MMP13,ASNS,GADD45B,MYO5A,MYO10,PAM,ENPP1,SERPINB13,PAQR5,BBS7,PPP3CA,TENM3,ENAH,PCDHB14,PCDHB11,PCDHB9,ANK…	4.3e-06
GO:2064	epithelial cell development	201	10	CDK6,FRMD6,AGPAT6,PALLD,ARHGEF26,HEG1,BMP6,SOX9,STC1,RAPGEF2	4.9e-06
GO:9612	response to mechanical stimulus	201	10	ITGA2,JUN,JUNB,MAP3K1,ASNS,PTGS2,STRA6,BMP6,SOX9,CASP1	4.9e-06
GO:32989	cellular component morphogenesis	1005	28	CDC42EP1,FMNL2,FRMD6,DLX5,UNC13D,EPHA4,EXT1,ALCAM,BTBD3,PALLD,ARHGEF26,SH3KBP1,ITGA1,ANOS1,MYO10,PPP3CA,TENM3,ENAH,HEG1,RHOU,STC1,TPM1,ANTXR1,KLF7,NRP2,PHLDB2,MAP4K4,RAPGEF2	5.9e-06
GO:60429	epithelium development	1224	32	CDK6,DUSP10,FRMD6,AGPAT6,E2F7,DLX5,DSP,EPHA4,PALLD,HEY1,ARHGEF26,KRT6C,ITGA2,ITGA5,JUN,KRT6A,KRT6B,LCP1,MYO5A,SERPINB13,BBS7,HEG1,STRA6,BMP6,SOX9,SPRR1B,STC1,TGFB1I1,PHLDB2,TGM5,RAPGEF2,MTSS1	7.1e-06
GO:30154	cell differentiation	3848	74	CDK6,FSTL3,CARM1,DUSP10,WDFY2,FRMD6,CNTN1,SLC9B2,AGPAT6,E2F7,SIK1,SPATA5,DLX5,DPYSL3,DSP,UNC13D,EPHA4,EXT1,ALCAM,BTBD3,FOXL1,PALLD,KIAA0922,HEY1,ARHGEF26,PYGO1,GNAO1,ANGPT1,KRT6C,BLNK,SH3KBP1,HOXC10,IFI16,IL6ST,ITGA1,ITGA2,ITGA5,JUN,JUNB,ANOS1,KRT6A,KRT6B,GADD45B,MYO5A,ENPP1,SERPINB13,PAQR5,BBS7,PPP3CA,TENM3,ENAH,KLK6,PTGS2,HEG1,MKL1,BMP6,SOX9,SPOCK1,SPRR1B,STC1,TGFB1I1,TPM1,TPM4,KAT6A,SLC7A5,ANT…	8.9e-06
GO:1503	ossification	360	14	CDK6,FSTL3,DLX5,EXT1,IL6ST,JUNB,MMP13,ENPP1,ANKH,PTGS2,BMP6,SOX9,STC1,TPM4	9.3e-06
GO:10634	positive regulation of epithelial cell migration	143	8	AKT3,AMOTL1,ANGPT1,ITGA2,JUN,PTGS2,SOX9,NRP2	1e-05
GO:60349	bone morphogenesis	86	6	CARM1,DLX5,MMP13,BMP6,SOX9,STC1	1.1e-05
GO:48513	animal organ development	3207	64	AKT3,CDK6,FSTL3,CARM1,DUSP10,CNTN1,SLC9B2,AGPAT6,E2F7,SIK1,SPATA5,DLX5,DSP,EPHA4,EXT1,BTBD3,FOXL1,PALLD,KIAA0922,HEY1,PYGO1,GNAO1,ANGPT1,KRT6C,BLNK,HOXC10,IFI16,ITGA2,JUN,JUNB,KRT6A,KRT6B,LCP1,MMP13,ASNS,MYO5A,PAM,ENPP1,SERPINB13,BBS7,PPP3CA,TENM3,ANKH,PTGS2,HEG1,STRA6,BMP6,SOX9,SPRR1B,STC1,TACC1,TGFB1I1,TNFAIP3,TPM1,UTRN,KAT6A,WLS,HOOK3,SERPINB7,NRP2,PHLDB2,TGM5,RAPGEF2,MTSS1	1.3e-05
GO:7275	multicellular organism development	4957	89	AKT3,CDK6,FSTL3,CARM1,DUSP10,CNTN1,SLC9B2,AGPAT6,E2F7,SIK1,SPATA5,DLX5,DPYSL3,DSP,EPHA4,EXT1,ALCAM,BTBD3,FOXL1,PALLD,KIAA0922,HEY1,PYGO1,PCDHB5,GNAO1,PRTG,ANGPT1,KRT6C,BLNK,SH3KBP1,HOXC10,IFI16,IL6ST,ITGA1,ITGA2,ITGA5,JUN,JUNB,ANOS1,KRT6A,KRT6B,LAMC2,LCP1,MMP13,ASNS,GADD45B,MYO5A,PAM,ENPP1,SERPINB13,PAQR5,BBS7,PPP3CA,TENM3,ENAH,PCDHB14,PCDHB11,PCDHB9,ANKH,KLK6,PTGS2,HEG1,STRA6,SH3GL1,BMP6,SOX9,SP…	1.6e-05
GO:32611	interleukin-1 beta production	64	5	TLR6,IFI16,TNFAIP3,CASP1,AIM2	2.1e-05
GO:7010	cytoskeleton organization	1171	30	CDC42EP1,FMNL2,FRMD6,NEK7,DPYSL3,DSP,PALLD,CCDC69,KRT6C,SH3KBP1,KRT6A,KRT6B,LCP1,PAM,RHOU,RAP1GDS1,SLC16A1,SOX9,TACC1,TPM1,TPM4,NUAK2,ANTXR1,HOOK3,RANBP3,PHLDB2,TRIP10,HAUS8,BAG4,MTSS1	2.5e-05
GO:10977	negative regulation of neuron projection development	123	7	CARM1,DPYSL3,EPHA4,PPP3CA,SPOCK1,MAP4K4,RAPGEF2	3.6e-05
GO:30029	actin filament-based process	668	20	CDC42EP1,FMNL2,FRMD6,DPYSL3,DSP,PALLD,LCP1,MYO5A,PAM,RHOU,RAP1GDS1,STC1,TPM1,TPM4,NUAK2,ANTXR1,PHLDB2,TRIP10,BAG4,MTSS1	4.2e-05
GO:1676	long-chain fatty acid metabolic process	96	6	CYP2B6,ACSL1,MYO5A,PAM,PLA2G4A,PTGS2	5.2e-05
GO:46683	response to organophosphorus	127	7	CARM1,JUN,JUNB,PTGS2,STC1,CASP1,RAPGEF2	5.7e-05
GO:10632	regulation of epithelial cell migration	234	10	AKT3,DUSP10,AMOTL1,ANGPT1,ITGA2,JUN,PTGS2,SOX9,STC1,NRP2	6.4e-05
GO:30282	bone mineralization	98	6	MMP13,ENPP1,ANKH,PTGS2,BMP6,SOX9	6.8e-05
GO:6928	movement of cell or subcellular component	1866	41	AKT3,CDK6,AP3M2,DUSP10,FRMD6,SLC9B2,AMOTL1,DLX5,DPYSL3,DSP,EPHA4,EXT1,ALCAM,PALLD,ANGPT1,PTRF,SH3KBP1,ITGA1,ITGA2,ITGA5,JUN,ANOS1,LAMC2,LCP1,MYO5A,MYO10,ENAH,MYO5C,PTGS2,SLC16A1,SOX9,SPOCK1,STC1,TPM1,TPM4,SLC7A5,KLF7,NRP2,PHLDB2,BAG4,RAPGEF2	7e-05
GO:7154	cell communication	6090	102	AKT3,CDK6,FSTL3,TLR6,IFI30,ACAA2,CARM1,CTSC,MLLT11,CDC42EP1,DUSP10,CNTN1,SLC9B2,DGKK,E2F7,SIK1,AMOTL1,DLX5,ARID3A,DSP,EPHA4,EXT1,ALCAM,ACSL1,FOXL1,KIAA0922,HEY1,FYB,ARHGEF26,PYGO1,PCDHB5,GNAO1,GPR1,ANGPT1,GPR39,BLNK,SH3KBP1,IFI16,IL6ST,ITGA1,ITGA2,ITGA5,JUN,JUNB,ANOS1,LCP1,MAP3K1,ASNA1,ASNS,GADD45B,MYO5A,MYO10,ENPP1,CDK14,PAQR5,TMEM161A,BBS7,PPP3CA,STAP2,PRKAB2,TENM3,GABRQ,PCDHB14,PCDHB11,PCDHB9,…	7.4e-05
GO:16043	cellular component organization	5648	96	AKT3,CDH10,TLR6,ACAA2,CARM1,CTSC,MLLT11,CDC42EP1,SNX18,AHNAK2,FMNL2,FRMD6,CNTN1,NEK7,CCDC80,DLX5,DPYSL3,DSP,UNC13D,EPHA4,EXT1,ALCAM,SAMD9L,FARSA,BTBD3,PALLD,SIN3B,ARHGEF26,PYGO1,CCDC69,PCDHB5,GNAO1,ANGPT1,KRT6C,SH3KBP1,DNAJB1,ITGA1,ITGA2,ITGA5,JUN,ANOS1,KRT6A,KRT6B,LAMC2,LCP1,MMP13,MYO5A,MYO10,PAM,CPA4,ENPP1,FAM134B,MIER2,SAMD9,BBS7,PPP3CA,TENM3,ENAH,PCDHB14,PCDHB11,PCDHB9,KLK6,HEG1,RHOU,RAP1GDS1…	7.9e-05
GO:50768	negative regulation of neurogenesis	239	10	CARM1,DUSP10,DPYSL3,EPHA4,PPP3CA,SOX9,SPOCK1,HOOK3,MAP4K4,RAPGEF2	8.9e-05
GO:7165	signal transduction	5601	95	AKT3,CDK6,FSTL3,TLR6,IFI30,ACAA2,CARM1,CTSC,MLLT11,CDC42EP1,DUSP10,CNTN1,DGKK,E2F7,SIK1,AMOTL1,DLX5,ARID3A,EPHA4,EXT1,ALCAM,ACSL1,FOXL1,KIAA0922,HEY1,FYB,ARHGEF26,PYGO1,GNAO1,GPR1,ANGPT1,GPR39,BLNK,SH3KBP1,IFI16,IL6ST,ITGA1,ITGA2,ITGA5,JUN,JUNB,ANOS1,LCP1,MAP3K1,ASNA1,ASNS,GADD45B,MYO5A,MYO10,ENPP1,CDK14,PAQR5,TMEM161A,BBS7,PPP3CA,STAP2,PRKAB2,TENM3,GABRQ,KLK6,PTGS2,PLEKHG1,RHOU,RAP1GDS1,RASSF10,…	9.9e-05
GO:904	cell morphogenesis involved in differentiation	653	19	FRMD6,DLX5,UNC13D,EPHA4,EXT1,ALCAM,BTBD3,PALLD,ARHGEF26,SH3KBP1,ANOS1,PPP3CA,ENAH,HEG1,STC1,ANTXR1,KLF7,NRP2,RAPGEF2	0.00012
GO:45446	endothelial cell differentiation	103	6	HEY1,ARHGEF26,HEG1,BMP6,STC1,RAPGEF2	0.00013
GO:45785	positive regulation of cell adhesion	373	13	CDK6,FSTL3,DUSP10,CCDC80,UNC13D,ANGPT1,IL6ST,ITGA2,ITGA5,MYO10,TPM1,UTRN,BAG4	0.00014
GO:1903825	organic acid transmembrane transport	108	6	SLC6A14,EMB,SLC5A12,PRKAB2,SLC16A1,SLC7A5	0.00023
GO:1905039	carboxylic acid transmembrane transport	108	6	SLC6A14,EMB,SLC5A12,PRKAB2,SLC16A1,SLC7A5	0.00023
GO:30036	actin cytoskeleton organization	574	17	CDC42EP1,FMNL2,FRMD6,DPYSL3,PALLD,LCP1,PAM,RHOU,RAP1GDS1,TPM1,TPM4,NUAK2,ANTXR1,PHLDB2,TRIP10,BAG4,MTSS1	0.00023
GO:32270	positive regulation of cellular protein metabolic process	1400	32	TLR6,CTSC,WDFY2,CNTN1,EPHA4,ACSL1,MAPRE3,RNF144B,ANGPT1,IFI16,IL6ST,ITGA1,ITGA2,ITGA5,JUN,MAP3K1,GADD45B,BBS7,STAP2,PTGS2,BMP6,SOX9,TNFAIP3,C3,CASP1,ANTXR1,KSR1,ZNF622,AIM2,MAP4K4,BAG4,RAPGEF2	0.00023
GO:32612	interleukin-1 production	78	5	TLR6,IFI16,TNFAIP3,CASP1,AIM2	0.00024
GO:14074	response to purine-containing compound	143	7	CARM1,JUN,JUNB,PTGS2,STC1,CASP1,RAPGEF2	0.00026
GO:51961	negative regulation of nervous system development	257	10	CARM1,DUSP10,DPYSL3,EPHA4,PPP3CA,SOX9,SPOCK1,HOOK3,MAP4K4,RAPGEF2	0.00026
GO:1934	positive regulation of protein phosphorylation	896	23	TLR6,WDFY2,CNTN1,EPHA4,ACSL1,MAPRE3,ANGPT1,IL6ST,ITGA1,ITGA5,JUN,MAP3K1,GADD45B,STAP2,PTGS2,BMP6,SOX9,C3,KSR1,ZNF622,MAP4K4,BAG4,RAPGEF2	0.00028
GO:70268	cornification	110	6	DSP,KRT6C,KRT6A,KRT6B,SPRR1B,TGM5	0.00028
GO:7411	axon guidance	218	9	DLX5,EPHA4,EXT1,ALCAM,SH3KBP1,ANOS1,ENAH,KLF7,NRP2	0.00028
GO:6631	fatty acid metabolic process	345	12	ACAA2,AGPAT6,CYP2B6,ACSL1,MYO5A,PAM,PLA2G4A,PRKAB2,PTGS2,ELOVL4,C3,TECR	0.00029
GO:97485	neuron projection guidance	220	9	DLX5,EPHA4,EXT1,ALCAM,SH3KBP1,ANOS1,ENAH,KLF7,NRP2	0.00031
GO:48468	cell development	1914	40	CDK6,CARM1,DUSP10,FRMD6,CNTN1,SLC9B2,AGPAT6,DLX5,DPYSL3,UNC13D,EPHA4,EXT1,ALCAM,BTBD3,PALLD,ARHGEF26,PYGO1,GNAO1,SH3KBP1,IL6ST,ITGA1,JUN,ANOS1,PAQR5,PPP3CA,TENM3,ENAH,KLK6,HEG1,BMP6,SOX9,SPOCK1,STC1,TPM1,ANTXR1,HOOK3,KLF7,NRP2,MAP4K4,RAPGEF2	0.00034
GO:31589	cell-substrate adhesion	308	11	CDK6,CCDC80,UNC13D,ANGPT1,ITGA1,ITGA2,ITGA5,SPOCK1,UTRN,ANTXR1,PHLDB2	0.0004
GO:31345	negative regulation of cell projection organization	149	7	CARM1,DPYSL3,EPHA4,PPP3CA,SPOCK1,MAP4K4,RAPGEF2	0.00043
GO:45665	negative regulation of neuron differentiation	186	8	CARM1,DPYSL3,EPHA4,PPP3CA,SOX9,SPOCK1,MAP4K4,RAPGEF2	0.00043
GO:15718	monocarboxylic acid transport	150	7	EMB,SLC5A12,ACSL1,PLA2G4A,PRKAB2,SLC16A1,SLC16A4	0.00047
GO:48583	regulation of response to stimulus	3825	68	AKT3,CDK6,FSTL3,TLR6,ACAA2,CARM1,CTSC,MLLT11,DUSP10,SLC9B2,DLX5,UNC13D,EPHA4,FOXL1,KIAA0922,HEY1,FYB,ARHGEF26,HSPB8,ANGPT1,BLNK,SH3KBP1,DNAJB1,IFI16,IL6ST,ITGA1,ITGA2,ITGA5,JUN,MAP3K1,GADD45B,MYO5A,MYO10,ENPP1,CDK14,TMEM161A,FIGN,PPP3CA,STAP2,PRKAB2,KLK6,PTGS2,PLEKHG1,SLAMF7,RHOU,SERPINB4,SH3GL1,BMP6,SOX9,STC1,TGFB1I1,TNFAIP3,C3,UTRN,KAT6A,WLS,CASP1,KSR1,PHLDB2,ZNF622,OSMR,TRIP10,MVB12A,AIM2,MAP4…	0.00047
GO:50729	positive regulation of inflammatory response	116	6	TLR6,IL6ST,ITGA2,PTGS2,C3,OSMR	0.00051
GO:31175	neuron projection development	870	22	CARM1,CNTN1,DLX5,DPYSL3,EPHA4,EXT1,ALCAM,BTBD3,GNAO1,SH3KBP1,ITGA1,JUN,ANOS1,PPP3CA,TENM3,ENAH,KLK6,SPOCK1,KLF7,NRP2,MAP4K4,RAPGEF2	0.00053
GO:30030	cell projection organization	1394	31	CARM1,CDC42EP1,CNTN1,DLX5,DPYSL3,EPHA4,EXT1,ALCAM,BTBD3,ARHGEF26,GNAO1,SH3KBP1,ITGA1,ITGA2,JUN,ANOS1,MYO10,BBS7,PPP3CA,TENM3,ENAH,KLK6,SPOCK1,TPM1,KLF7,NRP2,HAUS8,MAP4K4,BAG4,RAPGEF2,MTSS1	0.00056
GO:45598	regulation of fat cell differentiation	117	6	CARM1,DUSP10,WDFY2,ENPP1,PTGS2,TGFB1I1	0.00056
GO:42327	positive regulation of phosphorylation	937	23	TLR6,WDFY2,CNTN1,EPHA4,ACSL1,MAPRE3,ANGPT1,IL6ST,ITGA1,ITGA5,JUN,MAP3K1,GADD45B,STAP2,PTGS2,BMP6,SOX9,C3,KSR1,ZNF622,MAP4K4,BAG4,RAPGEF2	0.00067
GO:7417	central nervous system development	882	22	AKT3,CDK6,DUSP10,CNTN1,SPATA5,DLX5,EPHA4,EXT1,BTBD3,GNAO1,HOXC10,IL6ST,PAM,BBS7,KLK6,SH3GL1,SOX9,SPOCK1,TACC1,WLS,HOOK3,RAPGEF2	0.00068
GO:10721	negative regulation of cell development	278	10	CARM1,DUSP10,DPYSL3,EPHA4,PPP3CA,SOX9,SPOCK1,HOOK3,MAP4K4,RAPGEF2	0.00074
GO:50789	regulation of biological process	10644	154	AKT3,CDK6,FSTL3,TLR6,IFI30,ACAA2,CARM1,CTSC,MLLT11,GLIPR1,CDC42EP1,DUSP10,FMNL2,WDFY2,FRMD6,ZNF57,CNTN1,SLC9B2,AGPAT6,DGKK,NEK7,E2F7,SIK1,CCDC80,AMOTL1,DLX5,DPYSL3,ARID3A,DSP,UNC13D,EPHA4,EXT1,ALCAM,ACSL1,BTBD3,MAPRE3,FOXL1,KIAA0922,SIN3B,HEY1,FYB,RNF144B,ARHGEF26,PYGO1,HSPB8,GNAO1,GPR1,ANGPT1,PTRF,ZIK1,GPR39,BLNK,SH3KBP1,HOXC10,DNAJB1,IFI16,IL6ST,ITGA1,ITGA2,ITGA5,JUN,JUNB,ANOS1,VGLL3,LAMC2,LCP1…	0.00074
GO:10562	positive regulation of phosphorus metabolic process	1001	24	TLR6,WDFY2,CNTN1,EPHA4,ACSL1,MAPRE3,ANGPT1,IL6ST,ITGA1,ITGA2,ITGA5,JUN,MAP3K1,GADD45B,STAP2,PTGS2,BMP6,SOX9,C3,KSR1,ZNF622,MAP4K4,BAG4,RAPGEF2	0.00077
GO:45937	positive regulation of phosphate metabolic process	1001	24	TLR6,WDFY2,CNTN1,EPHA4,ACSL1,MAPRE3,ANGPT1,IL6ST,ITGA1,ITGA2,ITGA5,JUN,MAP3K1,GADD45B,STAP2,PTGS2,BMP6,SOX9,C3,KSR1,ZNF622,MAP4K4,BAG4,RAPGEF2	0.00077
GO:3158	endothelium development	121	6	HEY1,ARHGEF26,HEG1,BMP6,STC1,RAPGEF2	0.0008
GO:30155	regulation of cell adhesion	619	17	CDK6,FSTL3,DUSP10,CCDC80,UNC13D,KIAA0922,ANGPT1,IL6ST,ITGA2,ITGA5,MYO10,SOX9,SPOCK1,TPM1,UTRN,PHLDB2,BAG4	0.00081
GO:30198	extracellular matrix organization	326	11	CCDC80,ITGA1,ITGA2,ITGA5,LAMC2,LCP1,MMP13,SOX9,COLGALT1,ANTXR1,PHLDB2	0.00086
GO:51247	positive regulation of protein metabolic process	1483	32	TLR6,CTSC,WDFY2,CNTN1,EPHA4,ACSL1,MAPRE3,RNF144B,ANGPT1,IFI16,IL6ST,ITGA1,ITGA2,ITGA5,JUN,MAP3K1,GADD45B,BBS7,STAP2,PTGS2,BMP6,SOX9,TNFAIP3,C3,CASP1,ANTXR1,KSR1,ZNF622,AIM2,MAP4K4,BAG4,RAPGEF2	0.00086
GO:50678	regulation of epithelial cell proliferation	327	11	AKT3,CDK6,DUSP10,DLX5,ANGPT1,JUN,BMP6,SOX9,TNFAIP3,NRP2,MTSS1	0.00089
GO:120036	plasma membrane bounded cell projection organization	1367	30	CARM1,CDC42EP1,CNTN1,DLX5,DPYSL3,EPHA4,EXT1,ALCAM,BTBD3,ARHGEF26,GNAO1,SH3KBP1,ITGA1,JUN,ANOS1,MYO10,BBS7,PPP3CA,TENM3,ENAH,KLK6,SPOCK1,TPM1,KLF7,NRP2,HAUS8,MAP4K4,BAG4,RAPGEF2,MTSS1	0.00094
GO:10631	epithelial cell migration	286	10	AKT3,DUSP10,AMOTL1,ANGPT1,ITGA2,JUN,PTGS2,SOX9,STC1,NRP2	0.0011
GO:90132	epithelium migration	288	10	AKT3,DUSP10,AMOTL1,ANGPT1,ITGA2,JUN,PTGS2,SOX9,STC1,NRP2	0.0011
GO:71496	cellular response to external stimulus	289	10	IFI16,ITGA2,JUN,MAP3K1,ASNS,PTGS2,BMP6,SOX9,NUAK2,CASP1	0.0012
GO:7399	nervous system development	2143	42	AKT3,CDK6,CARM1,DUSP10,CNTN1,SPATA5,DLX5,DPYSL3,EPHA4,EXT1,ALCAM,BTBD3,PCDHB5,GNAO1,SH3KBP1,HOXC10,IL6ST,ITGA1,JUN,ANOS1,MYO5A,PAM,BBS7,PPP3CA,TENM3,ENAH,PCDHB14,PCDHB11,PCDHB9,KLK6,SH3GL1,BMP6,SOX9,SPOCK1,TACC1,WLS,SLC7A5,HOOK3,KLF7,NRP2,MAP4K4,RAPGEF2	0.0012
GO:1889	liver development	127	6	E2F7,ITGA2,JUN,ASNS,SOX9,TNFAIP3	0.0013
GO:7156	homophilic cell adhesion via plasma membrane adhesion molecules	127	6	CDH10,PCDHB5,TENM3,PCDHB14,PCDHB11,PCDHB9	0.0013
GO:51336	regulation of hydrolase activity	1152	26	CDC42EP1,SNX18,EPHA4,GNAO1,DNAJB1,IFI16,ITGA1,ITGA2,JUN,ANOS1,SERPINB13,PTGS2,PPP4R4,RAP1GDS1,SERPINB4,SPOCK1,TPM1,C3,CASP1,ANTXR1,RANBP3,SERPINB7,TRIP10,AIM2,BAG4,RAPGEF2	0.0014
GO:51716	cellular response to stimulus	6818	106	AKT3,CDK6,FSTL3,TLR6,IFI30,ACAA2,CARM1,CTSC,MLLT11,CDC42EP1,DUSP10,CNTN1,SLC9B2,DGKK,E2F7,SIK1,AMOTL1,CYP2B6,DLX5,DPYSL3,ARID3A,EPHA4,EXT1,ALCAM,ACSL1,FOXL1,KIAA0922,HEY1,FYB,ARHGEF26,PYGO1,HSPB8,GNAO1,GPR1,ANGPT1,GPR39,BLNK,SH3KBP1,DNAJB1,IFI16,IL6ST,ITGA1,ITGA2,ITGA5,JUN,JUNB,ANOS1,LCP1,MAP3K1,ASNA1,ASNS,GADD45B,MYO5A,MYO10,GPX8,ENPP1,CDK14,PLA2G4A,PAQR5,TMEM161A,FIGN,BBS7,PPP3CA,STAP2,PRKAB2,T…	0.0014
GO:7166	cell surface receptor signaling pathway	2692	50	FSTL3,IFI30,MLLT11,CNTN1,AMOTL1,DLX5,EPHA4,ACSL1,FOXL1,KIAA0922,HEY1,FYB,PYGO1,GNAO1,ANGPT1,BLNK,SH3KBP1,IL6ST,ITGA1,ITGA2,ITGA5,JUN,JUNB,ANOS1,LCP1,MAP3K1,MYO10,ENPP1,CDK14,BBS7,PPP3CA,PTGS2,RHOU,SH3GL1,PORCN,BMP6,SOX9,TGFB1I1,TNFAIP3,WLS,CASP1,NRP2,OSMR,MVB12A,AIM2,HOMER2,BAG4,RAPGEF2,CDA,MTSS1	0.0014
GO:98742	cell-cell adhesion via plasma-membrane adhesion molecules	206	8	CDH10,ALCAM,PCDHB5,ITGA5,TENM3,PCDHB14,PCDHB11,PCDHB9	0.0014
GO:90130	tissue migration	294	10	AKT3,DUSP10,AMOTL1,ANGPT1,ITGA2,JUN,PTGS2,SOX9,STC1,NRP2	0.0015
GO:31214	biomineral tissue development	130	6	MMP13,ENPP1,ANKH,PTGS2,BMP6,SOX9	0.0016
GO:50794	regulation of cellular process	10007	145	AKT3,CDK6,FSTL3,TLR6,IFI30,ACAA2,CARM1,CTSC,MLLT11,CDC42EP1,DUSP10,FMNL2,WDFY2,FRMD6,ZNF57,CNTN1,SLC9B2,DGKK,NEK7,E2F7,SIK1,AMOTL1,DLX5,DPYSL3,ARID3A,DSP,UNC13D,EPHA4,EXT1,ALCAM,ACSL1,MAPRE3,FOXL1,KIAA0922,SIN3B,HEY1,FYB,RNF144B,ARHGEF26,PYGO1,HSPB8,GNAO1,GPR1,ANGPT1,PTRF,ZIK1,GPR39,BLNK,SH3KBP1,HOXC10,DNAJB1,IFI16,IL6ST,ITGA1,ITGA2,ITGA5,JUN,JUNB,ANOS1,VGLL3,LAMC2,LCP1,MAP3K1,ASNA1,ASNS,ZNF506,G…	0.0016
GO:51173	positive regulation of nitrogen compound metabolic process	2710	50	FSTL3,TLR6,CARM1,CTSC,MLLT11,WDFY2,CNTN1,NEK7,E2F7,DLX5,ARID3A,EPHA4,ACSL1,MAPRE3,HEY1,RNF144B,PYGO1,ANGPT1,HOXC10,IFI16,IL6ST,ITGA1,ITGA2,ITGA5,JUN,JUNB,MAP3K1,GADD45B,TMEM161A,BBS7,PPP3CA,STAP2,PTGS2,MKL1,BMP6,SOX9,TGFB1I1,TNFAIP3,C3,KAT6A,CASP1,ANTXR1,KLF7,KSR1,ZNF622,NAF1,AIM2,MAP4K4,BAG4,RAPGEF2	0.0016
GO:61008	hepaticobiliary system development	130	6	E2F7,ITGA2,JUN,ASNS,SOX9,TNFAIP3	0.0016
GO:48699	generation of neurons	1349	29	CDK6,CARM1,DUSP10,CNTN1,DLX5,DPYSL3,EPHA4,EXT1,ALCAM,BTBD3,GNAO1,SH3KBP1,HOXC10,IL6ST,ITGA1,JUN,ANOS1,PPP3CA,TENM3,ENAH,KLK6,BMP6,SOX9,SPOCK1,HOOK3,KLF7,NRP2,MAP4K4,RAPGEF2	0.0018
GO:30048	actin filament-based movement	132	6	FRMD6,DSP,MYO5A,STC1,TPM1,TPM4	0.0019
GO:35556	intracellular signal transduction	2590	48	AKT3,TLR6,CARM1,MLLT11,CDC42EP1,DUSP10,DGKK,E2F7,SIK1,AMOTL1,ARID3A,EPHA4,FYB,ARHGEF26,ANGPT1,BLNK,IFI16,IL6ST,ITGA1,JUN,LCP1,MAP3K1,GADD45B,MYO5A,TMEM161A,PPP3CA,STAP2,PRKAB2,PTGS2,PLEKHG1,RHOU,RAP1GDS1,BMP6,STK33,SOX9,TNFAIP3,ZMAT4,KAT6A,WLS,NUAK2,CASP1,KSR1,ZNF622,TRIP10,MAP4K4,HOMER2,BAG4,RAPGEF2	0.0019
GO:51591	response to cAMP	96	5	CARM1,JUN,JUNB,STC1,RAPGEF2	0.0019
GO:52547	regulation of peptidase activity	395	12	EPHA4,IFI16,ANOS1,SERPINB13,PTGS2,SERPINB4,SPOCK1,C3,CASP1,ANTXR1,SERPINB7,AIM2	0.0019
GO:8219	cell death	2061	40	TLR6,ACAA2,CTSC,MLLT11,SIK1,DSP,RNF144B,ARHGEF26,ANGPT1,KRT6C,SH3KBP1,IFI16,IL6ST,ITGA1,ITGA5,JUN,JUNB,KRT6A,KRT6B,MAP3K1,ASNS,GADD45B,SERPINB13,FAM134B,TMEM161A,KLK6,PTGS2,BMP6,SOX9,SPRR1B,TNFAIP3,ZMAT4,NUAK2,CASP1,ZNF622,TGM5,AIM2,MAP4K4,BAG4,RAPGEF2	0.002
GO:50679	positive regulation of epithelial cell proliferation	175	7	AKT3,DLX5,JUN,BMP6,SOX9,TNFAIP3,NRP2	0.0024
GO:90257	regulation of muscle system process	217	8	DSP,IL6ST,ITGA2,PPP3CA,PTGS2,STC1,TPM1,UTRN	0.0024
GO:6606	protein import into nucleus	136	6	FYB,ANGPT1,TNPO2,PPP3CA,PTGS2,RANBP3	0.0025
GO:72359	circulatory system development	1009	23	AKT3,E2F7,SIK1,DSP,FOXL1,HEY1,ANGPT1,ITGA5,JUN,JUNB,PAM,BBS7,PTGS2,HEG1,STRA6,SOX9,TNFAIP3,TPM1,C3,ANTXR1,SERPINB7,NRP2,RAPGEF2	0.0025
GO:1822	kidney development	263	9	FSTL3,EPHA4,PYGO1,ANGPT1,STRA6,BMP6,SOX9,SERPINB7,MTSS1	0.0027
GO:98656	anion transmembrane transport	264	9	SLC6A14,EMB,SLC5A12,PRKAB2,GABRQ,ANKH,SLC16A1,SLC7A5,CLCA2	0.0028
GO:48729	tissue morphogenesis	622	16	DSP,EPHA4,FOXL1,HEY1,ITGA2,ITGA5,LCP1,BBS7,HEG1,SOX9,STC1,TGFB1I1,TPM1,WLS,PHLDB2,MTSS1	0.0031
GO:2000147	positive regulation of cell motility	463	13	AKT3,AMOTL1,ANGPT1,PTRF,ITGA2,ITGA5,JUN,LAMC2,PTGS2,SOX9,NRP2,BAG4,RAPGEF2	0.0032
GO:60348	bone development	180	7	CARM1,SLC9B2,DLX5,MMP13,BMP6,SOX9,STC1	0.0032
GO:10595	positive regulation of endothelial cell migration	103	5	AKT3,AMOTL1,ANGPT1,PTGS2,NRP2	0.0034
GO:10951	negative regulation of endopeptidase activity	224	8	IFI16,ANOS1,SERPINB13,PTGS2,SERPINB4,SPOCK1,C3,SERPINB7	0.0034
GO:32787	monocarboxylic acid metabolic process	571	15	ACAA2,AGPAT6,CYP2B6,ACSL1,PGM2L1,ASNS,MYO5A,PAM,PLA2G4A,PRKAB2,PTGS2,SLC16A1,ELOVL4,C3,TECR	0.0034
GO:51130	positive regulation of cellular component organization	1149	25	TLR6,MLLT11,CDC42EP1,CNTN1,NEK7,DPYSL3,UNC13D,EPHA4,ANGPT1,ITGA2,JUN,LCP1,PPP3CA,TENM3,RHOU,SOX9,TPM1,C3,COLGALT1,RANBP3,PHLDB2,NAF1,AIM2,BAG4,RAPGEF2	0.0034
GO:48518	positive regulation of biological process	5270	84	AKT3,CDK6,FSTL3,TLR6,CARM1,CTSC,MLLT11,CDC42EP1,DUSP10,WDFY2,CNTN1,SLC9B2,NEK7,E2F7,SIK1,CCDC80,AMOTL1,DLX5,DPYSL3,ARID3A,UNC13D,EPHA4,ACSL1,MAPRE3,HEY1,FYB,RNF144B,ARHGEF26,PYGO1,ANGPT1,PTRF,BLNK,HOXC10,IFI16,IL6ST,ITGA1,ITGA2,ITGA5,JUN,JUNB,LAMC2,LCP1,MAP3K1,ASNS,GADD45B,MYO10,TMEM161A,BBS7,PPP3CA,STAP2,TENM3,KLK6,PTGS2,HEG1,MKL1,RHOU,STRA6,BMP6,SOX9,STC1,TGFB1I1,TNFAIP3,TPM1,C3,UTRN,COLGALT1,K…	0.0036
GO:51345	positive regulation of hydrolase activity	686	17	CDC42EP1,SNX18,EPHA4,GNAO1,DNAJB1,IFI16,ITGA1,ITGA2,JUN,RAP1GDS1,TPM1,CASP1,ANTXR1,RANBP3,TRIP10,AIM2,RAPGEF2	0.0037
GO:52548	regulation of endopeptidase activity	368	11	EPHA4,IFI16,ANOS1,SERPINB13,PTGS2,SERPINB4,SPOCK1,C3,CASP1,SERPINB7,AIM2	0.0038
GO:10810	regulation of cell-substrate adhesion	184	7	CDK6,CCDC80,UNC13D,ITGA5,SPOCK1,UTRN,PHLDB2	0.0039
GO:10811	positive regulation of cell-substrate adhesion	105	5	CDK6,CCDC80,UNC13D,ITGA5,UTRN	0.004
GO:43085	positive regulation of catalytic activity	1284	27	TLR6,CDC42EP1,SNX18,NEK7,EPHA4,ACSL1,MAPRE3,GNAO1,ANGPT1,DNAJB1,IFI16,ITGA1,ITGA2,JUN,MAP3K1,GADD45B,RAP1GDS1,TPM1,CASP1,ANTXR1,RANBP3,ZNF622,NAF1,TRIP10,AIM2,MAP4K4,RAPGEF2	0.004
GO:6820	anion transport	580	15	SLC6A14,EMB,SLC5A12,ACSL1,ASNA1,ENPP1,PLA2G4A,PRKAB2,GABRQ,ANKH,SLC16A1,STC1,SLC7A5,SLC16A4,CLCA2	0.0041
GO:51272	positive regulation of cellular component movement	474	13	AKT3,AMOTL1,ANGPT1,PTRF,ITGA2,ITGA5,JUN,LAMC2,PTGS2,SOX9,NRP2,BAG4,RAPGEF2	0.0042
GO:3012	muscle system process	424	12	DSP,GNAO1,IL6ST,ITGA1,ITGA2,PPP3CA,PTGS2,RAP1GDS1,STC1,TPM1,TPM4,UTRN	0.0044
GO:31325	positive regulation of cellular metabolic process	2820	50	FSTL3,TLR6,CARM1,CTSC,MLLT11,WDFY2,CNTN1,NEK7,E2F7,DLX5,ARID3A,EPHA4,ACSL1,MAPRE3,HEY1,RNF144B,PYGO1,ANGPT1,HOXC10,IFI16,IL6ST,ITGA1,ITGA2,ITGA5,JUN,JUNB,MAP3K1,GADD45B,TMEM161A,BBS7,PPP3CA,STAP2,PTGS2,MKL1,BMP6,SOX9,TGFB1I1,TNFAIP3,C3,KAT6A,CASP1,ANTXR1,KLF7,KSR1,ZNF622,NAF1,AIM2,MAP4K4,BAG4,RAPGEF2	0.0044
GO:48522	positive regulation of cellular process	4702	76	AKT3,CDK6,FSTL3,TLR6,CARM1,CTSC,MLLT11,CDC42EP1,DUSP10,WDFY2,CNTN1,SLC9B2,NEK7,E2F7,SIK1,AMOTL1,DLX5,DPYSL3,ARID3A,UNC13D,EPHA4,ACSL1,MAPRE3,HEY1,RNF144B,ARHGEF26,PYGO1,ANGPT1,PTRF,BLNK,HOXC10,IFI16,IL6ST,ITGA1,ITGA2,ITGA5,JUN,JUNB,LAMC2,LCP1,MAP3K1,ASNS,GADD45B,TMEM161A,BBS7,PPP3CA,STAP2,TENM3,KLK6,PTGS2,MKL1,RHOU,BMP6,SOX9,TGFB1I1,TNFAIP3,TPM1,C3,COLGALT1,KAT6A,WLS,CASP1,ANTXR1,RANBP3,KLF7,SERP…	0.0044
GO:12501	programmed cell death	1939	37	ACAA2,CTSC,MLLT11,SIK1,DSP,RNF144B,ARHGEF26,ANGPT1,KRT6C,SH3KBP1,IFI16,IL6ST,ITGA1,ITGA5,JUN,KRT6A,KRT6B,MAP3K1,ASNS,GADD45B,SERPINB13,FAM134B,TMEM161A,PTGS2,BMP6,SOX9,SPRR1B,TNFAIP3,ZMAT4,NUAK2,CASP1,ZNF622,TGM5,AIM2,MAP4K4,BAG4,RAPGEF2	0.0045
GO:1667	ameboidal-type cell migration	374	11	AKT3,DUSP10,AMOTL1,ANGPT1,ITGA2,JUN,PTGS2,SOX9,STC1,NRP2,BAG4	0.0045
GO:2000145	regulation of cell motility	810	19	AKT3,CDK6,DUSP10,AMOTL1,DPYSL3,ANGPT1,PTRF,ITGA2,ITGA5,JUN,LAMC2,PTGS2,SOX9,STC1,TPM1,NRP2,PHLDB2,BAG4,RAPGEF2	0.0045
GO:50793	regulation of developmental process	2345	43	AKT3,CDK6,FSTL3,CARM1,CDC42EP1,DUSP10,FMNL2,WDFY2,CNTN1,SLC9B2,AGPAT6,SIK1,DPYSL3,UNC13D,EPHA4,KIAA0922,HEY1,SH3KBP1,IL6ST,ITGA5,JUN,JUNB,MYO10,ENPP1,SERPINB13,PPP3CA,TENM3,ANKH,KLK6,PTGS2,RHOU,BMP6,SOX9,SPOCK1,TGFB1I1,TNFAIP3,TPM1,C3,HOOK3,SERPINB7,PHLDB2,MAP4K4,RAPGEF2	0.0047
GO:3007	heart morphogenesis	232	8	DSP,HEY1,JUN,BBS7,HEG1,SOX9,TPM1,NRP2	0.0048
GO:48666	neuron development	991	22	CARM1,CNTN1,DLX5,DPYSL3,EPHA4,EXT1,ALCAM,BTBD3,GNAO1,SH3KBP1,ITGA1,JUN,ANOS1,PPP3CA,TENM3,ENAH,KLK6,SPOCK1,KLF7,NRP2,MAP4K4,RAPGEF2	0.0048
GO:72001	renal system development	279	9	FSTL3,EPHA4,PYGO1,ANGPT1,STRA6,BMP6,SOX9,SERPINB7,MTSS1	0.0049
GO:10604	positive regulation of macromolecule metabolic process	2839	50	FSTL3,TLR6,CARM1,CTSC,MLLT11,WDFY2,CNTN1,NEK7,E2F7,DLX5,ARID3A,EPHA4,ACSL1,MAPRE3,HEY1,RNF144B,PYGO1,ANGPT1,HOXC10,IFI16,IL6ST,ITGA1,ITGA2,ITGA5,JUN,JUNB,MAP3K1,GADD45B,TMEM161A,BBS7,PPP3CA,STAP2,PTGS2,MKL1,BMP6,SOX9,TGFB1I1,TNFAIP3,C3,KAT6A,CASP1,ANTXR1,KLF7,KSR1,ZNF622,NAF1,AIM2,MAP4K4,BAG4,RAPGEF2	0.0051
GO:43062	extracellular structure organization	378	11	CCDC80,ITGA1,ITGA2,ITGA5,LAMC2,LCP1,MMP13,SOX9,COLGALT1,ANTXR1,PHLDB2	0.0051
GO:50673	epithelial cell proliferation	378	11	AKT3,CDK6,DUSP10,DLX5,ANGPT1,JUN,BMP6,SOX9,TNFAIP3,NRP2,MTSS1	0.0051
GO:1932	regulation of protein phosphorylation	1309	27	CDK6,TLR6,DUSP10,WDFY2,CNTN1,EPHA4,ACSL1,MAPRE3,ANGPT1,IL6ST,ITGA1,ITGA5,JUN,MAP3K1,GADD45B,ENPP1,STAP2,PTGS2,BMP6,SOX9,TNFAIP3,C3,KSR1,ZNF622,MAP4K4,BAG4,RAPGEF2	0.0055
GO:10466	negative regulation of peptidase activity	236	8	IFI16,ANOS1,SERPINB13,PTGS2,SERPINB4,SPOCK1,C3,SERPINB7	0.0056
GO:51270	regulation of cellular component movement	883	20	AKT3,CDK6,DUSP10,AMOTL1,DPYSL3,DSP,ANGPT1,PTRF,ITGA2,ITGA5,JUN,LAMC2,PTGS2,SOX9,STC1,TPM1,NRP2,PHLDB2,BAG4,RAPGEF2	0.0058
GO:70252	actin-mediated cell contraction	110	5	FRMD6,DSP,STC1,TPM1,TPM4	0.0058
GO:6468	protein phosphorylation	1832	35	AKT3,CDK6,TLR6,DUSP10,WDFY2,CNTN1,NEK7,SIK1,EPHA4,ACSL1,MAPRE3,FYB,ANGPT1,IL6ST,ITGA1,ITGA5,JUN,MAP3K1,GADD45B,ENPP1,CDK14,STAP2,PRKAB2,PTGS2,BMP6,STK33,SOX9,TNFAIP3,C3,NUAK2,KSR1,ZNF622,MAP4K4,BAG4,RAPGEF2	0.0059
GO:50790	regulation of catalytic activity	2100	39	CDK6,TLR6,CDC42EP1,DUSP10,SNX18,NEK7,EPHA4,ACSL1,MAPRE3,GNAO1,ANGPT1,DNAJB1,IFI16,ITGA1,ITGA2,JUN,ANOS1,MAP3K1,GADD45B,SERPINB13,PTGS2,PPP4R4,RAP1GDS1,SERPINB4,SPOCK1,TNFAIP3,TPM1,C3,CASP1,ANTXR1,RANBP3,SERPINB7,ZNF622,NAF1,TRIP10,AIM2,MAP4K4,BAG4,RAPGEF2	0.006
GO:22008	neurogenesis	1444	29	CDK6,CARM1,DUSP10,CNTN1,DLX5,DPYSL3,EPHA4,EXT1,ALCAM,BTBD3,GNAO1,SH3KBP1,HOXC10,IL6ST,ITGA1,JUN,ANOS1,PPP3CA,TENM3,ENAH,KLK6,BMP6,SOX9,SPOCK1,HOOK3,KLF7,NRP2,MAP4K4,RAPGEF2	0.0061
GO:40017	positive regulation of locomotion	492	13	AKT3,AMOTL1,ANGPT1,PTRF,ITGA2,ITGA5,JUN,LAMC2,PTGS2,SOX9,NRP2,BAG4,RAPGEF2	0.0065
GO:51240	positive regulation of multicellular organismal process	1513	30	AKT3,TLR6,DUSP10,CNTN1,SLC9B2,AMOTL1,DPYSL3,EPHA4,ANGPT1,IFI16,IL6ST,ITGA2,ITGA5,JUN,PPP3CA,TENM3,PTGS2,HEG1,BMP6,SOX9,TGFB1I1,TNFAIP3,TPM1,C3,CASP1,SERPINB7,NRP2,PHLDB2,AIM2,RAPGEF2	0.0065
GO:9605	response to external stimulus	2042	38	CDK6,TLR6,DUSP10,SIK1,DLX5,UNC13D,EPHA4,EXT1,ALCAM,ACSL1,ANGPT1,SH3KBP1,IFI16,IL6ST,ITGA1,ITGA2,JUN,JUNB,ANOS1,MAP3K1,ASNS,ENAH,PTGS2,STRA6,BMP6,SLC16A1,SOX9,STC1,ELOVL4,TNFAIP3,C3,NUAK2,CASP1,KLF7,NRP2,PHLDB2,OSMR,AIM2	0.0065
GO:34504	protein localization to nucleus	240	8	FYB,PYGO1,ANGPT1,TNPO2,PPP3CA,PTGS2,SOX9,RANBP3	0.0066
GO:6639	acylglycerol metabolic process	112	5	AGPAT6,DGKK,SIK1,ACSL1,C3	0.0066
GO:51098	regulation of binding	337	10	CARM1,EPHA4,MAPRE3,HEY1,ANGPT1,IFI16,ITGA2,JUN,PPP3CA,RAPGEF2	0.0067
GO:6638	neutral lipid metabolic process	113	5	AGPAT6,DGKK,SIK1,ACSL1,C3	0.0071
GO:31401	positive regulation of protein modification process	1081	23	TLR6,WDFY2,CNTN1,EPHA4,ACSL1,MAPRE3,ANGPT1,IL6ST,ITGA1,ITGA5,JUN,MAP3K1,GADD45B,STAP2,PTGS2,BMP6,SOX9,C3,KSR1,ZNF622,MAP4K4,BAG4,RAPGEF2	0.0074
GO:51170	import into nucleus	154	6	FYB,ANGPT1,TNPO2,PPP3CA,PTGS2,RANBP3	0.0074
GO:51239	regulation of multicellular organismal process	2745	48	AKT3,CDK6,FSTL3,TLR6,CARM1,DUSP10,CNTN1,SLC9B2,AGPAT6,AMOTL1,DPYSL3,DSP,EPHA4,KIAA0922,HEY1,GNAO1,ANGPT1,IFI16,IL6ST,ITGA2,ITGA5,JUN,ENPP1,SERPINB13,PPP3CA,TENM3,ANKH,KLK6,PTGS2,HEG1,SH3GL1,BMP6,SOX9,SPOCK1,STC1,TGFB1I1,TNFAIP3,TPM1,C3,UTRN,CASP1,HOOK3,SERPINB7,NRP2,PHLDB2,AIM2,MAP4K4,RAPGEF2	0.0075
GO:1568	blood vessel development	667	16	AKT3,E2F7,HEY1,ANGPT1,ITGA5,JUN,JUNB,PTGS2,HEG1,STRA6,TNFAIP3,C3,ANTXR1,SERPINB7,NRP2,RAPGEF2	0.0078
GO:3205	cardiac chamber development	155	6	DSP,HEY1,HEG1,STRA6,TPM1,NRP2	0.0078
GO:6936	muscle contraction	342	10	DSP,GNAO1,ITGA1,ITGA2,PTGS2,RAP1GDS1,STC1,TPM1,TPM4,UTRN	0.0078
GO:30335	positive regulation of cell migration	448	12	AKT3,AMOTL1,ANGPT1,ITGA2,ITGA5,JUN,LAMC2,PTGS2,SOX9,NRP2,BAG4,RAPGEF2	0.0082
GO:43588	skin development	395	11	DSP,PALLD,KRT6C,ITGA2,KRT6A,KRT6B,MYO5A,SERPINB13,SOX9,SPRR1B,TGM5	0.0082
GO:15849	organic acid transport	295	9	SLC6A14,EMB,SLC5A12,ACSL1,PLA2G4A,PRKAB2,SLC16A1,SLC7A5,SLC16A4	0.0085
GO:46942	carboxylic acid transport	295	9	SLC6A14,EMB,SLC5A12,ACSL1,PLA2G4A,PRKAB2,SLC16A1,SLC7A5,SLC16A4	0.0085
GO:9966	regulation of signal transduction	2975	51	AKT3,FSTL3,TLR6,ACAA2,CARM1,CTSC,MLLT11,DUSP10,DLX5,EPHA4,FOXL1,KIAA0922,HEY1,ARHGEF26,ANGPT1,BLNK,SH3KBP1,IL6ST,ITGA1,ITGA5,JUN,MAP3K1,GADD45B,MYO5A,ENPP1,CDK14,TMEM161A,STAP2,PRKAB2,KLK6,PTGS2,PLEKHG1,RHOU,SH3GL1,BMP6,SOX9,STC1,TGFB1I1,TNFAIP3,C3,KAT6A,WLS,CASP1,KSR1,ZNF622,TRIP10,MVB12A,MAP4K4,HOMER2,BAG4,RAPGEF2	0.0086
GO:10646	regulation of cell communication	3268	55	AKT3,FSTL3,TLR6,ACAA2,CARM1,CTSC,MLLT11,DUSP10,SLC9B2,DLX5,EPHA4,FOXL1,KIAA0922,HEY1,ARHGEF26,ANGPT1,BLNK,SH3KBP1,IL6ST,ITGA1,ITGA2,ITGA5,JUN,MAP3K1,GADD45B,MYO5A,ENPP1,CDK14,TMEM161A,PPP3CA,STAP2,PRKAB2,KLK6,PTGS2,PLEKHG1,RHOU,SH3GL1,BMP6,SLC16A1,SOX9,STC1,TGFB1I1,TNFAIP3,C3,KAT6A,WLS,CASP1,KSR1,ZNF622,TRIP10,MVB12A,MAP4K4,HOMER2,BAG4,RAPGEF2	0.0091
GO:30182	neuron differentiation	1223	25	CARM1,CNTN1,DLX5,DPYSL3,EPHA4,EXT1,ALCAM,BTBD3,GNAO1,SH3KBP1,HOXC10,ITGA1,JUN,ANOS1,PPP3CA,TENM3,ENAH,KLK6,BMP6,SOX9,SPOCK1,KLF7,NRP2,MAP4K4,RAPGEF2	0.0092
GO:32879	regulation of localization	2494	44	AKT3,CDK6,TLR6,ACAA2,DUSP10,CNTN1,SLC9B2,SIK1,AMOTL1,DPYSL3,DSP,UNC13D,GNAO1,ANGPT1,PTRF,ITGA2,ITGA5,JUN,LAMC2,LCP1,MYO5A,PAM,ENPP1,PPP3CA,PTGS2,RHOU,SH3GL1,BMP6,SLC16A1,SOX9,STC1,TPM1,C3,UTRN,SLC30A4,WLS,CASP1,NRP2,PHLDB2,NAF1,AIM2,MAP4K4,BAG4,RAPGEF2	0.0094
GO:51128	regulation of cellular component organization	2220	40	TLR6,ACAA2,CARM1,MLLT11,CDC42EP1,FMNL2,CNTN1,NEK7,DPYSL3,UNC13D,EPHA4,ANGPT1,SH3KBP1,DNAJB1,ITGA2,JUN,LCP1,MYO5A,MYO10,PAM,ENPP1,PPP3CA,TENM3,KLK6,RHOU,SH3GL1,SOX9,SPOCK1,TPM1,C3,COLGALT1,ANTXR1,RANBP3,PHLDB2,NAF1,AIM2,MAP4K4,BAG4,RAPGEF2,CDA	0.0096
GO:45444	fat cell differentiation	204	7	CARM1,DUSP10,WDFY2,ENPP1,BBS7,PTGS2,TGFB1I1	0.0098
GO:1655	urogenital system development	314	9	FSTL3,EPHA4,PYGO1,ANGPT1,STRA6,BMP6,SOX9,SERPINB7,MTSS1	0.01
GO:1944	vasculature development	691	16	AKT3,E2F7,HEY1,ANGPT1,ITGA5,JUN,JUNB,PTGS2,HEG1,STRA6,TNFAIP3,C3,ANTXR1,SERPINB7,NRP2,RAPGEF2	0.01
GO:23051	regulation of signaling	3313	55	AKT3,FSTL3,TLR6,ACAA2,CARM1,CTSC,MLLT11,DUSP10,SLC9B2,DLX5,EPHA4,FOXL1,KIAA0922,HEY1,ARHGEF26,ANGPT1,BLNK,SH3KBP1,IL6ST,ITGA1,ITGA2,ITGA5,JUN,MAP3K1,GADD45B,MYO5A,ENPP1,CDK14,TMEM161A,PPP3CA,STAP2,PRKAB2,KLK6,PTGS2,PLEKHG1,RHOU,SH3GL1,BMP6,SLC16A1,SOX9,STC1,TGFB1I1,TNFAIP3,C3,KAT6A,WLS,CASP1,KSR1,ZNF622,TRIP10,MVB12A,MAP4K4,HOMER2,BAG4,RAPGEF2	0.01
GO:30162	regulation of proteolysis	689	16	CTSC,EPHA4,BTBD3,RNF144B,IFI16,ANOS1,SERPINB13,BBS7,PTGS2,SERPINB4,SPOCK1,C3,CASP1,ANTXR1,SERPINB7,AIM2	0.01
GO:30334	regulation of cell migration	762	17	AKT3,DUSP10,AMOTL1,DPYSL3,ANGPT1,ITGA2,ITGA5,JUN,LAMC2,PTGS2,SOX9,STC1,TPM1,NRP2,PHLDB2,BAG4,RAPGEF2	0.01
GO:3206	cardiac chamber morphogenesis	122	5	DSP,HEY1,HEG1,TPM1,NRP2	0.01
GO:3231	cardiac ventricle development	119	5	DSP,HEY1,HEG1,STRA6,TPM1	0.01
GO:34330	cell junction organization	255	8	CDH10,DSP,ITGA2,ITGA5,LAMC2,HEG1,PHLDB2,RAPGEF2	0.01
GO:35239	tube morphogenesis	817	18	AKT3,E2F7,EPHA4,HEY1,ANGPT1,ITGA5,JUN,JUNB,BBS7,PTGS2,HEG1,STRA6,SOX9,TNFAIP3,C3,NRP2,RAPGEF2,MTSS1	0.01
GO:35270	endocrine system development	122	5	CDK6,FSTL3,STRA6,BMP6,SOX9	0.01
GO:40012	regulation of locomotion	875	19	AKT3,CDK6,DUSP10,AMOTL1,DPYSL3,ANGPT1,PTRF,ITGA2,ITGA5,JUN,LAMC2,PTGS2,SOX9,STC1,TPM1,NRP2,PHLDB2,BAG4,RAPGEF2	0.01
GO:44267	cellular protein metabolic process	4846	76	AKT3,CDK6,FSTL3,TLR6,CARM1,CTSC,DUSP10,WDFY2,CNTN1,NEK7,SIK1,DSP,EPHA4,EXT1,ACSL1,FARSA,BTBD3,MAPRE3,SIN3B,FYB,RNF144B,QPCT,ANGPT1,EOGT,IFI16,IL6ST,ITGA1,ITGA2,ITGA5,JUN,ANOS1,MAP3K1,MMP13,MOCS2,GADD45B,PAM,CPA4,ENPP1,CDK14,SERPINB13,DHX29,MIER2,OTUD4,BBS7,PPP3CA,STAP2,PRKAB2,PTGS2,PPP4R4,SERPINB4,ST6GAL1,PORCN,BMP6,STK33,SOX9,SPOCK1,SPRR1B,TGFB1I1,TNFAIP3,C3,KAT6A,NUAK2,CASP1,ANTXR1,RANBP3,EIF3G…	0.01
GO:45596	negative regulation of cell differentiation	626	15	CDK6,FSTL3,CARM1,DUSP10,DPYSL3,EPHA4,KIAA0922,ENPP1,PPP3CA,SOX9,SPOCK1,TGFB1I1,HOOK3,MAP4K4,RAPGEF2	0.01
GO:46328	regulation of JNK cascade	160	6	TLR6,DUSP10,EPHA4,GADD45B,ZNF622,MAP4K4	0.01
GO:48584	positive regulation of response to stimulus	2051	37	AKT3,TLR6,CTSC,MLLT11,DLX5,EPHA4,FYB,ANGPT1,BLNK,IFI16,IL6ST,ITGA1,ITGA2,ITGA5,JUN,MAP3K1,GADD45B,MYO10,TMEM161A,PPP3CA,STAP2,KLK6,PTGS2,BMP6,SOX9,TGFB1I1,TNFAIP3,C3,WLS,CASP1,KSR1,ZNF622,OSMR,AIM2,MAP4K4,BAG4,RAPGEF2	0.01
GO:48732	gland development	408	11	FSTL3,AGPAT6,E2F7,ITGA2,JUN,ASNS,PAM,STRA6,SOX9,TNFAIP3,WLS	0.01
GO:48812	neuron projection morphogenesis	580	14	DLX5,EPHA4,EXT1,ALCAM,BTBD3,SH3KBP1,ITGA1,ANOS1,PPP3CA,ENAH,KLF7,NRP2,MAP4K4,RAPGEF2	0.01
GO:48813	dendrite morphogenesis	123	5	EPHA4,BTBD3,PPP3CA,KLF7,RAPGEF2	0.01
GO:48870	cell motility	1423	28	AKT3,CDK6,DUSP10,SLC9B2,AMOTL1,DPYSL3,EPHA4,PALLD,ANGPT1,PTRF,SH3KBP1,ITGA1,ITGA2,ITGA5,JUN,LAMC2,LCP1,PTGS2,SLC16A1,SOX9,SPOCK1,STC1,TPM1,SLC7A5,NRP2,PHLDB2,BAG4,RAPGEF2	0.01
GO:50708	regulation of protein secretion	416	11	TLR6,SLC9B2,ANGPT1,PAM,PPP3CA,BMP6,SLC16A1,WLS,CASP1,AIM2,MAP4K4	0.01
GO:50731	positive regulation of peptidyl-tyrosine phosphorylation	165	6	CNTN1,EPHA4,ANGPT1,IL6ST,ITGA5,STAP2	0.01
GO:50777	negative regulation of immune response	121	5	DUSP10,ANGPT1,IFI16,SERPINB4,TNFAIP3	0.01
GO:51674	localization of cell	1423	28	AKT3,CDK6,DUSP10,SLC9B2,AMOTL1,DPYSL3,EPHA4,PALLD,ANGPT1,PTRF,SH3KBP1,ITGA1,ITGA2,ITGA5,JUN,LAMC2,LCP1,PTGS2,SLC16A1,SOX9,SPOCK1,STC1,TPM1,SLC7A5,NRP2,PHLDB2,BAG4,RAPGEF2	0.01
GO:71900	regulation of protein serine/threonine kinase activity	462	12	CDK6,TLR6,DUSP10,EPHA4,ACSL1,MAPRE3,ITGA1,MAP3K1,GADD45B,TNFAIP3,MAP4K4,RAPGEF2	0.01
GO:72358	cardiovascular system development	699	16	AKT3,E2F7,HEY1,ANGPT1,ITGA5,JUN,JUNB,PTGS2,HEG1,STRA6,TNFAIP3,C3,ANTXR1,SERPINB7,NRP2,RAPGEF2	0.01
GO:9893	positive regulation of metabolic process	3023	51	FSTL3,TLR6,CARM1,CTSC,MLLT11,WDFY2,CNTN1,NEK7,E2F7,DLX5,ARID3A,EPHA4,ACSL1,MAPRE3,HEY1,RNF144B,PYGO1,ANGPT1,HOXC10,IFI16,IL6ST,ITGA1,ITGA2,ITGA5,JUN,JUNB,MAP3K1,GADD45B,TMEM161A,BBS7,PPP3CA,STAP2,PTGS2,MKL1,BMP6,SOX9,TGFB1I1,TNFAIP3,C3,KAT6A,CASP1,ANTXR1,KLF7,SERPINB7,KSR1,ZNF622,NAF1,AIM2,MAP4K4,BAG4,RAPGEF2	0.01
GO:10594	regulation of endothelial cell migration	175	6	AKT3,AMOTL1,ANGPT1,PTGS2,STC1,NRP2	0.02
GO:10941	regulation of cell death	1567	29	TLR6,ACAA2,CTSC,MLLT11,SIK1,RNF144B,ARHGEF26,ANGPT1,IL6ST,ITGA1,ITGA5,JUN,JUNB,MAP3K1,ASNS,GADD45B,SERPINB13,FAM134B,TMEM161A,PTGS2,BMP6,SOX9,TNFAIP3,NUAK2,CASP1,ZNF622,MAP4K4,BAG4,RAPGEF2	0.02
GO:120039	plasma membrane bounded cell projection morphogenesis	594	14	DLX5,EPHA4,EXT1,ALCAM,BTBD3,SH3KBP1,ITGA1,ANOS1,PPP3CA,ENAH,KLF7,NRP2,MAP4K4,RAPGEF2	0.02
GO:14070	response to organic cyclic compound	900	19	CARM1,ACSL1,HEY1,GNAO1,ITGA2,JUN,JUNB,ASNS,PAM,PAQR5,PPP3CA,PTGS2,BMP6,SLC16A1,STC1,TGFB1I1,CASP1,HOMER2,RAPGEF2	0.02
GO:16055	Wnt signaling pathway	477	12	AMOTL1,DLX5,FOXL1,KIAA0922,PYGO1,GNAO1,CDK14,PPP3CA,PORCN,SOX9,TGFB1I1,WLS	0.02
GO:16477	cell migration	1292	25	AKT3,DUSP10,AMOTL1,DPYSL3,EPHA4,PALLD,ANGPT1,SH3KBP1,ITGA1,ITGA2,ITGA5,JUN,LAMC2,LCP1,PTGS2,SLC16A1,SOX9,SPOCK1,STC1,TPM1,SLC7A5,NRP2,PHLDB2,BAG4,RAPGEF2	0.02
GO:1901564	organonitrogen compound metabolic process	6371	94	AKT3,CDK6,FSTL3,TLR6,CARM1,CTSC,DUSP10,SLC6A14,WDFY2,CNTN1,AGPAT6,NEK7,SIK1,CTSE,SGMS2,DSP,EPHA4,EXT1,ACSL1,FARSA,BTBD3,MAPRE3,FOXL1,SIN3B,FYB,RNF144B,QPCT,PGM2L1,ANGPT1,EOGT,IFI16,IL6ST,ITGA1,ITGA2,ITGA5,JUN,ANOS1,MAP3K1,MMP13,MOCS2,ASNS,GADD45B,PAM,AADAT,CPA4,ENPP1,CDK14,SERPINB13,PLA2G4A,SMOX,DHX29,MIER2,OTUD4,BBS7,PPP3CA,STAP2,PRKAB2,TENM3,KLK6,PTGS2,PPP4R4,SERPINB4,ST6GAL1,PORCN,BMP6,STK33,S…	0.02
GO:19220	regulation of phosphate metabolic process	1626	30	CDK6,TLR6,DUSP10,WDFY2,CNTN1,EPHA4,ACSL1,MAPRE3,ANGPT1,IL6ST,ITGA1,ITGA2,ITGA5,JUN,MAP3K1,GADD45B,ENPP1,STAP2,PTGS2,PPP4R4,BMP6,SOX9,TNFAIP3,C3,KSR1,ZNF622,MAP4K4,BAG4,RAPGEF2,CDA	0.02
GO:1936	regulation of endothelial cell proliferation	135	5	AKT3,ANGPT1,JUN,BMP6,NRP2	0.02
GO:19538	protein metabolic process	5378	82	AKT3,CDK6,FSTL3,TLR6,CARM1,CTSC,DUSP10,WDFY2,CNTN1,NEK7,SIK1,CTSE,DSP,EPHA4,EXT1,ACSL1,FARSA,BTBD3,MAPRE3,FOXL1,SIN3B,FYB,RNF144B,QPCT,ANGPT1,EOGT,IFI16,IL6ST,ITGA1,ITGA2,ITGA5,JUN,ANOS1,MAP3K1,MMP13,MOCS2,GADD45B,PAM,CPA4,ENPP1,CDK14,SERPINB13,DHX29,MIER2,OTUD4,BBS7,PPP3CA,STAP2,PRKAB2,TENM3,KLK6,PTGS2,PPP4R4,SERPINB4,ST6GAL1,PORCN,BMP6,STK33,SOX9,SPOCK1,SPRR1B,TGFB1I1,TNFAIP3,C3,KAT6A,NUAK2,CAS…	0.02
GO:198738	cell-cell signaling by wnt	479	12	AMOTL1,DLX5,FOXL1,KIAA0922,PYGO1,GNAO1,CDK14,PPP3CA,PORCN,SOX9,TGFB1I1,WLS	0.02
GO:2040	sprouting angiogenesis	131	5	AKT3,E2F7,ANGPT1,ITGA5,PTGS2	0.02
GO:2683	negative regulation of immune system process	373	10	CDK6,FSTL3,TLR6,DUSP10,KIAA0922,ANGPT1,IFI16,SERPINB4,SOX9,TNFAIP3	0.02
GO:30278	regulation of ossification	180	6	CDK6,IL6ST,ENPP1,ANKH,BMP6,SOX9	0.02
GO:31099	regeneration	170	6	DUSP10,EPHA4,JUN,LCP1,KLK6,MAP4K4	0.02
GO:32268	regulation of cellular protein metabolic process	2355	41	CDK6,TLR6,CTSC,DUSP10,WDFY2,CNTN1,EPHA4,ACSL1,MAPRE3,RNF144B,ANGPT1,IFI16,IL6ST,ITGA1,ITGA2,ITGA5,JUN,ANOS1,MAP3K1,GADD45B,ENPP1,SERPINB13,BBS7,STAP2,PTGS2,PPP4R4,SERPINB4,BMP6,SOX9,SPOCK1,TNFAIP3,C3,CASP1,ANTXR1,SERPINB7,KSR1,ZNF622,AIM2,MAP4K4,BAG4,RAPGEF2	0.02
GO:32990	cell part morphogenesis	613	14	DLX5,EPHA4,EXT1,ALCAM,BTBD3,SH3KBP1,ITGA1,ANOS1,PPP3CA,ENAH,KLF7,NRP2,MAP4K4,RAPGEF2	0.02
GO:33865	nucleoside bisphosphate metabolic process	129	5	AGPAT6,ACSL1,AADAT,ENPP1,TECR	0.02
GO:33875	ribonucleoside bisphosphate metabolic process	129	5	AGPAT6,ACSL1,AADAT,ENPP1,TECR	0.02
GO:33993	response to lipid	860	18	CDK6,CARM1,DUSP10,ACSL1,HEY1,ITGA2,JUN,JUNB,PAM,PAQR5,TMEM161A,PTGS2,BMP6,SOX9,STC1,TGFB1I1,TNFAIP3,CASP1	0.02
GO:34032	purine nucleoside bisphosphate metabolic process	129	5	AGPAT6,ACSL1,AADAT,ENPP1,TECR	0.02
GO:42325	regulation of phosphorylation	1430	27	CDK6,TLR6,DUSP10,WDFY2,CNTN1,EPHA4,ACSL1,MAPRE3,ANGPT1,IL6ST,ITGA1,ITGA5,JUN,MAP3K1,GADD45B,ENPP1,STAP2,PTGS2,BMP6,SOX9,TNFAIP3,C3,KSR1,ZNF622,MAP4K4,BAG4,RAPGEF2	0.02
GO:42981	regulation of apoptotic process	1439	27	ACAA2,CTSC,MLLT11,SIK1,RNF144B,ARHGEF26,ANGPT1,IL6ST,ITGA1,ITGA5,JUN,MAP3K1,ASNS,GADD45B,SERPINB13,FAM134B,TMEM161A,PTGS2,BMP6,SOX9,TNFAIP3,NUAK2,CASP1,ZNF622,MAP4K4,BAG4,RAPGEF2	0.02
GO:43436	oxoacid metabolic process	1074	22	ACAA2,SLC6A14,AGPAT6,CYP2B6,ACSL1,FARSA,PGM2L1,ANGPT1,ASNS,MYO5A,PAM,AADAT,ENPP1,PLA2G4A,PRKAB2,PTGS2,ST6GAL1,SLC16A1,ELOVL4,C3,SLC7A5,TECR	0.02
GO:45595	regulation of cell differentiation	1617	30	CDK6,FSTL3,CARM1,DUSP10,WDFY2,CNTN1,SLC9B2,SIK1,DPYSL3,UNC13D,EPHA4,KIAA0922,HEY1,IL6ST,JUN,JUNB,ENPP1,SERPINB13,PPP3CA,TENM3,KLK6,PTGS2,BMP6,SOX9,SPOCK1,TGFB1I1,HOOK3,PHLDB2,MAP4K4,RAPGEF2	0.02
GO:45861	negative regulation of proteolysis	318	9	EPHA4,IFI16,ANOS1,SERPINB13,PTGS2,SERPINB4,SPOCK1,C3,SERPINB7	0.02
GO:45862	positive regulation of proteolysis	322	9	CTSC,EPHA4,RNF144B,IFI16,BBS7,C3,CASP1,ANTXR1,AIM2	0.02
GO:48514	blood vessel morphogenesis	590	14	AKT3,E2F7,HEY1,ANGPT1,ITGA5,JUN,JUNB,PTGS2,HEG1,STRA6,TNFAIP3,C3,NRP2,RAPGEF2	0.02
GO:48659	smooth muscle cell proliferation	129	5	ITGA2,JUN,PTGS2,TNFAIP3,TPM1	0.02
GO:48660	regulation of smooth muscle cell proliferation	126	5	ITGA2,JUN,PTGS2,TNFAIP3,TPM1	0.02
GO:48858	cell projection morphogenesis	595	14	DLX5,EPHA4,EXT1,ALCAM,BTBD3,SH3KBP1,ITGA1,ANOS1,PPP3CA,ENAH,KLF7,NRP2,MAP4K4,RAPGEF2	0.02
GO:50727	regulation of inflammatory response	326	9	TLR6,DUSP10,IL6ST,ITGA2,PTGS2,TNFAIP3,C3,CASP1,OSMR	0.02
GO:51017	actin filament bundle assembly	134	5	DPYSL3,LCP1,TPM1,PHLDB2,BAG4	0.02
GO:51171	regulation of nitrogen compound metabolic process	5472	83	CDK6,FSTL3,TLR6,CARM1,CTSC,MLLT11,DUSP10,WDFY2,ZNF57,CNTN1,NEK7,E2F7,SIK1,DLX5,ARID3A,EPHA4,ACSL1,BTBD3,MAPRE3,FOXL1,SIN3B,HEY1,RNF144B,PYGO1,ANGPT1,PTRF,ZIK1,HOXC10,DNAJB1,IFI16,IL6ST,ITGA1,ITGA2,ITGA5,JUN,JUNB,ANOS1,VGLL3,MAP3K1,ZNF506,GADD45B,PAM,ENPP1,SERPINB13,MIER2,ZNF562,TMEM161A,FIGN,BBS7,PPP3CA,ZNF823,STAP2,ZNF415,PTGS2,MKL1,ZNF317,PPP4R4,SERPINB4,BMP6,SOX9,SPOCK1,TGFB1I1,TNFAIP3,C3,ZNF8…	0.02
GO:51174	regulation of phosphorus metabolic process	1628	30	CDK6,TLR6,DUSP10,WDFY2,CNTN1,EPHA4,ACSL1,MAPRE3,ANGPT1,IL6ST,ITGA1,ITGA2,ITGA5,JUN,MAP3K1,GADD45B,ENPP1,STAP2,PTGS2,PPP4R4,BMP6,SOX9,TNFAIP3,C3,KSR1,ZNF622,MAP4K4,BAG4,RAPGEF2,CDA	0.02
GO:51223	regulation of protein transport	666	15	TLR6,SLC9B2,ANGPT1,LCP1,PAM,PPP3CA,PTGS2,RHOU,BMP6,SLC16A1,WLS,CASP1,AIM2,MAP4K4,BAG4	0.02
GO:6082	organic acid metabolic process	1090	22	ACAA2,SLC6A14,AGPAT6,CYP2B6,ACSL1,FARSA,PGM2L1,ANGPT1,ASNS,MYO5A,PAM,AADAT,ENPP1,PLA2G4A,PRKAB2,PTGS2,ST6GAL1,SLC16A1,ELOVL4,C3,SLC7A5,TECR	0.02
GO:65009	regulation of molecular function	3098	51	CDK6,TLR6,CARM1,CDC42EP1,DUSP10,SNX18,NEK7,SIK1,DENND2C,EPHA4,ACSL1,MAPRE3,HEY1,ARHGEF26,GNAO1,ANGPT1,DNAJB1,IFI16,ITGA1,ITGA2,JUN,ANOS1,MAP3K1,GADD45B,MYO5A,SERPINB13,CCDC109B,PPP3CA,PTGS2,PLEKHG1,PPP4R4,RAP1GDS1,SERPINB4,BMP6,SPOCK1,STC1,TNFAIP3,TPM1,C3,UTRN,CASP1,ANTXR1,RANBP3,SERPINB7,ZNF622,NAF1,TRIP10,AIM2,MAP4K4,BAG4,RAPGEF2	0.02
GO:6633	fatty acid biosynthetic process	127	5	MYO5A,PRKAB2,PTGS2,ELOVL4,TECR	0.02
GO:6954	inflammatory response	673	15	TLR6,DUSP10,UNC13D,BLNK,IFI16,IL6ST,ITGA2,JUN,PTGS2,BMP6,TNFAIP3,C3,CASP1,OSMR,AIM2	0.02
GO:70887	cellular response to chemical stimulus	2935	49	CDK6,FSTL3,TLR6,IFI30,ACAA2,CARM1,SLC9B2,SIK1,CYP2B6,DLX5,DPYSL3,EPHA4,ACSL1,HEY1,ANGPT1,IL6ST,ITGA1,ITGA2,ITGA5,JUN,JUNB,ANOS1,LCP1,ASNA1,ASNS,MYO5A,GPX8,ENPP1,PLA2G4A,PAQR5,TMEM161A,PPP3CA,PTGS2,RHOU,BMP6,SLC16A1,SOX9,STC1,TGFB1I1,TNFAIP3,TPM1,CASP1,NRP2,ZNF622,OSMR,AIM2,MAP4K4,BAG4,RAPGEF2	0.02
GO:71902	positive regulation of protein serine/threonine kinase activity	320	9	TLR6,EPHA4,ACSL1,MAPRE3,ITGA1,MAP3K1,GADD45B,MAP4K4,RAPGEF2	0.02
GO:7568	aging	277	8	AKT3,CDK6,CARM1,CTSC,GNAO1,JUN,PTGS2,KAT6A	0.02
GO:80090	regulation of primary metabolic process	5606	85	CDK6,FSTL3,TLR6,CARM1,CTSC,MLLT11,GLIPR1,DUSP10,WDFY2,ZNF57,CNTN1,NEK7,E2F7,SIK1,DLX5,ARID3A,EPHA4,ACSL1,BTBD3,MAPRE3,FOXL1,SIN3B,HEY1,RNF144B,PYGO1,ANGPT1,PTRF,ZIK1,HOXC10,DNAJB1,IFI16,IL6ST,ITGA1,ITGA2,ITGA5,JUN,JUNB,ANOS1,VGLL3,MAP3K1,ZNF506,GADD45B,PAM,ENPP1,SERPINB13,MIER2,ZNF562,TMEM161A,FIGN,BBS7,PPP3CA,ZNF823,STAP2,PRKAB2,ZNF415,PTGS2,MKL1,ZNF317,PPP4R4,SERPINB4,BMP6,SOX9,SPOCK1,TGFB1I1,T…	0.02
GO:80134	regulation of response to stress	1341	26	AKT3,CDK6,TLR6,DUSP10,EPHA4,HSPB8,DNAJB1,IFI16,IL6ST,ITGA2,MAP3K1,GADD45B,TMEM161A,FIGN,PPP3CA,PTGS2,SERPINB4,TNFAIP3,C3,CASP1,PHLDB2,ZNF622,OSMR,AIM2,MAP4K4,BAG4	0.02
GO:8544	epidermis development	439	11	DSP,PALLD,KRT6C,KRT6A,KRT6B,LAMC2,MYO5A,SERPINB13,SOX9,SPRR1B,TGM5	0.02
GO:9611	response to wounding	608	14	DUSP10,AHNAK2,DGKK,DPYSL3,DSP,EPHA4,ITGA2,ITGA5,JUN,LCP1,KLK6,TNFAIP3,TPM1,PHLDB2	0.02
GO:98609	cell-cell adhesion	728	16	CDH10,FSTL3,CDC42EP1,DUSP10,DSP,ALCAM,KIAA0922,PCDHB5,IL6ST,ITGA5,MYO10,TENM3,PCDHB14,PCDHB11,PCDHB9,SOX9	0.02
GO:9887	animal organ morphogenesis	957	20	AKT3,CARM1,DLX5,DSP,HEY1,ITGA2,JUN,MMP13,MYO5A,PAM,BBS7,TENM3,HEG1,STRA6,BMP6,SOX9,STC1,TNFAIP3,TPM1,NRP2	0.02
GO:104004	cellular response to environmental stimulus	290	8	IFI16,ITGA2,MAP3K1,TMEM161A,PTGS2,BMP6,SOX9,CASP1	0.03
GO:10647	positive regulation of cell communication	1601	29	AKT3,TLR6,CTSC,MLLT11,DLX5,EPHA4,ANGPT1,BLNK,IL6ST,ITGA1,ITGA2,ITGA5,JUN,MAP3K1,GADD45B,STAP2,KLK6,PTGS2,BMP6,SOX9,TGFB1I1,C3,WLS,CASP1,KSR1,ZNF622,MAP4K4,BAG4,RAPGEF2	0.03
GO:16310	phosphorylation	2221	38	AKT3,CDK6,TLR6,DUSP10,WDFY2,CNTN1,DGKK,NEK7,SIK1,SGMS2,EPHA4,ACSL1,MAPRE3,FYB,PGM2L1,ANGPT1,IL6ST,ITGA1,ITGA5,JUN,MAP3K1,GADD45B,ENPP1,CDK14,STAP2,PRKAB2,PTGS2,BMP6,STK33,SOX9,TNFAIP3,C3,NUAK2,KSR1,ZNF622,MAP4K4,BAG4,RAPGEF2	0.03
GO:17038	protein import	185	6	FYB,ANGPT1,TNPO2,PPP3CA,PTGS2,RANBP3	0.03
GO:1890	placenta development	143	5	E2F7,HEY1,JUNB,PTGS2,STC1	0.03
GO:1901700	response to oxygen-containing compound	1468	27	CDK6,TLR6,CARM1,DUSP10,SLC9B2,EPHA4,ACSL1,GNAO1,ITGA2,JUN,JUNB,ASNS,MYO5A,PAM,ENPP1,TMEM161A,PPP3CA,PTGS2,BMP6,SOX9,STC1,TNFAIP3,TPM1,CASP1,MAP4K4,HOMER2,RAPGEF2	0.03
GO:1904018	positive regulation of vasculature development	191	6	AKT3,ITGA5,PTGS2,C3,SERPINB7,RAPGEF2	0.03
GO:19752	carboxylic acid metabolic process	990	20	ACAA2,SLC6A14,AGPAT6,CYP2B6,ACSL1,FARSA,PGM2L1,ASNS,MYO5A,PAM,AADAT,PLA2G4A,PRKAB2,PTGS2,ST6GAL1,SLC16A1,ELOVL4,C3,SLC7A5,TECR	0.03
GO:23056	positive regulation of signaling	1606	29	AKT3,TLR6,CTSC,MLLT11,DLX5,EPHA4,ANGPT1,BLNK,IL6ST,ITGA1,ITGA2,ITGA5,JUN,MAP3K1,GADD45B,STAP2,KLK6,PTGS2,BMP6,SOX9,TGFB1I1,C3,WLS,CASP1,KSR1,ZNF622,MAP4K4,BAG4,RAPGEF2	0.03
GO:2573	myeloid leukocyte differentiation	187	6	CDK6,FSTL3,SLC9B2,IFI16,JUN,JUNB	0.03
GO:2791	regulation of peptide secretion	445	11	TLR6,SLC9B2,ANGPT1,PAM,PPP3CA,BMP6,SLC16A1,WLS,CASP1,AIM2,MAP4K4	0.03
GO:30216	keratinocyte differentiation	288	8	DSP,PALLD,KRT6C,KRT6A,KRT6B,SERPINB13,SPRR1B,TGM5	0.03
GO:33002	muscle cell proliferation	187	6	ANGPT1,ITGA2,JUN,PTGS2,TNFAIP3,TPM1	0.03
GO:35295	tube development	990	20	AKT3,FSTL3,E2F7,EPHA4,FOXL1,HEY1,ANGPT1,ITGA5,JUN,JUNB,BBS7,PTGS2,HEG1,STRA6,SOX9,TNFAIP3,C3,NRP2,RAPGEF2,MTSS1	0.03
GO:43067	regulation of programmed cell death	1455	27	ACAA2,CTSC,MLLT11,SIK1,RNF144B,ARHGEF26,ANGPT1,IL6ST,ITGA1,ITGA5,JUN,MAP3K1,ASNS,GADD45B,SERPINB13,FAM134B,TMEM161A,PTGS2,BMP6,SOX9,TNFAIP3,NUAK2,CASP1,ZNF622,MAP4K4,BAG4,RAPGEF2	0.03
GO:44093	positive regulation of molecular function	1586	29	TLR6,CARM1,CDC42EP1,SNX18,NEK7,EPHA4,ACSL1,MAPRE3,GNAO1,ANGPT1,DNAJB1,IFI16,ITGA1,ITGA2,JUN,MAP3K1,GADD45B,PPP3CA,RAP1GDS1,TPM1,CASP1,ANTXR1,RANBP3,ZNF622,NAF1,TRIP10,AIM2,MAP4K4,RAPGEF2	0.03
GO:50767	regulation of neurogenesis	686	15	CARM1,DUSP10,CNTN1,DPYSL3,EPHA4,IL6ST,PPP3CA,TENM3,KLK6,BMP6,SOX9,SPOCK1,HOOK3,MAP4K4,RAPGEF2	0.03
GO:51246	regulation of protein metabolic process	2523	42	CDK6,TLR6,CTSC,DUSP10,WDFY2,CNTN1,EPHA4,ACSL1,BTBD3,MAPRE3,RNF144B,ANGPT1,IFI16,IL6ST,ITGA1,ITGA2,ITGA5,JUN,ANOS1,MAP3K1,GADD45B,ENPP1,SERPINB13,BBS7,STAP2,PTGS2,PPP4R4,SERPINB4,BMP6,SOX9,SPOCK1,TNFAIP3,C3,CASP1,ANTXR1,SERPINB7,KSR1,ZNF622,AIM2,MAP4K4,BAG4,RAPGEF2	0.03
GO:51384	response to glucocorticoid	136	5	HEY1,PAM,PTGS2,BMP6,STC1	0.03
GO:60284	regulation of cell development	802	17	CARM1,DUSP10,CNTN1,SLC9B2,DPYSL3,UNC13D,EPHA4,IL6ST,PPP3CA,TENM3,KLK6,BMP6,SOX9,SPOCK1,HOOK3,MAP4K4,RAPGEF2	0.03
GO:61572	actin filament bundle organization	136	5	DPYSL3,LCP1,TPM1,PHLDB2,BAG4	0.03
GO:71214	cellular response to abiotic stimulus	290	8	IFI16,ITGA2,MAP3K1,TMEM161A,PTGS2,BMP6,SOX9,CASP1	0.03
GO:7254	JNK cascade	188	6	TLR6,DUSP10,EPHA4,GADD45B,ZNF622,MAP4K4	0.03
GO:7507	heart development	504	12	SIK1,DSP,FOXL1,HEY1,JUN,PAM,BBS7,HEG1,STRA6,SOX9,TPM1,NRP2	0.03
GO:80135	regulation of cellular response to stress	624	14	AKT3,CDK6,TLR6,DUSP10,EPHA4,HSPB8,DNAJB1,GADD45B,TMEM161A,FIGN,PTGS2,ZNF622,MAP4K4,BAG4	0.03
GO:8360	regulation of cell shape	137	5	CDC42EP1,SH3KBP1,MYO10,RHOU,TPM1	0.03
GO:90087	regulation of peptide transport	697	15	TLR6,SLC9B2,ANGPT1,LCP1,PAM,PPP3CA,PTGS2,RHOU,BMP6,SLC16A1,WLS,CASP1,AIM2,MAP4K4,BAG4	0.03
GO:9306	protein secretion	509	12	TLR6,SLC9B2,ANGPT1,MYO5A,PAM,PPP3CA,BMP6,SLC16A1,WLS,CASP1,AIM2,MAP4K4	0.03
GO:9628	response to abiotic stimulus	1138	22	ACAA2,SIK1,HSPB8,DNAJB1,IFI16,ITGA2,JUN,JUNB,MAP3K1,ASNS,PAM,SERPINB13,TMEM161A,PTGS2,STRA6,BMP6,SOX9,STC1,ELOVL4,TGFB1I1,CASP1,BAG4	0.03
GO:9967	positive regulation of signal transduction	1464	27	AKT3,TLR6,CTSC,MLLT11,DLX5,EPHA4,ANGPT1,BLNK,IL6ST,ITGA1,ITGA5,JUN,MAP3K1,GADD45B,STAP2,KLK6,BMP6,SOX9,TGFB1I1,C3,WLS,CASP1,KSR1,ZNF622,MAP4K4,BAG4,RAPGEF2	0.03
GO:10033	response to organic substance	2989	48	CDK6,FSTL3,TLR6,IFI30,CARM1,CTSC,DUSP10,SLC9B2,SIK1,DLX5,DPYSL3,EPHA4,ACSL1,HEY1,GNAO1,ANGPT1,DNAJB1,IL6ST,ITGA2,ITGA5,JUN,JUNB,ANOS1,LCP1,ASNA1,ASNS,MYO5A,PAM,ENPP1,PAQR5,TMEM161A,PPP3CA,PTGS2,RHOU,BMP6,SLC16A1,SOX9,STC1,TGFB1I1,TNFAIP3,CASP1,NRP2,OSMR,AIM2,MAP4K4,HOMER2,BAG4,RAPGEF2	0.04
GO:10243	response to organonitrogen compound	891	18	TLR6,CARM1,EPHA4,GNAO1,ITGA2,JUN,JUNB,ASNS,MYO5A,ENPP1,PPP3CA,PTGS2,SOX9,STC1,TNFAIP3,CASP1,HOMER2,RAPGEF2	0.04
GO:16358	dendrite development	197	6	CARM1,EPHA4,BTBD3,PPP3CA,KLF7,RAPGEF2	0.04
GO:1901568	fatty acid derivative metabolic process	148	5	CYP2B6,ACSL1,PLA2G4A,PTGS2,TECR	0.04
GO:1905114	cell surface receptor signaling pathway involved in cell-cell signaling	581	13	AMOTL1,DLX5,FOXL1,KIAA0922,PYGO1,GNAO1,CDK14,PPP3CA,SH3GL1,PORCN,SOX9,TGFB1I1,WLS	0.04
GO:19216	regulation of lipid metabolic process	350	9	CARM1,GLIPR1,SIK1,ACSL1,SIN3B,PRKAB2,PTGS2,BMP6,C3	0.04
GO:1935	endothelial cell proliferation	149	5	AKT3,ANGPT1,JUN,BMP6,NRP2	0.04
GO:2000026	regulation of multicellular organismal development	1839	32	AKT3,CDK6,FSTL3,CARM1,DUSP10,CNTN1,SLC9B2,DPYSL3,EPHA4,KIAA0922,HEY1,IL6ST,ITGA5,JUN,ENPP1,SERPINB13,PPP3CA,TENM3,ANKH,KLK6,PTGS2,BMP6,SOX9,SPOCK1,TGFB1I1,TNFAIP3,C3,HOOK3,SERPINB7,PHLDB2,MAP4K4,RAPGEF2	0.04
GO:2250	adaptive immune response	349	9	TLR6,CTSC,DUSP10,UNC13D,ALCAM,IL6ST,SLAMF7,TNFAIP3,C3	0.04
GO:31344	regulation of cell projection organization	591	13	CARM1,CDC42EP1,CNTN1,DPYSL3,EPHA4,ITGA2,MYO10,PPP3CA,TENM3,KLK6,SPOCK1,MAP4K4,RAPGEF2	0.04
GO:34329	cell junction assembly	195	6	ITGA2,ITGA5,LAMC2,HEG1,PHLDB2,RAPGEF2	0.04
GO:44092	negative regulation of molecular function	1036	20	CDK6,CARM1,DUSP10,SIK1,HEY1,IFI16,JUN,ANOS1,GADD45B,SERPINB13,PPP3CA,PTGS2,PPP4R4,SERPINB4,SPOCK1,TNFAIP3,C3,SERPINB7,AIM2,BAG4	0.04
GO:44260	cellular macromolecule metabolic process	7714	109	AKT3,CDK6,FSTL3,TLR6,CARM1,CTSC,MLLT11,DUSP10,WDFY2,ZNF57,CNTN1,NEK7,E2F7,SIK1,DLX5,ARID3A,DSP,EPHA4,EXT1,ACSL1,FARSA,BTBD3,MAPRE3,FOXL1,SIN3B,HEY1,FYB,RNF144B,QPCT,PYGO1,PGM2L1,ANGPT1,PTRF,ZIK1,EOGT,HOXC10,DNAJB1,IFI16,IL6ST,ITGA1,ITGA2,ITGA5,JUN,JUNB,ANOS1,VGLL3,MAP3K1,MMP13,MOCS2,ZNF506,GADD45B,PAM,CPA4,ENPP1,CDK14,SERPINB13,DHX29,MIER2,OTUD4,ZNF562,TMEM161A,FIGN,BBS7,PPP3CA,ZNF823,STAP2,TRMT1…	0.04
GO:48667	cell morphogenesis involved in neuron differentiation	523	12	DLX5,EPHA4,EXT1,ALCAM,BTBD3,SH3KBP1,ANOS1,PPP3CA,ENAH,KLF7,NRP2,RAPGEF2	0.04
GO:51346	negative regulation of hydrolase activity	410	10	IFI16,ANOS1,SERPINB13,PTGS2,PPP4R4,SERPINB4,SPOCK1,C3,SERPINB7,BAG4	0.04
GO:51347	positive regulation of transferase activity	589	13	TLR6,NEK7,EPHA4,ACSL1,MAPRE3,ANGPT1,ITGA1,MAP3K1,GADD45B,ZNF622,NAF1,MAP4K4,RAPGEF2	0.04
GO:6979	response to oxidative stress	405	10	TLR6,DGKK,GNAO1,JUN,GPX8,TMEM161A,PTGS2,TNFAIP3,TPM1,ZNF622	0.04
GO:70201	regulation of establishment of protein localization	706	15	TLR6,SLC9B2,ANGPT1,LCP1,PAM,PPP3CA,PTGS2,RHOU,BMP6,SLC16A1,WLS,CASP1,AIM2,MAP4K4,BAG4	0.04
GO:71248	cellular response to metal ion	149	5	FSTL3,JUN,JUNB,PTGS2,BMP6	0.04
GO:71310	cellular response to organic substance	2471	41	CDK6,FSTL3,TLR6,IFI30,CARM1,SLC9B2,SIK1,DLX5,DPYSL3,EPHA4,ACSL1,HEY1,ANGPT1,IL6ST,ITGA2,ITGA5,JUN,JUNB,ANOS1,LCP1,ASNA1,ASNS,MYO5A,ENPP1,PAQR5,PPP3CA,PTGS2,RHOU,BMP6,SLC16A1,SOX9,STC1,TGFB1I1,TNFAIP3,CASP1,NRP2,OSMR,AIM2,MAP4K4,BAG4,RAPGEF2	0.04
GO:7167	enzyme linked receptor protein signaling pathway	972	19	FSTL3,DLX5,EPHA4,ANGPT1,BLNK,SH3KBP1,IL6ST,ITGA1,ITGA5,JUN,ANOS1,ENPP1,BMP6,SOX9,TGFB1I1,NRP2,MVB12A,RAPGEF2,MTSS1	0.04
GO:10975	regulation of neuron projection development	417	10	CARM1,CNTN1,DPYSL3,EPHA4,PPP3CA,TENM3,KLK6,SPOCK1,MAP4K4,RAPGEF2	0.05
GO:1649	osteoblast differentiation	199	6	CDK6,DLX5,IL6ST,JUNB,BMP6,TPM4	0.05
GO:1902531	regulation of intracellular signal transduction	1723	30	AKT3,TLR6,DUSP10,EPHA4,ARHGEF26,ANGPT1,IL6ST,ITGA1,JUN,MAP3K1,GADD45B,MYO5A,TMEM161A,STAP2,PRKAB2,PTGS2,PLEKHG1,RHOU,BMP6,SOX9,TNFAIP3,KAT6A,WLS,CASP1,KSR1,ZNF622,TRIP10,MAP4K4,BAG4,RAPGEF2	0.05
GO:1902533	positive regulation of intracellular signal transduction	924	18	AKT3,TLR6,EPHA4,ANGPT1,IL6ST,ITGA1,JUN,MAP3K1,GADD45B,STAP2,SOX9,WLS,CASP1,KSR1,ZNF622,MAP4K4,BAG4,RAPGEF2	0.05
GO:22604	regulation of cell morphogenesis	424	10	CDC42EP1,FMNL2,UNC13D,EPHA4,SH3KBP1,MYO10,PPP3CA,RHOU,TPM1,RAPGEF2	0.05
GO:2790	peptide secretion	542	12	TLR6,SLC9B2,ANGPT1,MYO5A,PAM,PPP3CA,BMP6,SLC16A1,WLS,CASP1,AIM2,MAP4K4	0.05
GO:31960	response to corticosteroid	152	5	HEY1,PAM,PTGS2,BMP6,STC1	0.05
GO:33554	cellular response to stress	1808	31	AKT3,CDK6,TLR6,ACAA2,CARM1,DUSP10,E2F7,ARID3A,EPHA4,HSPB8,DNAJB1,IFI16,JUN,MAP3K1,ASNA1,ASNS,GADD45B,GPX8,TMEM161A,FIGN,PTGS2,STC1,TNFAIP3,TPM1,KAT6A,NUAK2,GINS4,ZNF622,MAP4K4,BAG4,MTSS1	0.05
GO:35265	organ growth	153	5	CARM1,MMP13,HEG1,SOX9,STC1	0.05
GO:42330	taxis	544	12	DLX5,EPHA4,EXT1,ALCAM,ANGPT1,SH3KBP1,ITGA1,ITGA2,ANOS1,ENAH,KLF7,NRP2	0.05
GO:43410	positive regulation of MAPK cascade	484	11	TLR6,EPHA4,ANGPT1,ITGA1,JUN,MAP3K1,GADD45B,KSR1,ZNF622,MAP4K4,RAPGEF2	0.05
GO:44238	primary metabolic process	9788	134	AKT3,CDK6,FSTL3,TLR6,ACAA2,CARM1,CTSC,MLLT11,GLIPR1,DUSP10,SLC6A14,WDFY2,ZNF57,CNTN1,AGPAT6,DGKK,NEK7,E2F7,SIK1,CTSE,CYP2B6,SGMS2,DLX5,ARID3A,DSP,EPHA4,EXT1,ACSL1,FARSA,BTBD3,MAPRE3,FOXL1,SIN3B,HEY1,FYB,RNF144B,QPCT,PYGO1,PGM2L1,ANGPT1,PTRF,ZIK1,EOGT,HOXC10,HSD3B1,DNAJB1,IFI16,IL6ST,ITGA1,ITGA2,ITGA5,JUN,JUNB,ANOS1,VGLL3,MAP3K1,MMP13,MOCS2,ASNS,ZNF506,GADD45B,MYO5A,PAM,AADAT,CPA4,ENPP1,CDK14,SERP…	0.05
GO:48705	skeletal system morphogenesis	202	6	CARM1,DLX5,MMP13,BMP6,SOX9,STC1	0.05
GO:51054	positive regulation of DNA metabolic process	203	6	NEK7,E2F7,JUN,TMEM161A,BMP6,NAF1	0.05
GO:51094	positive regulation of developmental process	1245	23	AKT3,CARM1,DUSP10,WDFY2,CNTN1,SLC9B2,DPYSL3,UNC13D,EPHA4,IL6ST,ITGA5,JUN,JUNB,TENM3,PTGS2,BMP6,SOX9,TGFB1I1,TNFAIP3,C3,SERPINB7,PHLDB2,RAPGEF2	0.05
GO:51100	negative regulation of binding	153	5	CARM1,HEY1,IFI16,JUN,PPP3CA	0.05
GO:6915	apoptotic process	1811	31	ACAA2,CTSC,MLLT11,SIK1,RNF144B,ARHGEF26,ANGPT1,SH3KBP1,IFI16,IL6ST,ITGA1,ITGA5,JUN,MAP3K1,ASNS,GADD45B,SERPINB13,FAM134B,TMEM161A,PTGS2,BMP6,SOX9,TNFAIP3,ZMAT4,NUAK2,CASP1,ZNF622,AIM2,MAP4K4,BAG4,RAPGEF2	0.05
GO:6935	chemotaxis	543	12	DLX5,EPHA4,EXT1,ALCAM,ANGPT1,SH3KBP1,ITGA1,ITGA2,ANOS1,ENAH,KLF7,NRP2	0.05
GO:6937	regulation of muscle contraction	154	5	DSP,ITGA2,PTGS2,STC1,TPM1	0.05
GO:6950	response to stress	3538	55	AKT3,CDK6,TLR6,IFI30,ACAA2,CARM1,DUSP10,AHNAK2,DGKK,E2F7,DPYSL3,ARID3A,DSP,UNC13D,EPHA4,HSPB8,GNAO1,BLNK,DNAJB1,IFI16,IL6ST,ITGA2,ITGA5,JUN,LCP1,MAP3K1,ASNA1,ASNS,GADD45B,GPX8,PAM,TMEM161A,FIGN,PPP3CA,KLK6,PTGS2,SLAMF7,SERPINB4,BMP6,STC1,TGFB1I1,TNFAIP3,TPM1,C3,KAT6A,NUAK2,CASP1,GINS4,PHLDB2,ZNF622,OSMR,AIM2,MAP4K4,BAG4,MTSS1	0.05
GO:7584	response to nutrient	200	6	ACSL1,ITGA2,PTGS2,SLC16A1,STC1,CASP1	0.05
GO:82	G1/S transition of mitotic cell cycle	256	7	CDK6,CARM1,E2F7,ARID3A,PPP3CA,RHOU,RANBP3	0.05
GO:8610	lipid biosynthetic process	661	14	ACAA2,AGPAT6,SIK1,SGMS2,ACSL1,HSD3B1,MYO5A,PLA2G4A,PRKAB2,PTGS2,BMP6,ELOVL4,C3,TECR	0.05
GO:9408	response to heat	151	5	HSPB8,DNAJB1,PTGS2,TGFB1I1,BAG4	0.05

## Sheet: C
Gene Ontology ID	Biological Process term	Number of genes in GO category	Number of DEGs	Gene Symbols	p-value
GO:42254	ribosome biogenesis	291	107	RCL1,EMG1,TBL3,RPP40,UTP14A,WDR3,EBNA1BP2,RPP14,WBSCR22,FTSJ3,WDR36,SRFBP1,FBL,FASTKD2,RRP1B,WDR43,MDN1,RRS1,BOP1,EXOSC2,PES1,GTPBP4,DCAF13,NOL11,NOC2L,RSL1D1,AATF,DIMT1,UTP20,RPL7L1,NOB1,FTSJ2,EIF6,NHP2L1,NOP2,EXOSC3,RRP15,NMD3,MRPS7,UTP18,MRTO4,NIP7,NOP16,NOP58,NLE1,EXOSC4,GNL3L,DDX56,ZNHIT6,WDR55,PAK1IP1,HEATR3,HEATR1,SDAD1,RNMTL1,NAT10,IMP3,BRIX1,LSG1,NOP10,CHD7,LYAR,NHP2,DDX27,TSR1,WDR12,UTP…	3.8e-89
GO:34470	ncRNA processing	368	114	RCL1,EMG1,TBL3,WDR4,RPP40,UTP14A,WDR3,EBNA1BP2,RPP14,WBSCR22,FTSJ3,WDR36,ADAT2,TRUB1,SRFBP1,FBL,NSUN6,RRP1B,WDR43,MDN1,RRS1,BOP1,EXOSC2,PES1,ADAT1,GTPBP4,MTO1,DCAF13,NOL11,RSL1D1,DIMT1,UTP20,RPL7L1,NOB1,GRSF1,FTSJ2,METTL2A,CTU2,EIF6,KARS,METTL1,NHP2L1,NOP2,EXOSC3,RRP15,UTP18,MRTO4,NOP58,TRMT6,EXOSC4,PUS7,DDX56,WDR55,DUS2,TRMT10C,THG1L,HEATR1,INTS10,RNMTL1,NAT10,IMP3,NOP10,CHD7,LYAR,NHP2,DDX27,TSR…	7.5e-74
GO:34660	ncRNA metabolic process	529	141	FARSB,RCL1,EMG1,TBL3,WDR4,RPP40,UTP14A,CD3EAP,WDR3,EBNA1BP2,RPP14,GTF3C6,WBSCR22,FTSJ3,EARS2,WDR36,ADAT2,TRUB1,SRFBP1,DARS,FBL,NSUN6,NCBP2,ELL2,RRP1B,WDR43,MDN1,RRS1,BOP1,LARS2,EXOSC2,PES1,ADAT1,GTPBP4,MTO1,DCAF13,NOL11,RSL1D1,DIMT1,UTP20,RPL7L1,NOB1,GRSF1,FTSJ2,METTL2A,CTU2,EIF6,KARS,METTL1,NARS,NCL,NHP2L1,NOP2,EXOSC3,RRP15,UTP18,MRTO4,NOP58,TRMT6,POLR2G,EXOSC4,PUS7,DDX56,PPA1,WDR55,DUS2,TRMT10C…	3.4e-72
GO:6364	rRNA processing	230	84	RCL1,EMG1,TBL3,RPP40,UTP14A,WDR3,EBNA1BP2,RPP14,WBSCR22,FTSJ3,WDR36,SRFBP1,FBL,RRP1B,WDR43,MDN1,RRS1,BOP1,EXOSC2,PES1,GTPBP4,DCAF13,NOL11,RSL1D1,DIMT1,UTP20,RPL7L1,NOB1,FTSJ2,EIF6,NHP2L1,NOP2,EXOSC3,RRP15,UTP18,MRTO4,NOP58,EXOSC4,DDX56,WDR55,HEATR1,RNMTL1,NAT10,IMP3,NOP10,CHD7,LYAR,NHP2,DDX27,TSR1,WDR12,UTP6,PNO1,UTP3,DHX37,PWP2,RPL29,RPS4X,RPS6,RPS7,TFB2M,MRPS9,MRPL1,NOL6,TARBP1,BYSL,NOC4L,METTL…	2.9e-69
GO:22613	ribonucleoprotein complex biogenesis	420	120	RCL1,PRMT5,EMG1,TBL3,RPP40,UTP14A,WDR3,TXNL4A,EBNA1BP2,RPP14,WBSCR22,FTSJ3,CLNS1A,WDR36,SRFBP1,FBL,FASTKD2,RRP1B,WDR43,MDN1,RRS1,BOP1,EXOSC2,PES1,GTPBP4,DCAF13,NOL11,GEMIN5,NOC2L,RSL1D1,AATF,DIMT1,PRPF19,UTP20,RPL7L1,NOB1,FTSJ2,HSP90AB1,EIF6,NHP2L1,NOP2,EXOSC3,RRP15,NMD3,MRPS7,UTP18,MRTO4,NIP7,NOP16,NOP58,NLE1,EXOSC4,GNL3L,DDX56,ZNHIT6,WDR55,PAK1IP1,HEATR3,HEATR1,SDAD1,RNMTL1,NAT10,IMP3,BRIX1,LSG…	1.4e-68
GO:16072	rRNA metabolic process	261	90	RCL1,EMG1,TBL3,RPP40,UTP14A,CD3EAP,WDR3,EBNA1BP2,RPP14,GTF3C6,WBSCR22,FTSJ3,WDR36,SRFBP1,FBL,RRP1B,WDR43,MDN1,RRS1,BOP1,EXOSC2,PES1,GTPBP4,DCAF13,NOL11,RSL1D1,DIMT1,UTP20,RPL7L1,NOB1,FTSJ2,EIF6,NCL,NHP2L1,NOP2,EXOSC3,RRP15,UTP18,MRTO4,NOP58,EXOSC4,DDX56,WDR55,HEATR1,RNMTL1,NAT10,IMP3,NOP10,CHD7,LYAR,NHP2,DDX27,TSR1,WDR12,UTP6,PNO1,UTP3,DHX37,PWP2,RPL29,RPS4X,RPS6,RPS7,TFB2M,IPPK,MRPS9,MRPL1,NOL6,…	2.5e-68
GO:140053	mitochondrial gene expression	142	59	LRPPRC,MRPS31,MRPL3,EARS2,PPARGC1B,MRPL21,MRPS27,LARS2,MTO1,MRPS28,MRPS18B,MRPL42,MRPL15,ICT1,MTIF2,MRPL2,MRPL4,MRPS7,MRPS2,MRPL27,MRPS23,MRPS33,MRPL39,MRPL50,TRMT10C,MRPL16,PTCD3,MRPS18A,MRPS10,UQCC1,C10ORF2,MRPS22,MRPS35,ELAC2,MRPL12,MRPS12,TFB2M,MRPS25,MRPS15,MRPS9,MRPS5,MRPL40,MRPL38,MRPL1,MRPL44,MRPS34,TFAM,C1QBP,DAP3,MRPL57,MRPL24,TARS2,PUS1,NOA1,SLC25A33,GFM1,PNPT1,MRRF,MRPL19	3.2e-58
GO:45333	cellular respiration	162	60	TRAP1,SLC25A13,MYBBP1A,COX4I1,COX5B,COX6A1,COX6A2,COX7B,COX10,COX15,CS,CYC1,ADSL,DLAT,DLD,DLST,ETFA,ETFB,FASTKD2,FXN,GPD2,UQCR10,IDH3A,IDH3B,COA6,MDH2,UQCRHL,NDUFA10,NDUFAB1,NDUFB1,NDUFB5,NDUFB10,NDUFS1,NDUFS2,NDUFS3,NDUFV1,NDUFV2,NDUFV3,OGDH,ACO2,OXA1L,PDHA1,PDHB,CYCS,CISD1,COQ9,TRPV4,BID,SDHB,SDHD,UQCRB,UQCRC2,UQCRFS1,FASTKD1,NOA1,SLC25A12,PNPT1,SUCLG1,LYRM7,MTFR1	1.6e-50
GO:32543	mitochondrial translation	120	50	LRPPRC,MRPS31,MRPL3,EARS2,MRPL21,MRPS27,LARS2,MRPS28,MRPS18B,MRPL42,MRPL15,ICT1,MTIF2,MRPL2,MRPL4,MRPS7,MRPS2,MRPL27,MRPS23,MRPS33,MRPL39,MRPL50,TRMT10C,MRPL16,PTCD3,MRPS18A,MRPS10,UQCC1,MRPS22,MRPS35,MRPL12,MRPS12,MRPS25,MRPS15,MRPS9,MRPS5,MRPL40,MRPL38,MRPL1,MRPL44,MRPS34,C1QBP,DAP3,MRPL57,MRPL24,TARS2,NOA1,GFM1,MRRF,MRPL19	1.4e-49
GO:70125	mitochondrial translational elongation	83	40	MRPS31,MRPL3,MRPL21,MRPS27,MRPS28,MRPS18B,MRPL42,MRPL15,ICT1,MRPL2,MRPL4,MRPS7,MRPS2,MRPL27,MRPS23,MRPS33,MRPL39,MRPL50,MRPL16,PTCD3,MRPS18A,MRPS10,MRPS22,MRPS35,MRPL12,MRPS12,MRPS25,MRPS15,MRPS9,MRPS5,MRPL40,MRPL38,MRPL1,MRPL44,MRPS34,DAP3,MRPL57,MRPL24,GFM1,MRPL19	4.3e-48
GO:70126	mitochondrial translational termination	84	40	MRPS31,MRPL3,MRPL21,MRPS27,MRPS28,MRPS18B,MRPL42,MRPL15,ICT1,MRPL2,MRPL4,MRPS7,MRPS2,MRPL27,MRPS23,MRPS33,MRPL39,MRPL50,MRPL16,PTCD3,MRPS18A,MRPS10,MRPS22,MRPS35,MRPL12,MRPS12,MRPS25,MRPS15,MRPS9,MRPS5,MRPL40,MRPL38,MRPL1,MRPL44,MRPS34,DAP3,MRPL57,MRPL24,MRRF,MRPL19	2.4e-47
GO:6415	translational termination	98	43	MRPS31,MRPL3,ETF1,MRPL21,MRPS27,MRPS28,MRPS18B,MRPL42,MRPL15,GSPT1,APEH,ICT1,MRPL2,MRPL4,MRPS7,MRPS2,MRPL27,MRPS23,MRPS33,MRPL39,MRPL50,MRPL16,PTCD3,MRPS18A,MRPS10,MRPS22,MRPS35,MRPL12,MRPS12,MRPS25,MRPS15,MRPS9,MRPS5,MRPL40,MRPL38,MRPL1,MRPL44,MRPS34,DAP3,MRPL57,MRPL24,MRRF,MRPL19	1e-45
GO:15980	energy derivation by oxidation of organic compounds	249	72	TRAP1,SLC25A13,MYBBP1A,SORBS1,COX4I1,COX5B,COX6A1,COX6A2,COX7B,COX10,COX15,CS,CYC1,ADSL,DLAT,DLD,DLST,AGL,ETFA,ETFB,FASTKD2,FXN,GPD2,UQCR10,GYG1,GYS1,IDH3A,IDH3B,IRS1,COA6,MDH2,UQCRHL,MYC,NDUFA10,NDUFAB1,NDUFB1,NDUFB5,NDUFB10,NDUFS1,NDUFS2,NDUFS3,NDUFV1,NDUFV2,NDUFV3,OGDH,ACO2,OXA1L,PDHA1,PDHB,PGM1,CYCS,PPP1R3C,PGM2,CISD1,COQ9,PYGB,TRPV4,BID,SDHB,SDHD,PHLDA2,UQCRB,UQCRC2,UQCRFS1,FASTKD1,NOA1,SLC2…	5.7e-42
GO:6091	generation of precursor metabolites and energy	463	106	PPIF,TRAP1,SLC25A13,MYBBP1A,GLRX3,SORBS1,AKR1C4,COX4I1,COX5B,COX6A1,COX6A2,COX7A2,COX7B,COX10,COX15,CS,CYB5A,CYBA,CYC1,ADSL,DLAT,DLD,DLST,AGL,ETFA,ETFB,FASTKD2,NUP210,FXN,GBAS,GPD2,GPX2,GSR,UQCR10,GYG1,GYS1,STOML2,HK1,IDH3A,IDH3B,PDX1,IRS1,EIF6,COA6,CHCHD10,MDH2,ME2,UQCRHL,PGAM4,ASPH,MYC,NDUFA10,NDUFAB1,NDUFB1,NDUFB5,NDUFB10,NDUFS1,NDUFS2,NDUFS3,NDUFV1,NDUFV2,NDUFV3,OGDH,ATP5A1,ACO2,OXA1L,ATP5B,A…	8.2e-42
GO:6119	oxidative phosphorylation	111	44	PPIF,COX4I1,COX5B,COX6A1,COX6A2,COX7B,COX10,COX15,CYC1,DLD,FXN,GBAS,UQCR10,STOML2,COA6,CHCHD10,UQCRHL,NDUFA10,NDUFAB1,NDUFB1,NDUFB5,NDUFB10,NDUFS1,NDUFS2,NDUFS3,NDUFV1,NDUFV2,NDUFV3,ATP5A1,ATP5B,ATP5C1,ATP5F1,ATP5G1,ATP5G3,ATP5I,ATP5J,CYCS,COQ9,BID,SDHD,UQCRB,UQCRC2,UQCRFS1,SLC25A33	8.4e-41
GO:44237	cellular metabolic process	9925	914	LOC100288842,UBA2,FARSB,NR1H3,PPIF,LRPPRC,FRY,TRAP1,BCAP31,CEBPZ,LPCAT3,SLC25A13,DHRS9,RCL1,ALG3,PRMT3,PSME3,MRPS31,HRSP12,SPRY2,MAEA,TMEM5,SEMA3A,PEMT,PRMT5,UBAC1,EMG1,CDX2,TOMM40,CEACAM5,EIF3M,SYNCRIP,MYBBP1A,CIB1,IPO7,ATG7,GLRX3,CEL,SORBS1,USP16,PAICS,TBL3,POLR3G,CCT8,ADCY1,WDR4,RPP40,HSPH1,UTP14A,ALDH1L1,CD3EAP,WDR3,TXNL4A,COPS8,RNPS1,AFG3L2,EBNA1BP2,ASCC3,GCN1L1,METAP2,SLC27A4,SLC27A2,SPINK5…	7.4e-40
GO:42274	ribosomal small subunit biogenesis	65	32	RCL1,EMG1,TBL3,UTP14A,WDR3,SRFBP1,RRS1,DCAF13,NOL11,UTP20,NOB1,NHP2L1,MRPS7,UTP18,HEATR1,NAT10,TSR1,UTP6,UTP3,PWP2,RPS6,RPS7,NOM1,MRPS9,BYSL,NOC4L,RIOK1,CIRH1A,LTV1,NOP14,WDR46,BMS1	1.4e-39
GO:30490	maturation of SSU-rRNA	49	27	RCL1,EMG1,TBL3,UTP14A,WDR3,SRFBP1,RRS1,DCAF13,NOL11,UTP20,NOB1,NHP2L1,UTP18,HEATR1,NAT10,TSR1,UTP6,UTP3,PWP2,MRPS9,BYSL,NOC4L,RIOK1,CIRH1A,NOP14,WDR46,BMS1	1.8e-38
GO:6396	RNA processing	846	153	RCL1,PRMT5,EMG1,SYNCRIP,TBL3,WDR4,RPP40,UTP14A,WDR3,TXNL4A,RNPS1,EBNA1BP2,RPP14,WBSCR22,FTSJ3,CLNS1A,WDR36,ADAT2,TRUB1,CSTF3,SRFBP1,FBL,NSUN6,NCBP2,RRP1B,WDR43,MDN1,RRS1,BOP1,U2SURP,EXOSC2,SF3B3,PES1,ADAT1,GTPBP4,MTO1,DCAF13,NOL11,GEMIN5,RSL1D1,TRUB2,DIMT1,PRPF19,UTP20,RPL7L1,DCPS,NOB1,GRSF1,GTF2H3,FTSJ2,HNRNPF,METTL2A,CTU2,EIF6,KARS,METTL1,NHP2L1,NOP2,NOVA1,EXOSC3,RRP15,UTP18,MRTO4,C9ORF114,NOP5…	2.4e-38
GO:42273	ribosomal large subunit biogenesis	60	30	EBNA1BP2,FTSJ3,FASTKD2,MDN1,RRS1,BOP1,PES1,GTPBP4,NOC2L,RSL1D1,RPL7L1,EIF6,NHP2L1,NOP2,RRP15,MRTO4,NIP7,NOP16,NLE1,WDR55,PAK1IP1,HEATR3,SDAD1,BRIX1,NHP2,WDR12,MRPL1,RPF1,RPF2,MAK16	7.5e-38
GO:44238	primary metabolic process	9788	896	LOC100288842,UBA2,FARSB,NR1H3,PPIF,LRPPRC,FRY,TRAP1,BCAP31,CEBPZ,LPCAT3,SLC25A13,DHRS9,RCL1,ALG3,PRMT3,PSME3,MRPS31,HRSP12,SPRY2,MAEA,TMEM5,SEMA3A,PEMT,PRMT5,UBAC1,EMG1,CDX2,CEACAM5,EIF3M,SYNCRIP,MYBBP1A,CIB1,IPO7,ATG7,GLRX3,CEL,SORBS1,USP16,PAICS,TBL3,POLR3G,CCT8,ADCY1,WDR4,RPP40,HSPH1,UTP14A,CD3EAP,WDR3,TXNL4A,COPS8,RNPS1,AFG3L2,EBNA1BP2,ASCC3,GCN1L1,METAP2,SLC27A4,SLC27A2,SPINK5,LIAS,ADRM1,AKR…	7e-37
GO:71704	organic substance metabolic process	10203	921	LOC100288842,UBA2,FARSB,NR1H3,PPIF,LRPPRC,FRY,TRAP1,BCAP31,CEBPZ,LPCAT3,SLC25A13,DHRS9,RCL1,ALG3,PRMT3,PSME3,MRPS31,HRSP12,SPRY2,MAEA,TMEM5,SEMA3A,PEMT,PRMT5,UBAC1,EMG1,CDX2,CEACAM5,EIF3M,SYNCRIP,MYBBP1A,CIB1,IPO7,ATG7,GLRX3,AGR2,CEL,SORBS1,USP16,PAICS,TBL3,POLR3G,CCT8,ADCY1,WDR4,RPP40,HSPH1,UTP14A,ALDH1L1,CD3EAP,WDR3,TXNL4A,COPS8,RNPS1,AFG3L2,EBNA1BP2,ASCC3,GCN1L1,METAP2,SLC27A4,SLC27A2,SPINK5,L…	5e-36
GO:6414	translational elongation	118	43	MRPS31,USP16,MRPL3,DPH2,MRPL21,MRPS27,MRPS28,MRPS18B,MRPL42,MRPL15,ICT1,MRPL2,MRPL4,MRPS7,MRPS2,MRPL27,DPH5,MRPS23,MRPS33,MRPL39,MRPL50,MRPL16,PTCD3,MRPS18A,MRPS10,MRPS22,MRPS35,MRPL12,MRPS12,MRPS25,MRPS15,MRPS9,MRPS5,MRPL40,MRPL38,MRPL1,MRPL44,MRPS34,DAP3,MRPL57,MRPL24,GFM1,MRPL19	1.7e-35
GO:55114	oxidation-reduction process	930	159	TRAP1,SLC25A13,DHRS9,ABCC4,ENOX2,MYBBP1A,GLRX3,SORBS1,ALDH1L1,SLC27A2,AKR1C4,CYP4F22,CHCHD4,COX4I1,COX5B,COX6A1,COX6A2,COX7A2,COX7B,COX10,COX15,CP,CPT2,CS,PTGR2,CTBP1,CYB5A,CYBA,CYC1,CYP2B6,CYP2F1,ADSL,CYP24A1,AKR1C1,DHODH,NQO1,DLAT,DLD,DLST,AGL,ETFA,ETFB,ALDH3A1,FASN,ALDH1A3,ALDH3A2,FASTKD2,GPD1L,FXN,G6PD,PRDX5,TXN2,MCAT,GLUD2,GPD2,BLOC1S2,GPX2,GSR,CYP2S1,UQCR10,GYG1,PYCR2,GYS1,ERO1L,HK1,APEX1,H…	2.7e-35
GO:22900	electron transport chain	154	50	SLC25A13,MYBBP1A,GLRX3,AKR1C4,COX4I1,COX5B,COX6A1,COX6A2,COX7A2,COX7B,COX10,COX15,CYB5A,CYBA,CYC1,DLD,ETFA,ETFB,GPD2,GPX2,GSR,UQCR10,IDH3B,COA6,ME2,UQCRHL,ASPH,NDUFA10,NDUFAB1,NDUFB1,NDUFB5,NDUFB10,NDUFS1,NDUFS2,NDUFS3,NDUFV1,NDUFV2,NDUFV3,GLRX2,CYCS,COQ9,BID,SDHB,SDHD,UQCRB,UQCRC2,UQCRFS1,XDH,PTGES2,SLC25A12	6.7e-35
GO:43604	amide biosynthetic process	726	133	FARSB,LRPPRC,TRAP1,MRPS31,HRSP12,PEMT,EIF3M,SYNCRIP,USP16,GCN1L1,MRPL3,EARS2,GGT6,DARS,SPTSSB,DLAT,DLD,DPH2,ETF1,ACSL3,FASN,MRPL21,NCBP2,MRPS27,METAP1,LARP4B,LARS2,CERS6,GEMIN5,ZNF385A,RSL1D1,GART,GCH1,GCLC,EIF3K,RPL7L1,MRPS28,MRPS18B,MRPL42,MRPL15,GSPT1,GTF2H3,ACACA,APEH,ICT1,ITGA2,EIF6,KARS,MTIF2,NARS,NCL,ATIC,NHP2L1,MRPL2,MRPL4,MRPS7,MRPS2,HSD17B12,TACO1,MRPL27,PDHA1,DPH5,PDHB,PDK1,MRPS23,PDK3…	3.3e-34
GO:22904	respiratory electron transport chain	94	37	SLC25A13,MYBBP1A,COX4I1,COX5B,COX6A1,COX6A2,COX7B,COX10,COX15,CYC1,DLD,ETFA,ETFB,GPD2,UQCR10,COA6,UQCRHL,NDUFA10,NDUFAB1,NDUFB1,NDUFB5,NDUFB10,NDUFS1,NDUFS2,NDUFS3,NDUFV1,NDUFV2,NDUFV3,CYCS,COQ9,BID,SDHB,SDHD,UQCRB,UQCRC2,UQCRFS1,SLC25A12	4.7e-34
GO:6412	translation	575	113	FARSB,LRPPRC,TRAP1,MRPS31,HRSP12,EIF3M,SYNCRIP,USP16,GCN1L1,MRPL3,EARS2,DARS,DPH2,ETF1,MRPL21,NCBP2,MRPS27,METAP1,LARP4B,LARS2,GEMIN5,ZNF385A,RSL1D1,EIF3K,RPL7L1,MRPS28,MRPS18B,MRPL42,MRPL15,GSPT1,GTF2H3,APEH,ICT1,ITGA2,EIF6,KARS,MTIF2,NARS,NCL,NHP2L1,MRPL2,MRPL4,MRPS7,MRPS2,TACO1,MRPL27,DPH5,MRPS23,MRPS33,MRPL39,POLR2G,MRPL50,PPA1,TRMT10C,MRPL16,PTCD3,MRPS18A,MRPS10,UQCC1,IMP3,CNOT11,NHP2,IARS2,…	1.7e-33
GO:7005	mitochondrion organization	546	109	PPIF,PEMT,TOMM40,ATG7,AFG3L2,PHB2,OMA1,CHCHD4,GRPEL2,COX10,CXADR,DHODH,ESRRA,STOX1,PPRC1,PMPCA,CLUH,FXN,SAMM50,FAM162A,TIMM9,TIMM8B,GLS2,GCLC,BLOC1S2,C17ORF89,DTWD2,NDUFAF4,TIMM21,UQCR10,STOML2,HSPA4,HSPD1,IL9R,LETM1,CHCHD10,MIPEP,NDUFA10,NDUFAB1,NDUFB1,NDUFB5,NDUFB10,NDUFS1,NDUFS2,NDUFS3,NDUFV1,NDUFV2,NDUFV3,OPA1,ATP5A1,OXA1L,ATP5B,ATP5C1,TRIAP1,ATP5F1,MTFP1,ATP5G1,ATP5G3,ATP5I,ATP5J,PHB,PLAUR,C…	2.5e-33
GO:43043	peptide biosynthetic process	601	115	FARSB,LRPPRC,TRAP1,MRPS31,HRSP12,EIF3M,SYNCRIP,USP16,GCN1L1,MRPL3,EARS2,GGT6,DARS,DPH2,ETF1,MRPL21,NCBP2,MRPS27,METAP1,LARP4B,LARS2,GEMIN5,ZNF385A,RSL1D1,GCLC,EIF3K,RPL7L1,MRPS28,MRPS18B,MRPL42,MRPL15,GSPT1,GTF2H3,APEH,ICT1,ITGA2,EIF6,KARS,MTIF2,NARS,NCL,NHP2L1,MRPL2,MRPL4,MRPS7,MRPS2,TACO1,MRPL27,DPH5,MRPS23,MRPS33,MRPL39,POLR2G,MRPL50,PPA1,TRMT10C,MRPL16,PTCD3,MRPS18A,MRPS10,UQCC1,IMP3,CNOT11,N…	2.5e-32
GO:44281	small molecule metabolic process	1962	262	FARSB,NR1H3,PPIF,SLC25A13,DHRS9,PSME3,MAEA,PEMT,CEL,SORBS1,PAICS,ADCY1,ALDH1L1,SLC27A4,SLC27A2,LIAS,AKR1C4,SLC6A14,LYPLA2,MB21D1,OMA1,EARS2,GGT6,CYP4F22,COX4I1,COX5B,COX6A1,COX6A2,COX7B,COX10,COX15,ADORA2B,CPT2,C9ORF41,CS,PTGR2,PLB1,CYB5A,CYC1,CYP2B6,CYP2F1,ADSL,ADSS,CYP24A1,DARS,AKR1C1,DHODH,NQO1,DLAT,DLD,DLST,DPAGT1,AHCY,EPHA2,AK2,EPHX1,ETFA,ETFB,ACSL3,FAH,FASN,ALDH1A3,ALDH3A2,SLC35D1,GPD1L,PSM…	8.3e-32
GO:1901566	organonitrogen compound biosynthetic process	1805	245	LOC100288842,FARSB,LRPPRC,TRAP1,SLC25A13,ALG3,MRPS31,HRSP12,TMEM5,PEMT,CEACAM5,EIF3M,SYNCRIP,ATG7,USP16,PAICS,ADCY1,GCN1L1,MRPL3,EARS2,GGT6,SLC44A3,COX5B,COX10,CD109,COX15,ADORA2B,B3GALNT2,PPM1L,CYC1,ADSL,ADSS,DARS,SPTSSB,DHODH,DLAT,DLD,DPAGT1,DPH2,AHCY,AK2,ETF1,ACSL3,FASN,MRPL21,ALDH3A2,PHLDA1,NCBP2,MRPS27,SLC35D1,METAP1,LARP4B,NUP210,LARS2,ATP6V0A2,FXN,FUT3,CERS6,SVIP,GALNT3,ZDHHC5,GEMIN5,ZNF38…	5e-31
GO:470	maturation of LSU-rRNA	23	16	FTSJ3,BOP1,PES1,GTPBP4,RSL1D1,RPL7L1,EIF6,NHP2L1,NOP2,RRP15,NHP2,WDR12,MRPL1,RPF1,RPF2,MAK16	4.7e-30
GO:9060	aerobic respiration	77	31	COX4I1,COX5B,COX6A1,COX6A2,COX7B,COX10,COX15,CS,ADSL,DLAT,DLD,DLST,FXN,UQCR10,IDH3A,IDH3B,MDH2,UQCRHL,OGDH,ACO2,OXA1L,PDHA1,PDHB,CYCS,TRPV4,SDHB,SDHD,UQCRB,UQCRC2,SUCLG1,MTFR1	1.7e-29
GO:6807	nitrogen compound metabolic process	9359	842	LOC100288842,UBA2,FARSB,NR1H3,PPIF,LRPPRC,FRY,TRAP1,BCAP31,CEBPZ,LPCAT3,SLC25A13,RCL1,ALG3,PRMT3,PSME3,MRPS31,HRSP12,SPRY2,MAEA,TMEM5,SEMA3A,PEMT,PRMT5,UBAC1,EMG1,CDX2,CEACAM5,EIF3M,SYNCRIP,MYBBP1A,CIB1,IPO7,ATG7,GLRX3,CEL,USP16,PAICS,TBL3,POLR3G,CCT8,ADCY1,WDR4,RPP40,HSPH1,UTP14A,ALDH1L1,CD3EAP,WDR3,TXNL4A,COPS8,RNPS1,AFG3L2,EBNA1BP2,ASCC3,GCN1L1,METAP2,SPINK5,LIAS,ADRM1,AKR1C4,ATE1,RPP14,SOX21,…	3.7e-29
GO:9451	RNA modification	132	42	LRPPRC,EMG1,WDR4,WBSCR22,FTSJ3,ADAT2,TRUB1,FBL,NSUN6,MTO1,TRUB2,DIMT1,FTSJ2,METTL2A,CTU2,METTL1,NOP2,NOP58,TRMT6,PUS7,ALKBH5,DUS2,TRMT10C,THG1L,RNMTL1,NAT10,NOP10,NHP2,METTL3,TRMT11,DUS1L,TFB2M,MRPL1,SSB,TARBP1,METTL16,QTRTD1,YRDC,TRMT2B,PUS1,IKBKAP,ALKBH8	1.5e-28
GO:34641	cellular nitrogen compound metabolic process	6113	603	FARSB,NR1H3,PPIF,LRPPRC,TRAP1,CEBPZ,SLC25A13,RCL1,PRMT3,PSME3,MRPS31,HRSP12,PEMT,PRMT5,EMG1,CDX2,EIF3M,SYNCRIP,MYBBP1A,CIB1,ATG7,USP16,PAICS,TBL3,POLR3G,CCT8,ADCY1,WDR4,RPP40,HSPH1,UTP14A,ALDH1L1,CD3EAP,WDR3,TXNL4A,COPS8,RNPS1,EBNA1BP2,ASCC3,GCN1L1,LIAS,ADRM1,RPP14,SOX21,BAZ1A,MRPL3,GTF3C6,PHB2,WBSCR22,MB21D1,FTSJ3,CLNS1A,AEBP2,EARS2,GGT6,COX4I1,COX5B,PPARGC1B,COX6A1,COX6A2,WDR36,ADAT2,COX7B,COX1…	5.5e-28
GO:1990542	mitochondrial transmembrane transport	86	32	SLC25A13,TOMM40,AFG3L2,CHCHD4,COX5B,GRPEL2,CPT2,CYC1,TIMM9,TIMM21,STOML2,ACACA,HSPD1,LETM1,OPA1,ATP5A1,ATP5B,ATP5C1,ATP5F1,ATP5G1,MPC1,ATP5G3,ATP5I,ATP5J,TOMM22,MRS2,C2ORF47,GRPEL1,TOMM40L,SLC25A33,SLC25A12,PNPT1	2.5e-27
GO:42773	ATP synthesis coupled electron transport	77	30	COX4I1,COX5B,COX6A1,COX6A2,COX7B,COX10,COX15,CYC1,DLD,UQCR10,COA6,UQCRHL,NDUFA10,NDUFAB1,NDUFB1,NDUFB5,NDUFB10,NDUFS1,NDUFS2,NDUFS3,NDUFV1,NDUFV2,NDUFV3,CYCS,COQ9,BID,SDHD,UQCRB,UQCRC2,UQCRFS1	2.6e-27
GO:43603	cellular amide metabolic process	995	154	FARSB,LRPPRC,TRAP1,MRPS31,HRSP12,PEMT,EIF3M,SYNCRIP,USP16,ALDH1L1,GCN1L1,MRPL3,EARS2,GGT6,C9ORF41,DARS,SPTSSB,DLAT,DLD,DLST,DPH2,ETF1,ACSL3,FASN,MRPL21,NCBP2,MRPS27,METAP1,LARP4B,LARS2,FUT3,CERS6,G6PD,GEMIN5,ZNF385A,RSL1D1,GART,GCH1,GCLC,EIF3K,RPL7L1,MRPS28,MRPS18B,MRPL42,MRPL15,GSPT1,GSR,GTF2H3,ACACA,APEH,HSD17B4,ICT1,ITGA2,EIF6,KARS,LTA4H,MIPEP,PGAM4,MTIF2,NARS,NCL,ATIC,NHP2L1,OGDH,PCCB,GLRX2,M…	3.9e-27
GO:9161	ribonucleoside monophosphate metabolic process	305	69	PPIF,SLC25A13,PAICS,COX4I1,COX5B,COX6A1,COX6A2,COX7B,COX10,COX15,CYC1,ADSL,ADSS,DHODH,DLD,AK2,NUP210,ATP6V0A2,FXN,GART,GBAS,AMPD3,UQCR10,STOML2,HK1,APRT,IMPDH1,EIF6,COA6,CHCHD10,UQCRHL,PGAM4,NDUFA10,NDUFAB1,NDUFB1,ATIC,NDUFB5,NDUFB10,NDUFS1,NDUFS2,NDUFS3,NDUFV1,NDUFV2,NDUFV3,OGDH,ATP5A1,ATP5B,ATP5C1,ATP5F1,ATP5G1,ATP5G3,ATP5I,ATP5J,PGM1,NUDT9,CYCS,PPAT,COQ9,BEND3,BID,SDHD,UMPS,UQCRB,UQCRC2,UQCRFS…	8.3e-27
GO:6399	tRNA metabolic process	179	49	FARSB,WDR4,RPP40,RPP14,GTF3C6,EARS2,ADAT2,TRUB1,DARS,FBL,NSUN6,LARS2,EXOSC2,ADAT1,MTO1,GRSF1,METTL2A,CTU2,KARS,METTL1,NARS,EXOSC3,TRMT6,PUS7,PPA1,DUS2,TRMT10C,THG1L,NAT10,IARS2,TRMT11,ELAC2,DUS1L,SSB,TARBP1,VARS,AIMP2,QTRTD1,YRDC,NARS2,TRMT2B,TARS2,PUS1,TSEN2,IKBKAP,ALKBH8,FDXACB1,MARS2,EEF1E1	2.1e-26
GO:9167	purine ribonucleoside monophosphate metabolic process	294	67	PPIF,SLC25A13,PAICS,COX4I1,COX5B,COX6A1,COX6A2,COX7B,COX10,COX15,CYC1,ADSL,ADSS,DLD,AK2,NUP210,ATP6V0A2,FXN,GART,GBAS,AMPD3,UQCR10,STOML2,HK1,APRT,IMPDH1,EIF6,COA6,CHCHD10,UQCRHL,PGAM4,NDUFA10,NDUFAB1,NDUFB1,ATIC,NDUFB5,NDUFB10,NDUFS1,NDUFS2,NDUFS3,NDUFV1,NDUFV2,NDUFV3,OGDH,ATP5A1,ATP5B,ATP5C1,ATP5F1,ATP5G1,ATP5G3,ATP5I,ATP5J,PGM1,NUDT9,CYCS,PPAT,COQ9,BEND3,BID,SDHD,UQCRB,UQCRC2,UQCRFS1,SEH1L,SLC…	2.2e-26
GO:55086	nucleobase-containing small molecule metabolic process	732	123	PPIF,SLC25A13,PEMT,PAICS,ADCY1,MB21D1,COX4I1,COX5B,COX6A1,COX6A2,COX7B,COX10,COX15,ADORA2B,CYC1,ADSL,ADSS,DHODH,DLAT,DLD,DLST,DPAGT1,AHCY,EPHA2,AK2,ACSL3,FASN,SLC35D1,GPD1L,NUP210,ATP6V0A2,FXN,G6PD,GART,GBAS,AMPD3,GMDS,GPD2,GSR,UQCR10,STOML2,HK1,ACACA,HSD17B4,APRT,IMPDH1,EIF6,KARS,COA6,LDHB,CHCHD10,MDH2,ME2,MOCS1,UQCRHL,PGAM4,NDUFA10,NDUFAB1,NDUFB1,ATIC,NDUFB5,NDUFB10,NDUFS1,NDUFS2,NDUFS3,NDUFV1,…	2.9e-26
GO:9126	purine nucleoside monophosphate metabolic process	295	67	PPIF,SLC25A13,PAICS,COX4I1,COX5B,COX6A1,COX6A2,COX7B,COX10,COX15,CYC1,ADSL,ADSS,DLD,AK2,NUP210,ATP6V0A2,FXN,GART,GBAS,AMPD3,UQCR10,STOML2,HK1,APRT,IMPDH1,EIF6,COA6,CHCHD10,UQCRHL,PGAM4,NDUFA10,NDUFAB1,NDUFB1,ATIC,NDUFB5,NDUFB10,NDUFS1,NDUFS2,NDUFS3,NDUFV1,NDUFV2,NDUFV3,OGDH,ATP5A1,ATP5B,ATP5C1,ATP5F1,ATP5G1,ATP5G3,ATP5I,ATP5J,PGM1,NUDT9,CYCS,PPAT,COQ9,BEND3,BID,SDHD,UQCRB,UQCRC2,UQCRFS1,SEH1L,SLC…	3.1e-26
GO:6518	peptide metabolic process	743	124	FARSB,LRPPRC,TRAP1,MRPS31,HRSP12,EIF3M,SYNCRIP,USP16,GCN1L1,MRPL3,EARS2,GGT6,C9ORF41,DARS,DPH2,ETF1,MRPL21,NCBP2,MRPS27,METAP1,LARP4B,LARS2,G6PD,GEMIN5,ZNF385A,RSL1D1,GCLC,EIF3K,RPL7L1,MRPS28,MRPS18B,MRPL42,MRPL15,GSPT1,GSR,GTF2H3,APEH,ICT1,ITGA2,EIF6,KARS,LTA4H,MIPEP,MTIF2,NARS,NCL,NHP2L1,GLRX2,MRPL2,MRPL4,MRPS7,MRPS2,TACO1,MRPL27,DPH5,MRPS23,MRPS33,MRPL39,POLR2G,MRPL50,PPA1,TRMT10C,MRPL16,PTCD3…	4.5e-26
GO:42775	mitochondrial ATP synthesis coupled electron transport	76	29	COX4I1,COX5B,COX6A1,COX6A2,COX7B,COX10,COX15,CYC1,DLD,UQCR10,UQCRHL,NDUFA10,NDUFAB1,NDUFB1,NDUFB5,NDUFB10,NDUFS1,NDUFS2,NDUFS3,NDUFV1,NDUFV2,NDUFV3,CYCS,COQ9,BID,SDHD,UQCRB,UQCRC2,UQCRFS1	1.1e-25
GO:9117	nucleotide metabolic process	647	112	PPIF,SLC25A13,PAICS,ADCY1,MB21D1,COX4I1,COX5B,COX6A1,COX6A2,COX7B,COX10,COX15,ADORA2B,CYC1,ADSL,ADSS,DHODH,DLAT,DLD,DLST,EPHA2,AK2,ACSL3,FASN,GPD1L,NUP210,ATP6V0A2,FXN,G6PD,GART,GBAS,AMPD3,GPD2,UQCR10,STOML2,HK1,ACACA,HSD17B4,APRT,IMPDH1,EIF6,KARS,COA6,LDHB,CHCHD10,MDH2,ME2,MOCS1,UQCRHL,PGAM4,NDUFA10,NDUFAB1,NDUFB1,ATIC,NDUFB5,NDUFB10,NDUFS1,NDUFS2,NDUFS3,NDUFV1,NDUFV2,NDUFV3,NME1,PNP,OGDH,OPA1,A…	1.5e-25
GO:19693	ribose phosphate metabolic process	517	96	PPIF,SLC25A13,PAICS,ADCY1,COX4I1,COX5B,COX6A1,COX6A2,COX7B,COX10,COX15,CYC1,ADSL,ADSS,DHODH,DLAT,DLD,DLST,EPHA2,AK2,ACSL3,FASN,NUP210,ATP6V0A2,FXN,G6PD,GART,GBAS,AMPD3,UQCR10,STOML2,HK1,ACACA,HSD17B4,APRT,IMPDH1,EIF6,COA6,CHCHD10,MOCS1,UQCRHL,PGAM4,NDUFA10,NDUFAB1,NDUFB1,ATIC,NDUFB5,NDUFB10,NDUFS1,NDUFS2,NDUFS3,NDUFV1,NDUFV2,NDUFV3,NME1,OGDH,OPA1,ATP5A1,ATP5B,ATP5C1,HSD17B12,PDE3B,PDE4D,ATP5F1,AT…	1.8e-25
GO:6753	nucleoside phosphate metabolic process	653	112	PPIF,SLC25A13,PAICS,ADCY1,MB21D1,COX4I1,COX5B,COX6A1,COX6A2,COX7B,COX10,COX15,ADORA2B,CYC1,ADSL,ADSS,DHODH,DLAT,DLD,DLST,EPHA2,AK2,ACSL3,FASN,GPD1L,NUP210,ATP6V0A2,FXN,G6PD,GART,GBAS,AMPD3,GPD2,UQCR10,STOML2,HK1,ACACA,HSD17B4,APRT,IMPDH1,EIF6,KARS,COA6,LDHB,CHCHD10,MDH2,ME2,MOCS1,UQCRHL,PGAM4,NDUFA10,NDUFAB1,NDUFB1,ATIC,NDUFB5,NDUFB10,NDUFS1,NDUFS2,NDUFS3,NDUFV1,NDUFV2,NDUFV3,NME1,PNP,OGDH,OPA1,A…	4.8e-25
GO:72521	purine-containing compound metabolic process	554	100	PPIF,SLC25A13,PEMT,PAICS,ADCY1,COX4I1,COX5B,COX6A1,COX6A2,COX7B,COX10,COX15,ADORA2B,CYC1,ADSL,ADSS,DLAT,DLD,DLST,AHCY,EPHA2,AK2,ACSL3,FASN,NUP210,ATP6V0A2,FXN,GART,GBAS,AMPD3,UQCR10,STOML2,HK1,ACACA,HSD17B4,APRT,IMPDH1,EIF6,COA6,CHCHD10,MOCS1,UQCRHL,PGAM4,NDUFA10,NDUFAB1,NDUFB1,ATIC,NDUFB5,NDUFB10,NDUFS1,NDUFS2,NDUFS3,NDUFV1,NDUFV2,NDUFV3,NME1,PNP,OGDH,OPA1,ATP5A1,ATP5B,ATP5C1,HSD17B12,NT5C3A,PDE…	5.4e-25
GO:9123	nucleoside monophosphate metabolic process	319	69	PPIF,SLC25A13,PAICS,COX4I1,COX5B,COX6A1,COX6A2,COX7B,COX10,COX15,CYC1,ADSL,ADSS,DHODH,DLD,AK2,NUP210,ATP6V0A2,FXN,GART,GBAS,AMPD3,UQCR10,STOML2,HK1,APRT,IMPDH1,EIF6,COA6,CHCHD10,UQCRHL,PGAM4,NDUFA10,NDUFAB1,NDUFB1,ATIC,NDUFB5,NDUFB10,NDUFS1,NDUFS2,NDUFS3,NDUFV1,NDUFV2,NDUFV3,OGDH,ATP5A1,ATP5B,ATP5C1,ATP5F1,ATP5G1,ATP5G3,ATP5I,ATP5J,PGM1,NUDT9,CYCS,PPAT,COQ9,BEND3,BID,SDHD,UMPS,UQCRB,UQCRC2,UQCRFS…	9.7e-25
GO:6163	purine nucleotide metabolic process	519	95	PPIF,SLC25A13,PAICS,ADCY1,COX4I1,COX5B,COX6A1,COX6A2,COX7B,COX10,COX15,ADORA2B,CYC1,ADSL,ADSS,DLAT,DLD,DLST,EPHA2,AK2,ACSL3,FASN,NUP210,ATP6V0A2,FXN,GART,GBAS,AMPD3,UQCR10,STOML2,HK1,ACACA,HSD17B4,APRT,IMPDH1,EIF6,COA6,CHCHD10,MOCS1,UQCRHL,PGAM4,NDUFA10,NDUFAB1,NDUFB1,ATIC,NDUFB5,NDUFB10,NDUFS1,NDUFS2,NDUFS3,NDUFV1,NDUFV2,NDUFV3,NME1,PNP,OGDH,OPA1,ATP5A1,ATP5B,ATP5C1,HSD17B12,PDE3B,PDE4D,ATP5F1,A…	1.8e-24
GO:9259	ribonucleotide metabolic process	503	93	PPIF,SLC25A13,PAICS,ADCY1,COX4I1,COX5B,COX6A1,COX6A2,COX7B,COX10,COX15,CYC1,ADSL,ADSS,DHODH,DLAT,DLD,DLST,EPHA2,AK2,ACSL3,FASN,NUP210,ATP6V0A2,FXN,GART,GBAS,AMPD3,UQCR10,STOML2,HK1,ACACA,HSD17B4,APRT,IMPDH1,EIF6,COA6,CHCHD10,MOCS1,UQCRHL,PGAM4,NDUFA10,NDUFAB1,NDUFB1,ATIC,NDUFB5,NDUFB10,NDUFS1,NDUFS2,NDUFS3,NDUFV1,NDUFV2,NDUFV3,NME1,OGDH,OPA1,ATP5A1,ATP5B,ATP5C1,HSD17B12,PDE3B,PDE4D,ATP5F1,ATP5G1,…	1.8e-24
GO:462	maturation of SSU-rRNA from tricistronic rRNA transcript	34	18	RCL1,EMG1,TBL3,RRS1,DCAF13,UTP20,UTP18,HEATR1,TSR1,UTP6,UTP3,PWP2,MRPS9,BYSL,NOC4L,NOP14,WDR46,BMS1	1.9e-24
GO:9150	purine ribonucleotide metabolic process	490	91	PPIF,SLC25A13,PAICS,ADCY1,COX4I1,COX5B,COX6A1,COX6A2,COX7B,COX10,COX15,CYC1,ADSL,ADSS,DLAT,DLD,DLST,EPHA2,AK2,ACSL3,FASN,NUP210,ATP6V0A2,FXN,GART,GBAS,AMPD3,UQCR10,STOML2,HK1,ACACA,HSD17B4,APRT,IMPDH1,EIF6,COA6,CHCHD10,MOCS1,UQCRHL,PGAM4,NDUFA10,NDUFAB1,NDUFB1,ATIC,NDUFB5,NDUFB10,NDUFS1,NDUFS2,NDUFS3,NDUFV1,NDUFV2,NDUFV3,NME1,OGDH,OPA1,ATP5A1,ATP5B,ATP5C1,HSD17B12,PDE3B,PDE4D,ATP5F1,ATP5G1,PDHA1,…	3.6e-24
GO:43624	cellular protein complex disassembly	194	48	MRPS31,CIB1,MRPL3,ETF1,F2RL1,MRPL21,MRPS27,SH3BP1,MRPS28,MRPS18B,MRPL42,MRPL15,GSPT1,APEH,ICT1,ASPH,MRPL2,MRPL4,MRPS7,MRPS2,MRPL27,MRPS23,MRPS33,MRPL39,MRPL50,MRPL16,PTCD3,MRPS18A,MRPS10,MRPS22,TRPV4,MRPS35,MRPL12,MRPS12,MRPS25,MRPS15,MRPS9,MRPS5,MRPL40,MRPL38,MRPL1,MRPL44,MRPS34,DAP3,MRPL57,MRPL24,MRRF,MRPL19	5.6e-22
GO:1901564	organonitrogen compound metabolic process	6371	601	LOC100288842,UBA2,FARSB,NR1H3,PPIF,LRPPRC,FRY,TRAP1,BCAP31,LPCAT3,SLC25A13,ALG3,PRMT3,PSME3,MRPS31,HRSP12,SPRY2,MAEA,TMEM5,SEMA3A,PEMT,PRMT5,UBAC1,CEACAM5,EIF3M,SYNCRIP,CIB1,IPO7,ATG7,GLRX3,CEL,USP16,PAICS,ADCY1,HSPH1,ALDH1L1,COPS8,AFG3L2,GCN1L1,METAP2,SPINK5,LIAS,ADRM1,ATE1,MRPL3,SLC6A14,KLHL2,LYPLA2,PHB2,MARCH3,OMA1,RFFL,BTBD11,SOCS4,EARS2,GGT6,FBXO27,SLC44A3,CHCHD4,COX4I1,COX5B,COX6A1,COX6A2,C…	5.7e-22
GO:33108	mitochondrial respiratory chain complex assembly	84	28	SAMM50,C17ORF89,NDUFAF4,TIMM21,UQCR10,NDUFA10,NDUFAB1,NDUFB1,NDUFB5,NDUFB10,NDUFS1,NDUFS2,NDUFS3,NDUFV1,NDUFV2,NDUFV3,OXA1L,UQCC1,FOXRED1,SDHAF3,BCS1L,SCO1,TFAM,UQCRB,NDUFAF5,SLC25A33,LYRM7,TMEM261	1.4e-20
GO:9205	purine ribonucleoside triphosphate metabolic process	280	59	PPIF,SLC25A13,COX4I1,COX5B,COX6A1,COX6A2,COX7B,COX10,COX15,CYC1,DLD,NUP210,ATP6V0A2,FXN,GBAS,AMPD3,UQCR10,STOML2,HK1,IMPDH1,EIF6,COA6,CHCHD10,MOCS1,UQCRHL,PGAM4,NDUFA10,NDUFAB1,NDUFB1,NDUFB5,NDUFB10,NDUFS1,NDUFS2,NDUFS3,NDUFV1,NDUFV2,NDUFV3,NME1,OGDH,OPA1,ATP5A1,ATP5B,ATP5C1,ATP5F1,ATP5G1,ATP5G3,ATP5I,ATP5J,PGM1,CYCS,COQ9,BEND3,BID,SDHD,UQCRB,UQCRC2,UQCRFS1,SEH1L,SLC25A33	2.8e-20
GO:46034	ATP metabolic process	252	55	PPIF,SLC25A13,COX4I1,COX5B,COX6A1,COX6A2,COX7B,COX10,COX15,CYC1,DLD,NUP210,ATP6V0A2,FXN,GBAS,AMPD3,UQCR10,STOML2,HK1,EIF6,COA6,CHCHD10,UQCRHL,PGAM4,NDUFA10,NDUFAB1,NDUFB1,NDUFB5,NDUFB10,NDUFS1,NDUFS2,NDUFS3,NDUFV1,NDUFV2,NDUFV3,OGDH,ATP5A1,ATP5B,ATP5C1,ATP5F1,ATP5G1,ATP5G3,ATP5I,ATP5J,PGM1,CYCS,COQ9,BEND3,BID,SDHD,UQCRB,UQCRC2,UQCRFS1,SEH1L,SLC25A33	3.4e-20
GO:1901360	organic cyclic compound metabolic process	5822	552	FARSB,NR1H3,PPIF,LRPPRC,CEBPZ,SLC25A13,DHRS9,RCL1,PRMT3,PSME3,HRSP12,PEMT,PRMT5,EMG1,CDX2,SYNCRIP,MYBBP1A,CIB1,ATG7,CEL,USP16,PAICS,TBL3,POLR3G,CCT8,ADCY1,WDR4,RPP40,HSPH1,UTP14A,ALDH1L1,CD3EAP,WDR3,TXNL4A,COPS8,RNPS1,EBNA1BP2,ASCC3,GCN1L1,SLC27A2,LIAS,ADRM1,AKR1C4,RPP14,SOX21,BAZ1A,GTF3C6,PHB2,WBSCR22,MB21D1,FTSJ3,CLNS1A,AEBP2,EARS2,COX4I1,COX5B,PPARGC1B,COX6A1,COX6A2,WDR36,ADAT2,COX7B,COX10,COX…	4.9e-20
GO:19637	organophosphate metabolic process	1124	154	PPIF,LPCAT3,SLC25A13,PEMT,PAICS,ADCY1,MB21D1,SLC44A3,COX4I1,COX5B,COX6A1,COX6A2,COX7B,COX10,COX15,ADORA2B,PLB1,CYC1,ADSL,ADSS,DGKH,DHODH,DLAT,DLD,DLST,DPAGT1,EPHA2,AK2,ACSL3,FASN,FGFR3,GPD1L,NUP210,ATP6V0A2,FXN,G6PD,GK5,GART,GBAS,GCH1,GK,AMPD3,GPD2,UQCR10,PIK3R4,STOML2,HK1,ACACA,HSD17B4,APRT,IMPA1,IMPA2,IMPDH1,INPP1,IRS1,EIF6,KARS,ARF3,COA6,LDHB,LDLR,CHCHD10,MDH2,ME2,MOCS1,UQCRHL,PGAM4,NDUFA10,ND…	8.8e-20
GO:9199	ribonucleoside triphosphate metabolic process	284	59	PPIF,SLC25A13,COX4I1,COX5B,COX6A1,COX6A2,COX7B,COX10,COX15,CYC1,DLD,NUP210,ATP6V0A2,FXN,GBAS,AMPD3,UQCR10,STOML2,HK1,IMPDH1,EIF6,COA6,CHCHD10,MOCS1,UQCRHL,PGAM4,NDUFA10,NDUFAB1,NDUFB1,NDUFB5,NDUFB10,NDUFS1,NDUFS2,NDUFS3,NDUFV1,NDUFV2,NDUFV3,NME1,OGDH,OPA1,ATP5A1,ATP5B,ATP5C1,ATP5F1,ATP5G1,ATP5G3,ATP5I,ATP5J,PGM1,CYCS,COQ9,BEND3,BID,SDHD,UQCRB,UQCRC2,UQCRFS1,SEH1L,SLC25A33	9.4e-20
GO:44085	cellular component biogenesis	2825	309	FARSB,ARPC1B,ARPC2,RCL1,ABCC4,PRMT5,EMG1,UNC13B,ATG7,GLRX3,SORBS1,USP16,TBL3,CCT8,RPP40,SEPT9,UTP14A,WDR3,TXNL4A,COPS8,EBNA1BP2,ADRM1,RPP14,SEC23IP,WBSCR22,KCTD12,RAB3IP,FTSJ3,CLNS1A,TMEM170A,WDR36,COX10,COX15,TEKT5,CDC42EP5,SRFBP1,CYBA,ADRB2,ADSL,DGKH,AKR1C1,DPAGT1,E2F4,LPAR1,EPHA2,FBXO45,CENPV,FBL,F2RL1,F5,ACSL3,ALDH1A3,SDK1,FASTKD2,FKBP4,RRP1B,WDR43,MDN1,RRS1,BOP1,TBC1D30,KIAA0368,ADNP,EXOSC2,…	2.2e-19
GO:9144	purine nucleoside triphosphate metabolic process	287	59	PPIF,SLC25A13,COX4I1,COX5B,COX6A1,COX6A2,COX7B,COX10,COX15,CYC1,DLD,NUP210,ATP6V0A2,FXN,GBAS,AMPD3,UQCR10,STOML2,HK1,IMPDH1,EIF6,COA6,CHCHD10,MOCS1,UQCRHL,PGAM4,NDUFA10,NDUFAB1,NDUFB1,NDUFB5,NDUFB10,NDUFS1,NDUFS2,NDUFS3,NDUFV1,NDUFV2,NDUFV3,NME1,OGDH,OPA1,ATP5A1,ATP5B,ATP5C1,ATP5F1,ATP5G1,ATP5G3,ATP5I,ATP5J,PGM1,CYCS,COQ9,BEND3,BID,SDHD,UQCRB,UQCRC2,UQCRFS1,SEH1L,SLC25A33	2.3e-19
GO:6725	cellular aromatic compound metabolic process	5632	534	FARSB,NR1H3,PPIF,LRPPRC,CEBPZ,SLC25A13,RCL1,PRMT3,PSME3,HRSP12,PEMT,PRMT5,EMG1,CDX2,SYNCRIP,MYBBP1A,CIB1,ATG7,USP16,PAICS,TBL3,POLR3G,CCT8,ADCY1,WDR4,RPP40,HSPH1,UTP14A,ALDH1L1,CD3EAP,WDR3,TXNL4A,COPS8,RNPS1,EBNA1BP2,ASCC3,GCN1L1,ADRM1,AKR1C4,RPP14,SOX21,BAZ1A,GTF3C6,PHB2,WBSCR22,MB21D1,FTSJ3,CLNS1A,AEBP2,EARS2,COX4I1,COX5B,PPARGC1B,COX6A1,COX6A2,WDR36,ADAT2,COX7B,COX10,COX15,ADORA2B,C9ORF41,TRUB…	3.7e-19
GO:7007	inner mitochondrial membrane organization	38	17	AFG3L2,OMA1,SAMM50,TIMM9,LETM1,OPA1,ATP5A1,ATP5B,ATP5C1,ATP5F1,ATP5G1,ATP5G3,ATP5I,ATP5J,CHCHD3,DNAJC11,C2ORF47	9.9e-19
GO:46483	heterocycle metabolic process	5592	529	FARSB,NR1H3,PPIF,LRPPRC,CEBPZ,SLC25A13,RCL1,PRMT3,PSME3,HRSP12,PEMT,PRMT5,EMG1,CDX2,SYNCRIP,MYBBP1A,CIB1,ATG7,USP16,PAICS,TBL3,POLR3G,CCT8,ADCY1,WDR4,RPP40,HSPH1,UTP14A,ALDH1L1,CD3EAP,WDR3,TXNL4A,COPS8,RNPS1,EBNA1BP2,ASCC3,GCN1L1,LIAS,ADRM1,RPP14,SOX21,BAZ1A,GTF3C6,PHB2,WBSCR22,MB21D1,FTSJ3,CLNS1A,AEBP2,EARS2,COX4I1,COX5B,PPARGC1B,COX6A1,COX6A2,WDR36,ADAT2,COX7B,COX10,COX15,ADORA2B,C9ORF41,TRUB1,…	1.1e-18
GO:6839	mitochondrial transport	316	62	PPIF,SLC25A13,PEMT,TOMM40,AFG3L2,CHCHD4,COX5B,GRPEL2,CPT2,CYC1,PMPCA,SAMM50,TIMM9,TIMM8B,GLS2,BLOC1S2,DTWD2,TIMM21,STOML2,ACACA,HSPA4,HSPD1,IL9R,LETM1,MIPEP,OPA1,ATP5A1,ATP5B,ATP5C1,ATP5F1,ATP5G1,MPC1,ATP5G3,ATP5I,ATP5J,PARL,STARD7,TOMM22,MRS2,BAK1,RAC2,SLC25A19,BID,SREBF1,TP53,UQCRC2,YWHAG,FZD5,C2ORF47,SLC25A22,GRPEL1,WDR75,TOMM40L,SLC25A33,EPT1,SLC25A12,RUVBL1,TP63,PNPT1,WDR46,TOMM70A,MFN2	1.3e-18
GO:460	maturation of 5.8S rRNA	31	15	RCL1,FTSJ3,RRS1,BOP1,EXOSC2,PES1,UTP20,EIF6,EXOSC3,RRP15,EXOSC4,WDR12,RPF1,MAK16,NOP14	3e-18
GO:154	rRNA modification	35	16	EMG1,WBSCR22,FTSJ3,FBL,DIMT1,FTSJ2,NOP2,NOP58,RNMTL1,NAT10,NOP10,NHP2,TFB2M,MRPL1,TARBP1,METTL16	4e-18
GO:17144	drug metabolic process	741	111	PPIF,SLC25A13,DHRS9,PEMT,ALDH1L1,AKR1C4,GGT6,COX4I1,COX5B,COX6A1,COX6A2,COX7B,COX10,COX15,C9ORF41,CS,CYBA,CYC1,CYP2B6,CYP2F1,ADSL,ADSS,AKR1C1,NQO1,DLAT,DLD,DLST,AHCY,FAH,ALDH3A2,NUP210,ATP6V0A2,FXN,PNKD,GART,GBAS,GCH1,GCSH,AMPD3,UQCR10,PYCR2,STOML2,HK1,ACACA,HSD17B4,HSP90AB1,IDH3A,IDH3B,APRT,EIF6,COA6,CHCHD10,MDH2,UQCRHL,PGAM4,NDUFA10,NDUFAB1,NDUFB1,NDUFB5,NDUFB10,NDUFS1,NDUFS2,NDUFS3,NDUFV1,NDUF…	4e-18
GO:9141	nucleoside triphosphate metabolic process	305	60	PPIF,SLC25A13,COX4I1,COX5B,COX6A1,COX6A2,COX7B,COX10,COX15,CYC1,DLD,NUP210,ATP6V0A2,FXN,GBAS,AMPD3,UQCR10,STOML2,HK1,IMPDH1,EIF6,COA6,CHCHD10,MOCS1,UQCRHL,PGAM4,NDUFA10,NDUFAB1,NDUFB1,NDUFB5,NDUFB10,NDUFS1,NDUFS2,NDUFS3,NDUFV1,NDUFV2,NDUFV3,NME1,OGDH,OPA1,ATP5A1,ATP5B,ATP5C1,ATP5F1,ATP5G1,ATP5G3,ATP5I,ATP5J,PGM1,CYCS,COQ9,BEND3,BID,SDHD,UQCRB,UQCRC2,UQCRFS1,DCTPP1,SEH1L,SLC25A33	4e-18
GO:6139	nucleobase-containing compound metabolic process	5440	513	FARSB,NR1H3,PPIF,LRPPRC,CEBPZ,SLC25A13,RCL1,PRMT3,PSME3,HRSP12,PEMT,PRMT5,EMG1,CDX2,SYNCRIP,MYBBP1A,CIB1,ATG7,USP16,PAICS,TBL3,POLR3G,CCT8,ADCY1,WDR4,RPP40,HSPH1,UTP14A,CD3EAP,WDR3,TXNL4A,COPS8,RNPS1,EBNA1BP2,ASCC3,GCN1L1,ADRM1,RPP14,SOX21,BAZ1A,GTF3C6,PHB2,WBSCR22,MB21D1,FTSJ3,CLNS1A,AEBP2,EARS2,COX4I1,COX5B,PPARGC1B,COX6A1,COX6A2,WDR36,ADAT2,COX7B,COX10,COX15,ADORA2B,TRUB1,CSTF3,CTBP1,NFXL1,SRF…	1.3e-17
GO:8033	tRNA processing	118	32	WDR4,RPP40,RPP14,ADAT2,TRUB1,FBL,NSUN6,ADAT1,MTO1,GRSF1,METTL2A,CTU2,KARS,METTL1,TRMT6,PUS7,DUS2,TRMT10C,THG1L,NAT10,TRMT11,ELAC2,DUS1L,SSB,TARBP1,QTRTD1,YRDC,TRMT2B,PUS1,TSEN2,IKBKAP,ALKBH8	3e-17
GO:19752	carboxylic acid metabolic process	990	135	FARSB,NR1H3,DHRS9,PSME3,PEMT,CEL,ALDH1L1,SLC27A4,SLC27A2,LIAS,AKR1C4,SLC6A14,LYPLA2,EARS2,GGT6,CYP4F22,CPT2,C9ORF41,CS,PTGR2,CYB5A,CYP2B6,CYP2F1,ADSS,DARS,AKR1C1,NQO1,DLAT,DLD,DLST,AHCY,ETFA,ETFB,ACSL3,FAH,FASN,ALDH1A3,ALDH3A2,SLC35D1,PSME4,NUP210,LARS2,PADI4,PNKD,OSBPL3,GART,HIBCH,GCH1,GCSH,GLS2,GCLC,MCAT,GLUD2,GOT1,GOT2,CYP2S1,PYCR2,ERO1L,HAS3,HK1,ACACA,HSD17B4,ACADM,IDH3A,IDH3B,IRS1,EIF6,KARS,…	3.8e-17
GO:1510	RNA methylation	65	22	EMG1,WDR4,WBSCR22,FTSJ3,FBL,NSUN6,MTO1,DIMT1,FTSJ2,METTL2A,METTL1,NOP2,TRMT6,TRMT10C,RNMTL1,METTL3,TRMT11,TFB2M,TARBP1,METTL16,TRMT2B,ALKBH8	1.2e-16
GO:42776	mitochondrial ATP synthesis coupled proton transport	19	11	COX5B,CYC1,STOML2,ATP5A1,ATP5B,ATP5C1,ATP5F1,ATP5G1,ATP5G3,ATP5I,ATP5J	1.3e-16
GO:43933	protein-containing complex subunit organization	1854	215	FARSB,ARPC1B,ARPC2,MRPS31,PRMT5,UNC13B,CIB1,USP16,CCT8,SEPT9,TXNL4A,COPS8,ADRM1,SEC23IP,MRPL3,KCTD12,CLNS1A,TMEM170A,COX10,COX15,CDC42EP5,CYBA,ADRB2,ADSL,DGKH,AKR1C1,DPAGT1,CENPV,ETF1,F2RL1,F5,ACSL3,MRPL21,ALDH1A3,FASTKD2,FKBP4,MRPS27,MDN1,PSME4,RRS1,BOP1,KIAA0368,ANP32D,ANP32C,ATP6V0A2,PADI4,CDC42EP4,PDSS1,SH3BP1,EML2,SVIP,SAMM50,GEMIN5,CHMP2B,GCH1,PRPF19,TOR2A,C17ORF89,KCTD1,MRPS28,MRPS18B,MRPL…	1.9e-16
GO:42407	cristae formation	30	14	AFG3L2,OMA1,SAMM50,LETM1,ATP5A1,ATP5B,ATP5C1,ATP5F1,ATP5G1,ATP5G3,ATP5I,ATP5J,CHCHD3,DNAJC11	2.6e-16
GO:6099	tricarboxylic acid cycle	30	14	CS,DLAT,DLD,DLST,IDH3A,IDH3B,MDH2,OGDH,ACO2,PDHA1,PDHB,SDHB,SDHD,SUCLG1	2.6e-16
GO:469	cleavage involved in rRNA processing	23	12	RCL1,RRS1,BOP1,EXOSC2,UTP20,NOB1,EXOSC3,NHP2,TSR1,MRPL1,NOP14,BMS1	5e-16
GO:10257	NADH dehydrogenase complex assembly	53	19	C17ORF89,NDUFAF4,TIMM21,NDUFA10,NDUFAB1,NDUFB1,NDUFB5,NDUFB10,NDUFS1,NDUFS2,NDUFS3,NDUFV1,NDUFV2,NDUFV3,OXA1L,FOXRED1,BCS1L,NDUFAF5,TMEM261	1.2e-15
GO:32981	mitochondrial respiratory chain complex I assembly	53	19	C17ORF89,NDUFAF4,TIMM21,NDUFA10,NDUFAB1,NDUFB1,NDUFB5,NDUFB10,NDUFS1,NDUFS2,NDUFS3,NDUFV1,NDUFV2,NDUFV3,OXA1L,FOXRED1,BCS1L,NDUFAF5,TMEM261	1.2e-15
GO:959	mitochondrial RNA metabolic process	36	15	LRPPRC,EARS2,PPARGC1B,MTO1,TRMT10C,C10ORF2,ELAC2,MRPL12,TFB2M,TFAM,FASTKD1,TARS2,PUS1,SLC25A33,PNPT1	3.9e-15
GO:32984	protein-containing complex disassembly	299	55	MRPS31,CIB1,MRPL3,ADRB2,ETF1,F2RL1,MRPL21,MRPS27,SH3BP1,CHMP2B,MRPS28,MRPS18B,MRPL42,MRPL15,GSPT1,APEH,ICT1,ASPH,MTIF2,MYC,MRPL2,MRPL4,MRPS7,MRPS2,MRPL27,MRPS23,MRPS33,MRPL39,MRPL50,MRPL16,PTCD3,MRPS18A,MRPS10,MRPS22,TRPV4,MRPS35,MRPL12,MRPS12,MRPS25,MRPS15,MRPS9,MRPS5,MRPL40,MRPL38,MRPL1,MRPL44,MRPS34,DAP3,FZD5,MRPL57,MRPL24,GRWD1,WIBG,MRRF,MRPL19	1.2e-14
GO:6082	organic acid metabolic process	1090	139	FARSB,NR1H3,DHRS9,PSME3,PEMT,CEL,ALDH1L1,SLC27A4,SLC27A2,LIAS,AKR1C4,SLC6A14,LYPLA2,EARS2,GGT6,CYP4F22,CPT2,C9ORF41,CS,PTGR2,CYB5A,CYP2B6,CYP2F1,ADSS,DARS,AKR1C1,NQO1,DLAT,DLD,DLST,AHCY,ETFA,ETFB,ACSL3,FAH,FASN,ALDH1A3,ALDH3A2,SLC35D1,PSME4,NUP210,LARS2,HYAL4,PADI4,PNKD,OSBPL3,GART,HIBCH,GCH1,GCSH,GLS2,GCLC,MCAT,GLUD2,GOT1,GOT2,CYP2S1,PYCR2,ERO1L,HAS3,HK1,ACACA,HSD17B4,ACADM,IDH3A,IDH3B,IRS1,EIF6…	1.6e-14
GO:46390	ribose phosphate biosynthetic process	270	51	SLC25A13,PAICS,ADCY1,COX5B,CYC1,ADSL,ADSS,DHODH,DLAT,DLD,AK2,ACSL3,FASN,NUP210,ATP6V0A2,G6PD,GART,GBAS,AMPD3,STOML2,HK1,ACACA,APRT,IMPDH1,EIF6,CHCHD10,PGAM4,ATIC,NME1,OGDH,ATP5A1,ATP5B,ATP5C1,HSD17B12,ATP5F1,ATP5G1,PDHA1,PDHB,PDK1,PDK3,MPC1,ATP5G3,ATP5I,ATP5J,PGM1,PPAT,UMPS,PANK3,COASY,PDHX,SEH1L	2.3e-14
GO:1901135	carbohydrate derivative metabolic process	1183	147	LOC100288842,PPIF,SLC25A13,ALG3,TMEM5,PEMT,PAICS,ADCY1,AKR1C4,COX4I1,COX5B,COX6A1,COX6A2,COX7B,COX10,COX15,B3GALNT2,CYC1,ADSL,ADSS,AKR1C1,DHODH,DLAT,DLD,DLST,DPAGT1,AHCY,EPHA2,AK2,ACSL3,FASN,PHLDA1,ERP44,SLC35D1,GPD1L,NUP210,ATP6V0A2,HYAL4,FXN,FUT3,G6PD,GK5,GALNT3,GART,GBAS,AATF,GK,AMPD3,GMDS,GPD2,UQCR10,HAS3,STOML2,HK1,ACACA,HSD17B4,APRT,IMPDH1,EIF6,COA6,CHCHD10,MOCS1,UQCRHL,PGAM4,MUC2,NDUFA10,N…	3.6e-14
GO:6400	tRNA modification	73	22	WDR4,ADAT2,TRUB1,NSUN6,MTO1,METTL2A,CTU2,METTL1,TRMT6,DUS2,TRMT10C,THG1L,NAT10,TRMT11,DUS1L,SSB,TARBP1,QTRTD1,YRDC,PUS1,IKBKAP,ALKBH8	4e-14
GO:9260	ribonucleotide biosynthetic process	266	50	SLC25A13,PAICS,ADCY1,COX5B,CYC1,ADSL,ADSS,DHODH,DLAT,DLD,AK2,ACSL3,FASN,NUP210,ATP6V0A2,GART,GBAS,AMPD3,STOML2,HK1,ACACA,APRT,IMPDH1,EIF6,CHCHD10,PGAM4,ATIC,NME1,OGDH,ATP5A1,ATP5B,ATP5C1,HSD17B12,ATP5F1,ATP5G1,PDHA1,PDHB,PDK1,PDK3,MPC1,ATP5G3,ATP5I,ATP5J,PGM1,PPAT,UMPS,PANK3,COASY,PDHX,SEH1L	5.7e-14
GO:6101	citrate metabolic process	34	14	CS,DLAT,DLD,DLST,IDH3A,IDH3B,MDH2,OGDH,ACO2,PDHA1,PDHB,SDHB,SDHD,SUCLG1	6.1e-14
GO:43436	oxoacid metabolic process	1074	136	FARSB,NR1H3,DHRS9,PSME3,PEMT,CEL,ALDH1L1,SLC27A4,SLC27A2,LIAS,AKR1C4,SLC6A14,LYPLA2,EARS2,GGT6,CYP4F22,CPT2,C9ORF41,CS,PTGR2,CYB5A,CYP2B6,CYP2F1,ADSS,DARS,AKR1C1,NQO1,DLAT,DLD,DLST,AHCY,ETFA,ETFB,ACSL3,FAH,FASN,ALDH1A3,ALDH3A2,SLC35D1,PSME4,NUP210,LARS2,HYAL4,PADI4,PNKD,OSBPL3,GART,HIBCH,GCH1,GCSH,GLS2,GCLC,MCAT,GLUD2,GOT1,GOT2,CYP2S1,PYCR2,ERO1L,HAS3,HK1,ACACA,HSD17B4,ACADM,IDH3A,IDH3B,IRS1,EIF6…	6.3e-14
GO:90407	organophosphate biosynthetic process	655	94	LPCAT3,SLC25A13,PEMT,PAICS,ADCY1,MB21D1,SLC44A3,COX5B,ADORA2B,CYC1,ADSL,ADSS,DHODH,DLAT,DLD,DPAGT1,AK2,ACSL3,FASN,FGFR3,GPD1L,NUP210,ATP6V0A2,G6PD,GK5,GART,GBAS,GCH1,GK,AMPD3,PIK3R4,STOML2,HK1,ACACA,APRT,IMPA1,IMPDH1,IRS1,EIF6,KARS,ARF3,CHCHD10,MOCS1,PGAM4,NDUFAB1,ATIC,NME1,PNP,OGDH,ATP5A1,ATP5B,ATP5C1,HSD17B12,ACP6,ISYNA1,ATP5F1,RAB14,ATP5G1,PDHA1,PDHB,PDK1,PDK3,MPC1,ATP5G3,ATP5I,ATP5J,PGM1,PIGF…	7.1e-14
GO:1901576	organic substance biosynthetic process	5929	533	LOC100288842,FARSB,NR1H3,LRPPRC,TRAP1,CEBPZ,LPCAT3,SLC25A13,DHRS9,ALG3,PRMT3,PSME3,MRPS31,HRSP12,MAEA,TMEM5,PEMT,PRMT5,CDX2,CEACAM5,EIF3M,SYNCRIP,MYBBP1A,CIB1,ATG7,SORBS1,USP16,PAICS,POLR3G,CCT8,ADCY1,HSPH1,CD3EAP,RNPS1,ASCC3,GCN1L1,SLC27A2,LIAS,ADRM1,AKR1C4,SOX21,BAZ1A,MRPL3,GTF3C6,PHB2,WBSCR22,MB21D1,AEBP2,EARS2,GGT6,SLC44A3,COX5B,PPARGC1B,COX10,CD109,COX15,ADORA2B,CSTF3,CTBP1,B3GALNT2,PPM1L,NF…	8e-14
GO:15985	energy coupled proton transport, down electrochemical gradient	26	12	COX5B,CYC1,ATP6V0A2,STOML2,ATP5A1,ATP5B,ATP5C1,ATP5F1,ATP5G1,ATP5G3,ATP5I,ATP5J	8.1e-14
GO:15986	ATP synthesis coupled proton transport	26	12	COX5B,CYC1,ATP6V0A2,STOML2,ATP5A1,ATP5B,ATP5C1,ATP5F1,ATP5G1,ATP5G3,ATP5I,ATP5J	8.1e-14
GO:90501	RNA phosphodiester bond hydrolysis	129	31	RCL1,HRSP12,RPP40,RPP14,CSTF3,NCBP2,RRS1,BOP1,EXOSC2,RNASEH1,UTP20,DCPS,NOB1,APEX1,EXOSC3,POLR3K,CPSF2,EXOSC4,NHP2,TSR1,ELAC2,MRPL1,MRPL44,USB1,TSEN2,ISG20L2,RNASE7,NOP14,PNPT1,PIWIL1,BMS1	8.2e-14
GO:9058	biosynthetic process	5996	537	LOC100288842,FARSB,NR1H3,LRPPRC,TRAP1,CEBPZ,LPCAT3,SLC25A13,DHRS9,ALG3,PRMT3,PSME3,MRPS31,HRSP12,MAEA,TMEM5,PEMT,PRMT5,CDX2,CEACAM5,EIF3M,SYNCRIP,MYBBP1A,CIB1,ATG7,SORBS1,USP16,PAICS,POLR3G,CCT8,ADCY1,HSPH1,ALDH1L1,CD3EAP,RNPS1,ASCC3,GCN1L1,SLC27A2,LIAS,ADRM1,AKR1C4,SOX21,BAZ1A,MRPL3,GTF3C6,PHB2,WBSCR22,MB21D1,AEBP2,EARS2,GGT6,SLC44A3,COX5B,PPARGC1B,COX10,CD109,COX15,ADORA2B,CSTF3,CTBP1,B3GALNT2,…	1.3e-13
GO:466	maturation of 5.8S rRNA from tricistronic rRNA transcript	19	10	RCL1,FTSJ3,RRS1,BOP1,EXOSC2,PES1,UTP20,EXOSC3,WDR12,NOP14	1.7e-13
GO:9152	purine ribonucleotide biosynthetic process	255	48	SLC25A13,PAICS,ADCY1,COX5B,CYC1,ADSL,ADSS,DLAT,DLD,AK2,ACSL3,FASN,NUP210,ATP6V0A2,GART,GBAS,AMPD3,STOML2,HK1,ACACA,APRT,IMPDH1,EIF6,CHCHD10,PGAM4,ATIC,NME1,OGDH,ATP5A1,ATP5B,ATP5C1,HSD17B12,ATP5F1,ATP5G1,PDHA1,PDHB,PDK1,PDK3,MPC1,ATP5G3,ATP5I,ATP5J,PGM1,PPAT,PANK3,COASY,PDHX,SEH1L	1.8e-13
GO:463	maturation of LSU-rRNA from tricistronic rRNA transcript	10	7	FTSJ3,BOP1,PES1,GTPBP4,RPL7L1,WDR12,RPF2	5.6e-13
GO:6164	purine nucleotide biosynthetic process	271	49	SLC25A13,PAICS,ADCY1,COX5B,ADORA2B,CYC1,ADSL,ADSS,DLAT,DLD,AK2,ACSL3,FASN,NUP210,ATP6V0A2,GART,GBAS,AMPD3,STOML2,HK1,ACACA,APRT,IMPDH1,EIF6,CHCHD10,PGAM4,ATIC,NME1,OGDH,ATP5A1,ATP5B,ATP5C1,HSD17B12,ATP5F1,ATP5G1,PDHA1,PDHB,PDK1,PDK3,MPC1,ATP5G3,ATP5I,ATP5J,PGM1,PPAT,PANK3,COASY,PDHX,SEH1L	1.1e-12
GO:31167	rRNA methylation	24	11	EMG1,WBSCR22,FTSJ3,FBL,DIMT1,FTSJ2,NOP2,RNMTL1,TFB2M,TARBP1,METTL16	1.4e-12
GO:72655	establishment of protein localization to mitochondrion	187	38	PEMT,TOMM40,HSPH1,CHCHD4,GRPEL2,PMPCA,SAMM50,TIMM9,TIMM8B,GLS2,DTWD2,TIMM21,HK1,DNAJA1,HSPA4,HSPD1,IL9R,MIPEP,PARL,STARD7,TOMM22,RAC2,BID,SREBF1,TP53,UQCRC2,YWHAG,FZD5,C2ORF47,GRPEL1,WDR75,TOMM40L,EPT1,RUVBL1,TP63,WDR46,TOMM70A,MFN2	1.6e-12
GO:44249	cellular biosynthetic process	5843	519	LOC100288842,FARSB,NR1H3,LRPPRC,TRAP1,CEBPZ,LPCAT3,SLC25A13,DHRS9,ALG3,PRMT3,PSME3,MRPS31,HRSP12,MAEA,TMEM5,PEMT,PRMT5,CDX2,CEACAM5,EIF3M,SYNCRIP,MYBBP1A,CIB1,ATG7,SORBS1,USP16,PAICS,POLR3G,CCT8,ADCY1,HSPH1,CD3EAP,RNPS1,ASCC3,GCN1L1,SLC27A2,LIAS,ADRM1,AKR1C4,SOX21,BAZ1A,MRPL3,GTF3C6,PHB2,WBSCR22,MB21D1,AEBP2,EARS2,GGT6,SLC44A3,COX5B,PPARGC1B,COX10,CD109,COX15,ADORA2B,CSTF3,CTBP1,B3GALNT2,PPM1L,NF…	2.7e-12
GO:72522	purine-containing compound biosynthetic process	284	50	SLC25A13,PAICS,ADCY1,COX5B,ADORA2B,CYC1,ADSL,ADSS,DLAT,DLD,AK2,ACSL3,FASN,NUP210,ATP6V0A2,GART,GBAS,AMPD3,STOML2,HK1,ACACA,APRT,IMPDH1,EIF6,CHCHD10,PGAM4,ATIC,NME1,PNP,OGDH,ATP5A1,ATP5B,ATP5C1,HSD17B12,ATP5F1,ATP5G1,PDHA1,PDHB,PDK1,PDK3,MPC1,ATP5G3,ATP5I,ATP5J,PGM1,PPAT,PANK3,COASY,PDHX,SEH1L	2.9e-12
GO:70585	protein localization to mitochondrion	190	38	PEMT,TOMM40,HSPH1,CHCHD4,GRPEL2,PMPCA,SAMM50,TIMM9,TIMM8B,GLS2,DTWD2,TIMM21,HK1,DNAJA1,HSPA4,HSPD1,IL9R,MIPEP,PARL,STARD7,TOMM22,RAC2,BID,SREBF1,TP53,UQCRC2,YWHAG,FZD5,C2ORF47,GRPEL1,WDR75,TOMM40L,EPT1,RUVBL1,TP63,WDR46,TOMM70A,MFN2	3.6e-12
GO:72350	tricarboxylic acid metabolic process	38	14	CS,DLAT,DLD,DLST,IDH3A,IDH3B,MDH2,OGDH,ACO2,PDHA1,PDHB,SDHB,SDHD,SUCLG1	4.4e-12
GO:43170	macromolecule metabolic process	8707	722	LOC100288842,UBA2,FARSB,NR1H3,PPIF,LRPPRC,FRY,TRAP1,BCAP31,CEBPZ,RCL1,ALG3,PRMT3,PSME3,MRPS31,HRSP12,SPRY2,MAEA,TMEM5,SEMA3A,PEMT,PRMT5,UBAC1,EMG1,CDX2,CEACAM5,EIF3M,SYNCRIP,MYBBP1A,CIB1,IPO7,ATG7,GLRX3,AGR2,CEL,SORBS1,USP16,TBL3,POLR3G,CCT8,ADCY1,WDR4,RPP40,HSPH1,UTP14A,CD3EAP,WDR3,TXNL4A,COPS8,RNPS1,AFG3L2,EBNA1BP2,ASCC3,GCN1L1,METAP2,SPINK5,LIAS,ADRM1,ATE1,RPP14,SOX21,BAZ1A,MRPL3,GTF3C6,KLHL2,…	1.2e-11
GO:10467	gene expression	5120	461	FARSB,NR1H3,LRPPRC,TRAP1,CEBPZ,RCL1,PRMT3,PSME3,MRPS31,HRSP12,SPRY2,PRMT5,EMG1,CDX2,EIF3M,SYNCRIP,MYBBP1A,CIB1,GLRX3,AGR2,USP16,TBL3,POLR3G,WDR4,RPP40,HSPH1,UTP14A,CD3EAP,WDR3,TXNL4A,RNPS1,AFG3L2,EBNA1BP2,ASCC3,GCN1L1,METAP2,LIAS,ADRM1,RPP14,SOX21,BAZ1A,MRPL3,GTF3C6,PHB2,WBSCR22,OMA1,FTSJ3,CLNS1A,AEBP2,EARS2,CHCHD4,PPARGC1B,WDR36,ADAT2,TRUB1,CSTF3,CTBP1,CTSE,NFXL1,SRFBP1,ADRB2,DARS,DPH2,JAG1,E2F4…	1.4e-11
GO:51186	cofactor metabolic process	538	77	PEMT,GLRX3,ALDH1L1,LIAS,AKR1C4,GGT6,COX10,COX15,CYB5A,CYBA,AKR1C1,DLAT,DLD,DLST,AHCY,ACSL3,FASN,GPD1L,NUP210,ISCU,PDSS1,FXN,G6PD,GART,GCH1,GCLC,GOT1,GOT2,GPD2,GSR,UBIAD1,HK1,ACACA,HMBS,HSD17B4,HSPA9,EIF6,LDHB,MDH2,ME2,MOCS1,PGAM4,NUBP1,ATIC,PNP,OGDH,PCBD1,PCCB,GLRX2,HSD17B12,PDHA1,PDHB,PDK1,PDK3,MPC1,PGD,PGM1,PNPO,PGM2,ACOT13,AKR1B10,COQ9,CYP4F11,RAC2,SLC2A1,SLC19A1,SPR,PANK3,L2HGDH,FLAD1,COASY,P…	2e-11
GO:42255	ribosome assembly	50	16	FASTKD2,MDN1,RRS1,BOP1,EIF6,NOP2,MRPS7,MRTO4,NIP7,NLE1,BRIX1,PWP2,C1QBP,RPF1,EIF2A,RPF2	2.3e-11
GO:16043	cellular component organization	5648	498	FARSB,NR1H3,ARPC1B,PPIF,ARPC2,FRY,PRMT3,STX6,MRPS31,SPRY2,ABCC4,NET1,MAEA,SEMA3A,PEMT,PRMT5,TOMM40,SEC23B,UNC13B,CIB1,ATG7,GLRX3,SORBS1,USP16,CCT8,ADCY1,SEPT9,TXNL4A,COPS8,AFG3L2,ASCC3,SPINK5,ADRM1,BAZ1A,SEC23IP,MRPL3,LYPLA2,PHB2,WBSCR22,MAL2,KCTD12,OMA1,RAB3IP,CLNS1A,AEBP2,TC2N,TMEM170A,COL4A6,CHCHD4,PPARGC1B,GRPEL2,WDR36,COX10,COX15,TEKT5,CDC42EP5,CTBP1,PROM2,CXADR,CYBA,ADRB2,ADSL,DGKH,AKR1C1,S…	4.5e-11
GO:6086	acetyl-CoA biosynthetic process from pyruvate	15	8	DLAT,DLD,PDHA1,PDHB,PDK1,PDK3,MPC1,PDHX	5.8e-11
GO:6418	tRNA aminoacylation for protein translation	46	15	FARSB,EARS2,DARS,LARS2,KARS,NARS,PPA1,IARS2,VARS,AIMP2,NARS2,TARS2,FDXACB1,MARS2,EEF1E1	5.8e-11
GO:9165	nucleotide biosynthetic process	352	56	SLC25A13,PAICS,ADCY1,MB21D1,COX5B,ADORA2B,CYC1,ADSL,ADSS,DHODH,DLAT,DLD,AK2,ACSL3,FASN,NUP210,ATP6V0A2,GART,GBAS,AMPD3,STOML2,HK1,ACACA,APRT,IMPDH1,EIF6,KARS,CHCHD10,PGAM4,ATIC,NME1,PNP,OGDH,ATP5A1,ATP5B,ATP5C1,HSD17B12,ATP5F1,ATP5G1,PDHA1,PDHB,PDK1,PDK3,MPC1,ATP5G3,ATP5I,ATP5J,PGM1,PPAT,UMPS,PANK3,FLAD1,COASY,PDHX,SEH1L,AGPAT9	5.8e-11
GO:61732	mitochondrial acetyl-CoA biosynthetic process from pyruvate	6	5	DLD,PDHA1,PDHB,MPC1,PDHX	5.9e-11
GO:6626	protein targeting to mitochondrion	148	31	PEMT,TOMM40,CHCHD4,GRPEL2,PMPCA,SAMM50,TIMM9,TIMM8B,GLS2,DTWD2,TIMM21,HSPA4,HSPD1,IL9R,MIPEP,PARL,STARD7,TOMM22,RAC2,BID,SREBF1,UQCRC2,FZD5,GRPEL1,WDR75,TOMM40L,EPT1,RUVBL1,WDR46,TOMM70A,MFN2	5.9e-11
GO:6793	phosphorus metabolic process	3105	301	PPIF,LPCAT3,SLC25A13,PSME3,SPRY2,SEMA3A,PEMT,PRMT5,CIB1,IPO7,PAICS,ADCY1,HSPH1,COPS8,GCN1L1,PHB2,MB21D1,SOCS4,SLC44A3,COX4I1,COX5B,PPARGC1B,COX6A1,COX6A2,COX7B,COX10,CD109,COX15,ADORA2B,STK35,CDC42EP5,CTBP1,PROM2,PLB1,PPM1L,CYC1,ADRB2,ADRBK1,ADSL,ADSS,DGKH,SPRED1,DDT,DHODH,DLAT,DLD,DLST,DPAGT1,DUSP6,LPAR1,PGAM5,EPHA2,SPRED2,AK2,EPHB6,F2RL1,FABP4,ACSL3,FASN,STOX1,FGFR3,LMTK2,FASTKD2,RRP1B,SLC35D1,…	6.4e-11
GO:1902600	proton transmembrane transport	127	28	PPIF,SLC2A6,SLC35A4,COX4I1,COX5B,COX6A1,COX6A2,COX7A2,COX7B,COX10,COX15,CYB5A,CYC1,ATP6V0A2,STOML2,ATP5A1,ATP5B,ATP5C1,ATP5F1,ATP5G1,ATP5G3,ATP5I,ATP5J,SLC2A9,SLC30A5,SLC25A22,SLC4A11,SLC9A7	6.8e-11
GO:1901293	nucleoside phosphate biosynthetic process	355	56	SLC25A13,PAICS,ADCY1,MB21D1,COX5B,ADORA2B,CYC1,ADSL,ADSS,DHODH,DLAT,DLD,AK2,ACSL3,FASN,NUP210,ATP6V0A2,GART,GBAS,AMPD3,STOML2,HK1,ACACA,APRT,IMPDH1,EIF6,KARS,CHCHD10,PGAM4,ATIC,NME1,PNP,OGDH,ATP5A1,ATP5B,ATP5C1,HSD17B12,ATP5F1,ATP5G1,PDHA1,PDHB,PDK1,PDK3,MPC1,ATP5G3,ATP5I,ATP5J,PGM1,PPAT,UMPS,PANK3,FLAD1,COASY,PDHX,SEH1L,AGPAT9	9.2e-11
GO:22411	cellular component disassembly	551	77	MRPS31,CIB1,ATG7,MRPL3,ADRB2,DFFA,ENDOG,ETF1,F2RL1,MRPL21,FBN2,MRPS27,NUP210,SH3BP1,CHMP2B,MRPS28,MRPS18B,MRPL42,MRPL15,GSPT1,APEH,ICT1,MMP1,MMP2,MMP15,ASPH,MTIF2,MYC,NID1,MRPL2,MRPL4,MRPS7,MRPS2,MRPL27,MRPS23,MRPS33,MRPL39,MRPL50,MRPL16,PTCD3,MRPS18A,MRPS10,PRKCB,MRPS22,TRPV4,MRPS35,MRPL12,MRPS12,KIF9,MRPS25,MRPS15,MRPS9,MRPS5,MRPL40,MRPL38,MRPL1,MRPL44,MRPS34,FSCN1,SPP1,SREBF1,VDAC1,DAP3,FZD5,M…	9.3e-11
GO:9156	ribonucleoside monophosphate biosynthetic process	172	34	SLC25A13,PAICS,COX5B,CYC1,ADSL,ADSS,DHODH,AK2,NUP210,ATP6V0A2,GART,GBAS,AMPD3,STOML2,HK1,APRT,IMPDH1,EIF6,CHCHD10,PGAM4,ATIC,OGDH,ATP5A1,ATP5B,ATP5C1,ATP5F1,ATP5G1,ATP5G3,ATP5I,ATP5J,PGM1,PPAT,UMPS,SEH1L	9.5e-11
GO:27	ribosomal large subunit assembly	23	10	FASTKD2,MDN1,RRS1,BOP1,NOP2,MRTO4,NLE1,BRIX1,RPF1,RPF2	9.7e-11
GO:17004	cytochrome complex assembly	32	12	COX10,COX15,CYBA,TIMM21,UQCR10,COA6,UQCC1,BCS1L,SCO1,UQCRB,SLC25A33,LYRM7	1.2e-10
GO:17062	respiratory chain complex III assembly	9	6	UQCR10,UQCC1,BCS1L,UQCRB,SLC25A33,LYRM7	1.8e-10
GO:2000234	positive regulation of rRNA processing	9	6	WBSCR22,WDR43,DIMT1,HEATR1,RIOK1,WDR75	1.8e-10
GO:34551	mitochondrial respiratory chain complex III assembly	9	6	UQCR10,UQCC1,BCS1L,UQCRB,SLC25A33,LYRM7	1.8e-10
GO:90070	positive regulation of ribosome biogenesis	9	6	WBSCR22,WDR43,DIMT1,HEATR1,RIOK1,WDR75	1.8e-10
GO:6796	phosphate-containing compound metabolic process	3085	297	PPIF,LPCAT3,SLC25A13,PSME3,SPRY2,SEMA3A,PEMT,PRMT5,CIB1,IPO7,PAICS,ADCY1,HSPH1,COPS8,GCN1L1,PHB2,MB21D1,SOCS4,SLC44A3,COX4I1,COX5B,PPARGC1B,COX6A1,COX6A2,COX7B,COX10,CD109,COX15,ADORA2B,STK35,CDC42EP5,CTBP1,PROM2,PLB1,PPM1L,CYC1,ADRB2,ADRBK1,ADSL,ADSS,DGKH,SPRED1,DDT,DHODH,DLAT,DLD,DLST,DPAGT1,DUSP6,LPAR1,PGAM5,EPHA2,SPRED2,AK2,EPHB6,F2RL1,FABP4,ACSL3,FASN,STOX1,FGFR3,LMTK2,FASTKD2,RRP1B,GPD1L,PS…	2.2e-10
GO:7006	mitochondrial membrane organization	124	27	PPIF,AFG3L2,OMA1,SAMM50,TIMM9,BLOC1S2,HSPA4,LETM1,OPA1,ATP5A1,ATP5B,ATP5C1,ATP5F1,ATP5G1,ATP5G3,ATP5I,ATP5J,CHCHD3,DNAJC11,TOMM22,BAK1,BID,TP53,YWHAG,C2ORF47,TP63,MFN2	2.6e-10
GO:9127	purine nucleoside monophosphate biosynthetic process	161	32	SLC25A13,PAICS,COX5B,CYC1,ADSL,ADSS,AK2,NUP210,ATP6V0A2,GART,GBAS,AMPD3,STOML2,HK1,APRT,IMPDH1,EIF6,CHCHD10,PGAM4,ATIC,OGDH,ATP5A1,ATP5B,ATP5C1,ATP5F1,ATP5G1,ATP5G3,ATP5I,ATP5J,PGM1,PPAT,SEH1L	2.8e-10
GO:9168	purine ribonucleoside monophosphate biosynthetic process	161	32	SLC25A13,PAICS,COX5B,CYC1,ADSL,ADSS,AK2,NUP210,ATP6V0A2,GART,GBAS,AMPD3,STOML2,HK1,APRT,IMPDH1,EIF6,CHCHD10,PGAM4,ATIC,OGDH,ATP5A1,ATP5B,ATP5C1,ATP5F1,ATP5G1,ATP5G3,ATP5I,ATP5J,PGM1,PPAT,SEH1L	2.8e-10
GO:43039	tRNA aminoacylation	49	15	FARSB,EARS2,DARS,LARS2,KARS,NARS,PPA1,IARS2,VARS,AIMP2,NARS2,TARS2,FDXACB1,MARS2,EEF1E1	4.7e-10
GO:43038	amino acid activation	50	15	FARSB,EARS2,DARS,LARS2,KARS,NARS,PPA1,IARS2,VARS,AIMP2,NARS2,TARS2,FDXACB1,MARS2,EEF1E1	8.9e-10
GO:10510	regulation of acetyl-CoA biosynthetic process from pyruvate	13	7	DLAT,DLD,PDHA1,PDHB,PDK1,PDK3,PDHX	1.1e-09
GO:46040	IMP metabolic process	13	7	PAICS,ADSL,ADSS,GART,AMPD3,ATIC,PPAT	1.1e-09
GO:479	endonucleolytic cleavage of tricistronic rRNA transcript	13	7	RCL1,RRS1,BOP1,UTP20,TSR1,NOP14,BMS1	1.1e-09
GO:6122	mitochondrial electron transport, ubiquinol to cytochrome c	13	7	CYC1,UQCR10,UQCRHL,CYCS,UQCRB,UQCRC2,UQCRFS1	1.1e-09
GO:9124	nucleoside monophosphate biosynthetic process	182	34	SLC25A13,PAICS,COX5B,CYC1,ADSL,ADSS,DHODH,AK2,NUP210,ATP6V0A2,GART,GBAS,AMPD3,STOML2,HK1,APRT,IMPDH1,EIF6,CHCHD10,PGAM4,ATIC,OGDH,ATP5A1,ATP5B,ATP5C1,ATP5F1,ATP5G1,ATP5G3,ATP5I,ATP5J,PGM1,PPAT,UMPS,SEH1L	1.1e-09
GO:44267	cellular protein metabolic process	4846	430	LOC100288842,UBA2,FARSB,NR1H3,PPIF,LRPPRC,FRY,TRAP1,BCAP31,ALG3,PRMT3,PSME3,MRPS31,HRSP12,SPRY2,MAEA,TMEM5,SEMA3A,PRMT5,UBAC1,CEACAM5,EIF3M,SYNCRIP,CIB1,IPO7,ATG7,CEL,USP16,ADCY1,HSPH1,COPS8,AFG3L2,GCN1L1,METAP2,SPINK5,LIAS,ADRM1,ATE1,MRPL3,KLHL2,LYPLA2,PHB2,MARCH3,OMA1,RFFL,BTBD11,SOCS4,EARS2,FBXO27,CHCHD4,CD109,PM20D2,CP,ADORA2B,UBE2F,STK35,CSTA,CSTB,CDC42EP5,CTBP1,B3GALNT2,PROM2,PPM1L,ADRB2,AD…	1.2e-09
GO:90502	RNA phosphodiester bond hydrolysis, endonucleolytic	62	17	RCL1,HRSP12,RPP40,RPP14,RRS1,BOP1,RNASEH1,UTP20,NOB1,APEX1,TSR1,ELAC2,MRPL44,TSEN2,NOP14,PIWIL1,BMS1	1.2e-09
GO:6120	mitochondrial electron transport, NADH to ubiquinone	40	13	DLD,NDUFA10,NDUFAB1,NDUFB1,NDUFB5,NDUFB10,NDUFS1,NDUFS2,NDUFS3,NDUFV1,NDUFV2,NDUFV3,COQ9	1.6e-09
GO:6732	coenzyme metabolic process	365	55	PEMT,ALDH1L1,LIAS,CYB5A,DLAT,DLD,DLST,AHCY,ACSL3,FASN,GPD1L,NUP210,PDSS1,G6PD,GART,GCH1,GCLC,GPD2,UBIAD1,HK1,ACACA,HSD17B4,EIF6,LDHB,MDH2,ME2,MOCS1,PGAM4,ATIC,PNP,OGDH,PCBD1,PCCB,HSD17B12,PDHA1,PDHB,PDK1,PDK3,MPC1,PGD,PGM1,PNPO,PGM2,ACOT13,COQ9,CYP4F11,SLC2A1,SLC19A1,SPR,PANK3,FLAD1,COASY,PDHX,SEH1L,DGAT2	1.6e-09
GO:19646	aerobic electron transport chain	17	8	COX4I1,COX5B,COX6A1,COX6A2,COX7B,COX10,COX15,CYCS	1.8e-09
GO:6123	mitochondrial electron transport, cytochrome c to oxygen	17	8	COX4I1,COX5B,COX6A1,COX6A2,COX7B,COX10,COX15,CYCS	1.8e-09
GO:6188	IMP biosynthetic process	10	6	PAICS,ADSL,GART,AMPD3,ATIC,PPAT	2.4e-09
GO:18195	peptidyl-arginine modification	26	10	PRMT3,PRMT5,PADI4,PADI1,PRMT1,PADI3,PRMT6,WDR77,NDUFAF5,MINA	3.1e-09
GO:34248	regulation of cellular amide metabolic process	383	56	LRPPRC,TRAP1,HRSP12,SYNCRIP,USP16,GCN1L1,DLAT,DLD,DPH2,ETF1,NCBP2,MRPS27,METAP1,LARP4B,GEMIN5,ZNF385A,EIF3K,ICT1,ITGA2,EIF6,PGAM4,MTIF2,NCL,TACO1,PDHA1,DPH5,PDHB,PDK1,PDK3,POLR2G,TRMT10C,PTCD3,UQCC1,IMP3,CNOT11,PRNP,METTL3,RPS4X,S100A9,SORL1,C1QBP,METTL16,PDHX,EIF2A,WIBG,ENC1,EIF3B,EIF3D,CDC123,EIF2B2,EIF2B5,NOLC1,PIWIL1,EIF5B,KIAA0020,RBM8A	5e-09
GO:19538	protein metabolic process	5378	466	LOC100288842,UBA2,FARSB,NR1H3,PPIF,LRPPRC,FRY,TRAP1,BCAP31,ALG3,PRMT3,PSME3,MRPS31,HRSP12,SPRY2,MAEA,TMEM5,SEMA3A,PEMT,PRMT5,UBAC1,CEACAM5,EIF3M,SYNCRIP,CIB1,IPO7,ATG7,GLRX3,CEL,USP16,ADCY1,HSPH1,COPS8,AFG3L2,GCN1L1,METAP2,SPINK5,LIAS,ADRM1,ATE1,MRPL3,KLHL2,LYPLA2,PHB2,MARCH3,OMA1,RFFL,BTBD11,SOCS4,EARS2,GGT6,FBXO27,CHCHD4,CD109,PM20D2,CP,ADORA2B,UBE2F,STK35,CSTA,CSTB,CDC42EP5,CTBP1,B3GALNT2,PROM…	5.6e-09
GO:478	endonucleolytic cleavage involved in rRNA processing	14	7	RCL1,RRS1,BOP1,UTP20,TSR1,NOP14,BMS1	6.6e-09
GO:50812	regulation of acyl-CoA biosynthetic process	14	7	DLAT,DLD,PDHA1,PDHB,PDK1,PDK3,PDHX	6.6e-09
GO:32259	methylation	331	50	PRMT3,SMYD5,PEMT,PRMT5,EMG1,WDR4,WBSCR22,FTSJ3,C9ORF41,AHCY,EEF2KMT,FBL,ETF1,ETFB,NSUN6,MTO1,GCSH,DIMT1,METTL5,GSPT1,FTSJ2,PRMT1,METTL2A,METTL1,MYB,NOP2,C9ORF114,TRMT6,DPH5,TRMT10C,PRMT6,RNMTL1,FAM86C1,METTL3,BEND3,TRMT11,TFB2M,FAM86C2P,FAM86B2,TARBP1,TPMT,METTL16,WDR77,NDUFAF5,CAMKMT,METTL8,TRMT2B,FAM86B1,ALKBH8,MTA2	8.3e-09
GO:44283	small molecule biosynthetic process	715	88	NR1H3,SLC25A13,DHRS9,MAEA,SLC27A2,LIAS,AKR1C4,GGT6,DHODH,AHCY,ACSL3,FASN,ALDH1A3,SLC35D1,NUP210,PDSS1,G6PD,OSBPL3,GART,GCH1,GLS2,AMPD3,MCAT,GLUD2,GOT1,GOT2,GPD2,UBIAD1,PYCR2,HAS3,HK1,ACACA,HSD17B4,APRT,IMPA1,IMPA2,IMPDH1,EIF6,LTA4H,MDH2,PGAM4,NDUFAB1,ATIC,NME1,PNP,OGDH,PCBD1,APIP,HSD17B12,PDE3B,PDE4D,ISYNA1,PGD,PGM1,PLA2G4A,NUDT9,PNPO,SDHAF3,COQ9,PSPH,ABCD3,ENOPH1,BCAT2,BDH1,CEACAM1,IPPK,ARV1,SOR…	1.6e-08
GO:2000232	regulation of rRNA processing	11	6	WBSCR22,WDR43,DIMT1,HEATR1,RIOK1,WDR75	2.1e-08
GO:6390	mitochondrial transcription	11	6	PPARGC1B,C10ORF2,MRPL12,TFB2M,TFAM,SLC25A33	2.1e-08
GO:6520	cellular amino acid metabolic process	349	51	FARSB,PSME3,PEMT,SLC6A14,EARS2,C9ORF41,ADSS,DARS,NQO1,DLD,DLST,AHCY,FAH,PSME4,LARS2,PADI4,GART,HIBCH,GCSH,GLS2,GCLC,GLUD2,GOT1,GOT2,PYCR2,ERO1L,KARS,NARS,ODC1,OGDH,PCBD1,APIP,SCLY,PPA1,PPAT,IARS2,NIT2,PSME2,PSPH,ENOPH1,BCAT2,SLC6A6,VARS,AIMP2,NARS2,TARS2,CCBL1,FDXACB1,MARS2,PSMF1,EEF1E1	2.7e-08
GO:6084	acetyl-CoA metabolic process	34	11	DLAT,DLD,DLST,FASN,ACACA,PDHA1,PDHB,PDK1,PDK3,MPC1,PDHX	4.2e-08
GO:52646	alditol phosphate metabolic process	8	5	GPD1L,GK5,GK,GPD2,ACP6	4.3e-08
GO:6085	acetyl-CoA biosynthetic process	20	8	DLAT,DLD,PDHA1,PDHB,PDK1,PDK3,MPC1,PDHX	8e-08
GO:44271	cellular nitrogen compound biosynthetic process	4726	410	FARSB,NR1H3,LRPPRC,TRAP1,CEBPZ,SLC25A13,PRMT3,PSME3,MRPS31,HRSP12,PEMT,PRMT5,CDX2,EIF3M,SYNCRIP,MYBBP1A,CIB1,USP16,PAICS,POLR3G,CCT8,ADCY1,HSPH1,CD3EAP,RNPS1,ASCC3,GCN1L1,ADRM1,SOX21,BAZ1A,MRPL3,GTF3C6,PHB2,WBSCR22,MB21D1,AEBP2,EARS2,GGT6,COX5B,PPARGC1B,COX10,COX15,ADORA2B,CSTF3,CTBP1,NFXL1,SRFBP1,CYC1,ADRB2,ADSL,ADSS,DARS,SPTSSB,DHODH,NQO1,DLAT,DLD,DPH2,JAG1,E2F4,E2F5,ELF5,AK2,ESRRA,ETF1,ETV4,ET…	8.6e-08
GO:34982	mitochondrial protein processing	12	6	AFG3L2,OMA1,PMPCA,STOML2,MIPEP,UQCRC2	1.2e-07
GO:34622	cellular protein-containing complex assembly	930	105	ARPC1B,ARPC2,PRMT5,UNC13B,TXNL4A,COPS8,ADRM1,CLNS1A,TMEM170A,COX10,COX15,CDC42EP5,CYBA,ADRB2,CENPV,FASTKD2,FKBP4,MDN1,RRS1,BOP1,KIAA0368,ANP32D,ANP32C,ATP6V0A2,PADI4,CDC42EP4,EML2,SAMM50,GEMIN5,PRPF19,C17ORF89,NDUFAF4,TIMM21,GTF2H3,UQCR10,HIP1,UBE2K,HSPA4,HSP90AB1,HSPD1,EIF6,COA6,NDUFA10,NDUFAB1,NDUFB1,NDUFB5,NDUFB10,NDUFS1,NDUFS2,NDUFS3,NDUFV1,NDUFV2,NDUFV3,NHP2L1,NOP2,OPA1,OXA1L,MRPS7,MRTO4,NIP…	1.5e-07
GO:71826	ribonucleoprotein complex subunit organization	198	33	PRMT5,TXNL4A,CLNS1A,FASTKD2,MDN1,RRS1,BOP1,GEMIN5,PRPF19,HSP90AB1,EIF6,MTIF2,NHP2L1,NOP2,MRPS7,MRTO4,NIP7,NLE1,ZNHIT6,BRIX1,PWP2,SNRPF,SRPK1,TAF9,C1QBP,WDR77,RPF1,EIF2A,RPF2,RUVBL1,EIF3D,MRRF,G3BP2	1.5e-07
GO:16051	carbohydrate biosynthetic process	190	32	LOC100288842,SLC25A13,MAEA,SORBS1,AGL,FUT3,G6PD,GOT1,GOT2,GPD2,GYG1,GYS1,HAS3,IMPA1,IMPA2,IRS1,MDH2,PGAM4,NDUFAB1,ISYNA1,PGD,PGM1,PPP1R3C,PGM2,SDHAF3,SLC2A1,SORD,DGAT2,SLC25A12,B3GALNT1,GYG2,G6PC3	1.7e-07
GO:30488	tRNA methylation	31	10	WDR4,NSUN6,MTO1,METTL2A,METTL1,TRMT6,TRMT10C,TRMT11,TARBP1,ALKBH8	2.2e-07
GO:65003	protein-containing complex assembly	1571	159	FARSB,ARPC1B,ARPC2,PRMT5,UNC13B,USP16,CCT8,SEPT9,TXNL4A,COPS8,ADRM1,SEC23IP,KCTD12,CLNS1A,TMEM170A,COX10,COX15,CDC42EP5,CYBA,ADRB2,ADSL,DGKH,AKR1C1,DPAGT1,CENPV,F5,ACSL3,ALDH1A3,FASTKD2,FKBP4,MDN1,RRS1,BOP1,KIAA0368,ANP32D,ANP32C,ATP6V0A2,PADI4,CDC42EP4,PDSS1,EML2,SVIP,SAMM50,GEMIN5,GCH1,PRPF19,TOR2A,C17ORF89,KCTD1,NDUFAF4,TIMM21,GTF2H3,UQCR10,HDAC1,HIP1,UBE2K,STOML2,ACACA,HSPA4,HSP90AB1,HSPD1,EI…	3.6e-07
GO:1522	pseudouridine synthesis	17	7	TRUB1,TRUB2,PUS7,NOP10,NHP2,MRPL1,PUS1	4.1e-07
GO:45454	cell redox homeostasis	69	16	GLRX3,CYBA,DLD,ERP44,PRDX5,TXN2,GCLC,GSR,ERO1L,APEX1,NHLRC2,GLRX2,TMX2,TMX3,NXN,PTGES2	4.1e-07
GO:22618	ribonucleoprotein complex assembly	187	31	PRMT5,TXNL4A,CLNS1A,FASTKD2,MDN1,RRS1,BOP1,GEMIN5,PRPF19,HSP90AB1,EIF6,NHP2L1,NOP2,MRPS7,MRTO4,NIP7,NLE1,ZNHIT6,BRIX1,PWP2,SNRPF,SRPK1,TAF9,C1QBP,WDR77,RPF1,EIF2A,RPF2,RUVBL1,EIF3D,G3BP2	4.5e-07
GO:1904874	positive regulation of telomerase RNA localization to Cajal body	13	6	CCT8,NOP10,NHP2,CCT3,RUVBL1,CCT6A	5.5e-07
GO:90069	regulation of ribosome biogenesis	13	6	WBSCR22,WDR43,DIMT1,HEATR1,RIOK1,WDR75	5.5e-07
GO:1901137	carbohydrate derivative biosynthetic process	720	84	LOC100288842,SLC25A13,ALG3,TMEM5,PAICS,ADCY1,COX5B,B3GALNT2,CYC1,ADSL,ADSS,DHODH,DLAT,DLD,DPAGT1,AK2,ACSL3,FASN,PHLDA1,SLC35D1,NUP210,ATP6V0A2,FUT3,G6PD,GK5,GALNT3,GART,GBAS,AATF,GK,AMPD3,GMDS,HAS3,STOML2,HK1,ACACA,APRT,IMPDH1,EIF6,CHCHD10,PGAM4,MUC2,NDUFAB1,ATIC,NME1,OGDH,ATP5A1,ATP5B,ATP5C1,HSD17B12,ATP5F1,ATP5G1,PDHA1,PDHB,PDK1,PDK3,MPC1,ATP5G3,ATP5I,ATP5J,PGM1,PIGF,PLAUR,PMM2,PPAT,UGGT2,DOLPP…	6.3e-07
GO:6417	regulation of translation	328	46	LRPPRC,TRAP1,HRSP12,SYNCRIP,USP16,GCN1L1,DPH2,ETF1,NCBP2,MRPS27,METAP1,LARP4B,GEMIN5,ZNF385A,EIF3K,ICT1,ITGA2,EIF6,MTIF2,NCL,TACO1,DPH5,POLR2G,TRMT10C,PTCD3,UQCC1,IMP3,CNOT11,METTL3,RPS4X,S100A9,C1QBP,METTL16,EIF2A,WIBG,ENC1,EIF3B,EIF3D,CDC123,EIF2B2,EIF2B5,NOLC1,PIWIL1,EIF5B,KIAA0020,RBM8A	7.1e-07
GO:42762	regulation of sulfur metabolic process	18	7	DLAT,DLD,PDHA1,PDHB,PDK1,PDK3,PDHX	1.2e-06
GO:43628	ncRNA 3'-end processing	23	8	FBL,EXOSC2,EXOSC3,EXOSC4,TRMT10C,ELAC2,SSB,USB1	1.3e-06
GO:44282	small molecule catabolic process	403	53	CEL,ALDH1L1,SLC27A4,SLC27A2,CPT2,C9ORF41,CYP24A1,DLD,DLST,AHCY,ETFA,ETFB,FAH,ALDH3A2,PADI4,GK5,PNKD,HIBCH,GCSH,GK,GLS2,MCAT,GLUD2,GOT1,GOT2,GPD2,HK1,HSD17B4,ACADM,IMPA1,IMPA2,IRS1,NDUFAB1,PNP,OGDH,PCBD1,PCCB,NT5C3A,PGM1,NUDT9,PPAT,PGM2,TRERF1,AKR1B10,CYP4F11,ABCD3,BCAT2,BDH1,SORD,AKR1C3,CCBL1,ENTPD6,XYLB	1.3e-06
GO:72594	establishment of protein localization to organelle	475	60	PEMT,TOMM40,IPO7,CCT8,HSPH1,PHB2,CHCHD4,GRPEL2,PMPCA,SAMM50,TIMM9,TIMM8B,GLS2,DTWD2,TIMM21,PIK3R4,HK1,DNAJA1,HSPA4,HSP90AB1,HSPD1,IL9R,MIPEP,PEX1,PMM2,HEATR3,PPP1R10,PARL,PKIA,STARD7,TOMM22,RAC2,RPL29,RPS4X,RPS6,RPS7,BID,SORL1,SREBF1,SRP68,SRP72,TERT,TP53,UQCRC2,YWHAG,FZD5,C2ORF47,IPO4,GRPEL1,WDR75,TOMM40L,EPT1,RUVBL1,TP63,AKR1C3,ZPR1,CCT6A,WDR46,TOMM70A,MFN2	1.4e-06
GO:34637	cellular carbohydrate biosynthetic process	73	16	LOC100288842,SORBS1,AGL,GOT1,GYG1,GYS1,HAS3,IMPA1,IMPA2,IRS1,ISYNA1,PGM1,PPP1R3C,PGM2,SLC2A1,GYG2	1.6e-06
GO:42180	cellular ketone metabolic process	222	34	NR1H3,DHRS9,PSME3,AKR1C4,CYP2B6,AKR1C1,NQO1,DLAT,DLD,PSME4,PDSS1,PNKD,GOT2,GPD2,UBIAD1,IRS1,EIF6,ODC1,PDHA1,PDHB,PDK1,PDK3,PPARG,AKR1B10,COQ9,PSME2,CYP4F11,CEACAM1,SREBF1,PDHX,DGAT2,AKR1C3,CCBL1,PSMF1	1.7e-06
GO:6605	protein targeting	356	48	PEMT,TOMM40,CIB1,RAB3IP,CHCHD4,GRPEL2,PMPCA,SAMM50,TIMM9,TIMM8B,GLS2,DTWD2,ANK3,TIMM21,PIK3R4,HSPA4,HSPD1,IL9R,LTBP2,MIPEP,PEX1,PMM2,MIEF1,PARL,PRNP,STARD7,TOMM22,RAC2,RPL29,RPS4X,RPS6,RPS7,BID,SORL1,SREBF1,SRP68,SRP72,UQCRC2,YWHAG,FZD5,GRPEL1,WDR75,TOMM40L,EPT1,RUVBL1,WDR46,TOMM70A,MFN2	1.8e-06
GO:90305	nucleic acid phosphodiester bond hydrolysis	261	38	LRPPRC,RCL1,HRSP12,RPP40,RPP14,CSTF3,DFFA,ENDOG,NCBP2,RRS1,BOP1,EXOSC2,RNASEH1,UTP20,DCPS,NOB1,GTF2H3,APEX1,EXOSC3,POLR3K,CPSF2,EXOSC4,APTX,NHP2,TSR1,ELAC2,MRPL1,MRPL44,USB1,PGAP1,TSEN2,ISG20L2,RNASE7,NOP14,PNPT1,AIFM1,PIWIL1,BMS1	2.2e-06
GO:1902570	protein localization to nucleolus	10	5	RRS1,NMD3,PINX1,TERT,RPF2	2.3e-06
GO:71702	organic substance transport	2445	226	NR1H3,SCAMP3,LRPPRC,BCAP31,SLC25A13,STX6,ABCC4,PEMT,TOMM40,SEC23B,UNC13B,CIB1,IPO7,ATG7,AGR2,CEL,SORBS1,SDCCAG3,RNPS1,SLC27A4,SLC27A2,AKR1C4,SLC2A6,SEC23IP,SLC6A14,PHB2,SLC35A4,AGAP1,RAB3IP,AP1S1,SLC15A4,RINL,SLC44A3,CHCHD4,GRPEL2,CPT2,SCFD2,CYBA,ADRBK1,AKR1C1,SLC29A1,F2RL1,ACSL3,SLC37A2,LMTK2,NCBP2,SLC35D1,PMPCA,RRS1,NUP210,TBC1D30,ATP6V0A2,ARL2BP,PITPNB,OSBP2,SVIP,SAMM50,CHMP2B,OSBPL3,ABCA12,TI…	2.4e-06
GO:16310	phosphorylation	2221	208	PPIF,PSME3,SPRY2,SEMA3A,PRMT5,CIB1,IPO7,ADCY1,HSPH1,COPS8,GCN1L1,PHB2,SOCS4,COX4I1,COX5B,PPARGC1B,COX6A1,COX6A2,COX7B,COX10,CD109,COX15,ADORA2B,STK35,CDC42EP5,CTBP1,PROM2,PPM1L,CYC1,ADRB2,ADRBK1,DGKH,SPRED1,DDT,DLD,DUSP6,LPAR1,EPHA2,SPRED2,AK2,EPHB6,F2RL1,FABP4,STOX1,FGFR3,LMTK2,FASTKD2,GPD1L,PSME4,NUP210,ADNP,GTPBP4,LPAR3,ARL2BP,FXN,GK5,ULK3,GBAS,GK,SRPX2,STK39,STK32C,DOK7,TRIB2,GTF2H3,UQCR10,HD…	2.6e-06
GO:44275	cellular carbohydrate catabolic process	41	11	AGL,GK5,GK,GPD2,GYG1,PGAM4,PGM1,PGM2,PYGB,SORD,GYG2	2.7e-06
GO:51188	cofactor biosynthetic process	291	41	LIAS,GGT6,COX10,COX15,CYBA,DLAT,DLD,ACSL3,FASN,NUP210,PDSS1,FXN,GART,GCH1,GCLC,UBIAD1,HK1,ACACA,HMBS,EIF6,MOCS1,PGAM4,ATIC,PNP,OGDH,PCBD1,HSD17B12,PDHA1,PDHB,PDK1,PDK3,MPC1,PGM1,PNPO,COQ9,SPR,PANK3,FLAD1,COASY,PDHX,SEH1L	2.7e-06
GO:966	RNA 5'-end processing	19	7	RPP40,RPP14,UTP20,TRMT10C,SSB,NOP14,PNPT1	3.1e-06
GO:35384	thioester biosynthetic process	48	12	DLAT,DLD,ACSL3,FASN,ACACA,HSD17B12,PDHA1,PDHB,PDK1,PDK3,MPC1,PDHX	3.7e-06
GO:71616	acyl-CoA biosynthetic process	48	12	DLAT,DLD,ACSL3,FASN,ACACA,HSD17B12,PDHA1,PDHB,PDK1,PDK3,MPC1,PDHX	3.7e-06
GO:33866	nucleoside bisphosphate biosynthetic process	62	14	DLAT,DLD,ACSL3,FASN,ACACA,HSD17B12,PDHA1,PDHB,PDK1,PDK3,MPC1,PANK3,COASY,PDHX	4.5e-06
GO:34030	ribonucleoside bisphosphate biosynthetic process	62	14	DLAT,DLD,ACSL3,FASN,ACACA,HSD17B12,PDHA1,PDHB,PDK1,PDK3,MPC1,PANK3,COASY,PDHX	4.5e-06
GO:34033	purine nucleoside bisphosphate biosynthetic process	62	14	DLAT,DLD,ACSL3,FASN,ACACA,HSD17B12,PDHA1,PDHB,PDK1,PDK3,MPC1,PANK3,COASY,PDHX	4.5e-06
GO:44743	protein transmembrane import into intracellular organelle	36	10	TOMM40,CHCHD4,GRPEL2,TIMM9,TIMM21,HSPD1,PEX1,TOMM22,GRPEL1,TOMM40L	4.6e-06
GO:10821	regulation of mitochondrion organization	220	33	PPIF,PEMT,ATG7,OMA1,DHODH,STOX1,FXN,FAM162A,GLS2,DTWD2,STOML2,IL9R,OPA1,TRIAP1,PLAUR,MIEF1,PARL,STARD7,BAK1,RAC2,BID,TMEM135,SREBF1,TP53,VDAC1,YWHAG,FZD5,WDR75,EPT1,RUVBL1,TP63,WDR46,MFN2	4.7e-06
GO:6810	transport	4569	386	NR1H3,SCAMP3,ARPC1B,PPIF,ARPC2,LRPPRC,BCAP31,SLC25A13,PSME3,STX6,ABCC4,PEMT,CDX2,TOMM40,SEC23B,UNC13B,MYBBP1A,CIB1,IPO7,ATG7,AGR2,CEL,SORBS1,CCT8,SDCCAG3,HSPH1,CEACAM8,RNPS1,AFG3L2,SLC27A4,SLC27A2,AKR1C4,SLC2A6,SEC23IP,SLC6A14,TMC6,PHB2,SLC35A4,MAL2,MARCH3,AGAP1,RAB3IP,AP1S1,SFXN4,CLNS1A,SLC15A4,TC2N,RINL,SLC44A3,CHCHD4,COX4I1,COX5B,COX6A1,COX6A2,GRPEL2,COX7A2,COX7B,COX10,CD109,COX15,CP,ADORA2B,C…	5.9e-06
GO:8053	mitochondrial fusion	25	8	AFG3L2,OMA1,STOML2,OPA1,MIEF1,CHCHD3,BAK1,MFN2	6e-06
GO:45943	positive regulation of transcription by RNA polymerase I	20	7	WDR43,NOL11,NCL,HEATR1,DHX33,IPPK,WDR75	7.2e-06
GO:44260	cellular macromolecule metabolic process	7714	613	LOC100288842,UBA2,FARSB,NR1H3,PPIF,LRPPRC,FRY,TRAP1,BCAP31,CEBPZ,ALG3,PRMT3,PSME3,MRPS31,HRSP12,SPRY2,MAEA,TMEM5,SEMA3A,PRMT5,UBAC1,EMG1,CDX2,CEACAM5,EIF3M,SYNCRIP,MYBBP1A,CIB1,IPO7,ATG7,CEL,SORBS1,USP16,POLR3G,CCT8,ADCY1,WDR4,HSPH1,CD3EAP,COPS8,RNPS1,AFG3L2,ASCC3,GCN1L1,METAP2,SPINK5,LIAS,ADRM1,ATE1,SOX21,BAZ1A,MRPL3,GTF3C6,KLHL2,LYPLA2,PHB2,WBSCR22,MARCH3,OMA1,FTSJ3,RFFL,AEBP2,BTBD11,SOCS4,EARS…	7.9e-06
GO:33036	macromolecule localization	2704	243	NR1H3,SCAMP3,LRPPRC,BCAP31,STX6,ABCC4,PEMT,TOMM40,SEC23B,UNC13B,CIB1,IPO7,ATG7,AGR2,CEL,SORBS1,CCT8,SDCCAG3,HSPH1,RNPS1,SLC27A4,SLC27A2,AKR1C4,SEC23IP,PHB2,MAL2,AGAP1,RAB3IP,AP1S1,SLC15A4,RINL,CHCHD4,GRPEL2,CPT2,C12ORF66,SCFD2,AKR1C1,EPHA2,FBL,ETV5,F2RL1,ACSL3,FBN2,ARL5B,LMTK2,NCBP2,GPD1L,PMPCA,RRS1,NUP210,TBC1D30,EXOSC2,PES1,ATP6V0A2,ARL2BP,PITPNB,OSBP2,SVIP,SAMM50,PVRL3,ZNF385A,CHMP2B,OSBPL3,AB…	9e-06
GO:1901575	organic substance catabolic process	1887	178	LRPPRC,BCAP31,PSME3,HRSP12,MAEA,SYNCRIP,ATG7,CEL,USP16,ALDH1L1,RNPS1,SLC27A4,SLC27A2,ADRM1,ATE1,LYPLA2,OMA1,RFFL,BTBD11,SOCS4,GGT6,AADAC,CPT2,C9ORF41,CTSE,PLB1,CYP24A1,DFFA,DLD,DLST,AGL,AHCY,FBXO45,ENDOG,ETF1,ETFA,ETFB,FABP4,FABP5,FAH,ALDH3A2,NCBP2,GPD1L,PSME4,NUP210,KIAA0368,EXOSC2,SF3B3,HYAL4,PADI4,HSPBP1,CDC26,RNASEH1,GK5,SVIP,PNKD,FBXO22,HIBCH,GCSH,GK,GLS2,AMPD3,GCLC,PRPF19,MCAT,GLUD2,GNA12,G…	1.1e-05
GO:44262	cellular carbohydrate metabolic process	236	34	LOC100288842,MAEA,SORBS1,AGL,GK5,GK,GOT1,GPD2,GYG1,GYS1,HAS3,HK1,IGFBP4,IMPA1,IMPA2,IRS1,PGAM4,ISYNA1,PDK1,PDK3,PGD,PGM1,PPP1R3C,PGM2,SDHAF3,PYGB,IPPK,SLC2A1,SORD,SRC,PHLDA2,DGAT2,GYG2,XYLB	1.1e-05
GO:9108	coenzyme biosynthetic process	236	34	LIAS,DLAT,DLD,ACSL3,FASN,NUP210,PDSS1,GART,GCH1,UBIAD1,HK1,ACACA,EIF6,MOCS1,PGAM4,ATIC,PNP,OGDH,PCBD1,HSD17B12,PDHA1,PDHB,PDK1,PDK3,MPC1,PGM1,PNPO,COQ9,SPR,PANK3,FLAD1,COASY,PDHX,SEH1L	1.1e-05
GO:6457	protein folding	218	32	PPIF,TRAP1,DNAJA2,CCT8,HSPH1,CHCHD4,GRPEL2,DFFA,HSPA4L,FKBP4,ERP44,HSPBP1,TOR2A,ERO1L,DNAJA1,HSPA9,HSP90AB1,HSP90AB3P,HSPD1,HSPE1,HSP90AB2P,PFDN2,TMX3,UGGT2,RAD23B,RP2,CCT3,PDCL3,GRPEL1,CANX,CCT6A,DNAJA3	1.3e-05
GO:51234	establishment of localization	4673	391	NR1H3,SCAMP3,ARPC1B,PPIF,ARPC2,LRPPRC,BCAP31,SLC25A13,PSME3,STX6,SPRY2,ABCC4,PEMT,CDX2,TOMM40,SEC23B,UNC13B,MYBBP1A,CIB1,IPO7,ATG7,AGR2,CEL,SORBS1,CCT8,SDCCAG3,HSPH1,CEACAM8,RNPS1,AFG3L2,SLC27A4,SLC27A2,AKR1C4,SLC2A6,SEC23IP,SLC6A14,TMC6,PHB2,SLC35A4,MAL2,MARCH3,AGAP1,RAB3IP,AP1S1,SFXN4,CLNS1A,SLC15A4,TC2N,RINL,SLC44A3,CHCHD4,COX4I1,COX5B,COX6A1,COX6A2,GRPEL2,COX7A2,COX7B,COX10,CD109,COX15,CP,ADO…	1.4e-05
GO:6403	RNA localization	210	31	LRPPRC,CCT8,RNPS1,FBL,NCBP2,RRS1,NUP210,EXOSC2,ZNF385A,EIF6,EXOSC3,NMD3,NOP58,CPSF2,ZNHIT6,SIDT1,ALKBH5,SDAD1,NOP10,NHP2,NOL6,SSB,CCT3,SLBP,SEH1L,LTV1,RUVBL1,PNPT1,CCT6A,G3BP2,RBM8A	1.5e-05
GO:1904872	regulation of telomerase RNA localization to Cajal body	16	6	CCT8,NOP10,NHP2,CCT3,RUVBL1,CCT6A	1.6e-05
GO:30150	protein import into mitochondrial matrix	16	6	TOMM40,GRPEL2,TIMM21,TOMM22,GRPEL1,TOMM40L	1.6e-05
GO:32787	monocarboxylic acid metabolic process	571	66	NR1H3,DHRS9,CEL,SLC27A4,SLC27A2,LIAS,AKR1C4,LYPLA2,CPT2,PTGR2,CYP2B6,CYP2F1,AKR1C1,DLAT,DLD,ETFA,ETFB,ACSL3,FASN,ALDH1A3,ALDH3A2,NUP210,PNKD,OSBPL3,MCAT,GOT2,CYP2S1,HK1,ACACA,HSD17B4,ACADM,IRS1,EIF6,LDHB,ME2,PGAM4,NDUFAB1,OGDH,PCCB,HSD17B12,PDHA1,PDHB,PDK1,PDK3,MPC1,PGD,PGM1,PLA2G4A,PPARG,NIT2,MRS2,CYP4F11,ABCD3,CEACAM1,ARV1,SORD,SREBF1,FA2H,PTGES2,PNPLA3,PDHX,SEH1L,DGAT2,AKR1C3,ABCB11,XYLB	1.7e-05
GO:43648	dicarboxylic acid metabolic process	97	18	ALDH1L1,ADSS,DLD,DLST,GLS2,GCLC,GLUD2,GOT1,GOT2,MDH2,ME2,ATIC,OGDH,NIT2,SDHAF3,SDHB,SLC19A1,L2HGDH	1.7e-05
GO:6006	glucose metabolic process	183	28	SLC25A13,MAEA,SORBS1,OMA1,DLAT,G6PD,GOT1,GOT2,GPD2,HK1,IGFBP4,PDX1,IRS1,MDH2,PGAM4,PDHA1,PDHB,PDK1,PDK3,PGM1,PGM2,SDHAF3,SORD,SRC,PHLDA2,DGAT2,SLC25A12,G6PC3	1.7e-05
GO:6458	'de novo' protein folding	39	10	CCT8,HSPH1,CHCHD4,TOR2A,ERO1L,HSPD1,HSPE1,UGGT2,CCT3,CCT6A	1.9e-05
GO:9206	purine ribonucleoside triphosphate biosynthetic process	148	24	SLC25A13,COX5B,CYC1,NUP210,ATP6V0A2,GBAS,STOML2,HK1,IMPDH1,EIF6,CHCHD10,PGAM4,NME1,OGDH,ATP5A1,ATP5B,ATP5C1,ATP5F1,ATP5G1,ATP5G3,ATP5I,ATP5J,PGM1,SEH1L	1.9e-05
GO:46907	intracellular transport	1524	147	LRPPRC,BCAP31,STX6,PEMT,CDX2,TOMM40,SEC23B,UNC13B,MYBBP1A,CIB1,IPO7,SDCCAG3,RNPS1,SEC23IP,PHB2,RAB3IP,AP1S1,TC2N,CHCHD4,COX5B,GRPEL2,ADORA2B,CPT2,CYC1,ADRB2,F5,LMTK2,NCBP2,PMPCA,RRS1,NUP210,TBC1D30,ANP32D,ANP32C,SVIP,SAMM50,GEMIN5,CHMP2B,FBXO22,TIMM9,TIMM8B,COPG2,GLS2,BLOC1S2,DTWD2,ANK3,TIMM21,FHOD1,PIK3R4,HIP1,STOML2,ACACA,HSPA4,HSPA9,HSP90AB1,HSPD1,IL9R,EIF6,LDLR,LTBP2,MAK,MIPEP,CCDC88C,ATP2A2,…	2.2e-05
GO:9145	purine nucleoside triphosphate biosynthetic process	149	24	SLC25A13,COX5B,CYC1,NUP210,ATP6V0A2,GBAS,STOML2,HK1,IMPDH1,EIF6,CHCHD10,PGAM4,NME1,OGDH,ATP5A1,ATP5B,ATP5C1,ATP5F1,ATP5G1,ATP5G3,ATP5I,ATP5J,PGM1,SEH1L	2.2e-05
GO:1903829	positive regulation of cellular protein localization	331	43	BCAP31,PEMT,CIB1,AGR2,SORBS1,CCT8,EPHA2,ACSL3,GPD1L,ABCA12,GLS2,DTWD2,ANK3,HSP90AB1,IL9R,LIF,LRP4,NMD3,PLS1,MIEF1,GNL3L,PINX1,CCDC88A,PRNP,STARD7,ABHD17C,RAC2,BID,XPO4,SORL1,SRC,TERT,TP53,CCT3,YWHAG,FZD5,WDR75,EPT1,RUVBL1,TP63,ZPR1,CCT6A,WDR46	2.3e-05
GO:71806	protein transmembrane transport	53	12	TOMM40,CHCHD4,GRPEL2,TIMM9,TIMM21,HSPD1,PEX1,TOMM22,SRP72,GRPEL1,TOMM40L,TOMM70A	2.5e-05
GO:33750	ribosome localization	12	5	RRS1,EIF6,NMD3,SDAD1,LTV1	3.2e-05
GO:35246	peptidyl-arginine N-methylation	12	5	PRMT3,PRMT5,PRMT1,PRMT6,WDR77	3.2e-05
GO:54	ribosomal subunit export from nucleus	12	5	RRS1,EIF6,NMD3,SDAD1,LTV1	3.2e-05
GO:65002	intracellular protein transmembrane transport	47	11	TOMM40,CHCHD4,GRPEL2,TIMM9,TIMM21,HSPD1,PEX1,TOMM22,SRP72,GRPEL1,TOMM40L	3.4e-05
GO:5975	carbohydrate metabolic process	560	64	LOC100288842,SLC25A13,MAEA,SORBS1,OMA1,CS,CYB5A,DLAT,AGL,GPD1L,NUP210,HYAL4,FUT3,G6PD,GK5,GALNT3,GK,GCLC,GOT1,GOT2,GPD2,GYG1,GYS1,HAS3,HK1,IDH3A,IGFBP4,IMPA1,IMPA2,PDX1,IRS1,EIF6,LDHB,MDH2,PGAM4,NDUFAB1,OGDH,ISYNA1,PDHA1,PDHB,PDK1,PDK3,PGD,PGM1,PMM2,PPP1R3C,PGM2,SDHAF3,PYGB,IPPK,ST3GAL1,SLC2A1,SORD,SRC,TFF1,PHLDA2,SEH1L,DGAT2,SLC25A12,B3GALNT1,GYG2,GLB1L2,G6PC3,XYLB	3.6e-05
GO:9201	ribonucleoside triphosphate biosynthetic process	152	24	SLC25A13,COX5B,CYC1,NUP210,ATP6V0A2,GBAS,STOML2,HK1,IMPDH1,EIF6,CHCHD10,PGAM4,NME1,OGDH,ATP5A1,ATP5B,ATP5C1,ATP5F1,ATP5G1,ATP5G3,ATP5I,ATP5J,PGM1,SEH1L	3.6e-05
GO:1901661	quinone metabolic process	28	8	AKR1C4,AKR1C1,PDSS1,UBIAD1,AKR1B10,COQ9,CYP4F11,AKR1C3	3.8e-05
GO:16226	iron-sulfur cluster assembly	17	6	GLRX3,ISCU,FXN,HSPA9,NUBP1,CIAO1	3.9e-05
GO:2097	tRNA wobble base modification	17	6	ADAT2,MTO1,CTU2,NAT10,IKBKAP,ALKBH8	3.9e-05
GO:31163	metallo-sulfur cluster assembly	17	6	GLRX3,ISCU,FXN,HSPA9,NUBP1,CIAO1	3.9e-05
GO:34471	ncRNA 5'-end processing	17	6	RPP40,RPP14,UTP20,TRMT10C,SSB,NOP14	3.9e-05
GO:6103	2-oxoglutarate metabolic process	17	6	DLD,DLST,GOT1,GOT2,OGDH,L2HGDH	3.9e-05
GO:6450	regulation of translational fidelity	17	6	LARS2,IMP3,IARS2,VARS,YRDC,TARS2	3.9e-05
GO:90670	RNA localization to Cajal body	17	6	CCT8,NOP10,NHP2,CCT3,RUVBL1,CCT6A	3.9e-05
GO:90671	telomerase RNA localization to Cajal body	17	6	CCT8,NOP10,NHP2,CCT3,RUVBL1,CCT6A	3.9e-05
GO:90672	telomerase RNA localization	17	6	CCT8,NOP10,NHP2,CCT3,RUVBL1,CCT6A	3.9e-05
GO:90685	RNA localization to nucleus	17	6	CCT8,NOP10,NHP2,CCT3,RUVBL1,CCT6A	3.9e-05
GO:6629	lipid metabolic process	1356	132	NR1H3,LPCAT3,DHRS9,ALG3,PEMT,CEL,SORBS1,SLC27A4,SLC27A2,LIAS,AKR1C4,LYPLA2,OMA1,ABHD15,SLC44A3,AADAC,CPT2,PTGR2,PLB1,PPM1L,CYP2B6,CYP2F1,CYP24A1,DGKH,AKR1C1,SPTSSB,DLAT,DLD,DPAGT1,ETFA,ETFB,FABP4,FABP5,ACSL3,FASN,ALDH1A3,ALDH3A2,FGFR3,GPD1L,PDSS1,PITPNB,FUT3,CERS6,G6PD,GK5,OSBPL3,GK,NAAA,PRPF19,MCAT,CYP2S1,GRHL1,PIK3R4,STOML2,ACACA,HSD17B4,ACADM,HSD17B13,IMPA1,IMPA2,INPP1,IRS1,EIF6,ARF3,LDLR,LTA4…	4e-05
GO:16999	antibiotic metabolic process	128	21	AKR1C4,CS,CYBA,AKR1C1,DLAT,DLD,DLST,IDH3A,IDH3B,MDH2,OGDH,ACO2,PDHA1,PDHB,AKR1B10,RAC2,SDHB,SDHD,ST3GAL1,AKR1C3,SUCLG1	5.5e-05
GO:6996	organelle organization	3506	299	ARPC1B,PPIF,ARPC2,FRY,PRMT3,STX6,SPRY2,ABCC4,MAEA,PEMT,PRMT5,TOMM40,SEC23B,UNC13B,CIB1,ATG7,SORBS1,USP16,CCT8,SEPT9,COPS8,AFG3L2,ASCC3,BAZ1A,SEC23IP,PHB2,WBSCR22,OMA1,RAB3IP,AEBP2,TC2N,TMEM170A,CHCHD4,PPARGC1B,GRPEL2,COX10,TEKT5,CDC42EP5,CTBP1,CXADR,ADRB2,SPTSSB,DHODH,DIAPH2,E2F4,LPAR1,CENPV,FBL,ESRRA,F2RL1,F5,STOX1,FASTKD2,FKBP4,PPRC1,ARHGAP26,MDN1,PSME4,PMPCA,RRS1,NUP210,BOP1,CLUH,TBC1D30,PES1,…	5.9e-05
GO:16070	RNA metabolic process	4349	362	FARSB,NR1H3,LRPPRC,CEBPZ,RCL1,PRMT3,PSME3,HRSP12,PRMT5,EMG1,CDX2,SYNCRIP,MYBBP1A,CIB1,USP16,TBL3,POLR3G,WDR4,RPP40,HSPH1,UTP14A,CD3EAP,WDR3,TXNL4A,RNPS1,EBNA1BP2,ASCC3,GCN1L1,ADRM1,RPP14,SOX21,BAZ1A,GTF3C6,PHB2,WBSCR22,FTSJ3,CLNS1A,AEBP2,EARS2,PPARGC1B,WDR36,ADAT2,TRUB1,CSTF3,CTBP1,NFXL1,SRFBP1,ADRB2,DARS,DDX10,JAG1,E2F4,E2F5,ELF5,FBL,ESRRA,ETF1,ETV4,ETV5,F2RL1,FABP4,STOX1,NSUN6,ZBTB9,NCBP2,ELL2,…	6e-05
GO:5996	monosaccharide metabolic process	251	34	SLC25A13,MAEA,SORBS1,OMA1,CYB5A,DLAT,G6PD,GCLC,GOT1,GOT2,GPD2,HK1,IGFBP4,PDX1,IRS1,MDH2,PGAM4,PDHA1,PDHB,PDK1,PDK3,PGD,PGM1,PMM2,PGM2,SDHAF3,SLC2A1,SORD,SRC,PHLDA2,DGAT2,SLC25A12,G6PC3,XYLB	6.4e-05
GO:6360	transcription by RNA polymerase I	56	12	CD3EAP,WDR43,NOL11,GTF2H3,NCL,HEATR1,DHX33,IPPK,TFAM,WDR75,POLR1B,CCNH	6.5e-05
GO:71398	cellular response to fatty acid	49	11	ACACA,LDLR,NME1,PDK3,PPARG,PTGER4,SRC,SREBF1,DGAT2,AKR1C3,CLDN1	6.8e-05
GO:16054	organic acid catabolic process	252	34	CEL,ALDH1L1,SLC27A4,SLC27A2,CPT2,C9ORF41,DLD,DLST,AHCY,ETFA,ETFB,FAH,ALDH3A2,PADI4,HIBCH,GCSH,GLS2,MCAT,GLUD2,GOT1,GOT2,HSD17B4,ACADM,IRS1,NDUFAB1,OGDH,PCBD1,PCCB,PPAT,ABCD3,BCAT2,SORD,CCBL1,XYLB	7.1e-05
GO:46395	carboxylic acid catabolic process	252	34	CEL,ALDH1L1,SLC27A4,SLC27A2,CPT2,C9ORF41,DLD,DLST,AHCY,ETFA,ETFB,FAH,ALDH3A2,PADI4,HIBCH,GCSH,GLS2,MCAT,GLUD2,GOT1,GOT2,HSD17B4,ACADM,IRS1,NDUFAB1,OGDH,PCBD1,PCCB,PPAT,ABCD3,BCAT2,SORD,CCBL1,XYLB	7.1e-05
GO:6886	intracellular protein transport	891	92	BCAP31,STX6,PEMT,TOMM40,SEC23B,CIB1,IPO7,RNPS1,SEC23IP,PHB2,RAB3IP,AP1S1,CHCHD4,GRPEL2,NCBP2,PMPCA,RRS1,NUP210,TBC1D30,SVIP,SAMM50,TIMM9,TIMM8B,COPG2,GLS2,DTWD2,ANK3,TIMM21,PIK3R4,HIP1,HSPA4,HSPA9,HSP90AB1,HSPD1,IL9R,EIF6,LTBP2,MIPEP,NMD3,PEX1,PMM2,CPSF2,MIEF1,ALKBH5,AUP1,HEATR3,PPP1R10,SDAD1,PARL,PKIA,PRNP,STARD7,TOMM22,RAC2,RPL29,RPS4X,RPS6,RPS7,BID,XPO4,NOL6,SORL1,SREBF1,SRP68,SRP72,SSB,TP53,U…	7.1e-05
GO:90304	nucleic acid metabolic process	4817	396	FARSB,NR1H3,LRPPRC,CEBPZ,RCL1,PRMT3,PSME3,HRSP12,PRMT5,EMG1,CDX2,SYNCRIP,MYBBP1A,CIB1,ATG7,USP16,TBL3,POLR3G,CCT8,WDR4,RPP40,HSPH1,UTP14A,CD3EAP,WDR3,TXNL4A,COPS8,RNPS1,EBNA1BP2,ASCC3,GCN1L1,ADRM1,RPP14,SOX21,BAZ1A,GTF3C6,PHB2,WBSCR22,FTSJ3,CLNS1A,AEBP2,EARS2,PPARGC1B,WDR36,ADAT2,TRUB1,CSTF3,CTBP1,NFXL1,SRFBP1,ADRB2,DARS,DDX10,DFFA,JAG1,E2F4,E2F5,ELF5,ENDOG,FBL,ESRRA,ETF1,ETV4,ETV5,F2RL1,FABP4,ST…	7.1e-05
GO:6754	ATP biosynthetic process	139	22	SLC25A13,COX5B,CYC1,NUP210,ATP6V0A2,GBAS,STOML2,HK1,EIF6,CHCHD10,PGAM4,OGDH,ATP5A1,ATP5B,ATP5C1,ATP5F1,ATP5G1,ATP5G3,ATP5I,ATP5J,PGM1,SEH1L	7.8e-05
GO:32268	regulation of cellular protein metabolic process	2355	210	NR1H3,LRPPRC,FRY,TRAP1,BCAP31,PRMT3,PSME3,HRSP12,SPRY2,SEMA3A,PRMT5,SYNCRIP,CIB1,IPO7,ATG7,USP16,ADCY1,HSPH1,COPS8,GCN1L1,SPINK5,ADRM1,PHB2,RFFL,SOCS4,CD109,PM20D2,ADORA2B,CSTA,CSTB,CTBP1,PROM2,ADRB2,SPRED1,DDT,DPH2,DUSP6,LPAR1,EPHA2,SPRED2,ETF1,F2RL1,FABP4,STOX1,FGFR3,LMTK2,NCBP2,MRPS27,GPD1L,METAP1,LARP4B,PSME4,ADNP,GTPBP4,LPAR3,ARL2BP,HSPBP1,G6PD,SVIP,PRDX5,GEMIN5,ZNF385A,NOC2L,FBXO22,FAM162A,…	7.9e-05
GO:35383	thioester metabolic process	96	17	DLAT,DLD,DLST,ACSL3,FASN,ACACA,HSD17B4,OGDH,HSD17B12,PDHA1,PDHB,PDK1,PDK3,MPC1,ACOT13,PDHX,DGAT2	8e-05
GO:6637	acyl-CoA metabolic process	96	17	DLAT,DLD,DLST,ACSL3,FASN,ACACA,HSD17B4,OGDH,HSD17B12,PDHA1,PDHB,PDK1,PDK3,MPC1,ACOT13,PDHX,DGAT2	8e-05
GO:6631	fatty acid metabolic process	345	43	NR1H3,CEL,SLC27A4,SLC27A2,LIAS,LYPLA2,CPT2,PTGR2,CYP2B6,CYP2F1,DLAT,DLD,ETFA,ETFB,ACSL3,FASN,ALDH3A2,MCAT,CYP2S1,ACACA,HSD17B4,ACADM,IRS1,EIF6,NDUFAB1,PCCB,HSD17B12,PDHA1,PDHB,PDK1,PDK3,PLA2G4A,PPARG,CYP4F11,ABCD3,CEACAM1,SREBF1,FA2H,PTGES2,PNPLA3,PDHX,DGAT2,AKR1C3	8.1e-05
GO:16556	mRNA modification	18	6	TRUB1,TRMT6,TRMT10C,METTL3,METTL16,PUS1	8.4e-05
GO:46174	polyol catabolic process	18	6	GK5,GK,GPD2,IMPA1,IMPA2,SORD	8.4e-05
GO:44255	cellular lipid metabolic process	1038	104	NR1H3,LPCAT3,DHRS9,ALG3,PEMT,CEL,SLC27A4,SLC27A2,LIAS,AKR1C4,LYPLA2,ABHD15,SLC44A3,AADAC,CPT2,PTGR2,PLB1,PPM1L,CYP2B6,CYP2F1,DGKH,AKR1C1,SPTSSB,DLAT,DLD,DPAGT1,ETFA,ETFB,FABP4,FABP5,ACSL3,FASN,ALDH1A3,ALDH3A2,FGFR3,GPD1L,PDSS1,FUT3,CERS6,GK5,GK,MCAT,CYP2S1,PIK3R4,STOML2,ACACA,HSD17B4,ACADM,IMPA1,IMPA2,INPP1,IRS1,EIF6,ARF3,LDLR,LTA4H,NDUFAB1,PCCB,HSD17B12,ACP6,ISYNA1,RAB14,PDHA1,PDHB,PDK1,PDK3,PIG…	8.9e-05
GO:16074	snoRNA metabolic process	13	5	FBL,EXOSC2,EXOSC3,EXOSC4,NOP10	9e-05
GO:71428	rRNA-containing ribonucleoprotein complex export from nucleus	13	5	RRS1,EIF6,NMD3,SDAD1,LTV1	9e-05
GO:44248	cellular catabolic process	2032	184	LRPPRC,BCAP31,PSME3,MAEA,TOMM40,SYNCRIP,ATG7,CEL,USP16,ALDH1L1,RNPS1,SLC27A4,SLC27A2,ADRM1,ATE1,OMA1,RFFL,BTBD11,SOCS4,GGT6,AADAC,CPT2,C9ORF41,ADRB2,CYP2B6,CYP24A1,DFFA,DLD,DLST,AGL,AHCY,PGAM5,FBXO45,ENDOG,EPHX1,ETF1,ETFA,ETFB,FABP4,FABP5,FAH,ALDH3A2,NCBP2,PSME4,NUP210,KIAA0368,EXOSC2,ATP6V0A2,HYAL4,PADI4,HSPBP1,CDC26,RNASEH1,GK5,SVIP,PNKD,CHMP2B,ULK3,FBXO22,HIBCH,GCSH,GK,GLS2,AMPD3,GCLC,PRPF19,M…	0.0001
GO:9056	catabolic process	2314	206	LRPPRC,BCAP31,PSME3,HRSP12,MAEA,TOMM40,SYNCRIP,ATG7,CEL,USP16,ALDH1L1,RNPS1,SLC27A4,SLC27A2,ADRM1,ATE1,LYPLA2,OMA1,RFFL,BTBD11,SOCS4,GGT6,COL4A6,AADAC,CPT2,C9ORF41,CTSE,PLB1,ADRB2,CYP2B6,CYP24A1,DFFA,DLD,DLST,AGL,AHCY,PGAM5,FBXO45,ENDOG,EPHX1,ETF1,ETFA,ETFB,FABP4,FABP5,FAH,ALDH3A2,NCBP2,GPD1L,PSME4,NUP210,KIAA0368,EXOSC2,SF3B3,ATP6V0A2,HYAL4,PADI4,HSPBP1,CDC26,RNASEH1,GK5,SVIP,PNKD,CHMP2B,ULK3,FB…	0.00011
GO:1901606	alpha-amino acid catabolic process	98	17	C9ORF41,DLD,DLST,AHCY,FAH,PADI4,HIBCH,GCSH,GLS2,GLUD2,GOT1,GOT2,OGDH,PCBD1,PPAT,BCAT2,CCBL1	0.00012
GO:33554	cellular response to stress	1808	166	PPIF,TRAP1,BCAP31,PSME3,NET1,SEMA3A,MYBBP1A,CIB1,ATG7,AGR2,USP16,HSPH1,COPS8,ASCC3,GCN1L1,PHB2,MB21D1,PPARGC1B,ADORA2B,C12ORF66,CDC42EP5,CYBA,SPRED1,NQO1,DSC2,E2F4,EPHA2,SPRED2,FBXO45,ENDOG,SLC29A1,ETV5,F2RL1,STOX1,FKBP4,ERP44,PSME4,NUP210,KIAA0368,FXN,G6PD,MCM9,SVIP,PRDX5,TXN2,ZNF385A,ULK3,RSL1D1,FBXO22,FAM162A,GCH1,AATF,GJB2,PRPF19,STK39,GPX2,GSR,GTF2H3,PYCR2,HILPDA,ERO1L,HDAC1,PIK3R4,UBE2K,STO…	0.00012
GO:2001243	negative regulation of intrinsic apoptotic signaling pathway	90	16	PPIF,TRAP1,HSPH1,ZNF385A,NOC2L,DNAJA1,PDX1,NDUFS3,OPA1,TRIAP1,PLAUR,BDKRB2,BID,SRC,TAF9,VDAC2	0.00013
GO:33365	protein localization to organelle	763	80	BCAP31,PEMT,TOMM40,IPO7,CCT8,HSPH1,PHB2,CHCHD4,GRPEL2,C12ORF66,ARL5B,PMPCA,RRS1,PES1,ARL2BP,SAMM50,ARL5A,TIMM9,TIMM8B,GLS2,DTWD2,TIMM21,PIK3R4,HK1,DNAJA1,HSPA4,HSP90AB1,HSPD1,IL9R,LIF,MIPEP,NMD3,PEX1,PMM2,GNL3L,PINX1,HEATR3,PPP1R10,PARL,PKIA,CCDC88A,ASUN,STARD7,TOMM22,ABHD17C,RAC2,RPL29,RPS4X,RPS6,RPS7,BID,SIX1,SORL1,SRC,SREBF1,SRP68,SRP72,SSB,TERT,TP53,CCT3,UQCRC2,YWHAG,FZD5,C2ORF47,IPO4,GRPEL1,…	0.00013
GO:9142	nucleoside triphosphate biosynthetic process	162	24	SLC25A13,COX5B,CYC1,NUP210,ATP6V0A2,GBAS,STOML2,HK1,IMPDH1,EIF6,CHCHD10,PGAM4,NME1,OGDH,ATP5A1,ATP5B,ATP5C1,ATP5F1,ATP5G1,ATP5G3,ATP5I,ATP5J,PGM1,SEH1L	0.00015
GO:51246	regulation of protein metabolic process	2523	221	NR1H3,LRPPRC,FRY,TRAP1,BCAP31,PRMT3,PSME3,HRSP12,SPRY2,SEMA3A,PEMT,PRMT5,SYNCRIP,CIB1,IPO7,ATG7,USP16,ADCY1,HSPH1,COPS8,GCN1L1,SPINK5,ADRM1,PHB2,RFFL,BTBD11,SOCS4,CD109,PM20D2,ADORA2B,CSTA,CSTB,CTBP1,PROM2,ADRB2,SPRED1,DDT,DPH2,DUSP6,LPAR1,EPHA2,SPRED2,ETF1,F2RL1,FABP4,STOX1,FGFR3,LMTK2,NCBP2,MRPS27,GPD1L,METAP1,LARP4B,PSME4,ADNP,SF3B3,GTPBP4,LPAR3,ARL2BP,HSPBP1,G6PD,SVIP,PRDX5,GEMIN5,ZNF385A,NOC…	0.00016
GO:6356	regulation of transcription by RNA polymerase I	31	8	WDR43,NOL11,NCL,HEATR1,DHX33,IPPK,TFAM,WDR75	0.00016
GO:43414	macromolecule methylation	272	35	PRMT3,PRMT5,EMG1,WDR4,WBSCR22,FTSJ3,EEF2KMT,FBL,ETF1,ETFB,NSUN6,MTO1,DIMT1,GSPT1,FTSJ2,PRMT1,METTL2A,METTL1,MYB,NOP2,TRMT6,TRMT10C,PRMT6,RNMTL1,METTL3,BEND3,TRMT11,TFB2M,TARBP1,METTL16,WDR77,CAMKMT,TRMT2B,ALKBH8,MTA2	0.00019
GO:46164	alcohol catabolic process	45	10	CEL,GK5,GK,GPD2,IMPA1,IMPA2,TRERF1,AKR1B10,SORD,AKR1C3	0.00019
GO:46364	monosaccharide biosynthetic process	84	15	SLC25A13,MAEA,G6PD,GOT1,GOT2,GPD2,MDH2,PGAM4,PGD,PGM1,SDHAF3,SORD,DGAT2,SLC25A12,G6PC3	0.0002
GO:1901264	carbohydrate derivative transport	68	13	AGR2,CYBA,SLC29A1,SLC37A2,SLC35D1,SLC29A2,SLC37A1,SLC25A19,CPTP,MFSD2A,RFT1,G6PC3,ABCG1	0.00021
GO:963	mitochondrial RNA processing	14	5	MTO1,TRMT10C,ELAC2,PUS1,PNPT1	0.00021
GO:15711	organic anion transport	444	51	SLC25A13,ABCC4,UNC13B,SLC27A4,SLC27A2,AKR1C4,SLC6A14,CPT2,AKR1C1,ACSL3,SLC37A2,SLC35D1,PITPNB,ABCA12,GLS2,STK39,GOT2,SLCO4A1,ACACA,LDLR,SLC22A20,NF1,SLMO2,TRIAP1,MPC1,PITPNA,PLA2G4A,SLC37A1,PPARG,SLC2A9,ABCD3,SLC25A19,BDKRB2,CEACAM1,PLA2G2F,SLC1A1,SLC1A5,SLC1A7,SLC2A1,SLC6A6,SLC19A1,SLC52A2,SLC25A22,CPTP,SLC4A11,MFSD2A,SLC25A12,ABCB11,G6PC3,SFXN5,ABCG1	0.00022
GO:8610	lipid biosynthetic process	661	70	NR1H3,LPCAT3,DHRS9,PEMT,SORBS1,SLC27A2,LIAS,AKR1C4,SLC44A3,PPM1L,SPTSSB,DPAGT1,ACSL3,FASN,ALDH1A3,ALDH3A2,FGFR3,GPD1L,PDSS1,CERS6,G6PD,OSBPL3,GK,PRPF19,MCAT,PIK3R4,ACACA,HSD17B4,HSD17B13,IMPA1,IRS1,EIF6,ARF3,LDLR,AKR1B15,NDUFAB1,HSD17B12,ACP6,ISYNA1,RAB14,PIGF,PIK3CB,PIP4K2A,PLA2G4A,PLAUR,TRERF1,STARD7,DOLPP1,PTPN13,ABCD3,CEACAM1,PLA2G2F,ARV1,SREBF1,TM7SF2,VDR,FA2H,DHRS11,PGAP1,PTGES2,PNPLA3,DGAT…	0.00026
GO:34599	cellular response to oxidative stress	266	34	PPIF,TRAP1,NET1,ATG7,HSPH1,PPARGC1B,CYBA,NQO1,ENDOG,ETV5,FXN,G6PD,PRDX5,TXN2,GCH1,GJB2,GPX2,GSR,PYCR2,ERO1L,HDAC1,APEX1,MYB,ATP2A2,GLRX2,PDK1,CYCS,SRC,TLR4,TP53,VRK2,AKR1C3,PNPT1,AIFM1	0.00028
GO:71705	nitrogen compound transport	2068	184	NR1H3,SCAMP3,LRPPRC,BCAP31,SLC25A13,STX6,PEMT,TOMM40,SEC23B,UNC13B,CIB1,IPO7,ATG7,AGR2,SDCCAG3,RNPS1,SEC23IP,SLC6A14,PHB2,AGAP1,RAB3IP,AP1S1,SLC15A4,RINL,SLC44A3,CHCHD4,GRPEL2,SCFD2,CYBA,ADRBK1,SLC29A1,F2RL1,ACSL3,LMTK2,NCBP2,SLC35D1,PMPCA,RRS1,NUP210,TBC1D30,ATP6V0A2,ARL2BP,SVIP,SAMM50,CHMP2B,ABCA12,TIMM9,TIMM8B,GDI2,COPG2,GLS2,STK39,DTWD2,ANK3,TIMM21,HDAC1,PIK3R4,HIP1,HK1,SLC29A2,DNAJA1,HSPA4,H…	0.00029
GO:1901605	alpha-amino acid metabolic process	206	28	PEMT,C9ORF41,ADSS,DLD,DLST,AHCY,FAH,PADI4,GART,HIBCH,GCSH,GLS2,GCLC,GLUD2,GOT1,GOT2,PYCR2,ERO1L,ODC1,OGDH,PCBD1,APIP,PPAT,NIT2,PSPH,ENOPH1,BCAT2,CCBL1	0.0003
GO:9065	glutamine family amino acid catabolic process	26	7	FAH,PADI4,GLS2,GLUD2,GOT1,GOT2,PPAT	0.0003
GO:19400	alditol metabolic process	20	6	GK5,GK,GOT1,GPD2,SORD,DGAT2	0.00031
GO:46112	nucleobase biosynthetic process	20	6	PAICS,DHODH,GART,APRT,PPAT,UMPS	0.00031
GO:61077	chaperone-mediated protein folding	62	12	TRAP1,CCT8,HSPH1,DFFA,FKBP4,TOR2A,ERO1L,HSPD1,HSPE1,CCT3,CANX,CCT6A	0.00033
GO:1901657	glycosyl compound metabolic process	140	21	PEMT,AKR1C4,AKR1C1,DHODH,AHCY,AMPD3,APRT,IMPDH1,MOCS1,ATIC,NME1,PNP,OPA1,NT5C3A,PPAT,AKR1B10,UMPS,PDCL3,CARD11,AKR1C3,TJP2	0.00034
GO:51641	cellular localization	2481	215	LRPPRC,BCAP31,STX6,SPRY2,PEMT,CDX2,TOMM40,SEC23B,UNC13B,MYBBP1A,CIB1,IPO7,AGR2,SORBS1,CCT8,SDCCAG3,HSPH1,RNPS1,SEC23IP,PHB2,MAL2,RAB3IP,AP1S1,TC2N,CHCHD4,COX5B,GRPEL2,ADORA2B,CPT2,C12ORF66,SCFD2,CYBA,CYC1,ADRB2,EPHA2,ETV5,F5,ACSL3,ARL5B,LMTK2,NCBP2,GPD1L,PMPCA,RRS1,NUP210,CLUH,TBC1D30,EXOSC2,PES1,ANP32D,ANP32C,ARL2BP,SVIP,SAMM50,GEMIN5,ZNF385A,PNKD,CHMP2B,ABCA12,ARL5A,FBXO22,TIMM9,TIMM8B,COPG2,NA…	0.0004
GO:19318	hexose metabolic process	220	29	SLC25A13,MAEA,SORBS1,OMA1,DLAT,G6PD,GOT1,GOT2,GPD2,HK1,IGFBP4,PDX1,IRS1,MDH2,PGAM4,PDHA1,PDHB,PDK1,PDK3,PGM1,PMM2,PGM2,SDHAF3,SORD,SRC,PHLDA2,DGAT2,SLC25A12,G6PC3	0.00045
GO:9991	response to extracellular stimulus	466	52	PEMT,MYBBP1A,ATG7,GCN1L1,SLC27A4,OMA1,COX4I1,ADORA2B,C12ORF66,CYBA,ADRB2,ADSL,CYP24A1,DHODH,NQO1,AGL,DSC2,AHCY,ACSL3,ADNP,G6PD,TXN2,FBXO22,GCLC,PIK3R4,IGFBP2,AQP3,ITGA6,ITGA2,LDLR,OPA1,GLRX2,PPARG,PSPH,TRPV4,CCND1,TMEM135,SLC2A1,SORD,SPP1,SRC,SREBF1,TP53,VDR,DCTPP1,FOSL1,SEH1L,EIF2A,AKR1C3,BCL10,AIFM1,LIPG	0.00045
GO:42559	pteridine-containing compound biosynthetic process	15	5	GART,GCH1,ATIC,PCBD1,SPR	0.00046
GO:46394	carboxylic acid biosynthetic process	400	46	NR1H3,DHRS9,SLC27A2,LIAS,AKR1C4,GGT6,AHCY,ACSL3,FASN,ALDH1A3,SLC35D1,NUP210,OSBPL3,GART,GCH1,GLS2,MCAT,GLUD2,GOT1,GOT2,PYCR2,HAS3,HK1,ACACA,HSD17B4,EIF6,LTA4H,PGAM4,NDUFAB1,ATIC,OGDH,APIP,HSD17B12,PGM1,PLA2G4A,PSPH,ABCD3,ENOPH1,BCAT2,CEACAM1,FA2H,PTGES2,SEH1L,AKR1C3,ABCB11,CCBL1	0.00046
GO:9303	rRNA transcription	27	7	CD3EAP,GTF3C6,NOL11,NCL,IPPK,POLR1B,NIFK	0.00048
GO:16053	organic acid biosynthetic process	401	46	NR1H3,DHRS9,SLC27A2,LIAS,AKR1C4,GGT6,AHCY,ACSL3,FASN,ALDH1A3,SLC35D1,NUP210,OSBPL3,GART,GCH1,GLS2,MCAT,GLUD2,GOT1,GOT2,PYCR2,HAS3,HK1,ACACA,HSD17B4,EIF6,LTA4H,PGAM4,NDUFAB1,ATIC,OGDH,APIP,HSD17B12,PGM1,PLA2G4A,PSPH,ABCD3,ENOPH1,BCAT2,CEACAM1,FA2H,PTGES2,SEH1L,AKR1C3,ABCB11,CCBL1	0.00049
GO:7004	telomere maintenance via telomerase	64	12	CCT8,HSP90AB1,MAP3K4,GNL3L,PINX1,NAT10,NOP10,NHP2,SRC,TERT,CCT3,CCT6A	0.00053
GO:51084	'de novo' posttranslational protein folding	21	6	HSPH1,CHCHD4,TOR2A,ERO1L,HSPE1,UGGT2	0.00054
GO:5980	glycogen catabolic process	21	6	AGL,GYG1,PGM1,PGM2,PYGB,GYG2	0.00054
GO:1903747	regulation of establishment of protein localization to mitochondrion	125	19	PEMT,HSPH1,GLS2,DTWD2,DNAJA1,IL9R,PARL,STARD7,RAC2,BID,SREBF1,TP53,YWHAG,FZD5,WDR75,EPT1,RUVBL1,TP63,WDR46	0.00056
GO:45727	positive regulation of translation	98	16	USP16,MRPS27,LARP4B,ITGA2,EIF6,POLR2G,TRMT10C,UQCC1,IMP3,METTL3,RPS4X,C1QBP,WIBG,EIF3D,CDC123,EIF2B5	0.00056
GO:51649	establishment of localization in cell	1875	167	LRPPRC,BCAP31,STX6,SPRY2,PEMT,CDX2,TOMM40,SEC23B,UNC13B,MYBBP1A,CIB1,IPO7,SDCCAG3,RNPS1,SEC23IP,PHB2,RAB3IP,AP1S1,TC2N,CHCHD4,COX5B,GRPEL2,ADORA2B,CPT2,CYBA,CYC1,ADRB2,F5,LMTK2,NCBP2,PMPCA,RRS1,NUP210,TBC1D30,ANP32D,ANP32C,SVIP,SAMM50,GEMIN5,PNKD,CHMP2B,FBXO22,TIMM9,TIMM8B,COPG2,NAAA,GLS2,BLOC1S2,DTWD2,ANK3,TIMM21,FHOD1,ERO1L,PIK3R4,HIP1,STOML2,ACACA,HSPA4,HSPA9,HSP90AB1,HSPD1,SHROOM2,IL9R,PDX1,E…	0.00058
GO:19217	regulation of fatty acid metabolic process	81	14	NR1H3,DLAT,DLD,IRS1,EIF6,PDHA1,PDHB,PDK1,PDK3,PPARG,CEACAM1,SREBF1,PDHX,DGAT2	0.00059
GO:6811	ion transport	1533	140	PPIF,SLC25A13,ABCC4,TOMM40,UNC13B,AFG3L2,SLC27A4,SLC27A2,AKR1C4,SLC2A6,SLC6A14,TMC6,PHB2,SLC35A4,SFXN4,CLNS1A,SLC15A4,SLC44A3,COX4I1,COX5B,COX6A1,COX6A2,COX7A2,COX7B,COX10,COX15,CP,CPT2,NIPAL1,CYB5A,CYBA,CYC1,ADRB2,AKR1C1,ACSL3,SLC37A2,LMTK2,FKBP4,SLC35D1,GPD1L,PMPCA,LRRC8B,ATP6V0A2,LPAR3,PITPNB,FXN,G6PD,ABCA12,GBAS,TIMM8B,GLS2,STK39,GOT2,SLCO4A1,ANK3,ERO1L,STOML2,ACACA,NIPAL4,SHROOM2,KCNJ15,KCNS…	0.0006
GO:42592	homeostatic process	1585	144	NR1H3,BCAP31,MAEA,UNC13B,GLRX3,CCT8,ADCY1,GJB6,AFG3L2,OMA1,SFXN4,CLNS1A,PPARGC1B,WDR36,CP,CXADR,CYBA,ADRB2,AKR1C1,DLD,E2F4,LPAR1,ENDOG,SLC29A1,F2RL1,FABP4,ERP44,GPD1L,ADNP,ISCU,ATP6V0A2,LPAR3,FXN,G6PD,PRDX5,TXN2,CHMP2B,ABCA12,AMPD3,GCLC,STK39,GOT1,ANK3,GSR,GRHL1,ERO1L,UBE2K,STOML2,HK1,ACACA,PRMT1,APEX1,XIAP,HSPA9,HSP90AB1,VSIG1,IL7R,AQP3,PDX1,IRS1,NHLRC2,LDLR,LETM1,MAK,MB,MAP3K4,MUC2,MYC,NUBP1,NB…	0.00063
GO:6979	response to oxidative stress	405	46	PPIF,TRAP1,NET1,ATG7,HSPH1,LIAS,PPARGC1B,CYBA,NQO1,ENDOG,ETV5,STOX1,FXN,G6PD,PRDX5,TXN2,GCH1,GJB2,GCLC,GPX2,GSR,PYCR2,ERO1L,HDAC1,APEX1,MB,MICB,MYB,NDUFS2,ATP2A2,GLRX2,PDK1,CYCS,APTX,PRNP,SDHAF3,BAK1,SDC1,SRC,TLR4,TP53,VRK2,FOSL1,AKR1C3,PNPT1,AIFM1	0.00064
GO:65008	regulation of biological quality	3445	286	NR1H3,ARPC1B,PPIF,ARPC2,BCAP31,DHRS9,PSME3,MAEA,SEMA3A,SYNCRIP,UNC13B,GLRX3,AGR2,CEL,CCT8,ADCY1,GJB6,AFG3L2,AKR1C4,PHB2,OMA1,SFXN4,CLNS1A,TC2N,PPARGC1B,WDR36,CP,ADORA2B,CDC42EP5,PLB1,CXADR,CYBA,ADRB2,ADRBK1,DGKH,AKR1C1,DHODH,NQO1,DLD,DSC2,DSG2,E2F4,LPAR1,ENDOG,SLC29A1,ETV5,F2RL1,F5,FABP4,STOX1,ALDH1A3,FBN2,ERP44,FSTL4,GPD1L,METAP1,PSME4,DOCK9,ADNP,LARS2,EXOSC2,ISCU,ATP6V0A2,GTPBP4,LPAR3,ARL2BP,CD…	0.0007
GO:10822	positive regulation of mitochondrion organization	165	23	PPIF,PEMT,FAM162A,GLS2,DTWD2,STOML2,IL9R,OPA1,PLAUR,MIEF1,STARD7,BAK1,RAC2,BID,TP53,YWHAG,FZD5,WDR75,EPT1,RUVBL1,TP63,WDR46,MFN2	0.00072
GO:2	mitochondrial genome maintenance	28	7	ATG7,STOX1,STOML2,OPA1,C10ORF2,SLC25A33,DNAJA3	0.00073
GO:6081	cellular aldehyde metabolic process	74	13	AKR1C1,ALDH3A1,ALDH1A3,ALDH3A2,G6PD,PNKD,GOT2,PGAM4,PGD,PNPO,PGM2,AKR1B10,AKR1C3	0.00078
GO:6278	RNA-dependent DNA biosynthetic process	66	12	CCT8,HSP90AB1,MAP3K4,GNL3L,PINX1,NAT10,NOP10,NHP2,SRC,TERT,CCT3,CCT6A	0.00083
GO:2001242	regulation of intrinsic apoptotic signaling pathway	147	21	PPIF,TRAP1,BCAP31,HSPH1,ZNF385A,NOC2L,DNAJA1,PDX1,NDUFS3,OPA1,TRIAP1,PLAUR,IL20RA,RPS7,BDKRB2,S100A9,BID,SRC,TAF9,TP53,VDAC2	0.00085
GO:42493	response to drug	900	88	NR1H3,PPIF,TRAP1,SLC25A13,ABCC4,NET1,PEMT,ATG7,ADCY1,HSPH1,CYBA,CYP2B6,ADRBK1,DHODH,NQO1,JAG1,DSG2,DUSP6,ENDOG,SDK1,FXN,G6PD,TXN2,GJB2,GCLC,STK39,GNA12,GOT2,DCPS,HDAC1,APEX1,HSP90AB1,IGFBP2,ITGA2,MB,MYB,MYC,ATP1A3,NME1,NOTCH1,PNP,OPA1,GLRX2,SERPINF1,PMS1,PPARG,PPAT,APTX,PRKACB,C1ORF106,PRNP,BAK1,ABCD3,CCND1,SLC25A19,RPS4X,SDC1,SLC1A1,SLC1A5,SLC19A1,SLIT3,SORD,SRC,SREBF1,SRP68,SRP72,TIAM1,TOP1,TP5…	0.00086
GO:18216	peptidyl-arginine methylation	16	5	PRMT3,PRMT5,PRMT1,PRMT6,WDR77	0.00088
GO:44247	cellular polysaccharide catabolic process	22	6	AGL,GYG1,PGM1,PGM2,PYGB,GYG2	0.00089
GO:8535	respiratory chain complex IV assembly	22	6	COX10,COX15,TIMM21,COA6,BCS1L,SCO1	0.00089
GO:9251	glucan catabolic process	22	6	AGL,GYG1,PGM1,PGM2,PYGB,GYG2	0.00089
GO:50878	regulation of body fluid levels	467	51	NR1H3,AGR2,CEL,ADCY1,CYBA,DGKH,DHODH,SLC29A1,F2RL1,F5,METAP1,DOCK9,ZNF385A,ABCA12,STK39,GNA12,GRHL1,HDAC1,APRT,AQP3,ITGA2,NME1,PIK3CB,PLAT,PLAUR,PPAT,PRKACB,PRKCB,CYP4F11,RAC2,RAD51C,TRPV4,CCND1,S100A9,SCNN1A,CEACAM1,SRC,TFPI,THBD,C1QBP,TLR4,UMPS,VDR,XDH,TFPI2,AKAP1,DGKZ,DGKE,TP63,CLDN1,MFN2	0.00094
GO:33865	nucleoside bisphosphate metabolic process	129	19	DLAT,DLD,DLST,ACSL3,FASN,ACACA,HSD17B4,OGDH,HSD17B12,PDHA1,PDHB,PDK1,PDK3,MPC1,ACOT13,PANK3,COASY,PDHX,DGAT2	0.00096
GO:33875	ribonucleoside bisphosphate metabolic process	129	19	DLAT,DLD,DLST,ACSL3,FASN,ACACA,HSD17B4,OGDH,HSD17B12,PDHA1,PDHB,PDK1,PDK3,MPC1,ACOT13,PANK3,COASY,PDHX,DGAT2	0.00096
GO:34032	purine nucleoside bisphosphate metabolic process	129	19	DLAT,DLD,DLST,ACSL3,FASN,ACACA,HSD17B4,OGDH,HSD17B12,PDHA1,PDHB,PDK1,PDK3,MPC1,ACOT13,PANK3,COASY,PDHX,DGAT2	0.00096
GO:7595	lactation	43	9	DHODH,SLC29A1,APRT,NME1,PPAT,CCND1,UMPS,VDR,XDH	0.00096
GO:16073	snRNA metabolic process	84	14	NCBP2,ELL2,EXOSC2,EXOSC3,POLR2G,EXOSC4,INTS10,NOP10,NHP2,ASUN,MRPL1,TAF9,METTL16,USB1	0.001
GO:33692	cellular polysaccharide biosynthetic process	59	11	LOC100288842,SORBS1,AGL,GYG1,GYS1,HAS3,IRS1,PGM1,PPP1R3C,PGM2,GYG2	0.0011
GO:22607	cellular component assembly	2580	219	FARSB,ARPC1B,ARPC2,ABCC4,PRMT5,UNC13B,ATG7,GLRX3,SORBS1,USP16,CCT8,SEPT9,TXNL4A,COPS8,ADRM1,SEC23IP,KCTD12,RAB3IP,CLNS1A,TMEM170A,COX10,COX15,TEKT5,CDC42EP5,CYBA,ADRB2,ADSL,DGKH,AKR1C1,DPAGT1,E2F4,LPAR1,EPHA2,FBXO45,CENPV,F2RL1,F5,ACSL3,ALDH1A3,SDK1,FASTKD2,FKBP4,MDN1,RRS1,BOP1,TBC1D30,KIAA0368,ADNP,ISCU,ANP32D,ANP32C,ATP6V0A2,LPAR3,PADI4,CDC42EP4,PDSS1,SH3BP1,FXN,EML2,SVIP,SAMM50,GEMIN5,CHMP2B,N…	0.0012
GO:9063	cellular amino acid catabolic process	112	17	C9ORF41,DLD,DLST,AHCY,FAH,PADI4,HIBCH,GCSH,GLS2,GLUD2,GOT1,GOT2,OGDH,PCBD1,PPAT,BCAT2,CCBL1	0.0012
GO:1901616	organic hydroxy compound catabolic process	60	11	CEL,CYP24A1,GK5,GK,GPD2,IMPA1,IMPA2,TRERF1,AKR1B10,SORD,AKR1C3	0.0013
GO:90199	regulation of release of cytochrome c from mitochondria	44	9	PPIF,FXN,FAM162A,OPA1,TRIAP1,PLAUR,BAK1,BID,TP53	0.0013
GO:6766	vitamin metabolic process	132	19	ALDH1L1,CYB5A,CYP24A1,FASN,GCLC,UBIAD1,ACACA,PCCB,PNPO,LGMN,CYP4F11,SLC25A19,SLC2A1,SLC19A1,UBE2I,VDR,SLC52A2,FLAD1,AKR1C3	0.0014
GO:9119	ribonucleoside metabolic process	95	15	PEMT,DHODH,AHCY,AMPD3,APRT,IMPDH1,MOCS1,NME1,PNP,OPA1,NT5C3A,UMPS,PDCL3,CARD11,TJP2	0.0015
GO:19319	hexose biosynthetic process	78	13	SLC25A13,MAEA,GOT1,GOT2,GPD2,MDH2,PGAM4,PGM1,SDHAF3,SORD,DGAT2,SLC25A12,G6PC3	0.0016
GO:6071	glycerol metabolic process	17	5	GK5,GK,GOT1,GPD2,DGAT2	0.0016
GO:42542	response to hydrogen peroxide	124	18	PPIF,TRAP1,NET1,HSPH1,NQO1,ENDOG,FXN,APEX1,MB,MYB,GLRX2,APTX,BAK1,SDC1,SRC,TP53,FOSL1,AIFM1	0.0017
GO:5978	glycogen biosynthetic process	45	9	SORBS1,AGL,GYG1,GYS1,IRS1,PGM1,PPP1R3C,PGM2,GYG2	0.0017
GO:6733	oxidoreduction coenzyme metabolic process	183	24	DLD,GPD1L,NUP210,PDSS1,G6PD,GPD2,UBIAD1,HK1,EIF6,LDHB,MDH2,ME2,PGAM4,PNP,OGDH,PDHA1,PDHB,MPC1,PGD,PGM1,PGM2,COQ9,PDHX,SEH1L	0.0017
GO:7568	aging	277	33	ATG7,GJB6,MB21D1,NQO1,DLD,ENDOG,ULK3,RSL1D1,GJB2,GCLC,ERO1L,APEX1,IGFBP2,OPA1,GLRX2,PDE4D,SERPINF1,PRMT6,PRNP,ZMIZ1,BAK1,SREBF1,NEK4,TERT,TP53,CANX,TP63,PNPT1,EIF2B5,CLDN1,DNAJA3,LITAF,EEF1E1	0.0017
GO:9250	glucan biosynthetic process	45	9	SORBS1,AGL,GYG1,GYS1,IRS1,PGM1,PPP1R3C,PGM2,GYG2	0.0017
GO:1903827	regulation of cellular protein localization	490	52	BCAP31,STX6,PEMT,CIB1,AGR2,SORBS1,CCT8,HSPH1,EPHA2,ACSL3,GPD1L,SVIP,ABCA12,GLS2,DTWD2,ANK3,DNAJA1,HSP90AB1,IL9R,LIF,LRP4,NMD3,PLS1,MIEF1,GNL3L,PINX1,PPP2R5A,PARL,PKIA,CCDC88A,PRNP,STARD7,ABHD17C,RAC2,BID,XPO4,SORL1,SRC,SREBF1,TERT,TP53,CCT3,YWHAG,FZD5,SH3TC2,WDR75,EPT1,RUVBL1,TP63,ZPR1,CCT6A,WDR46	0.0018
GO:46128	purine ribonucleoside metabolic process	70	12	PEMT,AHCY,AMPD3,APRT,IMPDH1,MOCS1,NME1,PNP,OPA1,NT5C3A,CARD11,TJP2	0.0018
GO:10876	lipid localization	355	40	NR1H3,ABCC4,CEL,SLC27A4,SLC27A2,AKR1C4,CPT2,AKR1C1,ACSL3,PITPNB,OSBP2,OSBPL3,ABCA12,GOT2,HILPDA,STOML2,ACACA,LDLR,MYB,SLMO2,TRIAP1,PITPNA,PLA2G4A,PPARG,ABCD3,BDKRB2,CEACAM1,PLA2G2F,ARV1,SORL1,SPP1,CPTP,FZD4,DGAT2,MFSD2A,ABCB11,RFT1,LIPG,ABCG2,ABCG1	0.0019
GO:6790	sulfur compound metabolic process	344	39	PEMT,GLRX3,LIAS,GGT6,DLAT,DLD,DLST,AHCY,ACSL3,FASN,SLC35D1,ISCU,HYAL4,FXN,G6PD,GCLC,GSR,ACACA,HSD17B4,HSPA9,NUBP1,OGDH,PCCB,GLRX2,APIP,HSD17B12,PDHA1,PDHB,PDK1,PDK3,MPC1,ACOT13,ENOPH1,SLC25A19,ST3GAL1,PDHX,DGAT2,CIAO1,EEF1E1	0.0019
GO:71496	cellular response to external stimulus	289	34	MYBBP1A,ATG7,GCN1L1,ADORA2B,C12ORF66,CYBA,CYP24A1,DSC2,ADNP,TXN2,FBXO22,GCLC,PIK3R4,AQP3,ITGA6,ITGA2,OPA1,GLRX2,TLR7,PPARG,PTGER4,BAK1,SLC2A1,SREBF1,TLR4,TP53,VDR,DCTPP1,FOSL1,SEH1L,AKR1C3,TNFRSF10A,BCL10,AIFM1	0.0019
GO:6869	lipid transport	323	37	NR1H3,ABCC4,CEL,SLC27A4,SLC27A2,AKR1C4,CPT2,AKR1C1,ACSL3,PITPNB,OSBP2,OSBPL3,ABCA12,GOT2,ACACA,LDLR,MYB,SLMO2,TRIAP1,PITPNA,PLA2G4A,PPARG,ABCD3,BDKRB2,CEACAM1,PLA2G2F,ARV1,SORL1,SPP1,CPTP,FZD4,MFSD2A,ABCB11,RFT1,LIPG,ABCG2,ABCG1	0.002
GO:9112	nucleobase metabolic process	38	8	PAICS,DHODH,GART,APRT,PPAT,UMPS,XDH,GDA	0.002
GO:272	polysaccharide catabolic process	24	6	AGL,GYG1,PGM1,PGM2,PYGB,GYG2	0.0021
GO:6144	purine nucleobase metabolic process	24	6	PAICS,GART,APRT,PPAT,XDH,GDA	0.0021
GO:15748	organophosphate ester transport	89	14	SLC37A2,PITPNB,ABCA12,LDLR,SLMO2,TRIAP1,PITPNA,SLC37A1,SLC25A19,CPTP,SLC25A33,MFSD2A,G6PC3,ABCG1	0.0023
GO:43412	macromolecule modification	4171	335	LOC100288842,UBA2,PPIF,LRPPRC,FRY,ALG3,PRMT3,PSME3,SPRY2,TMEM5,SEMA3A,PRMT5,UBAC1,EMG1,CEACAM5,CIB1,IPO7,ATG7,CEL,USP16,ADCY1,WDR4,HSPH1,COPS8,ASCC3,GCN1L1,METAP2,LIAS,ADRM1,ATE1,KLHL2,LYPLA2,PHB2,WBSCR22,MARCH3,FTSJ3,RFFL,AEBP2,SOCS4,FBXO27,CHCHD4,ADAT2,CD109,CP,ADORA2B,UBE2F,STK35,TRUB1,CSTA,CDC42EP5,CTBP1,B3GALNT2,PROM2,PPM1L,ADRB2,ADRBK1,SPRED1,DDT,DLD,DLST,DPAGT1,DPH2,DUSP6,LPAR1,PGAM5,EEF2K…	0.0023
GO:55085	transmembrane transport	1466	131	PPIF,SLC25A13,PSME3,ABCC4,TOMM40,SORBS1,AFG3L2,SLC2A6,SLC6A14,PHB2,SLC35A4,SFXN4,SLC15A4,SLC44A3,CHCHD4,COX4I1,COX5B,COX6A1,COX6A2,GRPEL2,COX7A2,COX7B,COX10,COX15,CPT2,NIPAL1,CYB5A,CYBA,CYC1,ADRB2,SLC29A1,SLC37A2,SLC35D1,GPD1L,PSME4,PMPCA,LRRC8B,ATP6V0A2,G6PD,ABCA12,GBAS,TIMM9,TIMM8B,GJB2,STK39,SLCO4A1,ANK3,TIMM21,ERO1L,STOML2,ACACA,SLC29A2,HSPD1,FFAR4,NIPAL4,SHROOM2,AQP3,IRS1,KCNJ15,KCNS3,LETM1,…	0.0024
GO:9116	nucleoside metabolic process	117	17	PEMT,DHODH,AHCY,AMPD3,APRT,IMPDH1,MOCS1,ATIC,NME1,PNP,OPA1,NT5C3A,PPAT,UMPS,PDCL3,CARD11,TJP2	0.0024
GO:9628	response to abiotic stimulus	1138	105	PSME3,NET1,DNAJA2,ATG7,GJB6,HSPH1,METAP2,PHB2,CYBA,ADRB2,ADSL,ADSS,NQO1,LPAR1,AHCY,ENDOG,SLC29A1,STOX1,FKBP4,METAP1,PSME4,NUP210,ATP6V0A2,TXN2,NOC2L,FAM162A,GCLC,STK39,HILPDA,ERO1L,HDAC1,DNAJA1,HSP90AB1,HSPD1,IGFBP2,AQP3,ITGA2,IVL,KARS,MB,MAP3K4,MICB,MMP2,MYB,MYC,NF1,ATP1A3,NOTCH1,OPA1,GLRX2,TLR7,TRIAP1,PDK1,PDK3,SERPINF1,SERPINB13,PLAT,PPARG,ALKBH5,STRBP,PRKCB,MAPK10,METTL3,LGMN,PSME2,PSPH,PTGER…	0.0024
GO:31123	RNA 3'-end processing	108	16	RNPS1,CSTF3,FBL,NCBP2,EXOSC2,GRSF1,EXOSC3,CPSF2,EXOSC4,TRMT10C,ELAC2,SSB,SLBP,USB1,PNPT1,RBM8A	0.0025
GO:10833	telomere maintenance via telomere lengthening	72	12	CCT8,HSP90AB1,MAP3K4,GNL3L,PINX1,NAT10,NOP10,NHP2,SRC,TERT,CCT3,CCT6A	0.0026
GO:1901796	regulation of signal transduction by p53 class mediator	167	22	PRMT5,RFFL,SPRED1,SPRED2,RRS1,BOP1,ZNF385A,NOC2L,HDAC1,NBN,NOP2,TRIAP1,PAK1IP1,RPS7,BDKRB2,TAF9,TP53,TAF3,RPF2,TP63,MTA2,EEF1E1	0.0026
GO:32042	mitochondrial DNA metabolic process	18	5	ATG7,STOX1,STOML2,C10ORF2,DNAJA3	0.0026
GO:70129	regulation of mitochondrial translation	18	5	LRPPRC,MRPS27,TRMT10C,UQCC1,C1QBP	0.0026
GO:9066	aspartate family amino acid metabolic process	55	10	ADSS,DLD,DLST,AHCY,GOT1,GOT2,OGDH,APIP,NIT2,ENOPH1	0.0026
GO:99132	ATP hydrolysis coupled cation transmembrane transport	55	10	ATP6V0A2,ATP2A2,ATP5A1,ATP5B,ATP5C1,ATP5F1,ATP5G1,ATP5G3,ABCB11,ATP2C2	0.0026
GO:6820	anion transport	580	59	SLC25A13,ABCC4,UNC13B,SLC27A4,SLC27A2,AKR1C4,SLC6A14,CLNS1A,CPT2,AKR1C1,ACSL3,SLC37A2,SLC35D1,LRRC8B,PITPNB,ABCA12,GLS2,STK39,GOT2,SLCO4A1,ACACA,LDLR,SLC22A20,NF1,SLMO2,TRIAP1,MPC1,PITPNA,PLA2G4A,SLC37A1,PPARG,PRNP,SLC2A9,ABCD3,SLC25A19,BDKRB2,CEACAM1,PLA2G2F,SLC1A1,SLC1A5,SLC1A7,SLC2A1,SLC6A6,SLC19A1,SLC20A1,VDAC1,VDAC2,SLC52A2,SLC25A22,CPTP,SLC4A11,LRRC8C,MFSD2A,SLC25A12,ABCB11,G6PC3,SFXN5,ABCG…	0.0027
GO:42886	amide transport	1793	156	NR1H3,SCAMP3,BCAP31,STX6,PEMT,TOMM40,SEC23B,UNC13B,CIB1,IPO7,ATG7,SDCCAG3,RNPS1,SEC23IP,PHB2,AGAP1,RAB3IP,AP1S1,SLC15A4,RINL,CHCHD4,GRPEL2,SCFD2,F2RL1,ACSL3,LMTK2,NCBP2,PMPCA,RRS1,NUP210,TBC1D30,ATP6V0A2,ARL2BP,SVIP,SAMM50,CHMP2B,ABCA12,TIMM9,TIMM8B,GDI2,COPG2,GLS2,DTWD2,ANK3,TIMM21,HDAC1,PIK3R4,HIP1,HK1,DNAJA1,HSPA4,HSPA9,HSP90AB1,HSPD1,FFAR4,IL9R,AQP3,PDX1,IRS1,EIF6,KARS,ARF3,KCNS3,LTBP2,MIPEP,…	0.0028
GO:10952	positive regulation of peptidase activity	168	22	BCAP31,PSME3,ADRM1,PSME4,FAM162A,HIP1,HSPD1,HSPE1,KARS,ASPH,MYC,CYCS,PPARG,PSME2,BAK1,S100A9,BID,XDH,SOX7,TNFRSF10A,BCL10,AIFM1	0.0029
GO:42303	molting cycle	109	16	SPINK5,SOX21,CD109,APCDD1,HDAC1,ZDHHC21,LRP4,NF1,NOTCH1,FERMT1,NOM1,TERT,FA2H,TP63,FOXQ1,CLOCK	0.0029
GO:42633	hair cycle	109	16	SPINK5,SOX21,CD109,APCDD1,HDAC1,ZDHHC21,LRP4,NF1,NOTCH1,FERMT1,NOM1,TERT,FA2H,TP63,FOXQ1,CLOCK	0.0029
GO:70727	cellular macromolecule localization	1550	137	BCAP31,STX6,PEMT,TOMM40,SEC23B,CIB1,IPO7,AGR2,SORBS1,CCT8,HSPH1,RNPS1,SEC23IP,PHB2,RAB3IP,AP1S1,CHCHD4,GRPEL2,C12ORF66,EPHA2,ETV5,ACSL3,ARL5B,NCBP2,GPD1L,PMPCA,RRS1,NUP210,TBC1D30,EXOSC2,PES1,ARL2BP,SVIP,SAMM50,ZNF385A,ABCA12,ARL5A,TIMM9,TIMM8B,COPG2,GLS2,PRPF19,DTWD2,ANK3,TIMM21,PIK3R4,HIP1,HK1,DNAJA1,HSPA4,HSPA9,HSP90AB1,HSPD1,IL9R,ITGAL,EIF6,LIF,LRP4,LTBP2,MIPEP,NUBP1,OXA1L,EXOSC3,NMD3,PEX1,PL…	0.0029
GO:51604	protein maturation	296	34	GLRX3,AFG3L2,METAP2,LIAS,PHB2,OMA1,CHCHD4,CTSE,PMPCA,ISCU,FXN,GCSH,ERO1L,CFH,STOML2,XIAP,HSPD1,MIPEP,ASPH,NDUFAB1,PHB,PLAT,PRKACB,PRNP,LGMN,BAK1,NAA35,SORL1,SRC,C1QBP,UQCRC2,NAA25,NAA50,PRSS12	0.003
GO:42278	purine nucleoside metabolic process	73	12	PEMT,AHCY,AMPD3,APRT,IMPDH1,MOCS1,NME1,PNP,OPA1,NT5C3A,CARD11,TJP2	0.0031
GO:60384	innervation	25	6	SEMA3A,UNC13B,FBXO45,CHD7,SULF2,SLITRK6	0.0031
GO:7589	body fluid secretion	91	14	NR1H3,AGR2,CEL,CYBA,DHODH,SLC29A1,STK39,APRT,NME1,PPAT,CCND1,UMPS,VDR,XDH	0.0031
GO:1901654	response to ketone	190	24	NR1H3,ADCY1,CYBA,DSG2,GJB2,DCPS,ACACA,NME1,SERPINF1,PPARG,PSPH,PTGER4,CCND1,SLIT3,SPP1,SRC,SREBF1,FOSL1,AKR1C3,EIF2B3,EIF2B2,EIF2B5,CLDN1,AIFM1	0.0033
GO:45184	establishment of protein localization	1826	158	NR1H3,SCAMP3,BCAP31,STX6,PEMT,TOMM40,SEC23B,UNC13B,CIB1,IPO7,ATG7,CCT8,SDCCAG3,HSPH1,RNPS1,SEC23IP,PHB2,AGAP1,RAB3IP,AP1S1,SLC15A4,RINL,CHCHD4,GRPEL2,SCFD2,F2RL1,ACSL3,LMTK2,NCBP2,PMPCA,RRS1,NUP210,TBC1D30,ATP6V0A2,ARL2BP,SVIP,SAMM50,CHMP2B,TIMM9,TIMM8B,GDI2,COPG2,GLS2,DTWD2,ANK3,TIMM21,HDAC1,PIK3R4,HIP1,HK1,DNAJA1,HSPA4,HSPA9,HSP90AB1,HSPD1,FFAR4,IL9R,PDX1,IRS1,ITGA2,EIF6,KARS,ARF3,KCNS3,LTBP2,M…	0.0033
GO:6913	nucleocytoplasmic transport	320	36	MYBBP1A,IPO7,RNPS1,PHB2,NCBP2,RRS1,NUP210,ANP32D,ANP32C,GEMIN5,FBXO22,HSPA9,HSP90AB1,EIF6,NMD3,CPSF2,ALKBH5,HEATR3,PPP1R10,SDAD1,LSG1,PKIA,XPO4,NOL6,SNRPF,SSB,TP53,SLBP,IPO4,ANP32A,SEH1L,RITA1,LTV1,AKR1C3,ZPR1,RBM8A	0.0034
GO:30879	mammary gland development	130	18	PHB2,DHODH,EPHA2,ELF5,SLC29A1,ETV5,FASN,APRT,IRF6,ITGA2,NME1,PPAT,CCND1,SRC,UMPS,VDR,XDH,CAPN1	0.0035
GO:62012	regulation of small molecule metabolic process	389	42	NR1H3,PPIF,PSME3,MAEA,SORBS1,ADORA2B,NQO1,DLAT,DLD,FASN,PSME4,NUP210,ACACA,IGFBP4,IRS1,EIF6,LDLR,ME2,PGAM4,ODC1,PDHA1,PDHB,PDK1,PDK3,PPARG,SDHAF3,PSME2,BEND3,CEACAM1,ARV1,SRC,SREBF1,TM7SF2,PHLDA2,VDR,PDHX,SEH1L,SLC25A33,DGAT2,AKR1C3,PSMF1,ABCG1	0.0037
GO:10565	regulation of cellular ketone metabolic process	161	21	NR1H3,PSME3,NQO1,DLAT,DLD,PSME4,IRS1,EIF6,ODC1,PDHA1,PDHB,PDK1,PDK3,PPARG,PSME2,CEACAM1,SREBF1,PDHX,DGAT2,AKR1C3,PSMF1	0.0039
GO:10950	positive regulation of endopeptidase activity	151	20	BCAP31,PSME3,ADRM1,FAM162A,HIP1,HSPD1,HSPE1,ASPH,MYC,CYCS,PPARG,PSME2,BAK1,S100A9,BID,XDH,SOX7,TNFRSF10A,BCL10,AIFM1	0.0039
GO:43281	regulation of cysteine-type endopeptidase activity involved in apoptotic process	192	24	BCAP31,RFFL,PRDX5,FAM162A,HIP1,XIAP,HSPD1,HSPE1,MYC,TRIAP1,PLAUR,CYCS,NLE1,PPARG,BAK1,S100A9,BID,SRC,XDH,SOX7,TP63,TNFRSF10A,BCL10,AIFM1	0.0039
GO:45017	glycerolipid biosynthetic process	256	30	NR1H3,PEMT,SLC44A3,ACSL3,FGFR3,GPD1L,GK,PIK3R4,IMPA1,IRS1,ARF3,LDLR,ACP6,RAB14,PIGF,PIK3CB,PIP4K2A,PLA2G4A,PLAUR,STARD7,PTPN13,PLA2G2F,SREBF1,PGAP1,PNPLA3,DGAT2,AGPAT9,MFSD2A,EPT1,PTDSS1	0.0039
GO:31667	response to nutrient levels	436	46	PEMT,MYBBP1A,ATG7,GCN1L1,SLC27A4,OMA1,COX4I1,C12ORF66,CYBA,ADRB2,ADSL,CYP24A1,DHODH,NQO1,AGL,DSC2,AHCY,ACSL3,G6PD,TXN2,FBXO22,GCLC,PIK3R4,IGFBP2,AQP3,ITGA2,LDLR,OPA1,PPARG,PSPH,TRPV4,CCND1,TMEM135,SLC2A1,SORD,SPP1,SRC,SREBF1,TP53,VDR,SEH1L,EIF2A,AKR1C3,BCL10,AIFM1,LIPG	0.004
GO:34645	cellular macromolecule biosynthetic process	4741	374	LOC100288842,FARSB,NR1H3,LRPPRC,TRAP1,CEBPZ,ALG3,PRMT3,PSME3,MRPS31,HRSP12,TMEM5,PRMT5,CDX2,CEACAM5,EIF3M,SYNCRIP,MYBBP1A,CIB1,ATG7,SORBS1,USP16,POLR3G,CCT8,HSPH1,CD3EAP,RNPS1,ASCC3,GCN1L1,ADRM1,SOX21,BAZ1A,MRPL3,GTF3C6,PHB2,WBSCR22,AEBP2,EARS2,PPARGC1B,CD109,CSTF3,CTBP1,B3GALNT2,NFXL1,SRFBP1,ADRB2,DARS,AGL,DPAGT1,DPH2,JAG1,E2F4,E2F5,ELF5,ESRRA,ETF1,ETV4,ETV5,F2RL1,FABP4,STOX1,MRPL21,ZBTB9,PHLDA1…	0.004
GO:42558	pteridine-containing compound metabolic process	33	7	ALDH1L1,GART,GCH1,ATIC,PCBD1,SLC19A1,SPR	0.004
GO:1901798	positive regulation of signal transduction by p53 class mediator	19	5	SPRED1,SPRED2,ZNF385A,RPS7,EEF1E1	0.0042
GO:51169	nuclear transport	323	36	MYBBP1A,IPO7,RNPS1,PHB2,NCBP2,RRS1,NUP210,ANP32D,ANP32C,GEMIN5,FBXO22,HSPA9,HSP90AB1,EIF6,NMD3,CPSF2,ALKBH5,HEATR3,PPP1R10,SDAD1,LSG1,PKIA,XPO4,NOL6,SNRPF,SSB,TP53,SLBP,IPO4,ANP32A,SEH1L,RITA1,LTV1,AKR1C3,ZPR1,RBM8A	0.0042
GO:72524	pyridine-containing compound metabolic process	172	22	DLD,GPD1L,NUP210,G6PD,GPD2,HK1,EIF6,LDHB,MDH2,ME2,PGAM4,PNP,OGDH,PDHA1,PDHB,MPC1,PGD,PGM1,PNPO,PGM2,PDHX,SEH1L	0.0042
GO:90208	positive regulation of triglyceride metabolic process	19	5	NR1H3,AADAC,LDLR,SREBF1,DGAT2	0.0042
GO:6094	gluconeogenesis	75	12	SLC25A13,MAEA,GOT1,GOT2,GPD2,MDH2,PGAM4,PGM1,SDHAF3,DGAT2,SLC25A12,G6PC3	0.0043
GO:2001234	negative regulation of apoptotic signaling pathway	204	25	PPIF,TRAP1,PSME3,HSPH1,RFFL,UNC5B,FXN,ZNF385A,NOC2L,GCLC,DNAJA1,PDX1,ITGA6,NDUFS3,OPA1,TRIAP1,PLAUR,NLE1,BDKRB2,BID,SRC,TAF9,TERT,VDAC2,TNFRSF10A	0.0044
GO:43616	keratinocyte proliferation	41	8	CD109,EFNB2,IRF6,EPB41L4B,FERMT1,BCL11B,VDR,TP63	0.0044
GO:51156	glucose 6-phosphate metabolic process	26	6	G6PD,HK1,PGAM4,PGD,PGM2,G6PC3	0.0045
GO:1901361	organic cyclic compound catabolic process	642	63	LRPPRC,PSME3,SYNCRIP,CEL,ALDH1L1,RNPS1,C9ORF41,CYP24A1,DFFA,AHCY,ENDOG,ETF1,FAH,NCBP2,PSME4,NUP210,EXOSC2,RNASEH1,AMPD3,DCPS,GSPT1,HK1,APEX1,EIF6,PGAM4,PNP,OGDH,PCBD1,EXOSC3,MRTO4,NT5C3A,PDE3B,PDE4D,PGM1,NUDT9,POLR2G,EXOSC4,CNOT11,TRERF1,METTL3,PSME2,RPL29,RPS4X,RPS6,RPS7,SPP1,SSB,UNG,XDH,METTL16,DCTPP1,FASTKD1,ANP32A,SEH1L,WIBG,PNPT1,CCBL1,ZPR1,AIFM1,PSMF1,ENTPD6,GDA,RBM8A	0.005
GO:70482	response to oxygen levels	360	39	PSME3,ATG7,PHB2,CYBA,ADSL,LPAR1,AHCY,ENDOG,SLC29A1,STOX1,PSME4,ATP6V0A2,TXN2,FAM162A,HILPDA,ERO1L,HDAC1,AQP3,ITGA2,MB,MMP2,MYB,MYC,NF1,NOTCH1,OPA1,PDK1,PDK3,PLAT,PPARG,ALKBH5,PRKCB,PSME2,SRC,TERT,TP53,VEGFC,AIFM1,PSMF1	0.005
GO:271	polysaccharide biosynthetic process	67	11	LOC100288842,SORBS1,AGL,GYG1,GYS1,HAS3,IRS1,PGM1,PPP1R3C,PGM2,GYG2	0.0051
GO:8654	phospholipid biosynthetic process	271	31	LPCAT3,PEMT,SLC44A3,DPAGT1,ACSL3,FGFR3,GPD1L,PIK3R4,IMPA1,IRS1,ARF3,NDUFAB1,ACP6,ISYNA1,RAB14,PIGF,PIK3CB,PIP4K2A,PLA2G4A,PLAUR,STARD7,DOLPP1,PTPN13,PLA2G2F,PGAP1,PNPLA3,AGPAT9,MFSD2A,DGKE,EPT1,PTDSS1	0.0052
GO:19432	triglyceride biosynthetic process	34	7	NR1H3,GK,LDLR,SREBF1,PNPLA3,DGAT2,AGPAT9	0.0053
GO:43280	positive regulation of cysteine-type endopeptidase activity involved in apoptotic process	114	16	BCAP31,FAM162A,HIP1,HSPD1,HSPE1,MYC,CYCS,PPARG,BAK1,S100A9,BID,XDH,SOX7,TNFRSF10A,BCL10,AIFM1	0.0053
GO:6413	translational initiation	154	20	EIF3M,NCBP2,EIF3K,EIF6,MTIF2,POLR2G,METTL3,RPL29,RPS4X,RPS6,RPS7,EIF2A,EIF3B,EIF3D,EIF3J,CDC123,EIF2B3,EIF2B2,EIF2B5,EIF5B	0.0053
GO:71229	cellular response to acid chemical	185	23	AKR1C4,PHB2,CYBA,AKR1C1,GCLC,ACACA,LDLR,MMP2,MYB,ATP1A3,NME1,OPA1,PDK3,SERPINF1,PPARG,PTGER4,SIX1,SRC,SREBF1,FZD4,DGAT2,AKR1C3,CLDN1	0.0053
GO:12501	programmed cell death	1939	165	PPIF,TRAP1,BCAP31,PSME3,SPRY2,NET1,MAEA,SEMA3A,CEACAM5,UNC13B,MYBBP1A,CIB1,ATG7,GJB6,HSPH1,RNPS1,SPINK5,PHB2,OMA1,RFFL,CSTA,RASSF6,DFFA,DHODH,NQO1,DSC2,DSG2,DUSP6,LPAR1,PGAM5,EPHA2,ENDOG,UNC5B,ALDH1A3,FGFR3,PHLDA1,RRP1B,ADNP,ANP32D,ANP32C,FXN,G6PD,PRDX5,ZNF385A,KRT23,NOC2L,RSL1D1,FAM162A,AATF,GHITM,GLS2,GCLC,TOX3,STK39,BLOC1S2,DCPS,ERO1L,HDAC1,HIP1,UBE2K,APEX1,DNAJA1,XIAP,HSPA9,HSP90AB1,HSPD1,HSP…	0.0054
GO:1903533	regulation of protein targeting	124	17	PEMT,CIB1,GLS2,DTWD2,ANK3,IL9R,MIEF1,PARL,PRNP,STARD7,RAC2,SREBF1,FZD5,WDR75,EPT1,RUVBL1,WDR46	0.0054
GO:723	telomere maintenance	134	18	CCT8,APEX1,HSP90AB1,MAP3K4,MYC,NBN,GNL3L,PINX1,NAT10,NOP10,NHP2,RAD51C,RAD51D,SRC,TERT,CCT3,USP7,CCT6A	0.0054
GO:10501	RNA secondary structure unwinding	42	8	DDX10,DDX56,DDX27,DDX55,DDX31,DDX54,DDX18,DDX21	0.0055
GO:15031	protein transport	1731	149	NR1H3,SCAMP3,BCAP31,STX6,PEMT,TOMM40,SEC23B,UNC13B,CIB1,IPO7,ATG7,SDCCAG3,RNPS1,SEC23IP,PHB2,AGAP1,RAB3IP,AP1S1,SLC15A4,RINL,CHCHD4,GRPEL2,SCFD2,F2RL1,ACSL3,LMTK2,NCBP2,PMPCA,RRS1,NUP210,TBC1D30,ATP6V0A2,ARL2BP,SVIP,SAMM50,CHMP2B,TIMM9,TIMM8B,GDI2,COPG2,GLS2,DTWD2,ANK3,TIMM21,HDAC1,PIK3R4,HIP1,HK1,DNAJA1,HSPA4,HSPA9,HSP90AB1,HSPD1,FFAR4,IL9R,PDX1,IRS1,EIF6,KARS,ARF3,KCNS3,LTBP2,MIPEP,NOTCH1,PNP,N…	0.0056
GO:15908	fatty acid transport	86	13	ABCC4,SLC27A4,SLC27A2,CPT2,ACSL3,GOT2,ACACA,PLA2G4A,PPARG,ABCD3,BDKRB2,PLA2G2F,MFSD2A	0.0057
GO:44264	cellular polysaccharide metabolic process	86	13	LOC100288842,SORBS1,AGL,GYG1,GYS1,HAS3,IRS1,PGM1,PPP1R3C,PGM2,PYGB,PHLDA2,GYG2	0.0057
GO:15849	organic acid transport	295	33	SLC25A13,ABCC4,UNC13B,SLC27A4,SLC27A2,AKR1C4,SLC6A14,CPT2,AKR1C1,ACSL3,SLC35D1,GLS2,STK39,GOT2,ACACA,NF1,MPC1,PLA2G4A,PPARG,ABCD3,BDKRB2,CEACAM1,PLA2G2F,SLC1A1,SLC1A5,SLC1A7,SLC6A6,SLC19A1,SLC25A22,MFSD2A,SLC25A12,ABCB11,SFXN5	0.0059
GO:46942	carboxylic acid transport	295	33	SLC25A13,ABCC4,UNC13B,SLC27A4,SLC27A2,AKR1C4,SLC6A14,CPT2,AKR1C1,ACSL3,SLC35D1,GLS2,STK39,GOT2,ACACA,NF1,MPC1,PLA2G4A,PPARG,ABCD3,BDKRB2,CEACAM1,PLA2G2F,SLC1A1,SLC1A5,SLC1A7,SLC6A6,SLC19A1,SLC25A22,MFSD2A,SLC25A12,ABCB11,SFXN5	0.0059
GO:2181	cytoplasmic translation	68	11	EIF3M,DPH2,ZNF385A,RPL7L1,GSPT1,MRPL2,DPH5,METTL3,RPL29,RPS7,EIF3D	0.006
GO:32200	telomere organization	135	18	CCT8,APEX1,HSP90AB1,MAP3K4,MYC,NBN,GNL3L,PINX1,NAT10,NOP10,NHP2,RAD51C,RAD51D,SRC,TERT,CCT3,USP7,CCT6A	0.006
GO:34613	cellular protein localization	1540	134	BCAP31,STX6,PEMT,TOMM40,SEC23B,CIB1,IPO7,AGR2,SORBS1,CCT8,HSPH1,RNPS1,SEC23IP,PHB2,RAB3IP,AP1S1,CHCHD4,GRPEL2,C12ORF66,EPHA2,ETV5,ACSL3,ARL5B,NCBP2,GPD1L,PMPCA,RRS1,NUP210,TBC1D30,PES1,ARL2BP,SVIP,SAMM50,ABCA12,ARL5A,TIMM9,TIMM8B,COPG2,GLS2,PRPF19,DTWD2,ANK3,TIMM21,PIK3R4,HIP1,HK1,DNAJA1,HSPA4,HSPA9,HSP90AB1,HSPD1,IL9R,ITGAL,EIF6,LIF,LRP4,LTBP2,MIPEP,NUBP1,OXA1L,NMD3,PEX1,PLS1,PMM2,CPSF2,MIEF1,GN…	0.0061
GO:1901655	cellular response to ketone	96	14	ADCY1,GJB2,DCPS,ACACA,SERPINF1,PPARG,PTGER4,SPP1,SRC,AKR1C3,EIF2B3,EIF2B2,EIF2B5,AIFM1	0.0062
GO:19362	pyridine nucleotide metabolic process	166	21	DLD,GPD1L,NUP210,G6PD,GPD2,HK1,EIF6,LDHB,MDH2,ME2,PGAM4,PNP,OGDH,PDHA1,PDHB,MPC1,PGD,PGM1,PGM2,PDHX,SEH1L	0.0062
GO:46496	nicotinamide nucleotide metabolic process	166	21	DLD,GPD1L,NUP210,G6PD,GPD2,HK1,EIF6,LDHB,MDH2,ME2,PGAM4,PNP,OGDH,PDHA1,PDHB,MPC1,PGD,PGM1,PGM2,PDHX,SEH1L	0.0062
GO:8334	histone mRNA metabolic process	27	6	NCBP2,CPSF2,EXOSC4,SNRPF,SSB,SLBP	0.0062
GO:9068	aspartate family amino acid catabolic process	20	5	DLD,DLST,GOT1,GOT2,OGDH	0.0063
GO:97193	intrinsic apoptotic signaling pathway	274	31	PPIF,TRAP1,BCAP31,MYBBP1A,HSPH1,EPHA2,ZNF385A,NOC2L,ERO1L,UBE2K,DNAJA1,PDX1,NBN,NDUFS3,OPA1,TRIAP1,PDK1,PLAUR,IL20RA,CYCS,BAK1,RPS7,BDKRB2,S100A9,BID,SRC,TAF9,TP53,VDAC2,TP63,AIFM1	0.0064
GO:1942	hair follicle development	87	13	SPINK5,SOX21,CD109,APCDD1,HDAC1,ZDHHC21,LRP4,NF1,NOTCH1,FERMT1,NOM1,TP63,FOXQ1	0.0066
GO:34250	positive regulation of cellular amide metabolic process	116	16	USP16,MRPS27,LARP4B,ITGA2,EIF6,POLR2G,TRMT10C,UQCC1,IMP3,METTL3,RPS4X,C1QBP,WIBG,EIF3D,CDC123,EIF2B5	0.0066
GO:19439	aromatic compound catabolic process	613	60	LRPPRC,PSME3,SYNCRIP,ALDH1L1,RNPS1,C9ORF41,DFFA,AHCY,ENDOG,EPHX1,ETF1,FAH,NCBP2,PSME4,NUP210,EXOSC2,RNASEH1,AMPD3,DCPS,GSPT1,HK1,APEX1,EIF6,PGAM4,PNP,OGDH,PCBD1,EXOSC3,MRTO4,NT5C3A,PDE3B,PDE4D,PGM1,NUDT9,POLR2G,EXOSC4,CNOT11,METTL3,PSME2,RPL29,RPS4X,RPS6,RPS7,SSB,UNG,XDH,METTL16,DCTPP1,FASTKD1,ANP32A,SEH1L,WIBG,PNPT1,CCBL1,ZPR1,AIFM1,PSMF1,ENTPD6,GDA,RBM8A	0.0067
GO:6575	cellular modified amino acid metabolic process	188	23	LPCAT3,PEMT,ALDH1L1,GGT6,C9ORF41,AHCY,FASN,G6PD,GART,GCH1,GCLC,GOT2,GSR,ERO1L,ACADM,ATIC,GLRX2,PLA2G4A,PLA2G2F,SLC19A1,CCBL1,EEF1E1,PTDSS1	0.0068
GO:15909	long-chain fatty acid transport	60	10	SLC27A4,SLC27A2,CPT2,ACSL3,ACACA,PLA2G4A,PPARG,ABCD3,BDKRB2,PLA2G2F	0.0069
GO:6919	activation of cysteine-type endopeptidase activity involved in apoptotic process	78	12	FAM162A,HIP1,HSPD1,HSPE1,CYCS,PPARG,BAK1,S100A9,BID,XDH,TNFRSF10A,AIFM1	0.0069
GO:15833	peptide transport	1767	151	NR1H3,SCAMP3,BCAP31,STX6,PEMT,TOMM40,SEC23B,UNC13B,CIB1,IPO7,ATG7,SDCCAG3,RNPS1,SEC23IP,PHB2,AGAP1,RAB3IP,AP1S1,SLC15A4,RINL,CHCHD4,GRPEL2,SCFD2,F2RL1,ACSL3,LMTK2,NCBP2,PMPCA,RRS1,NUP210,TBC1D30,ATP6V0A2,ARL2BP,SVIP,SAMM50,CHMP2B,TIMM9,TIMM8B,GDI2,COPG2,GLS2,DTWD2,ANK3,TIMM21,HDAC1,PIK3R4,HIP1,HK1,DNAJA1,HSPA4,HSPA9,HSP90AB1,HSPD1,FFAR4,IL9R,PDX1,IRS1,EIF6,KARS,ARF3,KCNS3,LTBP2,MIPEP,NOTCH1,PNP,N…	0.007
GO:32204	regulation of telomere maintenance	69	11	CCT8,MAP3K4,MYC,NBN,GNL3L,PINX1,NAT10,SRC,CCT3,USP7,CCT6A	0.007
GO:46460	neutral lipid biosynthetic process	35	7	NR1H3,GK,LDLR,SREBF1,PNPLA3,DGAT2,AGPAT9	0.007
GO:46463	acylglycerol biosynthetic process	35	7	NR1H3,GK,LDLR,SREBF1,PNPLA3,DGAT2,AGPAT9	0.007
GO:7584	response to nutrient	200	24	PEMT,SLC27A4,COX4I1,CYBA,ADSL,CYP24A1,DHODH,NQO1,AGL,AHCY,ACSL3,GCLC,IGFBP2,AQP3,ITGA2,OPA1,PPARG,CCND1,SPP1,TP53,VDR,AKR1C3,AIFM1,LIPG	0.0075
GO:9059	macromolecule biosynthetic process	4866	380	LOC100288842,FARSB,NR1H3,LRPPRC,TRAP1,CEBPZ,ALG3,PRMT3,PSME3,MRPS31,HRSP12,TMEM5,PRMT5,CDX2,CEACAM5,EIF3M,SYNCRIP,MYBBP1A,CIB1,ATG7,SORBS1,USP16,POLR3G,CCT8,HSPH1,CD3EAP,RNPS1,ASCC3,GCN1L1,ADRM1,SOX21,BAZ1A,MRPL3,GTF3C6,PHB2,WBSCR22,AEBP2,EARS2,PPARGC1B,CD109,CSTF3,CTBP1,B3GALNT2,NFXL1,SRFBP1,ADRB2,DARS,AGL,DPAGT1,DPH2,JAG1,E2F4,E2F5,ELF5,ESRRA,ETF1,ETV4,ETV5,F2RL1,FABP4,STOX1,MRPL21,ZBTB9,PHLDA1…	0.0075
GO:6066	alcohol metabolic process	322	35	DHRS9,CEL,AKR1C4,PLB1,AKR1C1,DPAGT1,FASN,ALDH1A3,ALDH3A2,G6PD,GK5,GCH1,GK,GOT1,GPD2,ACACA,IMPA1,IMPA2,INPP1,LDLR,PCBD1,ISYNA1,TRERF1,AKR1B10,IPPK,ARV1,SORD,SORL1,SPR,SREBF1,TM7SF2,VDR,DGAT2,AKR1C3,ABCG1	0.0077
GO:71453	cellular response to oxygen levels	211	25	PSME3,ATG7,PHB2,LPAR1,ENDOG,SLC29A1,STOX1,PSME4,ATP6V0A2,FAM162A,HILPDA,ERO1L,AQP3,MYC,NOTCH1,OPA1,PDK1,PDK3,PPARG,PSME2,SRC,TERT,TP53,AIFM1,PSMF1	0.0077
GO:1901607	alpha-amino acid biosynthetic process	61	10	AHCY,GLS2,GLUD2,GOT1,GOT2,PYCR2,APIP,PSPH,ENOPH1,BCAT2	0.0082
GO:5977	glycogen metabolic process	70	11	SORBS1,AGL,GYG1,GYS1,IRS1,PGM1,PPP1R3C,PGM2,PYGB,PHLDA2,GYG2	0.0082
GO:1101	response to acid chemical	312	34	PEMT,ATG7,AKR1C4,PHB2,CYBA,AKR1C1,DHODH,NQO1,GJB2,GCLC,ACACA,IGFBP2,AQP3,ITGA2,LDLR,MICB,MMP2,MYB,ATP1A3,NME1,OPA1,PDK3,SERPINF1,PPARG,PTGER4,SIX1,SRC,SREBF1,TP53,FZD4,DGAT2,AKR1C3,CLDN1,AIFM1	0.0083
GO:2001056	positive regulation of cysteine-type endopeptidase activity	128	17	BCAP31,FAM162A,HIP1,HSPD1,HSPE1,ASPH,MYC,CYCS,PPARG,BAK1,S100A9,BID,XDH,SOX7,TNFRSF10A,BCL10,AIFM1	0.0083
GO:90200	positive regulation of release of cytochrome c from mitochondria	28	6	PPIF,FAM162A,PLAUR,BAK1,BID,TP53	0.0084
GO:22404	molting cycle process	89	13	SPINK5,SOX21,CD109,APCDD1,HDAC1,ZDHHC21,LRP4,NF1,NOTCH1,FERMT1,NOM1,TP63,FOXQ1	0.0086
GO:22405	hair cycle process	89	13	SPINK5,SOX21,CD109,APCDD1,HDAC1,ZDHHC21,LRP4,NF1,NOTCH1,FERMT1,NOM1,TP63,FOXQ1	0.0086
GO:98773	skin epidermis development	89	13	SPINK5,SOX21,CD109,APCDD1,HDAC1,ZDHHC21,LRP4,NF1,NOTCH1,FERMT1,NOM1,TP63,FOXQ1	0.0086
GO:10033	response to organic substance	2989	242	NR1H3,ARPC1B,BCAP31,PSME3,HRSP12,SPRY2,ABCC4,PEMT,SYNCRIP,UNC13B,CIB1,ATG7,AGR2,SORBS1,ADCY1,GJB6,HSPH1,LIAS,AKR1C4,PHB2,MB21D1,RFFL,SOCS4,EDARADD,PPARGC1B,CD109,CYBA,CYC1,ADRB2,ADRBK1,ADSS,CYP24A1,SPRED1,AKR1C1,DHODH,NQO1,AGL,JAG1,DSG2,DUSP6,LPAR1,EPHA2,SPRED2,ENDOG,SLC29A1,EPHX1,ESRRA,F2RL1,FABP4,ACSL3,FASN,FBN2,SDK1,FGFR3,HSPA4L,FKBP4,NCBP2,ERP44,ZNF423,PSME4,KIAA0368,ADNP,HEY1,ATP6V0A2,CDC42E…	0.0088
GO:8104	protein localization	2399	198	NR1H3,SCAMP3,BCAP31,STX6,PEMT,TOMM40,SEC23B,UNC13B,CIB1,IPO7,ATG7,AGR2,SORBS1,CCT8,SDCCAG3,HSPH1,RNPS1,SEC23IP,PHB2,MAL2,AGAP1,RAB3IP,AP1S1,SLC15A4,RINL,CHCHD4,GRPEL2,C12ORF66,SCFD2,EPHA2,ETV5,F2RL1,ACSL3,FBN2,ARL5B,LMTK2,NCBP2,GPD1L,PMPCA,RRS1,NUP210,TBC1D30,PES1,ATP6V0A2,ARL2BP,SVIP,SAMM50,PVRL3,CHMP2B,ABCA12,RSL1D1,ARL5A,TIMM9,TIMM8B,GDI2,COPG2,GLS2,PRPF19,DTWD2,ANK3,TIMM21,HDAC1,PIK3R4,HIP1,H…	0.0089
GO:90503	RNA phosphodiester bond hydrolysis, exonucleolytic	36	7	EXOSC2,DCPS,EXOSC3,EXOSC4,USB1,ISG20L2,PNPT1	0.0089
GO:31668	cellular response to extracellular stimulus	224	26	MYBBP1A,ATG7,GCN1L1,ADORA2B,C12ORF66,CYBA,CYP24A1,DSC2,ADNP,TXN2,FBXO22,PIK3R4,AQP3,ITGA6,OPA1,GLRX2,PPARG,SLC2A1,SREBF1,TP53,VDR,DCTPP1,FOSL1,SEH1L,AKR1C3,AIFM1	0.009
GO:43065	positive regulation of apoptotic process	585	57	PPIF,BCAP31,NET1,UNC13B,MYBBP1A,ATG7,RNPS1,DFFA,DHODH,NQO1,DUSP6,LPAR1,ENDOG,ALDH1A3,RRP1B,FAM162A,HDAC1,HIP1,DNAJA1,HSPD1,HSPE1,ITGA6,MYB,MYC,NF1,NOTCH1,PTRH2,PIK3CB,PLAUR,IL20RA,CYCS,PPARG,PRNP,TOMM22,BAK1,RPS6,RPS7,S100A9,BID,SRC,TIAM1,C1QBP,TP53,VDR,XDH,YWHAG,FOSL1,SOX7,TP63,AKR1C3,TNFRSF10A,EIF2B5,BCL10,UBE2M,AIFM1,EEF1E1,MFN2	0.0093
GO:46148	pigment biosynthetic process	53	9	PAICS,COX10,COX15,DDT,FXN,GART,HMBS,APRT,PPAT	0.0094
GO:10608	posttranscriptional regulation of gene expression	634	61	LRPPRC,TRAP1,PSME3,HRSP12,SYNCRIP,USP16,GCN1L1,DPH2,ETF1,NCBP2,MRPS27,METAP1,LARP4B,PSME4,NUP210,EXOSC2,GEMIN5,ZNF385A,EIF3K,APEX1,ICT1,ITGA2,EIF6,MTIF2,NCL,EXOSC3,TACO1,C9ORF114,DPH5,POLR2G,EXOSC4,PPARG,TRMT10C,PTCD3,UQCC1,IMP3,CNOT11,METTL3,PSME2,RPS4X,S100A9,TERT,C1QBP,METTL16,FASTKD1,ANP32A,SEH1L,EIF2A,WIBG,ENC1,EIF3B,EIF3D,CDC123,EIF2B2,EIF2B5,NOLC1,PIWIL1,PSMF1,EIF5B,KIAA0020,RBM8A	0.0095
GO:15718	monocarboxylic acid transport	150	19	ABCC4,SLC27A4,SLC27A2,AKR1C4,CPT2,AKR1C1,ACSL3,GOT2,ACACA,NF1,MPC1,PLA2G4A,PPARG,ABCD3,BDKRB2,CEACAM1,PLA2G2F,MFSD2A,ABCB11	0.0095
GO:43588	skin development	395	41	SLC27A4,SPINK5,SOX21,CD109,APCDD1,CSTA,JAG1,DSC2,DSG2,EPHA2,KRT23,ABCA12,LCE2B,GRHL1,HDAC1,ZDHHC21,AQP3,ITGA6,IRF6,ITGA2,ITGB4,IVL,KRT4,KRT10,LRP4,NF1,NOTCH1,SERPINB13,FERMT1,NOM1,BCL11B,SPRR1B,ST14,VDR,FA2H,CAPN1,TP63,AKR1C3,CLDN1,TGM5,FOXQ1	0.0095
GO:44042	glucan metabolic process	71	11	SORBS1,AGL,GYG1,GYS1,IRS1,PGM1,PPP1R3C,PGM2,PYGB,PHLDA2,GYG2	0.0095
GO:6073	cellular glucan metabolic process	71	11	SORBS1,AGL,GYG1,GYS1,IRS1,PGM1,PPP1R3C,PGM2,PYGB,PHLDA2,GYG2	0.0095
GO:1900182	positive regulation of protein localization to nucleus	62	10	CCT8,HSP90AB1,LIF,NMD3,PINX1,SRC,TERT,CCT3,ZPR1,CCT6A	0.0096
GO:61024	membrane organization	819	76	PPIF,ARPC2,STX6,SEC23B,ATG7,AFG3L2,SEC23IP,MAL2,OMA1,TC2N,TMEM170A,ADRB2,ETV5,F2RL1,F5,NUP210,TBC1D30,SH3BP1,SAMM50,CHMP2B,TIMM9,AMPH,BLOC1S2,ANK3,HIP1,STOML2,HSPA4,IL7R,ITGA2,LDLR,LETM1,LRP4,ATP2A2,OPA1,ATP5A1,OXA1L,ATP5B,ATP5C1,TRIAP1,ATP5F1,ATP5G1,ATP5G3,ATP5I,ATP5J,MIEF1,PPARG,CHCHD3,CCDC88A,DNAJC11,PRKCB,TOMM22,BAK1,S100A9,BID,ARV1,BNIP1,TGFA,TP53,YWHAG,MALL,FA2H,C2ORF47,SH3TC2,CPTP,SEH1L,FZ…	0.0096
GO:10942	positive regulation of cell death	635	61	PPIF,BCAP31,NET1,UNC13B,MYBBP1A,ATG7,RNPS1,DFFA,DHODH,NQO1,DUSP6,LPAR1,EFNB2,ENDOG,ALDH1A3,RRP1B,FAM162A,HDAC1,HIP1,DNAJA1,HSPD1,HSPE1,ITGA6,MYB,MYC,NF1,NOTCH1,PTRH2,PHB,PIK3CB,PLAUR,IL20RA,CYCS,PPARG,PRNP,TOMM22,BAK1,RPS6,RPS7,S100A9,BID,SRC,TIAM1,C1QBP,TLR4,TP53,VDR,XDH,YWHAG,AIMP2,FOSL1,SOX7,TP63,AKR1C3,TNFRSF10A,EIF2B5,BCL10,UBE2M,AIFM1,EEF1E1,MFN2	0.0099
GO:16071	mRNA metabolic process	724	68	PSME3,PRMT5,SYNCRIP,TXNL4A,RNPS1,CLNS1A,TRUB1,CSTF3,ETF1,NCBP2,RRP1B,PSME4,U2SURP,EXOSC2,SF3B3,GEMIN5,TRUB2,PRPF19,DCPS,GRSF1,GSPT1,GTF2H3,HNRNPF,APEX1,NHP2L1,NOVA1,EXOSC3,MRTO4,TRMT6,POLR3K,CPSF2,POLR2G,EXOSC4,ALKBH5,TRMT10C,RBM28,RAVER2,CNOT11,METTL3,PSME2,RPL29,RPS4X,RPS6,RPS7,SNRPA1,SNRPF,SREBF1,SRPK1,SSB,C1QBP,TP53,SLBP,METTL16,WDR77,USB1,FASTKD1,PTCD2,PUS1,TSEN2,ANP32A,SF3B5,WIBG,PNPT1,ZPR1…	0.01
GO:1836	release of cytochrome c from mitochondria	55	9	PPIF,FXN,FAM162A,OPA1,TRIAP1,PLAUR,BAK1,BID,TP53	0.01
GO:1903214	regulation of protein targeting to mitochondrion	93	13	PEMT,GLS2,DTWD2,IL9R,PARL,STARD7,RAC2,SREBF1,FZD5,WDR75,EPT1,RUVBL1,WDR46	0.01
GO:1903749	positive regulation of establishment of protein localization to mitochondrion	112	15	PEMT,GLS2,DTWD2,IL9R,STARD7,RAC2,BID,TP53,YWHAG,FZD5,WDR75,EPT1,RUVBL1,TP63,WDR46	0.01
GO:19216	regulation of lipid metabolic process	350	37	NR1H3,SORBS1,AADAC,CPT2,DLAT,DLD,ACSL3,FASN,FGFR3,GRHL1,PIK3R4,STOML2,ACACA,ACADM,HSD17B13,IRS1,EIF6,LDLR,NPAS2,PDE3B,PDHA1,PDHB,PDK1,PDK3,PPARG,PPP2R5A,CEACAM1,ARV1,BCL11B,SRC,SREBF1,TM7SF2,VDR,PDHX,DGAT2,AKR1C3,ABCG1	0.01
GO:266	mitochondrial fission	38	7	COX10,DHODH,OPA1,MTFP1,MIEF1,TMEM135,MTFR1	0.01
GO:30162	regulation of proteolysis	689	65	BCAP31,PSME3,SPINK5,ADRM1,PHB2,RFFL,BTBD11,SOCS4,CD109,CSTA,CSTB,PSME4,HSPBP1,SVIP,PRDX5,FBXO22,FAM162A,GCLC,GNA12,TRIB2,CFH,HIP1,UBE2K,XIAP,HSP90AB1,HSPD1,HSPE1,KARS,ASPH,MYC,TRIAP1,SERPINF1,PHB,SERPINB13,PLAT,PLAUR,CYCS,NLE1,PPARG,PARL,PRKACB,PRNP,PSME2,PTPN3,BAK1,RAD23B,RPS7,S100A9,SCO1,BID,SORL1,SRC,TAF9,TFPI,C1QBP,XDH,USP7,PDCL3,TFPI2,SOX7,TP63,TNFRSF10A,BCL10,AIFM1,PSMF1	0.01
GO:31100	animal organ regeneration	73	11	PRMT5,ATIC,NOTCH1,PPARG,PPAT,SULF2,PTPN3,BAK1,CCND1,PNPT1,CLDN1	0.01
GO:31647	regulation of protein stability	239	27	CCT8,PHB2,GTPBP4,NOMO2,HIP1,HSP90AB1,HSPD1,CCDC88C,ASPH,PFN2,PHB,GNL3L,APTX,PINX1,PRNP,RPS7,SRC,SREBF1,TAF9,TERT,CCT3,USP7,ISOC2,NAPG,CCNH,CCT6A,USP2	0.01
GO:34655	nucleobase-containing compound catabolic process	557	54	LRPPRC,PSME3,SYNCRIP,RNPS1,DFFA,AHCY,ENDOG,ETF1,NCBP2,PSME4,NUP210,EXOSC2,RNASEH1,AMPD3,DCPS,GSPT1,HK1,APEX1,EIF6,PGAM4,PNP,OGDH,EXOSC3,MRTO4,NT5C3A,PDE3B,PDE4D,PGM1,NUDT9,POLR2G,EXOSC4,CNOT11,METTL3,PSME2,RPL29,RPS4X,RPS6,RPS7,SSB,UNG,XDH,METTL16,DCTPP1,FASTKD1,ANP32A,SEH1L,WIBG,PNPT1,ZPR1,AIFM1,PSMF1,ENTPD6,GDA,RBM8A	0.01
GO:35909	aorta morphogenesis	30	6	JAG1,EFNB2,HEY1,NOTCH1,CHD7,SIX1	0.01
GO:43068	positive regulation of programmed cell death	591	57	PPIF,BCAP31,NET1,UNC13B,MYBBP1A,ATG7,RNPS1,DFFA,DHODH,NQO1,DUSP6,LPAR1,ENDOG,ALDH1A3,RRP1B,FAM162A,HDAC1,HIP1,DNAJA1,HSPD1,HSPE1,ITGA6,MYB,MYC,NF1,NOTCH1,PTRH2,PIK3CB,PLAUR,IL20RA,CYCS,PPARG,PRNP,TOMM22,BAK1,RPS6,RPS7,S100A9,BID,SRC,TIAM1,C1QBP,TP53,VDR,XDH,YWHAG,FOSL1,SOX7,TP63,AKR1C3,TNFRSF10A,EIF2B5,BCL10,UBE2M,AIFM1,EEF1E1,MFN2	0.01
GO:43457	regulation of cellular respiration	22	5	TRAP1,CISD1,TRPV4,NOA1,PNPT1	0.01
GO:44242	cellular lipid catabolic process	197	23	CEL,SLC27A4,SLC27A2,AADAC,CPT2,ETFA,ETFB,FABP4,FABP5,ALDH3A2,MCAT,HSD17B4,ACADM,IRS1,LDLR,NDUFAB1,PCCB,PLA2G4A,AKR1B10,ABCD3,PNPLA3,AKR1C3,LIPG	0.01
GO:45616	regulation of keratinocyte differentiation	37	7	CD109,GRHL1,AQP3,NOTCH1,SERPINB13,VDR,TP63	0.01
GO:50790	regulation of catalytic activity	2100	175	UBA2,NR1H3,PPIF,FRY,BCAP31,PSME3,SPRY2,NET1,DNAJA2,CIB1,IPO7,AHSA1,ADCY1,HSPH1,COPS8,GCN1L1,SPINK5,ADRM1,CHN2,AGAP1,RFFL,SOCS4,RINL,PPARGC1B,COX6A1,COX6A2,GRPEL2,CD109,ADORA2B,CSTA,CSTB,CDC42EP5,PROM2,CYBA,ADRB2,SPRED1,SPTSSB,DFFA,NQO1,DUSP6,LPAR1,PGAM5,EPHA2,SPRED2,F2RL1,FABP4,STOX1,FGFR3,LMTK2,RRP1B,ARHGAP26,PSME4,TBC1D30,DOCK9,ADNP,GTPBP4,LPAR3,ARL2BP,CDC42EP4,SH3BP1,HSPBP1,FXN,PRDX5,GBAS,FAM1…	0.01
GO:51262	protein tetramerization	121	16	FARSB,USP16,ADSL,ALDH1A3,PDSS1,ACACA,LRP4,OXA1L,PCBD1,APIP,PPAT,THG1L,ACOT13,TP53,DCTPP1,TP63	0.01
GO:52548	regulation of endopeptidase activity	368	38	BCAP31,PSME3,SPINK5,ADRM1,RFFL,CD109,CSTA,CSTB,PRDX5,FAM162A,HIP1,XIAP,HSPD1,HSPE1,ASPH,MYC,TRIAP1,SERPINF1,SERPINB13,PLAUR,CYCS,NLE1,PPARG,PSME2,BAK1,S100A9,BID,SORL1,SRC,TFPI,XDH,TFPI2,SOX7,TP63,TNFRSF10A,BCL10,AIFM1,PSMF1	0.01
GO:60341	regulation of cellular localization	773	72	BCAP31,STX6,PEMT,UNC13B,CIB1,AGR2,SORBS1,CCT8,HSPH1,ADORA2B,CYBA,EPHA2,ACSL3,NCBP2,GPD1L,SVIP,PNKD,ABCA12,GLS2,DTWD2,ANK3,DNAJA1,HSP90AB1,IL9R,PDX1,LIF,LRP4,NF1,ATP2A2,NMD3,PDE4D,PFN2,PLS1,MIEF1,GNL3L,PINX1,PPP2R5A,PARL,CHD7,PKIA,CCDC88A,PRNP,STARD7,BAK1,ABHD17C,RAC2,BID,XPO4,ARV1,SORL1,SRC,SREBF1,TERT,TIAM1,TP53,CCT3,VSNL1,YWHAG,FZD5,SH3TC2,WDR75,JAGN1,EPT1,RUVBL1,TP63,ZPR1,CCT6A,WDR46,REEP6,GOS…	0.01
GO:60444	branching involved in mammary gland duct morphogenesis	22	5	PHB2,EPHA2,ETV5,SRC,VDR	0.01
GO:6090	pyruvate metabolic process	134	17	DLAT,DLD,NUP210,HK1,EIF6,LDHB,ME2,PGAM4,OGDH,PDHA1,PDHB,PDK1,PDK3,MPC1,PGM1,PDHX,SEH1L	0.01
GO:6112	energy reserve metabolic process	83	12	SORBS1,AGL,GYG1,GYS1,IRS1,MYC,PGM1,PPP1R3C,PGM2,PYGB,PHLDA2,GYG2	0.01
GO:6140	regulation of nucleotide metabolic process	122	16	PPIF,ADORA2B,DLAT,DLD,NUP210,EIF6,ME2,PGAM4,PDHA1,PDHB,PDK1,PDK3,BEND3,PDHX,SEH1L,SLC25A33	0.01
GO:6986	response to unfolded protein	164	20	AGR2,HSPH1,HSPA4L,ERP44,ERO1L,DNAJA1,HSPA4,HSP90AB1,HSPD1,HSPE1,TM7SF3,TMEM33,UGGT2,BAK1,SRPRB,CCND1,SHC1,EDEM3,TMEM129,MFN2	0.01
GO:8219	cell death	2061	171	PPIF,TRAP1,BCAP31,PSME3,SPRY2,NET1,MAEA,SEMA3A,CEACAM5,UNC13B,MYBBP1A,CIB1,ATG7,AGR2,GJB6,HSPH1,RNPS1,SPINK5,PHB2,OMA1,RFFL,CSTA,RASSF6,DFFA,DHODH,NQO1,DSC2,DSG2,DUSP6,LPAR1,PGAM5,EFNB2,EPHA2,ENDOG,UNC5B,ALDH1A3,FGFR3,PHLDA1,RRP1B,ADNP,ANP32D,ANP32C,FXN,G6PD,PRDX5,ZNF385A,KRT23,NOC2L,RSL1D1,FAM162A,AATF,GHITM,GLS2,GCLC,TOX3,STK39,BLOC1S2,DCPS,ERO1L,HDAC1,HIP1,UBE2K,APEX1,DNAJA1,XIAP,HSPA9,HSP90AB…	0.01
GO:90398	cellular senescence	63	10	MB21D1,ULK3,RSL1D1,OPA1,PRMT6,NEK4,TERT,TP53,PNPT1,EEF1E1	0.01
GO:9062	fatty acid catabolic process	102	14	CEL,SLC27A4,SLC27A2,CPT2,ETFA,ETFB,ALDH3A2,MCAT,HSD17B4,ACADM,IRS1,NDUFAB1,PCCB,ABCD3	0.01
GO:10669	epithelial structure maintenance	23	5	CXADR,VSIG1,MUC2,TFF1,TLR4	0.02
GO:10837	regulation of keratinocyte proliferation	32	6	CD109,EFNB2,EPB41L4B,BCL11B,VDR,TP63	0.02
GO:14015	positive regulation of gliogenesis	57	9	PRMT5,ETV5,PRPF19,HDAC1,LIF,MYB,NOTCH1,PPARG,TIAM1	0.02
GO:15931	nucleobase-containing compound transport	215	24	LRPPRC,RNPS1,SLC29A1,NCBP2,SLC35D1,RRS1,NUP210,SLC29A2,EIF6,NMD3,CPSF2,SIDT1,ALKBH5,SDAD1,SLC25A19,NOL6,SSB,SLBP,SEH1L,SLC25A33,LTV1,PNPT1,G3BP2,RBM8A	0.02
GO:16180	snRNA processing	23	5	EXOSC2,EXOSC3,EXOSC4,INTS10,USB1	0.02
GO:1649	osteoblast differentiation	199	23	SYNCRIP,MYBBP1A,CYP24A1,JAG1,EPHA2,FBL,ESRRA,FASN,FBN2,GTPBP4,RSL1D1,HSD17B4,HSPE1,NF1,NOTCH1,ATP5B,PHB,CCDC47,SPP1,RUNX2,TP63,PIAS2,DDX21	0.02
GO:1900117	regulation of execution phase of apoptosis	23	5	RFFL,DFFA,ENDOG,TP53,AIFM1	0.02
GO:1901615	organic hydroxy compound metabolic process	478	47	DHRS9,CEL,SLC27A2,AKR1C4,PLB1,CYP24A1,AKR1C1,DDT,DPAGT1,FASN,ALDH1A3,ALDH3A2,G6PD,GK5,PNKD,OSBPL3,GCH1,GK,GOT1,GPD2,ACACA,HSD17B4,IMPA1,IMPA2,INPP1,LDHB,LDLR,PCBD1,ISYNA1,PNPO,TRERF1,LGMN,AKR1B10,MRS2,IPPK,ARV1,SORD,SORL1,SPR,SREBF1,TM7SF2,UBE2I,VDR,DGAT2,AKR1C3,ABCB11,ABCG1	0.02
GO:1901700	response to oxygen-containing compound	1468	124	NR1H3,ARPC1B,PPIF,TRAP1,NET1,PEMT,UNC13B,ATG7,SORBS1,ADCY1,GJB6,HSPH1,LIAS,AKR1C4,PHB2,PPARGC1B,CYBA,CYC1,ADRB2,ADRBK1,CYP24A1,AKR1C1,DHODH,NQO1,JAG1,DSG2,LPAR1,ENDOG,SLC29A1,ESRRA,SDK1,ADNP,ATP6V0A2,FXN,G6PD,PRDX5,TXN2,GCH1,GJB2,GCLC,GNG4,GOT1,GOT2,DCPS,HDAC1,ACACA,APEX1,HSP90AB1,FFAR4,IGFBP2,APRT,AQP3,PDX1,IRS1,ITGA2,EIF6,LDLR,LOXL1,MB,MICB,MMP2,MMP15,MYB,ATP1A3,NME1,NOTCH1,OPA1,GLRX2,PDE3B,PDE…	0.02
GO:1902742	apoptotic process involved in development	32	6	NOTCH1,BAK1,SLIT3,VDR,FZD5,ZPR1	0.02
GO:19395	fatty acid oxidation	97	13	SLC27A2,CPT2,ETFA,ETFB,ALDH3A2,MCAT,HSD17B4,ACADM,IRS1,NDUFAB1,PPARG,ABCD3,DGAT2	0.02
GO:2000116	regulation of cysteine-type endopeptidase activity	224	25	BCAP31,RFFL,PRDX5,FAM162A,HIP1,XIAP,HSPD1,HSPE1,ASPH,MYC,TRIAP1,PLAUR,CYCS,NLE1,PPARG,BAK1,S100A9,BID,SRC,XDH,SOX7,TP63,TNFRSF10A,BCL10,AIFM1	0.02
GO:2000209	regulation of anoikis	23	5	CEACAM5,MYBBP1A,NOTCH1,PTRH2,SRC	0.02
GO:22600	digestive system process	88	12	NR1H3,CEL,AKR1C1,STK39,VSIG1,LDLR,MUC2,PLS1,TFF1,TLR4,VDR,TJP2	0.02
GO:32210	regulation of telomere maintenance via telomerase	49	8	CCT8,MAP3K4,GNL3L,PINX1,NAT10,SRC,CCT3,CCT6A	0.02
GO:32388	positive regulation of intracellular transport	228	25	BCAP31,PEMT,UNC13B,CIB1,ADORA2B,NCBP2,GLS2,DTWD2,ANK3,HSP90AB1,IL9R,MIEF1,PRNP,STARD7,RAC2,XPO4,SORL1,TP53,FZD5,WDR75,EPT1,RUVBL1,ZPR1,WDR46,GAB2	0.02
GO:34284	response to monosaccharide	192	22	UNC13B,ATG7,GJB6,CYBA,ENDOG,SLC29A1,TXN2,GCLC,PDX1,ITGA2,NME1,OPA1,PDK3,SERPINF1,C10ORF2,SREBF1,TIAM1,VSNL1,JAGN1,EIF2B3,EIF2B2,EIF2B5	0.02
GO:43085	positive regulation of catalytic activity	1284	110	UBA2,NR1H3,BCAP31,PSME3,SPRY2,NET1,DNAJA2,CIB1,AHSA1,ADCY1,HSPH1,COPS8,GCN1L1,ADRM1,CHN2,AGAP1,RINL,PPARGC1B,ADORA2B,CDC42EP5,CYBA,ADRB2,DUSP6,LPAR1,PGAM5,EPHA2,F2RL1,STOX1,FGFR3,ARHGAP26,PSME4,TBC1D30,DOCK9,ADNP,LPAR3,CDC42EP4,SH3BP1,FXN,FAM162A,GCH1,RGS17,GDI2,STK39,DOK7,PIK3R4,HIP1,DNAJA1,HSP90AB1,HSPD1,HSPE1,ITGA6,IRS1,ITGA2,KARS,MAP3K4,MMP15,ASPH,MST1R,MYC,NBN,NF1,PFN2,PIK3CB,DCUN1D1,CYCS,PP…	0.02
GO:44270	cellular nitrogen compound catabolic process	600	57	LRPPRC,PSME3,SYNCRIP,ALDH1L1,RNPS1,C9ORF41,DFFA,AHCY,ENDOG,ETF1,NCBP2,PSME4,NUP210,EXOSC2,RNASEH1,AMPD3,DCPS,GSPT1,HK1,APEX1,EIF6,PGAM4,PNP,OGDH,EXOSC3,MRTO4,NT5C3A,PDE3B,PDE4D,PGM1,NUDT9,POLR2G,EXOSC4,CNOT11,METTL3,PSME2,RPL29,RPS4X,RPS6,RPS7,SSB,UNG,XDH,METTL16,DCTPP1,FASTKD1,ANP32A,SEH1L,WIBG,PNPT1,CCBL1,ZPR1,AIFM1,PSMF1,ENTPD6,GDA,RBM8A	0.02
GO:45834	positive regulation of lipid metabolic process	119	15	NR1H3,SORBS1,AADAC,ACSL3,FGFR3,PIK3R4,STOML2,HSD17B13,IRS1,LDLR,PPARG,SRC,SREBF1,DGAT2,ABCG1	0.02
GO:46473	phosphatidic acid metabolic process	40	7	DGKH,GPD1L,ACP6,PLA2G4A,PLA2G2F,PNPLA3,AGPAT9	0.02
GO:46486	glycerolipid metabolic process	427	42	NR1H3,LPCAT3,PEMT,SLC44A3,AADAC,PLB1,DGKH,FABP4,FABP5,ACSL3,FGFR3,GPD1L,GK5,GK,PIK3R4,STOML2,IMPA1,IMPA2,INPP1,IRS1,ARF3,LDLR,ACP6,RAB14,PIGF,PIK3CB,PIP4K2A,PLA2G4A,PLAUR,STARD7,PTPN13,PLA2G2F,SRC,SREBF1,PGAP1,PNPLA3,DGAT2,AGPAT9,MFSD2A,DGKZ,EPT1,PTDSS1	0.02
GO:46700	heterocycle catabolic process	598	57	LRPPRC,PSME3,SYNCRIP,ALDH1L1,RNPS1,C9ORF41,DFFA,AHCY,ENDOG,ETF1,NCBP2,PSME4,NUP210,EXOSC2,RNASEH1,AMPD3,DCPS,GSPT1,HK1,APEX1,EIF6,PGAM4,PNP,OGDH,EXOSC3,MRTO4,NT5C3A,PDE3B,PDE4D,PGM1,NUDT9,POLR2G,EXOSC4,CNOT11,METTL3,PSME2,RPL29,RPS4X,RPS6,RPS7,SSB,UNG,XDH,METTL16,DCTPP1,FASTKD1,ANP32A,SEH1L,WIBG,PNPT1,CCBL1,ZPR1,AIFM1,PSMF1,ENTPD6,GDA,RBM8A	0.02
GO:50673	epithelial cell proliferation	378	38	HRSP12,PHB2,CD109,CYBA,EFNB2,EPHA2,STOX1,EHF,IGFBP4,IRF6,KRT4,MCC,NRARP,MYC,NF1,NME1,NOTCH1,ATP5A1,SERPINF1,PIK3CB,EPB41L4B,PPARG,FERMT1,SULF2,PRKX,CCND1,CEACAM1,BCL11B,SIX1,TGFA,VDR,VEGFC,WNT7A,XDH,PDCL3,WDR77,TP63,MTSS1	0.02
GO:50891	multicellular organismal water homeostasis	59	9	ADCY1,ABCA12,GRHL1,AQP3,PRKACB,TRPV4,SCNN1A,TP63,CLDN1	0.02
GO:51196	regulation of coenzyme metabolic process	87	12	DLAT,DLD,NUP210,EIF6,ME2,PGAM4,PDHA1,PDHB,PDK1,PDK3,PDHX,SEH1L	0.02
GO:51289	protein homotetramerization	75	11	USP16,ALDH1A3,ACACA,PCBD1,APIP,PPAT,THG1L,ACOT13,TP53,DCTPP1,TP63	0.02
GO:52547	regulation of peptidase activity	395	40	BCAP31,PSME3,SPINK5,ADRM1,RFFL,CD109,CSTA,CSTB,PSME4,PRDX5,FAM162A,HIP1,XIAP,HSPD1,HSPE1,KARS,ASPH,MYC,TRIAP1,SERPINF1,SERPINB13,PLAUR,CYCS,NLE1,PPARG,PSME2,BAK1,S100A9,BID,SORL1,SRC,TFPI,XDH,TFPI2,SOX7,TP63,TNFRSF10A,BCL10,AIFM1,PSMF1	0.02
GO:55088	lipid homeostasis	104	14	NR1H3,AKR1C1,FABP4,ABCA12,GOT1,ACACA,LDLR,PPARG,THADA,MALL,PNPLA3,DGAT2,LIPG,ABCG1	0.02
GO:5976	polysaccharide metabolic process	98	13	LOC100288842,SORBS1,AGL,GYG1,GYS1,HAS3,IRS1,PGM1,PPP1R3C,PGM2,PYGB,PHLDA2,GYG2	0.02
GO:6353	DNA-templated transcription, termination	98	13	PRMT5,CD3EAP,RNPS1,CSTF3,NCBP2,GTF2H3,POLR3K,CPSF2,SNRPF,SLBP,POLR1B,CCNH,RBM8A	0.02
GO:6446	regulation of translational initiation	65	10	NCBP2,EIF3K,MTIF2,POLR2G,METTL3,EIF3B,CDC123,EIF2B2,EIF2B5,EIF5B	0.02
GO:6767	water-soluble vitamin metabolic process	87	12	ALDH1L1,CYB5A,FASN,GCLC,ACACA,PCCB,PNPO,SLC25A19,SLC2A1,SLC19A1,SLC52A2,FLAD1	0.02
GO:70198	protein localization to chromosome, telomeric region	24	5	CCT8,GNL3L,PINX1,TERT,CCT6A	0.02
GO:70542	response to fatty acid	76	11	ACACA,LDLR,NME1,PDK3,PPARG,PTGER4,SRC,SREBF1,DGAT2,AKR1C3,CLDN1	0.02
GO:71166	ribonucleoprotein complex localization	117	15	RNPS1,NCBP2,RRS1,NUP210,EIF6,NMD3,CPSF2,ALKBH5,SDAD1,NOL6,SSB,SLBP,SEH1L,LTV1,RBM8A	0.02
GO:71333	cellular response to glucose stimulus	119	15	UNC13B,GJB6,CYBA,ENDOG,SLC29A1,GCLC,PDX1,NME1,OPA1,PDK3,SERPINF1,C10ORF2,TIAM1,VSNL1,JAGN1	0.02
GO:71426	ribonucleoprotein complex export from nucleus	116	15	RNPS1,NCBP2,RRS1,NUP210,EIF6,NMD3,CPSF2,ALKBH5,SDAD1,NOL6,SSB,SLBP,SEH1L,LTV1,RBM8A	0.02
GO:72329	monocarboxylic acid catabolic process	124	16	CEL,SLC27A4,SLC27A2,CPT2,ETFA,ETFB,ALDH3A2,MCAT,HSD17B4,ACADM,IRS1,NDUFAB1,PCCB,ABCD3,SORD,XYLB	0.02
GO:7586	digestion	145	18	NR1H3,CEL,CTSE,AKR1C1,STK39,VSIG1,CAPN8,LDLR,MUC2,PLS1,AKR1B10,TFF1,TFF2,TLR4,VDR,VIPR1,PIR,TJP2	0.02
GO:8637	apoptotic mitochondrial changes	119	15	PPIF,FXN,FAM162A,GCLC,BLOC1S2,HSPD1,NDUFS1,OPA1,TRIAP1,PLAUR,BAK1,BID,TP53,YWHAG,TP63	0.02
GO:8652	cellular amino acid biosynthetic process	78	11	AHCY,GLS2,GLUD2,GOT1,GOT2,PYCR2,APIP,PSPH,ENOPH1,BCAT2,CCBL1	0.02
GO:9064	glutamine family amino acid metabolic process	68	10	FAH,PADI4,GLS2,GCLC,GLUD2,GOT1,GOT2,PYCR2,PPAT,NIT2	0.02
GO:9225	nucleotide-sugar metabolic process	32	6	DPAGT1,SLC35D1,GMDS,PMM2,UGGT2,GNPNAT1	0.02
GO:9266	response to temperature stimulus	212	24	DNAJA2,HSPH1,ADRB2,FKBP4,NUP210,GCLC,ERO1L,DNAJA1,HSP90AB1,HSPD1,MICB,NF1,GLRX2,PPARG,TRPV4,TMEM135,TP53,CLPB,SEH1L,AKT1S1,EIF2B3,EIF2B2,EIF2B5,DNAJA3	0.02
GO:97421	liver regeneration	32	6	PRMT5,SULF2,PTPN3,CCND1,PNPT1,CLDN1	0.02
GO:9743	response to carbohydrate	213	24	UNC13B,ATG7,GJB6,CYBA,ENDOG,SLC29A1,ADNP,TXN2,GCLC,PDX1,ITGA2,NME1,OPA1,PDK3,SERPINF1,PRKCB,C10ORF2,SREBF1,TIAM1,VSNL1,JAGN1,EIF2B3,EIF2B2,EIF2B5	0.02
GO:9749	response to glucose	182	21	UNC13B,ATG7,GJB6,CYBA,ENDOG,SLC29A1,TXN2,GCLC,PDX1,NME1,OPA1,PDK3,SERPINF1,C10ORF2,SREBF1,TIAM1,VSNL1,JAGN1,EIF2B3,EIF2B2,EIF2B5	0.02
GO:98655	cation transmembrane transport	792	72	PPIF,AFG3L2,SLC2A6,PHB2,SLC35A4,COX4I1,COX5B,COX6A1,COX6A2,COX7A2,COX7B,COX10,COX15,NIPAL1,CYB5A,CYBA,CYC1,ADRB2,GPD1L,PMPCA,ATP6V0A2,G6PD,GBAS,TIMM8B,STK39,ANK3,ERO1L,STOML2,NIPAL4,SHROOM2,KCNJ15,KCNS3,LETM1,ATP1A3,ATP2A2,OPA1,ATP5A1,ATP5B,ATP5C1,PDE4D,ATP5F1,ATP5G1,ATP5G3,ATP5I,ATP5J,PHB,PARL,CHD7,PRNP,SLC2A9,RHBG,MRS2,PTPN3,TRPV4,SLC25A19,SCNN1A,THADA,SLC30A5,SLC1A1,SLC1A5,SLC20A1,VDAC1,C2ORF4…	0.02
GO:98662	inorganic cation transmembrane transport	701	65	PPIF,AFG3L2,SLC2A6,PHB2,SLC35A4,COX4I1,COX5B,COX6A1,COX6A2,COX7A2,COX7B,COX10,COX15,NIPAL1,CYB5A,CYBA,CYC1,GPD1L,PMPCA,ATP6V0A2,G6PD,GBAS,STK39,ANK3,ERO1L,STOML2,NIPAL4,SHROOM2,KCNJ15,KCNS3,LETM1,ATP1A3,ATP2A2,OPA1,ATP5A1,ATP5B,ATP5C1,PDE4D,ATP5F1,ATP5G1,ATP5G3,ATP5I,ATP5J,PHB,PARL,CHD7,PRNP,SLC2A9,MRS2,PTPN3,TRPV4,SCNN1A,THADA,SLC30A5,SLC20A1,VDAC1,C2ORF47,SLC25A22,NETO2,NETO1,SLC4A11,SLC9A7,CRA…	0.02
GO:98781	ncRNA transcription	97	13	CD3EAP,GTF3C6,NCBP2,ELL2,NOL11,NCL,POLR2G,INTS10,ASUN,IPPK,TAF9,POLR1B,NIFK	0.02
GO:9968	negative regulation of signal transduction	1142	100	NR1H3,PPIF,TRAP1,PSME3,SPRY2,CIB1,HSPH1,PHB2,RFFL,SOCS4,CD109,C12ORF66,APCDD1,ADRB2,ADRBK1,SPRED1,DUSP6,LPAR1,EPHA2,SPRED2,F2RL1,UNC5B,FBN2,FSTL4,GPD1L,PSME4,HEY1,SH3BP1,FXN,ZNF385A,ULK3,NOC2L,PTPN18,RGS17,GCLC,HDAC1,DNAJA1,IGFBP2,IGFBP4,PDX1,ITGA6,IRS1,LIF,LRP4,MCC,MDFI,NRARP,MYC,NDUFS3,NF1,NOTCH1,NOTCH3,OPA1,PDE3B,TRIAP1,PHB,PLAUR,NLE1,PPARG,PAK1IP1,FERMT1,PRKACB,PRKCB,SULF2,PRNP,METTL3,LGMN,PS…	0.02
GO:10648	negative regulation of cell communication	1245	106	NR1H3,PPIF,TRAP1,PSME3,SPRY2,CIB1,HSPH1,PHB2,RFFL,SOCS4,CD109,C12ORF66,APCDD1,ADRB2,ADRBK1,SPRED1,DUSP6,LPAR1,EPHA2,SPRED2,F2RL1,UNC5B,FBN2,FSTL4,GPD1L,PSME4,ADNP,HEY1,SH3BP1,FXN,ZNF385A,PNKD,ULK3,NOC2L,PTPN18,RGS17,GCLC,HDAC1,DNAJA1,IGFBP2,IGFBP4,PDX1,ITGA6,IRS1,LIF,LRP4,MCC,MDFI,NRARP,MYC,NDUFS3,NF1,NOTCH1,NOTCH3,OPA1,PDE3B,TRIAP1,PHB,PLAUR,NLE1,PPARG,PAK1IP1,FERMT1,PRKACB,PRKCB,SULF2,PRNP,METT…	0.03
GO:10941	regulation of cell death	1567	130	PPIF,TRAP1,BCAP31,PSME3,SPRY2,NET1,MAEA,CEACAM5,UNC13B,MYBBP1A,CIB1,ATG7,AGR2,HSPH1,RNPS1,PHB2,OMA1,RFFL,RASSF6,DFFA,DHODH,NQO1,DUSP6,LPAR1,EFNB2,ENDOG,UNC5B,ALDH1A3,RRP1B,ADNP,ANP32D,ANP32C,FXN,G6PD,PRDX5,ZNF385A,NOC2L,RSL1D1,FAM162A,AATF,GLS2,GCLC,TOX3,STK39,DCPS,HDAC1,HIP1,APEX1,DNAJA1,XIAP,HSPA9,HSP90AB1,HSPD1,HSPE1,FFAR4,PDX1,ITGA6,MAP3K4,MYB,MYC,NDUFS3,NF1,NME1,NOTCH1,NPAS2,OPA1,APIP,TRIAP1…	0.03
GO:1678	cellular glucose homeostasis	132	16	UNC13B,GJB6,CYBA,ENDOG,SLC29A1,GCLC,HK1,PDX1,NME1,OPA1,PDK3,SERPINF1,C10ORF2,TIAM1,VSNL1,JAGN1	0.03
GO:17038	protein import	185	21	TOMM40,IPO7,PHB2,CHCHD4,GRPEL2,SAMM50,TIMM9,TIMM21,HSPA4,HSP90AB1,HSPD1,PEX1,HEATR3,PPP1R10,PKIA,TOMM22,IPO4,GRPEL1,TOMM40L,AKR1C3,ZPR1	0.03
GO:1902253	regulation of intrinsic apoptotic signaling pathway by p53 class mediator	25	5	ZNF385A,TRIAP1,RPS7,BDKRB2,TAF9	0.03
GO:1905477	positive regulation of protein localization to membrane	111	14	CIB1,AGR2,SORBS1,EPHA2,ACSL3,ANK3,LRP4,PLS1,MIEF1,PRNP,BID,TP53,YWHAG,TP63	0.03
GO:19751	polyol metabolic process	109	14	GK5,GCH1,GK,GOT1,GPD2,IMPA1,IMPA2,INPP1,PCBD1,ISYNA1,IPPK,SORD,SPR,DGAT2	0.03
GO:2000279	negative regulation of DNA biosynthetic process	34	6	GNL3L,PPARG,PINX1,NAT10,SRC,TP53	0.03
GO:21675	nerve development	69	10	SEMA3A,UNC13B,AFG3L2,LPAR1,FBXO45,CHD7,SULF2,SEMA3F,SIX1,SLITRK6	0.03
GO:23057	negative regulation of signaling	1249	106	NR1H3,PPIF,TRAP1,PSME3,SPRY2,CIB1,HSPH1,PHB2,RFFL,SOCS4,CD109,C12ORF66,APCDD1,ADRB2,ADRBK1,SPRED1,DUSP6,LPAR1,EPHA2,SPRED2,F2RL1,UNC5B,FBN2,FSTL4,GPD1L,PSME4,ADNP,HEY1,SH3BP1,FXN,ZNF385A,PNKD,ULK3,NOC2L,PTPN18,RGS17,GCLC,HDAC1,DNAJA1,IGFBP2,IGFBP4,PDX1,ITGA6,IRS1,LIF,LRP4,MCC,MDFI,NRARP,MYC,NDUFS3,NF1,NOTCH1,NOTCH3,OPA1,PDE3B,TRIAP1,PHB,PLAUR,NLE1,PPARG,PAK1IP1,FERMT1,PRKACB,PRKCB,SULF2,PRNP,METT…	0.03
GO:30099	myeloid cell differentiation	350	35	MAEA,CIB1,PPARGC1B,CD109,JAG1,EPHA2,ESRRA,F2RL1,G6PD,ZNF385A,HDAC1,PRMT1,HSPA9,EIF6,LIF,MB,MYC,NF1,NME1,PIP4K2A,PPARG,PRMT6,LYAR,PRKCB,PRKX,RPS6,CEACAM1,SRC,TLR4,FAM213A,JAGN1,PIR,TJP2,SH3PXD2A,GAB2	0.03
GO:32270	positive regulation of cellular protein metabolic process	1400	118	NR1H3,BCAP31,PSME3,SPRY2,SEMA3A,CIB1,ATG7,USP16,ADCY1,HSPH1,COPS8,ADRM1,PHB2,SOCS4,ADORA2B,CTBP1,PROM2,ADRB2,DDT,DUSP6,LPAR1,F2RL1,STOX1,FGFR3,MRPS27,LARP4B,PSME4,ADNP,LPAR3,ARL2BP,HSPBP1,SVIP,FBXO22,FAM162A,GCLC,STK39,DOK7,TRIB2,HDAC1,HIP1,UBE2K,PRMT1,XIAP,HSP90AB1,HSPD1,HSPE1,FFAR4,IGFBP4,ITGA2,EIF6,KARS,LDLR,LIF,LRP4,MAP3K4,ASPH,MST1R,MYB,MYC,NBN,NOTCH1,PFN2,PHB,PIK3CB,PLAUR,DCUN1D1,CYCS,POLR2…	0.03
GO:32880	regulation of protein localization	920	81	NR1H3,BCAP31,STX6,PEMT,UNC13B,CIB1,AGR2,SORBS1,CCT8,HSPH1,EPHA2,F2RL1,ACSL3,GPD1L,ARL2BP,SVIP,ABCA12,RSL1D1,GLS2,DTWD2,ANK3,HDAC1,HK1,DNAJA1,HSP90AB1,FFAR4,IL9R,PDX1,IRS1,KARS,KCNS3,LIF,LRP4,NMD3,RAB14,TM7SF3,PLS1,MIEF1,GNL3L,PINX1,PPP2R5A,PARL,FERMT1,PKIA,CCDC88A,PRNP,STARD7,PTGER4,ABHD17C,RAC2,TRPV4,TRIM27,BID,XPO4,SIX1,SLC2A1,SORL1,SRC,SREBF1,TERT,TIAM1,TLR4,TP53,CCT3,VEGFC,VSNL1,WNT7A,YWHAG,F…	0.03
GO:33144	negative regulation of intracellular steroid hormone receptor signaling pathway	33	6	PHB2,HDAC1,PHB,TP63,PIAS2,CLOCK	0.03
GO:34220	ion transmembrane transport	1045	91	PPIF,SLC25A13,AFG3L2,SLC2A6,SLC6A14,PHB2,SLC35A4,SFXN4,COX4I1,COX5B,COX6A1,COX6A2,COX7A2,COX7B,COX10,COX15,CPT2,NIPAL1,CYB5A,CYBA,CYC1,ADRB2,SLC37A2,SLC35D1,GPD1L,PMPCA,LRRC8B,ATP6V0A2,G6PD,GBAS,TIMM8B,STK39,ANK3,ERO1L,STOML2,ACACA,NIPAL4,SHROOM2,KCNJ15,KCNS3,LETM1,ASPH,ATP1A3,ATP2A2,OPA1,ATP5A1,ATP5B,ATP5C1,PDE4D,ATP5F1,ATP5G1,MPC1,ATP5G3,ATP5I,ATP5J,PHB,SLC37A1,PARL,CHD7,PRNP,SLC2A9,RHBG,MRS2,P…	0.03
GO:34440	lipid oxidation	99	13	SLC27A2,CPT2,ETFA,ETFB,ALDH3A2,MCAT,HSD17B4,ACADM,IRS1,NDUFAB1,PPARG,ABCD3,DGAT2	0.03
GO:36293	response to decreased oxygen levels	338	34	PSME3,PHB2,CYBA,ADSL,AHCY,ENDOG,SLC29A1,STOX1,PSME4,TXN2,FAM162A,HILPDA,ERO1L,AQP3,ITGA2,MB,MMP2,MYB,MYC,NF1,NOTCH1,OPA1,PDK1,PDK3,PLAT,ALKBH5,PRKCB,PSME2,SRC,TERT,TP53,VEGFC,AIFM1,PSMF1	0.03
GO:44272	sulfur compound biosynthetic process	175	20	LIAS,GGT6,DLAT,DLD,AHCY,ACSL3,FASN,SLC35D1,GCLC,ACACA,APIP,HSD17B12,PDHA1,PDHB,PDK1,PDK3,MPC1,ENOPH1,ST3GAL1,PDHX	0.03
GO:46474	glycerophospholipid biosynthetic process	229	25	PEMT,SLC44A3,ACSL3,FGFR3,GPD1L,PIK3R4,IMPA1,IRS1,ARF3,ACP6,RAB14,PIGF,PIK3CB,PIP4K2A,PLA2G4A,PLAUR,STARD7,PTPN13,PLA2G2F,PGAP1,PNPLA3,AGPAT9,MFSD2A,EPT1,PTDSS1	0.03
GO:48732	gland development	408	40	SEMA3A,PRMT5,PHB2,DHODH,EPHA2,ELF5,SLC29A1,ETV5,FASN,ALDH1A3,FKBP4,ZDHHC21,APRT,PDX1,IRF6,ITGA2,NF1,NME1,NOTCH1,ACO2,SERPINF1,PPAT,SULF2,PTPN3,CCND1,CEACAM1,GNPNAT1,BCL11B,SIX1,SRC,UMPS,VDR,XDH,WDR77,FA2H,PTCD2,CAPN1,TP63,PNPT1,CLDN1	0.03
GO:50892	intestinal absorption	33	6	CEL,AKR1C1,LDLR,PLS1,VDR,TJP2	0.03
GO:51193	regulation of cofactor metabolic process	101	13	DLAT,DLD,NUP210,EIF6,ME2,PGAM4,PDHA1,PDHB,PDK1,PDK3,RAC2,PDHX,SEH1L	0.03
GO:51204	protein insertion into mitochondrial membrane	34	6	TOMM22,BID,TP53,YWHAG,C2ORF47,TP63	0.03
GO:60249	anatomical structure homeostasis	351	35	CCT8,PPARGC1B,WDR36,CXADR,ADRB2,CHMP2B,ABCA12,STK39,ACACA,APEX1,HSP90AB1,VSIG1,MAK,MAP3K4,MUC2,MYC,NBN,NF1,IL20RA,GNL3L,PINX1,NAT10,NOP10,NHP2,RAC2,RAD51C,RAD51D,SPP1,SRC,TERT,TFF1,TLR4,CCT3,USP7,CCT6A	0.03
GO:6915	apoptotic process	1811	149	PPIF,TRAP1,BCAP31,PSME3,SPRY2,NET1,MAEA,SEMA3A,CEACAM5,UNC13B,MYBBP1A,CIB1,ATG7,GJB6,HSPH1,RNPS1,PHB2,OMA1,RFFL,RASSF6,DFFA,DHODH,NQO1,DUSP6,LPAR1,EPHA2,ENDOG,UNC5B,ALDH1A3,FGFR3,PHLDA1,RRP1B,ADNP,ANP32D,ANP32C,FXN,G6PD,PRDX5,ZNF385A,NOC2L,RSL1D1,FAM162A,AATF,GHITM,GLS2,GCLC,TOX3,STK39,BLOC1S2,ERO1L,HDAC1,HIP1,UBE2K,APEX1,DNAJA1,XIAP,HSPA9,HSP90AB1,HSPD1,HSPE1,FFAR4,PDX1,ITGA6,MAP3K4,MYB,MYC,NBN,…	0.03
GO:71322	cellular response to carbohydrate stimulus	130	16	UNC13B,GJB6,CYBA,ENDOG,SLC29A1,GCLC,PDX1,NME1,OPA1,PDK3,SERPINF1,PRKCB,C10ORF2,TIAM1,VSNL1,JAGN1	0.03
GO:71331	cellular response to hexose stimulus	122	15	UNC13B,GJB6,CYBA,ENDOG,SLC29A1,GCLC,PDX1,NME1,OPA1,PDK3,SERPINF1,C10ORF2,TIAM1,VSNL1,JAGN1	0.03
GO:71897	DNA biosynthetic process	198	22	MYBBP1A,CCT8,HSP90AB1,MAP3K4,MYC,NBN,PHB,GNL3L,PPARG,PINX1,NAT10,NOP10,NHP2,WRNIP1,RAD51C,RAD51D,SRC,TERT,TP53,CCT3,CCT6A,USP10	0.03
GO:72523	purine-containing compound catabolic process	51	8	AHCY,AMPD3,PNP,PDE3B,PDE4D,NUDT9,XDH,GDA	0.03
GO:7528	neuromuscular junction development	41	7	UNC13B,AFG3L2,ETV5,ANK3,LRP4,SIX1,DNAJA3	0.03
GO:7569	cell aging	101	13	MB21D1,ULK3,RSL1D1,OPA1,PRMT6,ZMIZ1,NEK4,TERT,TP53,TP63,PNPT1,DNAJA3,EEF1E1	0.03
GO:90181	regulation of cholesterol metabolic process	52	8	FASN,ACACA,LDLR,ARV1,SREBF1,TM7SF2,DGAT2,ABCG1	0.03
GO:90316	positive regulation of intracellular protein transport	185	21	BCAP31,PEMT,CIB1,GLS2,DTWD2,ANK3,HSP90AB1,IL9R,MIEF1,PRNP,STARD7,RAC2,XPO4,SORL1,TP53,FZD5,WDR75,EPT1,RUVBL1,ZPR1,WDR46	0.03
GO:9408	response to heat	151	18	DNAJA2,HSPH1,FKBP4,NUP210,GCLC,DNAJA1,HSP90AB1,MICB,NF1,TRPV4,TP53,CLPB,SEH1L,AKT1S1,EIF2B3,EIF2B2,EIF2B5,DNAJA3	0.03
GO:9725	response to hormone	919	81	NR1H3,ARPC1B,SORBS1,ADCY1,AKR1C4,PHB2,PPARGC1B,CYBA,CYC1,ADRBK1,AKR1C1,NQO1,AGL,DSG2,ENDOG,ESRRA,FKBP4,HEY1,ATP6V0A2,TXN2,GJB2,GCLC,GNG4,GOT1,HDAC1,ACACA,APEX1,FFAR4,IGFBP2,APRT,IRS1,ITGA2,EIF6,MB,MMP15,ATP1A3,NME1,NOTCH1,OPA1,PDE3B,SERPINF1,PHB,PPARG,PPAT,PRKACB,PRKCB,PSPH,PTGER4,TRPV4,CCND1,CEACAM1,SDC1,SHC1,SIX1,SLC2A1,SLIT3,SORD,SPP1,SRC,SREBF1,TFF1,TFPI,UQCRFS1,VDR,WNT7A,YWHAG,DDX54,FOSL1,SL…	0.03
GO:9746	response to hexose	187	21	UNC13B,ATG7,GJB6,CYBA,ENDOG,SLC29A1,TXN2,GCLC,PDX1,NME1,OPA1,PDK3,SERPINF1,C10ORF2,SREBF1,TIAM1,VSNL1,JAGN1,EIF2B3,EIF2B2,EIF2B5	0.03
GO:15914	phospholipid transport	62	9	PITPNB,ABCA12,LDLR,SLMO2,TRIAP1,PITPNA,CPTP,MFSD2A,ABCG1	0.04
GO:1666	response to hypoxia	330	33	PSME3,PHB2,CYBA,ADSL,AHCY,ENDOG,SLC29A1,STOX1,PSME4,TXN2,FAM162A,HILPDA,ERO1L,AQP3,ITGA2,MB,MMP2,MYB,MYC,NF1,NOTCH1,OPA1,PDK1,PDK3,PLAT,ALKBH5,PRKCB,PSME2,SRC,TERT,TP53,VEGFC,PSMF1	0.04
GO:1900542	regulation of purine nucleotide metabolic process	115	14	PPIF,ADORA2B,DLAT,DLD,NUP210,EIF6,PDHA1,PDHB,PDK1,PDK3,BEND3,PDHX,SEH1L,SLC25A33	0.04
GO:1901184	regulation of ERBB signaling pathway	92	12	SPRY2,AGR2,SOCS4,PTPN18,HIP1,PLAUR,LGMN,PTPN3,CEACAM1,SHC1,TGFA,SH3TC2	0.04
GO:1901568	fatty acid derivative metabolic process	148	17	GGT6,CYP4F22,PTGR2,CYP2B6,CYP2F1,ACSL3,FASN,CYP2S1,ACACA,HSD17B4,LTA4H,HSD17B12,PLA2G4A,BDH1,PTGES2,DGAT2,AKR1C3	0.04
GO:1903955	positive regulation of protein targeting to mitochondrion	83	11	PEMT,GLS2,DTWD2,IL9R,STARD7,RAC2,FZD5,WDR75,EPT1,RUVBL1,WDR46	0.04
GO:1904356	regulation of telomere maintenance via telomere lengthening	53	8	CCT8,MAP3K4,GNL3L,PINX1,NAT10,SRC,CCT3,CCT6A	0.04
GO:1904951	positive regulation of establishment of protein localization	443	42	BCAP31,PEMT,UNC13B,CIB1,CCT8,F2RL1,ACSL3,GLS2,DTWD2,ANK3,HK1,HSP90AB1,IL9R,PDX1,KARS,TM7SF3,MIEF1,FERMT1,PRNP,STARD7,PTGER4,RAC2,TRPV4,BID,XPO4,SORL1,SRC,TLR4,TP53,VEGFC,VSNL1,YWHAG,FZD5,WDR75,EPT1,RUVBL1,TP63,ZPR1,CCT6A,WDR46,SYTL4,RPH3AL	0.04
GO:1990823	response to leukemia inhibitory factor	92	12	SPRY2,MRPL15,NCL,MPC1,BCAT2,GNPNAT1,SRM,VEGFC,LAPTM5,FZD4,ADAM23,INA	0.04
GO:1990830	cellular response to leukemia inhibitory factor	92	12	SPRY2,MRPL15,NCL,MPC1,BCAT2,GNPNAT1,SRM,VEGFC,LAPTM5,FZD4,ADAM23,INA	0.04
GO:2001233	regulation of apoptotic signaling pathway	365	36	PPIF,TRAP1,BCAP31,PSME3,HSPH1,RFFL,UNC5B,FXN,ZNF385A,NOC2L,FAM162A,GCLC,DNAJA1,PDX1,ITGA6,NDUFS3,NF1,OPA1,TRIAP1,PLAUR,IL20RA,NLE1,BAK1,RPS7,BDKRB2,S100A9,BID,SRC,TAF9,TERT,TP53,VDAC2,YWHAG,TP63,TNFRSF10A,BCL10	0.04
GO:2720	positive regulation of cytokine production involved in immune response	35	6	F2RL1,HK1,KARS,TLR4,FZD5,BCL10	0.04
GO:30104	water homeostasis	63	9	ADCY1,ABCA12,GRHL1,AQP3,PRKACB,TRPV4,SCNN1A,TP63,CLDN1	0.04
GO:31365	N-terminal protein amino acid modification	26	5	METAP2,METAP1,NAA35,NAA25,NAA50	0.04
GO:34308	primary alcohol metabolic process	73	10	DHRS9,AKR1C4,PLB1,AKR1C1,ALDH1A3,ALDH3A2,GPD2,AKR1B10,DGAT2,AKR1C3	0.04
GO:34404	nucleobase-containing small molecule biosynthetic process	204	22	DHODH,NUP210,AMPD3,HK1,APRT,IMPDH1,EIF6,PGAM4,NME1,PNP,OGDH,PDE3B,PDE4D,PGM1,NUDT9,UMPS,UNG,XDH,PDCL3,DCTPP1,SEH1L,GDA	0.04
GO:34614	cellular response to reactive oxygen species	148	17	PPIF,TRAP1,NET1,HSPH1,PPARGC1B,NQO1,ENDOG,FXN,PRDX5,GCH1,APEX1,MYB,GLRX2,SRC,TP53,AKR1C3,AIFM1	0.04
GO:42398	cellular modified amino acid biosynthetic process	44	7	GGT6,GART,GCH1,GCLC,ACADM,ATIC,PTDSS1	0.04
GO:42440	pigment metabolic process	62	9	PAICS,COX10,COX15,DDT,FXN,GART,HMBS,APRT,PPAT	0.04
GO:43067	regulation of programmed cell death	1455	121	PPIF,TRAP1,BCAP31,PSME3,SPRY2,NET1,MAEA,CEACAM5,UNC13B,MYBBP1A,CIB1,ATG7,HSPH1,RNPS1,PHB2,OMA1,RFFL,RASSF6,DFFA,DHODH,NQO1,DUSP6,LPAR1,ENDOG,UNC5B,ALDH1A3,RRP1B,ADNP,ANP32D,ANP32C,FXN,G6PD,PRDX5,ZNF385A,NOC2L,RSL1D1,FAM162A,AATF,GLS2,GCLC,TOX3,STK39,DCPS,HDAC1,HIP1,APEX1,DNAJA1,XIAP,HSPA9,HSP90AB1,HSPD1,HSPE1,FFAR4,PDX1,ITGA6,MAP3K4,MYB,MYC,NDUFS3,NF1,NME1,NOTCH1,OPA1,APIP,TRIAP1,PTRH2,TM7SF3,PHB…	0.04
GO:48585	negative regulation of response to stimulus	1442	120	NR1H3,PPIF,TRAP1,PSME3,SPRY2,SEMA3A,CIB1,ATG7,HSPH1,SPINK5,PHB2,RFFL,SOCS4,CD109,C12ORF66,APCDD1,ADRB2,ADRBK1,SPRED1,DDT,DUSP6,LPAR1,EPHA2,SPRED2,F2RL1,UNC5B,FBN2,FSTL4,GPD1L,PSME4,HEY1,SH3BP1,FXN,SVIP,ZNF385A,ULK3,NOC2L,PTPN18,RGS17,GCLC,STK39,HDAC1,DNAJA1,FFAR4,IGFBP2,IGFBP4,IL7R,PDX1,ITGA6,IRS1,LDLR,LIF,LRP4,MCC,MDFI,MICB,NRARP,MYC,NDUFS3,NF1,NOTCH1,NOTCH3,OPA1,PDE3B,TRIAP1,SERPINF1,PHB,PLAT,P…	0.04
GO:50873	brown fat cell differentiation	35	6	ADRB2,FABP4,ERO1L,ITGA6,MB,TRPV4	0.04
GO:6195	purine nucleotide catabolic process	44	7	AMPD3,PNP,PDE3B,PDE4D,NUDT9,XDH,GDA	0.04
GO:6259	DNA metabolic process	908	79	PRMT5,MYBBP1A,CIB1,ATG7,CCT8,COPS8,ASCC3,BAZ1A,DFFA,ENDOG,STOX1,PSME4,GTPBP4,RNASEH1,MCM9,PRPF19,GTF2H3,HDAC1,STOML2,APEX1,HSP90AB1,HSPD1,IGFBP4,IL7R,MAP3K4,MYC,NBN,NFIA,NME1,NPAS2,EXOSC3,GLRX2,PHB,PMS1,POLR2G,EXOSC4,GNL3L,PPARG,APTX,ALKBH5,PINX1,CXORF57,FANCL,PRMT6,NAT10,NOP10,NHP2,CCDC88A,BCCIP,C10ORF2,WRNIP1,BEND3,RAD23B,RAD51C,RAD51D,SHC1,BCL11B,SRC,TERT,TFAM,TOP1,TP53,CCT3,UBE2I,UNG,USP7,SLB…	0.04
GO:6338	chromatin remodeling	147	17	BAZ1A,CENPV,PSME4,ANP32D,ANP32C,PADI4,HDAC1,MYB,MYC,CHD7,TOP1,ANP32A,MINA,RUVBL1,TP63,MTA2,PIWIL1	0.04
GO:6635	fatty acid beta-oxidation	72	10	SLC27A2,CPT2,ETFA,ETFB,MCAT,HSD17B4,ACADM,IRS1,NDUFAB1,ABCD3	0.04
GO:71260	cellular response to mechanical stimulus	73	10	CYBA,GCLC,ITGA2,TLR7,PTGER4,BAK1,SLC2A1,TLR4,TNFRSF10A,BCL10	0.04
GO:71326	cellular response to monosaccharide stimulus	123	15	UNC13B,GJB6,CYBA,ENDOG,SLC29A1,GCLC,PDX1,NME1,OPA1,PDK3,SERPINF1,C10ORF2,TIAM1,VSNL1,JAGN1	0.04
GO:72331	signal transduction by p53 class mediator	261	27	PRMT5,MYBBP1A,RFFL,SPRED1,E2F4,SPRED2,RRS1,BOP1,ZNF385A,NOC2L,HDAC1,PRMT1,NBN,NOP2,TRIAP1,PAK1IP1,CNOT11,RPS7,BDKRB2,TAF9,TP53,TAF3,RPF2,TP63,USP10,MTA2,EEF1E1	0.04
GO:8202	steroid metabolic process	295	30	DHRS9,CEL,SLC27A2,AKR1C4,CYP2B6,CYP24A1,AKR1C1,FASN,G6PD,OSBPL3,ACACA,HSD17B4,LDLR,AKR1B15,HSD17B12,TRERF1,LGMN,AKR1B10,ARV1,SORL1,SPP1,SREBF1,TM7SF2,UBE2I,VDR,DHRS11,DGAT2,AKR1C3,ABCB11,ABCG1	0.04
GO:8643	carbohydrate transport	137	16	SORBS1,SLC2A6,SLC35A4,SLC37A2,SLC35D1,FFAR4,AQP3,IRS1,OPA1,PLS1,SLC37A1,PRKCB,SLC2A9,SLC2A1,TERT,RFT1	0.04
GO:9057	macromolecule catabolic process	1187	101	LRPPRC,BCAP31,PSME3,MAEA,SYNCRIP,ATG7,USP16,RNPS1,ADRM1,ATE1,LYPLA2,OMA1,RFFL,BTBD11,SOCS4,CTSE,DFFA,AGL,FBXO45,ENDOG,ETF1,NCBP2,PSME4,KIAA0368,EXOSC2,SF3B3,HYAL4,HSPBP1,CDC26,RNASEH1,SVIP,FBXO22,GCLC,PRPF19,GNA12,TRIB2,DCPS,GSPT1,GYG1,ANAPC4,PIK3R4,UBE2K,APEX1,HSP90AB1,LDLR,ODC1,EXOSC3,MRTO4,PGM1,PHB,POLR2G,KCTD5,CPVL,EXOSC4,AUP1,PGM2,CNOT11,UGGT2,METTL3,LGMN,CCDC47,PSME2,USP31,PTPN3,PYGB,ABHD17…	0.04
GO:9893	positive regulation of metabolic process	3023	237	NR1H3,BCAP31,CEBPZ,PSME3,SPRY2,SEMA3A,PEMT,CDX2,SYNCRIP,MYBBP1A,CIB1,ATG7,AGR2,SORBS1,USP16,CCT8,ADCY1,HSPH1,CD3EAP,COPS8,GCN1L1,ADRM1,SOX21,PHB2,WBSCR22,SOCS4,AADAC,PPARGC1B,ADORA2B,CTBP1,PROM2,CYBA,ADRB2,DDT,JAG1,DUSP6,E2F4,E2F5,LPAR1,ELF5,ENDOG,ESRRA,ETV4,ETV5,F2RL1,ACSL3,FASN,STOX1,FGFR3,NCBP2,RRP1B,PPRC1,ZNF423,MRPS27,WDR43,LARP4B,PSME4,ADNP,HEY1,LPAR3,ARL2BP,HSPBP1,FXN,SVIP,NOL11,FBXO22,EHF…	0.04
GO:15800	acidic amino acid transport	54	8	SLC25A13,UNC13B,GLS2,NF1,SLC1A1,SLC1A7,SLC25A22,SLC25A12	0.05
GO:15918	sterol transport	84	11	NR1H3,CEL,AKR1C1,OSBPL3,ABCA12,LDLR,PPARG,ARV1,LIPG,ABCG2,ABCG1	0.05
GO:16042	lipid catabolic process	301	30	CEL,SLC27A4,SLC27A2,AADAC,CPT2,PLB1,CYP24A1,ETFA,ETFB,FABP4,FABP5,ALDH3A2,MCAT,HSD17B4,ACADM,IRS1,LDLR,NDUFAB1,PCCB,PDE3B,PLA2G4A,TRERF1,AKR1B10,NCEH1,ABCD3,PLA2G2F,SPP1,PNPLA3,AKR1C3,LIPG	0.05
GO:1901565	organonitrogen compound catabolic process	1120	95	BCAP31,PSME3,HRSP12,MAEA,ATG7,USP16,ALDH1L1,ADRM1,ATE1,LYPLA2,OMA1,RFFL,BTBD11,SOCS4,GGT6,C9ORF41,CTSE,DLD,DLST,AHCY,FBXO45,FAH,PSME4,KIAA0368,SF3B3,HYAL4,PADI4,HSPBP1,CDC26,SVIP,FBXO22,HIBCH,GCSH,GLS2,AMPD3,GCLC,PRPF19,GLUD2,GNA12,GOT1,GOT2,TRIB2,ANAPC4,UBE2K,HSP90AB1,LDLR,LTA4H,PNP,ODC1,OGDH,PCBD1,NT5C3A,PDE3B,PDE4D,PHB,NUDT9,KCTD5,CPVL,PPAT,AUP1,UGGT2,LGMN,CCDC47,PSME2,USP31,PTPN3,ABHD17C,BCAT…	0.05
GO:1901617	organic hydroxy compound biosynthetic process	229	24	SLC27A2,AKR1C4,DDT,FASN,G6PD,OSBPL3,GCH1,GOT1,ACACA,HSD17B4,IMPA1,IMPA2,PCBD1,ISYNA1,PNPO,IPPK,ARV1,SPR,SREBF1,TM7SF2,VDR,AKR1C3,ABCB11,ABCG1	0.05
GO:302	response to reactive oxygen species	207	22	PPIF,TRAP1,NET1,HSPH1,PPARGC1B,NQO1,ENDOG,FXN,PRDX5,GCH1,APEX1,MB,MYB,GLRX2,APTX,BAK1,SDC1,SRC,TP53,FOSL1,AKR1C3,AIFM1	0.05
GO:31325	positive regulation of cellular metabolic process	2820	221	NR1H3,BCAP31,CEBPZ,PSME3,SPRY2,SEMA3A,PEMT,CDX2,CIB1,ATG7,SORBS1,USP16,CCT8,ADCY1,HSPH1,COPS8,GCN1L1,ADRM1,SOX21,PHB2,WBSCR22,SOCS4,AADAC,PPARGC1B,ADORA2B,CTBP1,PROM2,CYBA,ADRB2,DDT,JAG1,DUSP6,E2F4,E2F5,LPAR1,ELF5,ENDOG,ESRRA,ETV4,ETV5,F2RL1,ACSL3,FASN,STOX1,FGFR3,NCBP2,RRP1B,PPRC1,ZNF423,MRPS27,WDR43,LARP4B,PSME4,ADNP,HEY1,LPAR3,ARL2BP,HSPBP1,SVIP,NOL11,FBXO22,EHF,FAM162A,AATF,GCLC,DIMT1,TOX3,PR…	0.05
GO:32922	circadian regulation of gene expression	55	8	PRMT5,MYBBP1A,HDAC1,NPAS2,TOP1,BHLHE41,USP2,CLOCK	0.05
GO:33157	regulation of intracellular protein transport	252	26	BCAP31,PEMT,CIB1,SVIP,GLS2,DTWD2,ANK3,HSP90AB1,IL9R,MIEF1,PARL,PKIA,PRNP,STARD7,RAC2,XPO4,SORL1,SREBF1,TP53,FZD5,SH3TC2,WDR75,EPT1,RUVBL1,ZPR1,WDR46	0.05
GO:35337	fatty-acyl-CoA metabolic process	36	6	ACSL3,FASN,ACACA,HSD17B4,HSD17B12,DGAT2	0.05
GO:35966	response to topologically incorrect protein	182	20	AGR2,HSPH1,HSPA4L,ERP44,ERO1L,DNAJA1,HSPA4,HSP90AB1,HSPD1,HSPE1,TM7SF3,TMEM33,UGGT2,BAK1,SRPRB,CCND1,SHC1,EDEM3,TMEM129,MFN2	0.05
GO:36294	cellular response to decreased oxygen levels	196	21	PSME3,PHB2,ENDOG,SLC29A1,STOX1,PSME4,FAM162A,HILPDA,ERO1L,AQP3,MYC,NOTCH1,OPA1,PDK1,PDK3,PSME2,SRC,TERT,TP53,AIFM1,PSMF1	0.05
GO:36296	response to increased oxygen levels	27	5	ATG7,ATP6V0A2,HDAC1,PPARG,TP53	0.05
GO:387	spliceosomal snRNP assembly	36	6	PRMT5,CLNS1A,GEMIN5,PRPF19,SNRPF,WDR77	0.05
GO:42455	ribonucleoside biosynthetic process	36	6	DHODH,APRT,IMPDH1,NME1,UMPS,PDCL3	0.05
GO:46173	polyol biosynthetic process	54	8	GCH1,GOT1,IMPA1,IMPA2,PCBD1,ISYNA1,IPPK,SPR	0.05
GO:46434	organophosphate catabolic process	217	23	GPD1L,NUP210,AMPD3,HK1,IMPA1,IMPA2,EIF6,LDLR,PGAM4,PNP,OGDH,PDE3B,PDE4D,PGM1,PLA2G4A,NUDT9,PGM2,UNG,XDH,DCTPP1,SEH1L,LIPG,GDA	0.05
GO:46470	phosphatidylcholine metabolic process	75	10	LPCAT3,PEMT,SLC44A3,PLB1,ACSL3,LDLR,PLA2G4A,STARD7,PLA2G2F,MFSD2A	0.05
GO:51168	nuclear export	183	20	RNPS1,NCBP2,RRS1,NUP210,HSPA9,EIF6,NMD3,CPSF2,ALKBH5,SDAD1,LSG1,XPO4,NOL6,SSB,TP53,SLBP,SEH1L,RITA1,LTV1,RBM8A	0.05
GO:51247	positive regulation of protein metabolic process	1483	122	NR1H3,BCAP31,PSME3,SPRY2,SEMA3A,PEMT,CIB1,ATG7,USP16,ADCY1,HSPH1,COPS8,ADRM1,PHB2,SOCS4,ADORA2B,CTBP1,PROM2,ADRB2,DDT,DUSP6,LPAR1,F2RL1,STOX1,FGFR3,MRPS27,LARP4B,PSME4,ADNP,LPAR3,ARL2BP,HSPBP1,SVIP,FBXO22,FAM162A,GCLC,STK39,DOK7,TRIB2,HDAC1,HIP1,UBE2K,PRMT1,XIAP,HSP90AB1,HSPD1,HSPE1,FFAR4,IGFBP4,ITGA2,EIF6,KARS,LDLR,LIF,LRP4,MAP3K4,ASPH,MST1R,MYB,MYC,NBN,NOTCH1,TLR7,PFN2,PHB,PIK3CB,PLAUR,DCUN1D1,…	0.05
GO:51338	regulation of transferase activity	893	77	SPRY2,CIB1,IPO7,ADCY1,HSPH1,COPS8,GCN1L1,SOCS4,ADORA2B,ADRB2,SPRED1,SPTSSB,DUSP6,LPAR1,SPRED2,FABP4,STOX1,FGFR3,ADNP,GTPBP4,LPAR3,GBAS,STK39,DOK7,TRIB2,PIK3R4,DNAJA1,HSP90AB1,IRS1,KARS,CHCHD10,MAP3K4,MST1R,MYC,NBN,NF1,PIK3CB,DCUN1D1,PPARG,DUS2,PINX1,ELP3,PPP2R5A,PRKACB,PKIA,CCDC88A,C1ORF106,MAPK10,MAP2K3,PRNP,BCCIP,RAC2,CCND1,TRIM27,RPS7,CEACAM1,SHC1,SORL1,SRC,NEK4,TGFA,TIAM1,TLR4,TP53,UBE2I,YWHA…	0.05
GO:6397	mRNA processing	433	41	PRMT5,SYNCRIP,TXNL4A,RNPS1,CLNS1A,CSTF3,NCBP2,RRP1B,U2SURP,SF3B3,GEMIN5,TRUB2,PRPF19,DCPS,GRSF1,GTF2H3,HNRNPF,NHP2L1,NOVA1,CPSF2,POLR2G,ALKBH5,RBM28,RAVER2,METTL3,SNRPA1,SNRPF,SRPK1,C1QBP,SLBP,METTL16,WDR77,USB1,PTCD2,TSEN2,SF3B5,PNPT1,ZPR1,CCNH,EFTUD2,RBM8A	0.05
GO:6405	RNA export from nucleus	128	15	RNPS1,NCBP2,RRS1,NUP210,EIF6,NMD3,CPSF2,ALKBH5,SDAD1,NOL6,SSB,SLBP,SEH1L,LTV1,RBM8A	0.05
GO:6760	folic acid-containing compound metabolic process	27	5	ALDH1L1,GART,GCH1,ATIC,SLC19A1	0.05
GO:70301	cellular response to hydrogen peroxide	84	11	PPIF,TRAP1,NET1,HSPH1,NQO1,ENDOG,FXN,APEX1,MYB,TP53,AIFM1	0.05
GO:8206	bile acid metabolic process	45	7	SLC27A2,AKR1C4,AKR1C1,OSBPL3,HSD17B4,ARV1,ABCB11	0.05
GO:90311	regulation of protein deacetylation	36	6	FRY,CTBP1,SPRED1,SPRED2,SREBF1,TP53	0.05
GO:98660	inorganic ion transmembrane transport	788	69	PPIF,AFG3L2,SLC2A6,PHB2,SLC35A4,COX4I1,COX5B,COX6A1,COX6A2,COX7A2,COX7B,COX10,COX15,NIPAL1,CYB5A,CYBA,CYC1,SLC37A2,GPD1L,PMPCA,ATP6V0A2,G6PD,GBAS,STK39,ANK3,ERO1L,STOML2,NIPAL4,SHROOM2,KCNJ15,KCNS3,LETM1,ATP1A3,ATP2A2,OPA1,ATP5A1,ATP5B,ATP5C1,PDE4D,ATP5F1,ATP5G1,ATP5G3,ATP5I,ATP5J,PHB,SLC37A1,PARL,CHD7,PRNP,SLC2A9,MRS2,PTPN3,TRPV4,SCNN1A,THADA,SLC30A5,SLC1A1,SLC20A1,VDAC1,C2ORF47,SLC25A22,NETO2,N…	0.05

## Sheet: D
Gene Ontology ID	Biological Process term	Number of genes in GO category	Number of DEGs	Gene Symbols	p-value
GO:50789	regulation of biological process	10644	822	AKT3,ZNF730,ZNF737,CD24,MED16,IL18BP,EDIL3,OPTN,MBNL2,FARP1,ADAM10,CALCOCO2,SPRY3,CDKN1B,FSTL3,RRAGB,HMG20B,CITED2,BTN2A2,DLC1,MYL9,ADARB1,IFITM3,PGRMC2,IFI30,ZER1,ACAA2,BAIAP2,ZBTB18,VAT1,CARM1,SEMA4F,HTATIP2,IFITM2,CDC42EP3,PDLIM5,TRIM16,POSTN,CFL2,PLK2,ZNF234,ZNF266,WASF3,FRS2,TSPAN9,TRAFD1,PNRC1,RAB40B,RBPMS,UPK1A,CHD3,FOXN3,MAP4K5,AKAP13,DUSP10,RASSF8,GLMP,KLF12,STK38,MGLL,SYNPO,ZNF257,FMNL2…	1.6e-19
GO:50794	regulation of cellular process	10007	780	AKT3,ZNF730,ZNF737,CD24,MED16,IL18BP,OPTN,MBNL2,FARP1,ADAM10,CALCOCO2,SPRY3,CDKN1B,FSTL3,RRAGB,HMG20B,CITED2,BTN2A2,DLC1,MYL9,ADARB1,IFITM3,PGRMC2,IFI30,ZER1,ACAA2,BAIAP2,ZBTB18,VAT1,CARM1,SEMA4F,HTATIP2,IFITM2,CDC42EP3,PDLIM5,TRIM16,POSTN,CFL2,PLK2,ZNF234,ZNF266,WASF3,FRS2,TSPAN9,PNRC1,RAB40B,RBPMS,UPK1A,CHD3,FOXN3,MAP4K5,AKAP13,DUSP10,RASSF8,GLMP,KLF12,STK38,MGLL,SYNPO,ZNF257,FMNL2,C1QTNF3,VASN…	9.7e-19
GO:9653	anatomical structure morphogenesis	2468	250	AKT3,FARP1,CITED2,DLC1,ADARB1,BAIAP2,VAT1,CARM1,SEMA4F,HTATIP2,CDC42EP3,PDLIM5,POSTN,CFL2,PLK2,WASF3,FRS2,FOXN3,AKAP13,FMNL2,OSR2,FGD4,COL4A3,COL5A1,COL6A1,COL12A1,ADM,CPM,ZNF358,CUX1,C4ORF26,RDH10,DAB2,DCN,ADAMTS16,DLG1,DLX3,DLX5,DSP,DVL2,EDN1,EFNA1,UNC13D,ENPEP,EPAS1,EPHA4,EXT1,PTK2B,FBN1,GPC4,FHL1,FHL2,ANKRD6,BTBD3,SBNO2,DAAM1,PALLD,FOXO3,FLNB,ASTN2,FN1,SRGAP2,FOLR1,RBFOX2,TMEM2,NR5A2,FYN,FZD2…	2.3e-16
GO:35556	intracellular signal transduction	2590	255	AKT3,CD24,OPTN,FARP1,CDKN1B,RRAGB,DLC1,CARM1,CDC42EP3,PLK2,FRS2,RAB40B,CHD3,MAP4K5,AKAP13,DUSP10,STK38,ADCY9,ARHGEF25,FGD4,ADM,DOCK11,SESN3,CTH,SIK1,ZNF385B,SLC38A9,PLEKHG4B,CYLD,C7ORF60,AMOTL1,DAPK1,DCN,DCLK2,DFNA5,ZNF675,DLG1,DOCK3,ARID3A,DVL2,EDN1,EDNRB,EFNA1,EPHA4,PTK2B,RRAS2,MRAS,ANKRD6,CARD8,ERC1,FOXO3,RAP1GAP2,CLEC16A,WWC1,MGRN1,FN1,ARHGEF12,SRGAP2,ZDHHC17,PIP5K1C,BRD4,DDAH2,DDX58,FKBP8,IF…	6.1e-15
GO:9966	regulation of signal transduction	2975	283	AKT3,CD24,IL18BP,OPTN,FARP1,SPRY3,FSTL3,RRAGB,CITED2,DLC1,ACAA2,BAIAP2,CARM1,TRIM16,POSTN,PLK2,FRS2,RBPMS,CHD3,MAP4K5,AKAP13,DUSP10,STK38,MGLL,VASN,ARHGEF25,FGD4,ADM,SESN3,CTH,SLC38A9,PLEKHG4B,CYLD,C7ORF60,DAB2,CD55,DAPK1,DCN,DFNA5,ZNF675,DLG1,DLX5,DVL2,EDN1,EFNA1,ELF2,EPHA4,EPS15,PTK2B,FBN1,BEND6,GPC4,AAK1,ANKRD6,CARD8,FOXO3,RAP1GAP2,KIAA0922,CLEC16A,WWC1,MGRN1,FN1,ARHGEF12,SRGAP2,ZDHHC17,PIP5K1…	1.9e-14
GO:16477	cell migration	1292	147	AKT3,CD24,ADAM10,CITED2,DLC1,ADARB1,POSTN,DUSP10,COL5A1,AMOTL1,DAB2,DCN,DPP4,DPYSL3,EDN1,EDNRB,EFNA1,ANO6,EMX2,ENPEP,EPHA4,PTK2B,RRAS2,PALLD,WWC1,FN1,SRGAP2,PIP5K1C,FOLR1,RBFOX2,DDX58,FPR3,FYN,GAB1,BAMBI,NIPBL,CLIC4,GAS6,GATA2,MDGA1,B4GALT1,FOXP1,ANGPT1,CD274,LRP12,SH3KBP1,ANXA3,NRG1,HMOX1,IGF1,IGF1R,IGFBP3,IGFBP5,CYR61,IL1R1,ITGA5,ITGB1,JAK1,JUN,L1CAM,LAMA3,LAMB1,LAMC1,LCP1,LYN,MIR181B2,MIR21,SM…	3e-14
GO:7154	cell communication	6090	504	AKT3,CD24,MED16,IL18BP,OPTN,FARP1,ADAM10,SPRY3,CDKN1B,FSTL3,RRAGB,CITED2,DLC1,ADARB1,IFITM3,PGRMC2,IFI30,ACAA2,BAIAP2,CARM1,SEMA4F,IFITM2,CDC42EP3,TRIM16,POSTN,PLK2,FRS2,TSPAN9,RAB40B,RBPMS,UPK1A,CHD3,MAP4K5,AKAP13,DUSP10,RASSF8,GLMP,STK38,MGLL,SYNPO,C1QTNF3,VASN,ADCY9,ARHGEF25,TPP1,FGD4,CNTN1,COL4A3,ADM,SLC9B2,OR6B1,DOCK11,MUC15,SESN3,TOM1L2,CTH,SIK1,ZNF385B,SLC38A9,PLEKHG4B,CYLD,C7ORF60,AMOTL1,…	6.5e-14
GO:23051	regulation of signaling	3313	304	AKT3,CD24,IL18BP,OPTN,FARP1,SPRY3,FSTL3,RRAGB,CITED2,DLC1,ACAA2,BAIAP2,CARM1,TRIM16,POSTN,PLK2,FRS2,RBPMS,CHD3,MAP4K5,AKAP13,DUSP10,STK38,MGLL,SYNPO,C1QTNF3,VASN,ARHGEF25,FGD4,ADM,SLC9B2,SESN3,CTH,SLC38A9,PLEKHG4B,CYLD,C7ORF60,DAB2,CD55,DAPK1,DBN1,DCN,DFNA5,ZNF675,DLG1,DLX5,DPP4,DVL2,EDN1,EFNA1,ELF2,EPHA4,EPS15,PTK2B,FBN1,BEND6,GPC4,AAK1,ANKRD6,CARD8,FOXO3,RAP1GAP2,KIAA0922,CLEC16A,WWC1,MGRN1,FN1…	2.8e-13
GO:6928	movement of cell or subcellular component	1866	192	AKT3,CD24,ADAM10,CDKN1B,CITED2,DLC1,ADARB1,SEMA4F,POSTN,FRS2,DUSP10,COL5A1,SLC9B2,AMOTL1,DAB2,DCN,DLG1,DLX5,DPP4,DPYSL3,DSP,EDN1,EDNRB,EFNA1,ANO6,EMX2,ENPEP,EPHA4,EXT1,PTK2B,RRAS2,KIFAP3,PALLD,WWC1,FN1,SRGAP2,PIP5K1C,FOLR1,RBFOX2,DDX58,FPR3,FYN,GAB1,BAMBI,TTLL1,NIPBL,CLIC4,GAS6,GATA2,MDGA1,B4GALT1,NPHP3,FOXP1,GLI2,ANGPT1,PTRF,CD274,LRP12,SH3KBP1,ANXA3,NRG1,HMOX1,IGF1,IGF1R,IGFBP3,IGFBP5,CYR61,IL1…	3.2e-13
GO:48856	anatomical structure development	5400	453	AKT3,CD24,EDIL3,FARP1,ADAM10,SPRY3,CDKN1B,FSTL3,HMG20B,CITED2,DLC1,MYL9,ADARB1,BAIAP2,ZBTB18,VAT1,CARM1,SEMA4F,HTATIP2,CDC42EP3,PDLIM5,TRIM16,POSTN,CFL2,RAI2,PLK2,WASF3,FRS2,UPK1A,FOXN3,AKAP13,DUSP10,FMNL2,VASN,OSR2,TPP1,FAT3,FGD4,CNN3,CNTN1,COL4A3,COL4A4,COL5A1,COL6A1,COL12A1,KLF6,ADM,SLC9B2,CPM,CPS1,AGPAT6,DOCK11,ZNF358,SLC2A14,CTH,SIK1,CUX1,C4ORF26,CYLD,RDH10,DAB2,DBN1,DCN,PAQR7,DCLK2,DFNA5,AD…	3.8e-13
GO:10646	regulation of cell communication	3268	300	AKT3,CD24,IL18BP,OPTN,FARP1,SPRY3,FSTL3,RRAGB,CITED2,DLC1,ACAA2,BAIAP2,CARM1,TRIM16,POSTN,PLK2,FRS2,RBPMS,CHD3,MAP4K5,AKAP13,DUSP10,STK38,MGLL,SYNPO,C1QTNF3,VASN,ARHGEF25,FGD4,ADM,SLC9B2,SESN3,CTH,SLC38A9,PLEKHG4B,CYLD,C7ORF60,DAB2,CD55,DAPK1,DBN1,DCN,DFNA5,ZNF675,DLG1,DLX5,DPP4,DVL2,EDN1,EFNA1,ELF2,EPHA4,EPS15,PTK2B,FBN1,BEND6,GPC4,AAK1,ANKRD6,CARD8,FOXO3,RAP1GAP2,KIAA0922,CLEC16A,WWC1,MGRN1,FN1…	4.1e-13
GO:50793	regulation of developmental process	2345	229	AKT3,CD24,CDKN1B,FSTL3,HMG20B,CITED2,DLC1,MYL9,BAIAP2,VAT1,CARM1,SEMA4F,HTATIP2,CDC42EP3,PDLIM5,TRIM16,POSTN,PLK2,WASF3,FRS2,AKAP13,DUSP10,FMNL2,VASN,OSR2,FGD4,JDP2,CNTN1,COL4A3,COL5A1,ADM,SLC9B2,AGPAT6,CTH,SIK1,CUX1,C4ORF26,CYLD,DAB2,DBN1,DCN,CCDC71L,ZNF675,DLG1,DPYSL3,TSC22D3,DVL2,EDN1,EDNRB,EFNA1,ANO6,APLF,UNC13D,EPHA4,PTK2B,FBN1,BEND6,GPC4,ANKRD6,ZBTB1,DAAM1,FOXO3,RAP1GAP2,KIAA0922,WWC1,FN1,S…	6.5e-13
GO:9888	tissue development	1866	191	CD24,CDKN1B,HMG20B,CITED2,DLC1,ADARB1,ZBTB18,CARM1,PDLIM5,TRIM16,POSTN,CFL2,FRS2,UPK1A,AKAP13,DUSP10,VASN,OSR2,TPP1,CNN3,COL5A1,COL6A1,COL12A1,ADM,CPS1,AGPAT6,ZNF358,SIK1,C4ORF26,RDH10,DAB2,DCN,ADAMTS16,DLG1,DLX3,DLX5,TSC22D3,DSP,DVL2,EDN1,EDNRB,EFNA1,ANO6,EPHA4,EXT1,PTK2B,GPC4,FHL2,ANKRD6,SBNO2,DAAM1,PALLD,FLNB,ASTN2,FN1,GPR161,FOLR1,FKBP8,NR5A2,FZD2,BAMBI,CLIC4,ARHGEF26,GAS6,FBXW8,GATA6,CNNM4,L…	6.7e-13
GO:35329	hippo signaling	35	13	AMOTL1,DVL2,WWC1,LATS2,AMOTL2,WWC3,TEAD1,TEAD3,TJP1,FAT4,CASP3,AJUBA,PJA2	1.1e-12
GO:16339	calcium-dependent cell-cell adhesion via plasma membrane cell adhesion molecules	26	11	KIFAP3,PCDHB5,PCDHB14,PCDHB13,PCDHB11,PCDHB9,PCDHB6,PCDHB4,PCDHB2,PCDHB16,AJUBA	1.2e-12
GO:48870	cell motility	1423	153	AKT3,CD24,ADAM10,CITED2,DLC1,ADARB1,POSTN,DUSP10,COL5A1,SLC9B2,AMOTL1,DAB2,DCN,DPP4,DPYSL3,EDN1,EDNRB,EFNA1,ANO6,EMX2,ENPEP,EPHA4,PTK2B,RRAS2,PALLD,WWC1,FN1,SRGAP2,PIP5K1C,FOLR1,RBFOX2,DDX58,FPR3,FYN,GAB1,BAMBI,TTLL1,NIPBL,CLIC4,GAS6,GATA2,MDGA1,B4GALT1,FOXP1,ANGPT1,PTRF,CD274,LRP12,SH3KBP1,ANXA3,NRG1,HMOX1,IGF1,IGF1R,IGFBP3,IGFBP5,CYR61,IL1R1,ITGA5,ITGB1,JAK1,JUN,L1CAM,LAMA3,LAMB1,LAMC1,LCP1,LYN…	2.5e-12
GO:51674	localization of cell	1423	153	AKT3,CD24,ADAM10,CITED2,DLC1,ADARB1,POSTN,DUSP10,COL5A1,SLC9B2,AMOTL1,DAB2,DCN,DPP4,DPYSL3,EDN1,EDNRB,EFNA1,ANO6,EMX2,ENPEP,EPHA4,PTK2B,RRAS2,PALLD,WWC1,FN1,SRGAP2,PIP5K1C,FOLR1,RBFOX2,DDX58,FPR3,FYN,GAB1,BAMBI,TTLL1,NIPBL,CLIC4,GAS6,GATA2,MDGA1,B4GALT1,FOXP1,ANGPT1,PTRF,CD274,LRP12,SH3KBP1,ANXA3,NRG1,HMOX1,IGF1,IGF1R,IGFBP3,IGFBP5,CYR61,IL1R1,ITGA5,ITGB1,JAK1,JUN,L1CAM,LAMA3,LAMB1,LAMC1,LCP1,LYN…	2.5e-12
GO:48518	positive regulation of biological process	5270	440	AKT3,CD24,MED16,EDIL3,OPTN,ADAM10,CALCOCO2,CDKN1B,FSTL3,RRAGB,HMG20B,CITED2,DLC1,ADARB1,BAIAP2,ZBTB18,CARM1,CDC42EP3,TRIM16,POSTN,CFL2,PLK2,WASF3,FRS2,RBPMS,FOXN3,MAP4K5,AKAP13,DUSP10,GLMP,SYNPO,C1QTNF3,ADCY9,OSR2,FGD4,JDP2,CNTN1,COL4A3,KLF6,ADM,SLC9B2,STXBP5,DOCK11,MUC15,CTH,SIK1,DTX3L,CCDC80,CUX1,C4ORF26,SLC38A9,CYLD,RNF217,AMOTL1,DAB2,CD55,DAPK1,ZNF564,ZNF567,DCN,CITED4,LONRF2,CCDC71L,DFNA5,SY…	2.6e-12
GO:7155	cell adhesion	1260	139	CD24,CDH10,EDIL3,ADAM10,FSTL3,CITED2,BTN2A2,DLC1,MYL9,BAIAP2,PDLIM5,POSTN,DUSP10,FAT3,CNN3,CNTN1,COL4A3,COL5A1,COL6A1,COL12A1,CCDC80,CYLD,CD55,DLG1,DPP4,DSP,EFNA1,UNC13D,EPHA4,PTK2B,FBN1,ZBTB1,KIFAP3,KIAA0922,FN1,SRGAP2,PIP5K1C,CADM1,FYN,ABI3BP,PCDHB5,GAS6,GBP1,B4GALT1,GLI2,ANGPT1,STXBP6,CD274,TMOD3,HFE,IGF1,CYR61,IL6ST,INPPL1,ITGA5,ITGB1,ITGB6,ITGB8,ANOS1,L1CAM,LAMA3,LAMB1,LAMB2,LAMC1,LYN,MIR21,…	3.1e-12
GO:48583	regulation of response to stimulus	3825	337	AKT3,CD24,IL18BP,OPTN,FARP1,ADAM10,SPRY3,FSTL3,RRAGB,CITED2,DLC1,ACAA2,BAIAP2,CARM1,TRIM16,POSTN,PLK2,FRS2,TRAFD1,RBPMS,CHD3,MAP4K5,AKAP13,DUSP10,STK38,MGLL,C1QTNF3,VASN,ARHGEF25,FGD4,ADM,SLC9B2,MUC15,SESN3,CTH,DTX3L,SLC38A9,PLEKHG4B,CYLD,C7ORF60,DAB2,CD55,DAPK1,DCN,DFNA5,ZNF675,DLG1,DLX5,DVL2,EDN1,EDNRB,EFNA1,ANO6,ELF2,APLF,UNC13D,EPHA4,EPS15,PTK2B,FBN1,BEND6,GPC4,AAK1,ANKRD6,ZBTB1,CARD8,SBNO2,F…	3.6e-12
GO:72359	circulatory system development	1009	117	AKT3,CITED2,DLC1,HTATIP2,PDLIM5,PLK2,FRS2,AKAP13,COL4A3,COL5A1,ADM,CTH,SIK1,DCN,DLX3,DSP,DVL2,EDN1,EFNA1,ENPEP,EPAS1,PTK2B,FBN1,FHL2,FN1,FOLR1,TMEM2,FZD2,GAB1,EPGN,NIPBL,CLIC4,GATA2,FBXW8,GATA6,B4GALT1,NPHP3,GLI2,GNAQ,ANGPT1,HIPK2,ANXA3,NRG1,HMOX1,ID2,ID3,IGF1,CYR61,ITGA5,ITGB1,ITGB8,JAK1,JUN,JUNB,MIR21,SMAD3,SMAD7,MFGE8,FOXO4,MSX2,MYO1E,NOTCH2,NPY1R,NRCAM,OXTR,PAM,PDGFB,PIK3CA,PKD2,PKP2,BCAS3,BB…	4e-12
GO:1902531	regulation of intracellular signal transduction	1723	177	AKT3,CD24,OPTN,FARP1,RRAGB,DLC1,PLK2,FRS2,CHD3,MAP4K5,AKAP13,DUSP10,STK38,ARHGEF25,FGD4,SESN3,CTH,SLC38A9,PLEKHG4B,CYLD,C7ORF60,DCN,DFNA5,ZNF675,DLG1,DVL2,EDN1,EFNA1,EPHA4,PTK2B,ANKRD6,CARD8,RAP1GAP2,CLEC16A,WWC1,MGRN1,FN1,ARHGEF12,SRGAP2,ZDHHC17,PIP5K1C,BRD4,IFIT5,FYN,GAB1,EPGN,DSTYK,FBXL2,SGMS1,ARHGEF26,GAS6,FBXO8,GBP1,SESN1,RPS6KA6,ANGPT1,GPR37,HIPK2,NRG1,HMOX1,BIRC2,IGF1,IGF1R,IGFBP3,IGFBP5,C…	4.1e-12
GO:10941	regulation of cell death	1567	164	CDKN1B,CITED2,DLC1,ACAA2,HTATIP2,PLK2,FRS2,MAP4K5,AKAP13,FGD4,COL4A3,ADM,CTH,SIK1,CYLD,DAB2,DAPK1,DFNA5,TSC22D3,EDN1,EDNRB,EFNA1,ANO6,PTK2B,FHL2,RRAS2,CARD8,KIFAP3,ERC1,FOXO3,TRIM2,ARHGEF12,SRGAP2,DDAH2,FKBP8,FYN,IFI6,RNF144B,DSTYK,SGMS1,KANK2,ARHGEF26,GAS6,GATA2,GATA6,LATS2,B4GALT1,FOXP1,KLHL20,GLI2,ANGPT1,GPR37,GPX4,AAMDC,HIPK2,SLC25A4,CD274,GSN,ANXA4,HMOX1,BIRC2,ID3,IFIT2,IFIT3,IGF1,IGF1R,IGFB…	5e-12
GO:51239	regulation of multicellular organismal process	2745	256	AKT3,CD24,CDKN1B,FSTL3,HMG20B,CITED2,BTN2A2,MYL9,BAIAP2,CARM1,SEMA4F,HTATIP2,PDLIM5,TRIM16,POSTN,PLK2,WASF3,FRS2,AKAP13,DUSP10,MGLL,C1QTNF3,VASN,OSR2,CNTN1,COL4A3,COL5A1,ADM,SLC9B2,AGPAT6,CTH,CUX1,C4ORF26,CYLD,AMOTL1,DAB2,DBN1,DCN,ZNF675,DLG1,DPYSL3,TSC22D3,DSP,DVL2,EDN1,EDNRB,EFNA1,ANO6,APLF,EPAS1,EPHA4,PTK2B,FBN1,BEND6,GPC4,ANKRD6,ZBTB1,CARD8,DAAM1,FOXO3,RAP1GAP2,KIAA0922,WWC1,FN1,SRGAP2,GPR161…	6.8e-12
GO:6355	regulation of transcription, DNA-templated	3403	304	ZNF730,ZNF737,MED16,CDKN1B,FSTL3,HMG20B,CITED2,ZBTB18,CARM1,HTATIP2,TRIM16,ZNF234,ZNF266,PNRC1,RBPMS,CHD3,FOXN3,GLMP,KLF12,ZNF257,ZNF554,OSR2,JDP2,ZNF441,KLF6,ZNF358,ZNF417,ZNF548,ZNF563,ZNF558,ZNF555,ZNF362,CTH,SIK1,DTX3L,CUX1,ZNF827,CYLD,DAB2,ZNF836,ZNF610,ZNF791,ZNF564,ZNF567,DCN,CITED4,ZNF431,ZNF675,DLG1,DLX3,DLX4,DLX5,ARID3A,TSC22D3,DVL2,EDN1,EDNRB,EFNA1,ZNF778,ZNF627,ZNF585A,ELF2,EMX2,EPAS1…	1.2e-11
GO:1903506	regulation of nucleic acid-templated transcription	3423	305	ZNF730,ZNF737,MED16,CDKN1B,FSTL3,HMG20B,CITED2,ZBTB18,CARM1,HTATIP2,TRIM16,ZNF234,ZNF266,PNRC1,RBPMS,CHD3,FOXN3,GLMP,KLF12,ZNF257,ZNF554,OSR2,JDP2,ZNF441,KLF6,ZNF358,ZNF417,ZNF548,ZNF563,ZNF558,ZNF555,ZNF362,CTH,SIK1,DTX3L,CUX1,ZNF827,CYLD,DAB2,ZNF836,ZNF610,ZNF791,ZNF564,ZNF567,DCN,CITED4,ZNF431,ZNF675,DLG1,DLX3,DLX4,DLX5,ARID3A,TSC22D3,DVL2,EDN1,EDNRB,EFNA1,ZNF778,ZNF627,ZNF585A,ELF2,EMX2,EPAS1…	1.5e-11
GO:43067	regulation of programmed cell death	1455	153	CDKN1B,CITED2,DLC1,ACAA2,HTATIP2,PLK2,FRS2,MAP4K5,AKAP13,FGD4,COL4A3,ADM,CTH,SIK1,CYLD,DAB2,DAPK1,DFNA5,TSC22D3,EDN1,EDNRB,EFNA1,ANO6,PTK2B,FHL2,CARD8,KIFAP3,ERC1,FOXO3,TRIM2,ARHGEF12,DDAH2,FKBP8,FYN,IFI6,RNF144B,DSTYK,SGMS1,KANK2,ARHGEF26,GAS6,GATA2,GATA6,LATS2,B4GALT1,FOXP1,KLHL20,GLI2,ANGPT1,GPX4,AAMDC,HIPK2,SLC25A4,CD274,GSN,ANXA4,HMOX1,BIRC2,ID3,IFIT2,IFIT3,IGF1,IGF1R,IGFBP3,CYR61,IL6ST,INHB…	2e-11
GO:2001141	regulation of RNA biosynthetic process	3431	305	ZNF730,ZNF737,MED16,CDKN1B,FSTL3,HMG20B,CITED2,ZBTB18,CARM1,HTATIP2,TRIM16,ZNF234,ZNF266,PNRC1,RBPMS,CHD3,FOXN3,GLMP,KLF12,ZNF257,ZNF554,OSR2,JDP2,ZNF441,KLF6,ZNF358,ZNF417,ZNF548,ZNF563,ZNF558,ZNF555,ZNF362,CTH,SIK1,DTX3L,CUX1,ZNF827,CYLD,DAB2,ZNF836,ZNF610,ZNF791,ZNF564,ZNF567,DCN,CITED4,ZNF431,ZNF675,DLG1,DLX3,DLX4,DLX5,ARID3A,TSC22D3,DVL2,EDN1,EDNRB,EFNA1,ZNF778,ZNF627,ZNF585A,ELF2,EMX2,EPAS1…	2.1e-11
GO:48731	system development	4425	376	AKT3,CD24,FARP1,SPRY3,CDKN1B,FSTL3,HMG20B,CITED2,DLC1,MYL9,ADARB1,BAIAP2,ZBTB18,CARM1,SEMA4F,HTATIP2,PDLIM5,TRIM16,POSTN,CFL2,PLK2,WASF3,FRS2,FOXN3,AKAP13,DUSP10,VASN,OSR2,TPP1,CNTN1,COL4A3,COL4A4,COL5A1,COL12A1,KLF6,ADM,SLC9B2,CPS1,AGPAT6,DOCK11,ZNF358,CTH,SIK1,CUX1,C4ORF26,CYLD,RDH10,DAB2,DBN1,DCN,DCLK2,DFNA5,ADAMTS16,ZNF675,DLG1,DLX3,DLX5,DNASE2,DPYSL3,TSC22D3,DSP,DVL2,EDN1,EDNRB,EFNA1,ANO6,AP…	2.7e-11
GO:31323	regulation of cellular metabolic process	5722	466	ZNF730,ZNF737,CD24,MED16,OPTN,MBNL2,FARP1,CALCOCO2,CDKN1B,FSTL3,RRAGB,HMG20B,CITED2,BTN2A2,DLC1,ADARB1,ZER1,ZBTB18,CARM1,HTATIP2,TRIM16,PLK2,ZNF234,ZNF266,FRS2,PNRC1,RBPMS,CHD3,FOXN3,MAP4K5,AKAP13,DUSP10,GLMP,KLF12,STK38,ZNF257,C1QTNF3,ADCY9,ZNF554,OSR2,JDP2,ZNF441,CNTN1,COL4A3,KLF6,ZNF358,CST5,ZNF417,ZNF548,ZNF563,ZNF558,ZNF555,ZNF362,CTH,SIK1,DTX3L,CUX1,ZNF827,SLC38A9,SH3RF2,CYLD,RNF217,DAB2,CD…	2.8e-11
GO:48522	positive regulation of cellular process	4702	395	AKT3,CD24,MED16,OPTN,ADAM10,CALCOCO2,CDKN1B,FSTL3,RRAGB,HMG20B,CITED2,DLC1,BAIAP2,ZBTB18,CARM1,CDC42EP3,TRIM16,POSTN,CFL2,PLK2,WASF3,FRS2,RBPMS,FOXN3,MAP4K5,AKAP13,DUSP10,GLMP,SYNPO,C1QTNF3,ADCY9,OSR2,FGD4,JDP2,CNTN1,COL4A3,KLF6,ADM,SLC9B2,STXBP5,DOCK11,CTH,SIK1,DTX3L,CUX1,SLC38A9,CYLD,RNF217,AMOTL1,DAB2,CD55,DAPK1,ZNF564,ZNF567,DCN,CITED4,LONRF2,CCDC71L,DFNA5,SYNPO2,DLG1,DLX3,DLX5,DPP4,DPYSL3,AR…	3.4e-11
GO:42981	regulation of apoptotic process	1439	150	CDKN1B,CITED2,DLC1,ACAA2,HTATIP2,PLK2,FRS2,MAP4K5,AKAP13,FGD4,COL4A3,ADM,CTH,SIK1,CYLD,DAB2,DAPK1,DFNA5,TSC22D3,EDN1,EDNRB,EFNA1,ANO6,PTK2B,FHL2,CARD8,KIFAP3,ERC1,FOXO3,TRIM2,ARHGEF12,DDAH2,FKBP8,FYN,IFI6,RNF144B,DSTYK,SGMS1,ARHGEF26,GAS6,GATA2,GATA6,LATS2,B4GALT1,FOXP1,KLHL20,GLI2,ANGPT1,AAMDC,HIPK2,CD274,GSN,ANXA4,HMOX1,BIRC2,ID3,IFIT2,IFIT3,IGF1,IGF1R,IGFBP3,CYR61,IL6ST,INHBA,INHBB,ITGA5,ITGB1…	7.1e-11
GO:7275	multicellular organism development	4957	411	AKT3,CD24,EDIL3,FARP1,ADAM10,SPRY3,CDKN1B,FSTL3,HMG20B,CITED2,DLC1,MYL9,ADARB1,BAIAP2,ZBTB18,CARM1,SEMA4F,HTATIP2,PDLIM5,TRIM16,POSTN,CFL2,RAI2,PLK2,WASF3,FRS2,FOXN3,AKAP13,DUSP10,VASN,OSR2,TPP1,FAT3,CNTN1,COL4A3,COL4A4,COL5A1,COL6A1,COL12A1,KLF6,ADM,SLC9B2,CPS1,AGPAT6,DOCK11,ZNF358,SLC2A14,CTH,SIK1,CUX1,C4ORF26,CYLD,RDH10,DAB2,DBN1,DCN,PAQR7,DCLK2,DFNA5,ADAMTS16,ZNF675,DLG1,DLX3,DLX4,DLX5,DNASE2…	7.9e-11
GO:6915	apoptotic process	1811	179	CD24,CDKN1B,CITED2,DLC1,ADARB1,ACAA2,HTATIP2,PLK2,FRS2,MAP4K5,AKAP13,FGD4,COL4A3,ADM,CTH,SIK1,ZNF385B,CYLD,DAB2,DAPK1,DFNA5,DNASE2,TSC22D3,EDN1,EDNRB,EFNA1,ANO6,PTK2B,FHL2,CARD8,KIFAP3,ERC1,FOXO3,TRIM2,ARHGEF12,DDAH2,CADM1,FKBP8,FYN,IFI6,RNF144B,DSTYK,SGMS1,KANK2,FAM32A,ARHGEF26,GAS6,GATA2,GATA6,LATS2,B4GALT1,FOXP1,KLHL20,GLI2,ANGPT1,AAMDC,HIPK2,NR3C1,SLC25A4,CD274,GSN,SH3KBP1,ANXA4,HMOX1,BIRC2,I…	1.4e-10
GO:7165	signal transduction	5601	454	AKT3,CD24,MED16,IL18BP,OPTN,FARP1,ADAM10,SPRY3,CDKN1B,FSTL3,RRAGB,CITED2,DLC1,IFITM3,PGRMC2,IFI30,ACAA2,BAIAP2,CARM1,IFITM2,CDC42EP3,TRIM16,POSTN,PLK2,FRS2,TSPAN9,RAB40B,RBPMS,UPK1A,CHD3,MAP4K5,AKAP13,DUSP10,RASSF8,GLMP,STK38,MGLL,VASN,ADCY9,ARHGEF25,TPP1,FGD4,CNTN1,COL4A3,ADM,OR6B1,DOCK11,MUC15,SESN3,TOM1L2,CTH,SIK1,ZNF385B,SLC38A9,PLEKHG4B,CYLD,C7ORF60,AMOTL1,DAB2,CD55,DAPK1,DCN,PAQR7,DCLK2,DFN…	1.5e-10
GO:51171	regulation of nitrogen compound metabolic process	5472	444	ZNF730,ZNF737,CD24,MED16,MBNL2,CDKN1B,FSTL3,HMG20B,CITED2,DLC1,ADARB1,ZER1,ZBTB18,CARM1,HTATIP2,TRIM16,PLK2,ZNF234,ZNF266,FRS2,PNRC1,RBPMS,CHD3,FOXN3,MAP4K5,AKAP13,DUSP10,GLMP,KLF12,STK38,ZNF257,ADCY9,ZNF554,OSR2,JDP2,ZNF441,CNTN1,COL4A3,KLF6,ZNF358,CST5,ZNF417,ZNF548,ZNF563,ZNF558,ZNF555,ZNF362,CTH,SIK1,DTX3L,CUX1,ZNF827,SH3RF2,CYLD,RNF217,DAB2,CD55,DAPK1,ZNF836,ZNF610,ZNF791,ZNF564,ZNF567,DCN,C…	2.4e-10
GO:7399	nervous system development	2143	204	AKT3,FARP1,SPRY3,HMG20B,DLC1,ADARB1,BAIAP2,CARM1,SEMA4F,PDLIM5,POSTN,PLK2,WASF3,FRS2,DUSP10,TPP1,CNTN1,ADM,ZNF358,CUX1,DBN1,DCLK2,DFNA5,DLG1,DLX5,DPYSL3,DVL2,EDNRB,EFNA1,EMX2,EPHA4,EXT1,PTK2B,BEND6,DAGLB,BTBD3,FOXO3,RAP1GAP2,FN1,SRGAP2,GPR161,FOLR1,RBFOX2,FKBP8,FYN,FZD2,GAB1,NIPBL,PCDHB5,GAS6,GATA2,FBXW8,MDGA1,NPHP3,RPS6KA6,GLI2,GNAO1,GNAQ,HIPK2,GSN,GSTM3,TMOD2,LRP12,SH3KBP1,ANXA3,NRG1,HOXC10,ID2…	2.5e-10
GO:48468	cell development	1914	186	FARP1,SPRY3,HMG20B,ADARB1,BAIAP2,CARM1,SEMA4F,PDLIM5,POSTN,CFL2,PLK2,WASF3,FRS2,AKAP13,DUSP10,CNTN1,ADM,SLC9B2,AGPAT6,CUX1,RDH10,DBN1,PAQR7,DCLK2,DLX5,DPYSL3,DVL2,EDN1,EDNRB,EFNA1,UNC13D,EPAS1,EPHA4,EXT1,PTK2B,FBN1,BEND6,FHL2,BTBD3,PALLD,FOXO3,RAP1GAP2,FLNB,FN1,SRGAP2,FOLR1,RBFOX2,FYN,FZD2,GAB1,TTLL1,NIPBL,CLIC4,ARHGEF26,PYGO1,GATA2,FBXW8,GBP1,LATS2,B4GALT1,FOXP1,AFF4,GLI2,GNAO1,GNAQ,DPY19L2,GSN,…	2.9e-10
GO:48523	negative regulation of cellular process	4270	359	AKT3,IL18BP,OPTN,FARP1,ADAM10,CDKN1B,FSTL3,RRAGB,HMG20B,CITED2,BTN2A2,DLC1,ADARB1,ACAA2,ZBTB18,VAT1,CARM1,SEMA4F,HTATIP2,POSTN,PLK2,FRS2,FOXN3,DUSP10,KLF12,STK38,C1QTNF3,VASN,OSR2,JDP2,COL4A3,COL5A1,ADM,SESN3,TOM1L2,CST5,CTH,SIK1,DTX3L,CUX1,SLC38A9,SH3RF2,CYLD,C7ORF60,DAB2,CD55,DAPK1,ZNF564,ZNF567,DCN,DFNA5,ZNF431,ZNF675,DLG1,DLX4,DPP4,DPYSL3,ARID3A,TSC22D3,DVL2,EDN1,EDNRB,EFNA1,EPHA4,EPS15,PTK2B…	4.6e-10
GO:31669	cellular response to nutrient levels	195	34	RRAGB,BAIAP2,POSTN,SESN3,C7ORF60,ATG14,CLEC16A,FOLR1,GABARAPL1,FYN,KANK2,GAS6,SESN1,HFE,HMOX1,IFI16,INHBB,JUN,ATP2B1,P2RX4,PDK2,ZFYVE1,PRKD1,RRAGC,SFRP1,SNAI2,FAM65A,MAP1LC3B,ULK1,PPM1D,NCOA1,TRIM24,EIF2AK3,FNIP1	5.1e-10
GO:1655	urogenital system development	314	47	CD24,CDKN1B,FSTL3,FRS2,OSR2,COL4A3,COL4A4,RDH10,DCN,ADAMTS16,DLG1,EMX2,ENPEP,EPHA4,FBN1,NIPBL,PYGO1,GATA2,NPHP3,GLI2,ANGPT1,ID2,ID3,ID4,LAMB2,SMAD3,SMAD7,MYO1E,GCNT4,PDGFB,PKD2,PSAP,ACTA2,RARG,SFRP1,C5ORF42,BMP6,SOX4,STAT1,TFAP2A,WFS1,WNT7B,FAT4,FRAS1,ARID5B,GLIS2,MAGED1	6.4e-10
GO:6351	transcription, DNA-templated	3553	307	ZNF730,ZNF737,MED16,CDKN1B,FSTL3,HMG20B,CITED2,ZBTB18,CARM1,HTATIP2,TRIM16,ZNF234,ZNF266,PNRC1,RBPMS,CHD3,FOXN3,GLMP,KLF12,ZNF257,ZNF554,OSR2,JDP2,ZNF441,KLF6,ZNF358,ZNF417,ZNF548,ZNF563,ZNF558,ZNF555,ZNF362,CTH,SIK1,DTX3L,CUX1,ZNF827,CYLD,DAB2,ZNF836,ZNF610,ZNF791,ZNF564,ZNF567,DCN,CITED4,ZNF431,ZNF675,DLG1,DLX3,DLX4,DLX5,ARID3A,TSC22D3,DVL2,EDN1,EDNRB,EFNA1,ZNF778,ZNF627,ZNF585A,ELF2,EMX2,EPAS1…	6.9e-10
GO:51094	positive regulation of developmental process	1245	131	AKT3,CD24,HMG20B,CITED2,BAIAP2,CARM1,TRIM16,WASF3,FRS2,DUSP10,OSR2,CNTN1,ADM,SLC9B2,CTH,CUX1,C4ORF26,CYLD,DAB2,DCN,CCDC71L,DPYSL3,DVL2,EDN1,ANO6,UNC13D,EPHA4,PTK2B,BEND6,ZBTB1,FOXO3,FN1,FYN,GAB1,BAMBI,NIPBL,GAS6,GATA2,FBXW8,GATA6,B4GALT1,GLI2,BCL9L,METRNL,AAMDC,HIPK2,ANXA3,NRG1,HMOX1,ID2,ID4,IGF1,IGFBP3,CYR61,IL6ST,INHBA,ITGA5,ITGB1,ITGB8,JAK1,JUN,JUNB,JUND,L1CAM,LYN,MIR21,SMAD3,MAP1B,ASPA,MSX2,N…	7e-10
GO:8219	cell death	2061	196	CD24,OPTN,CDKN1B,CITED2,DLC1,ADARB1,ACAA2,HTATIP2,PLK2,FRS2,MAP4K5,AKAP13,FGD4,COL4A3,ADM,CTH,SIK1,ZNF385B,CYLD,DAB2,DAPK1,DFNA5,DNASE2,TSC22D3,DSP,EDN1,EDNRB,EFNA1,ANO6,PTK2B,FHL2,RRAS2,CARD8,KIFAP3,ERC1,FOXO3,TRIM2,ARHGEF12,SRGAP2,DDAH2,CADM1,FKBP8,FYN,IFI6,RNF144B,DSTYK,SGMS1,KANK2,FAM32A,ARHGEF26,GAS6,GATA2,GATA6,LATS2,B4GALT1,FOXP1,KLHL20,GLI2,ANGPT1,GPR37,GPX4,AAMDC,HIPK2,NR3C1,SLC25A4,CD27…	7e-10
GO:97659	nucleic acid-templated transcription	3570	308	ZNF730,ZNF737,MED16,CDKN1B,FSTL3,HMG20B,CITED2,ZBTB18,CARM1,HTATIP2,TRIM16,ZNF234,ZNF266,PNRC1,RBPMS,CHD3,FOXN3,GLMP,KLF12,ZNF257,ZNF554,OSR2,JDP2,ZNF441,KLF6,ZNF358,ZNF417,ZNF548,ZNF563,ZNF558,ZNF555,ZNF362,CTH,SIK1,DTX3L,CUX1,ZNF827,CYLD,DAB2,ZNF836,ZNF610,ZNF791,ZNF564,ZNF567,DCN,CITED4,ZNF431,ZNF675,DLG1,DLX3,DLX4,DLX5,ARID3A,TSC22D3,DVL2,EDN1,EDNRB,EFNA1,ZNF778,ZNF627,ZNF585A,ELF2,EMX2,EPAS1…	7.7e-10
GO:51252	regulation of RNA metabolic process	3611	310	ZNF730,ZNF737,MED16,MBNL2,CDKN1B,FSTL3,HMG20B,CITED2,ZBTB18,CARM1,HTATIP2,TRIM16,ZNF234,ZNF266,PNRC1,RBPMS,CHD3,FOXN3,GLMP,KLF12,ZNF257,ZNF554,OSR2,JDP2,ZNF441,KLF6,ZNF358,ZNF417,ZNF548,ZNF563,ZNF558,ZNF555,ZNF362,CTH,SIK1,DTX3L,CUX1,ZNF827,CYLD,DAB2,ZNF836,ZNF610,ZNF791,ZNF564,ZNF567,DCN,CITED4,ZNF431,ZNF675,DLG1,DLX3,DLX4,DLX5,ARID3A,TSC22D3,DVL2,EDN1,EDNRB,EFNA1,ZNF778,ZNF627,ZNF585A,ELF2,EMX2…	1.2e-09
GO:30334	regulation of cell migration	762	89	AKT3,ADAM10,CITED2,DLC1,ADARB1,POSTN,DUSP10,AMOTL1,DAB2,DCN,DPYSL3,EDN1,EFNA1,ANO6,PTK2B,RRAS2,FN1,SRGAP2,DDX58,GAB1,NIPBL,CLIC4,GAS6,FOXP1,ANGPT1,CD274,ANXA3,NRG1,HMOX1,IGF1,IGF1R,IGFBP3,IGFBP5,CYR61,IL1R1,ITGA5,JUN,LAMA3,LAMB1,LYN,MIR181B2,MIR21,SMAD3,SMAD7,FOXO4,MPP1,P2RX4,PDGFB,PKP2,BCAS3,PRCP,PRKD1,PDGFC,ADAMTS9,RTN4,HACE1,EPB41L5,KIAA1598,PTPRJ,PTPRM,RAP2B,RDX,ROBO1,RRAS,SFRP1,SGK1,SMURF2,S…	1.3e-09
GO:32774	RNA biosynthetic process	3584	308	ZNF730,ZNF737,MED16,CDKN1B,FSTL3,HMG20B,CITED2,ZBTB18,CARM1,HTATIP2,TRIM16,ZNF234,ZNF266,PNRC1,RBPMS,CHD3,FOXN3,GLMP,KLF12,ZNF257,ZNF554,OSR2,JDP2,ZNF441,KLF6,ZNF358,ZNF417,ZNF548,ZNF563,ZNF558,ZNF555,ZNF362,CTH,SIK1,DTX3L,CUX1,ZNF827,CYLD,DAB2,ZNF836,ZNF610,ZNF791,ZNF564,ZNF567,DCN,CITED4,ZNF431,ZNF675,DLG1,DLX3,DLX4,DLX5,ARID3A,TSC22D3,DVL2,EDN1,EDNRB,EFNA1,ZNF778,ZNF627,ZNF585A,ELF2,EMX2,EPAS1…	1.3e-09
GO:71310	cellular response to organic substance	2471	226	CD24,MED16,IL18BP,OPTN,CDKN1B,FSTL3,RRAGB,CITED2,IFITM3,PGRMC2,IFI30,BAIAP2,CARM1,IFITM2,POSTN,FRS2,AKAP13,VASN,ADCY9,TPP1,COL6A1,SLC9B2,CPS1,SESN3,CTH,SIK1,SLC38A9,CYLD,DAB2,CD55,DAPK1,DCN,PAQR7,DFNA5,ZNF675,DLX5,DPYSL3,EDN1,EDNRB,EPHA4,ACSL1,PTK2B,FBN1,FHL2,MRAS,CARD8,SBNO2,WDTC1,FOXO3,FLNB,LPIN1,FN1,FOLR1,RBFOX2,DDX58,FKBP8,NR5A2,FYN,IFI6,GAB1,DSTYK,BAMBI,KANK2,LSM14A,GAS6,GATA6,GBP1,MYOF,LATS…	1.4e-09
GO:44260	cellular macromolecule metabolic process	7714	589	AKT3,ZNF730,ZNF737,CD24,MED16,OPTN,ADAM10,CDKN1B,FSTL3,HMG20B,CITED2,DLC1,ADARB1,ZER1,ZBTB18,CARM1,FBXW10,HTATIP2,TRIM16,PLK2,ZNF234,ZNF266,FRS2,PNRC1,RAB40B,RBPMS,CHD3,PTPN21,FOXN3,MAP4K5,AKAP13,DUSP10,RNF24,GLMP,KLF12,FKBP9,STK38,ZNF257,ADCY9,ZNF554,OSR2,JDP2,ZNF441,CNTN1,COL4A3,PQLC3,KLF6,ADM,CPM,ZNF358,MUC15,CST5,ZNF417,ZNF548,ZNF563,ZNF558,ZNF555,ZNF362,CTH,SIK1,DTX3L,CTSO,CUX1,ZNF827,SH3RF2…	1.5e-09
GO:48869	cellular developmental process	4013	338	AKT3,CD24,ARL4A,FARP1,SPRY3,CDKN1B,FSTL3,HMG20B,CITED2,DLC1,MYL9,ADARB1,BAIAP2,CARM1,SEMA4F,HTATIP2,CDC42EP3,PDLIM5,TRIM16,POSTN,CFL2,PLK2,WASF3,FRS2,UPK1A,FOXN3,AKAP13,DUSP10,FMNL2,C1QTNF3,VASN,OSR2,TPP1,FGD4,JDP2,CNN3,CNTN1,COL5A1,COL6A1,COL12A1,KLF6,ADM,SLC9B2,CPS1,AGPAT6,DOCK11,SLC2A14,CTH,SIK1,CUX1,CYLD,RDH10,DAB2,DBN1,PAQR7,DCLK2,CCDC71L,DFNA5,ZNF431,ZNF675,DLG1,DLX3,DLX5,DNASE2,DPYSL3,DSP,…	1.7e-09
GO:30154	cell differentiation	3848	326	CD24,ARL4A,FARP1,SPRY3,CDKN1B,FSTL3,HMG20B,CITED2,MYL9,ADARB1,BAIAP2,CARM1,SEMA4F,HTATIP2,PDLIM5,TRIM16,POSTN,CFL2,PLK2,WASF3,FRS2,UPK1A,FOXN3,AKAP13,DUSP10,C1QTNF3,VASN,OSR2,TPP1,JDP2,CNN3,CNTN1,COL5A1,COL6A1,COL12A1,KLF6,ADM,SLC9B2,CPS1,AGPAT6,DOCK11,SLC2A14,CTH,SIK1,CUX1,CYLD,RDH10,DAB2,DBN1,PAQR7,DCLK2,CCDC71L,DFNA5,ZNF431,ZNF675,DLX3,DLX5,DNASE2,DPYSL3,DSP,DVL2,EDN1,EDNRB,EFNA1,ELF2,UNC13D,E…	1.9e-09
GO:30029	actin filament-based process	668	80	DLC1,BAIAP2,CDC42EP3,CFL2,WASF3,AKAP13,SYNPO,FMNL2,FGD4,CNN3,DBN1,SYNPO2,DLG1,DPYSL3,DSP,EDN1,PTK2B,MRAS,DAAM1,PALLD,FLNB,SRGAP2,PIP5K1C,GAB1,GSN,TMOD3,TMOD2,INPPL1,ITGB1,LCP1,MIR21,MARCKS,SMAD3,MYL6,MYO1E,MYO5A,MYO9B,NEDD9,PAM,PAWR,LIMA1,PKP2,PLS3,BCAS3,FNBP1L,ODAM,ASAP3,FGD6,PRKCI,SPIRE1,EPB41L5,KIAA1598,RHOU,MYOZ1,RDX,EPB41L4A,SFRP1,MICAL1,ACTR3C,SPTAN1,SPTBN1,STC1,TMSB4X,TNFAIP1,TNNT1,TNXB,TP…	2.4e-09
GO:51128	regulation of cellular component organization	2220	206	OPTN,ADAM10,CALCOCO2,CDKN1B,DLC1,ACAA2,BAIAP2,VAT1,CARM1,SEMA4F,CDC42EP3,PDLIM5,POSTN,CFL2,PLK2,WASF3,AKAP13,SYNPO,FMNL2,FGD4,JDP2,CNTN1,COL5A1,DOCK11,TOM1L2,CUX1,CYLD,DAB2,DBN1,DCN,ADAMTS16,SYNPO2,DLG1,DPP4,DPYSL3,DVL2,EDN1,EFNA1,ANO6,UNC13D,EPHA4,PTK2B,FHL1,AAK1,RAP1GAP2,TBC1D9,PLEKHM2,TBC1D1,CLEC16A,FN1,FYN,EPGN,BAMBI,NIPBL,CLIC4,GAS6,GATA2,FBXW8,GBP1,AKAP8L,VPS41,BCL9L,ANGPT1,STXBP6,GSN,GTF2F…	2.5e-09
GO:51240	positive regulation of multicellular organismal process	1513	151	AKT3,CD24,HMG20B,CITED2,BAIAP2,TRIM16,POSTN,WASF3,FRS2,DUSP10,C1QTNF3,OSR2,CNTN1,ADM,SLC9B2,CTH,CUX1,C4ORF26,CYLD,AMOTL1,DAB2,DPYSL3,DVL2,EDN1,EDNRB,ANO6,EPHA4,PTK2B,BEND6,ZBTB1,CARD8,FOXO3,FN1,DDX58,CADM1,FYN,GAB1,BAMBI,NIPBL,LSM14A,ZBTB20,GAS6,GATA2,FBXW8,GATA6,B4GALT1,FOXP1,GLI2,BCL9L,ANGPT1,HIPK2,CD274,ANXA3,NRG1,HMOX1,BIRC2,IRF8,ID2,ID4,IFI16,IGF1,CYR61,IL6ST,INHBA,INHBB,ITGA5,ITGB1,ITGB8,JA…	2.5e-09
GO:12501	programmed cell death	1939	184	CD24,CDKN1B,CITED2,DLC1,ADARB1,ACAA2,HTATIP2,PLK2,FRS2,MAP4K5,AKAP13,FGD4,COL4A3,ADM,CTH,SIK1,ZNF385B,CYLD,DAB2,DAPK1,DFNA5,DNASE2,TSC22D3,DSP,EDN1,EDNRB,EFNA1,ANO6,PTK2B,FHL2,CARD8,KIFAP3,ERC1,FOXO3,TRIM2,ARHGEF12,DDAH2,CADM1,FKBP8,FYN,IFI6,RNF144B,DSTYK,SGMS1,KANK2,FAM32A,ARHGEF26,GAS6,GATA2,GATA6,LATS2,B4GALT1,FOXP1,KLHL20,GLI2,ANGPT1,GPX4,AAMDC,HIPK2,NR3C1,SLC25A4,CD274,GSN,SH3KBP1,ANXA4,HMOX…	3.3e-09
GO:2000026	regulation of multicellular organismal development	1839	176	AKT3,CD24,CDKN1B,FSTL3,HMG20B,CITED2,MYL9,BAIAP2,CARM1,SEMA4F,HTATIP2,PDLIM5,TRIM16,PLK2,WASF3,FRS2,DUSP10,VASN,OSR2,CNTN1,COL4A3,COL5A1,ADM,SLC9B2,CTH,CUX1,C4ORF26,CYLD,DAB2,DBN1,DCN,ZNF675,DLG1,DPYSL3,TSC22D3,DVL2,EDN1,EDNRB,EFNA1,ANO6,APLF,EPHA4,PTK2B,FBN1,BEND6,GPC4,ANKRD6,ZBTB1,DAAM1,FOXO3,RAP1GAP2,KIAA0922,FN1,SRGAP2,GPR161,RBFOX2,TMEM2,FYN,FZD2,GAB1,BAMBI,NIPBL,GAS6,GATA2,FBXW8,GATA6,B4GAL…	3.8e-09
GO:60429	epithelium development	1224	127	CD24,CDKN1B,CITED2,DLC1,TRIM16,FRS2,UPK1A,DUSP10,TPP1,CNN3,COL5A1,ADM,CPS1,AGPAT6,ZNF358,RDH10,DAB2,ADAMTS16,DLG1,DLX3,DLX5,DSP,DVL2,EDN1,EPHA4,GPC4,ANKRD6,DAAM1,PALLD,FLNB,ASTN2,GPR161,FOLR1,FKBP8,NR5A2,FZD2,CLIC4,ARHGEF26,GATA6,LATS2,B4GALT1,NPHP3,FOXP1,GLI2,GSTM3,ANXA4,NRG1,HOXC13,ID2,ID3,ID4,IGFBP5,CYR61,INHBA,ITGA5,JUN,SLC9A4,LAMB2,LCP1,MIR21,SMAD3,SMAD7,MSX2,MYO1E,MYO5A,NUMA1,SIDT2,DACT1,PD…	3.8e-09
GO:31668	cellular response to extracellular stimulus	224	36	RRAGB,BAIAP2,POSTN,SESN3,C7ORF60,ATG14,CLEC16A,FOLR1,GABARAPL1,FYN,KANK2,GAS6,SESN1,HFE,HMOX1,IFI16,INHBB,JUN,LYN,ATP2B1,P2RX4,PDK2,ZFYVE1,PRKD1,RRAGC,SFRP1,SKP2,SNAI2,FAM65A,MAP1LC3B,ULK1,PPM1D,NCOA1,TRIM24,EIF2AK3,FNIP1	5e-09
GO:51270	regulation of cellular component movement	883	98	AKT3,ADAM10,CDKN1B,CITED2,DLC1,ADARB1,POSTN,DUSP10,AMOTL1,DAB2,DCN,DLG1,DPYSL3,DSP,EDN1,EFNA1,ANO6,PTK2B,RRAS2,FN1,SRGAP2,DDX58,GAB1,NIPBL,CLIC4,GAS6,B4GALT1,FOXP1,ANGPT1,PTRF,CD274,ANXA3,NRG1,HMOX1,IGF1,IGF1R,IGFBP3,IGFBP5,CYR61,IL1R1,ITGA5,JUN,LAMA3,LAMB1,LYN,MIR181B2,MIR21,SMAD3,SMAD7,FOXO4,MPP1,P2RX4,PDGFB,PKP2,BCAS3,PRCP,PLXNA3,PRKD1,PDGFC,ADAMTS9,RTN4,HACE1,EPB41L5,KIAA1598,PTPRJ,PTPRM,RAP2…	5.4e-09
GO:7166	cell surface receptor signaling pathway	2692	240	CD24,IL18BP,ADAM10,CDKN1B,FSTL3,CITED2,IFITM3,IFI30,BAIAP2,IFITM2,POSTN,FRS2,TSPAN9,RBPMS,UPK1A,VASN,CNTN1,COL4A3,MUC15,SESN3,CYLD,AMOTL1,DAB2,CD55,DAPK1,DCN,ZNF675,DLX5,DVL2,EDN1,EDNRB,EFNA1,ANO6,ELF2,EPHA4,EPS15,ACSL1,PTK2B,FBN1,BEND6,ADGRF5,GPC4,AAK1,ANKRD6,CARD8,DAAM1,FOXO3,KIAA0922,WWC1,FN1,GPR161,FOLR1,RBFOX2,FPR3,FKBP8,FYN,FZD2,IFI6,GAB1,EPGN,DSTYK,BAMBI,LSM14A,PYGO1,GAS6,GATA2,GATA6,GBP1,…	5.4e-09
GO:45595	regulation of cell differentiation	1617	158	CD24,CDKN1B,FSTL3,HMG20B,MYL9,BAIAP2,CARM1,SEMA4F,PDLIM5,TRIM16,POSTN,PLK2,FRS2,AKAP13,DUSP10,VASN,JDP2,CNTN1,COL5A1,ADM,SLC9B2,CTH,SIK1,CUX1,CYLD,DAB2,DBN1,CCDC71L,ZNF675,DPYSL3,DVL2,EDN1,EDNRB,EFNA1,UNC13D,EPHA4,PTK2B,FBN1,BEND6,ZBTB1,FOXO3,RAP1GAP2,KIAA0922,FN1,SRGAP2,ABCA5,RBFOX2,FYN,BAMBI,NIPBL,GAS6,GATA2,FBXW8,GATA6,GBP1,NPHP3,FOXP1,GLI2,GNAQ,BCL9L,METRNL,AAMDC,NRG1,BIRC2,ID2,ID3,ID4,IGF1,I…	5.7e-09
GO:32879	regulation of localization	2494	225	AKT3,ADAM10,CDKN1B,CITED2,BTN2A2,DLC1,ADARB1,ACAA2,TRIM16,POSTN,RAB40B,DUSP10,C1QTNF3,CNTN1,SLC31A2,SLC9B2,STXBP5,SIK1,DTX3L,CYLD,AMOTL1,DAB2,DAPK1,DCN,DCLK2,DLG1,DPP4,DPYSL3,DSP,EDN1,EDNRB,EFNA1,ANO6,UNC13D,PTK2B,FHL1,RRAS2,AAK1,CARD8,TBC1D9,PLEKHM2,TBC1D1,ASTN2,WWC1,FN1,SRGAP2,DDX58,CADM1,FYN,GAB1,NIPBL,CLIC4,GAS6,GATA2,GBP1,B4GALT1,AKAP8L,VPS41,TSPAN13,FOXP1,CACNG4,KCNH5,GLRX,GNAO1,ANGPT1,PTRF…	6.2e-09
GO:902	cell morphogenesis	909	100	FARP1,DLC1,ADARB1,BAIAP2,SEMA4F,CDC42EP3,PDLIM5,POSTN,WASF3,FRS2,FMNL2,FGD4,CUX1,DLG1,DLX5,DVL2,EFNA1,UNC13D,EPHA4,EXT1,PTK2B,BTBD3,PALLD,FLNB,FN1,SRGAP2,RBFOX2,FYN,GAB1,BAMBI,CLIC4,ARHGEF26,FBXW8,GBP1,LATS2,GLI2,BCL9L,SH3KBP1,NRG1,ID2,ITGB1,ANOS1,L1CAM,LAMB1,LAMB2,LAMC1,LUM,MIR21,MAP1B,MAP2,MAP6,NEK3,NRCAM,SIDT2,PIK3CA,CLIC5,TMEM106B,ZRANB1,MAP1S,PPP3CA,PLXNA3,TENM3,DOK4,FGD6,CDC42SE2,RTN4,HEG1,…	6.5e-09
GO:9887	animal organ morphogenesis	957	104	AKT3,CITED2,DLC1,ADARB1,CARM1,FRS2,FOXN3,OSR2,COL5A1,ADM,C4ORF26,RDH10,DAB2,DCN,ADAMTS16,DLG1,DLX3,DLX5,DSP,DVL2,EDN1,EFNA1,FBN1,GPC4,FHL1,FHL2,ANKRD6,DAAM1,FOXO3,FOLR1,NR5A2,FZD2,NIPBL,GATA2,GATA6,CNNM4,B4GALT1,NPHP3,GLI2,HIPK2,NRG1,HOXC13,ID2,ID3,ID4,IGFBP5,CYR61,INHBA,INPPL1,JUN,LAMB1,MIR21,SMAD3,SMAD7,MSX2,MYO5A,NOTCH2,NPY1R,PAM,GCNT4,DACT1,PKD2,PKP2,CLIC5,ODAM,BBS7,TENM3,BTBD7,PRKCI,PDGFC,HT…	6.9e-09
GO:35239	tube morphogenesis	817	92	AKT3,DLC1,HTATIP2,PLK2,COL4A3,ADM,RDH10,DCN,ADAMTS16,DLG1,DVL2,EDN1,EFNA1,ENPEP,EPAS1,EPHA4,PTK2B,FN1,FOLR1,TMEM2,FZD2,GAB1,EPGN,NIPBL,CLIC4,GATA2,GATA6,B4GALT1,NPHP3,FOXP1,GLI2,ANGPT1,HIPK2,ANXA3,HMOX1,ID2,CYR61,ITGA5,ITGB1,ITGB8,JAK1,JUN,JUNB,MIR21,SMAD3,SMAD7,MFGE8,FOXO4,MSX2,MYO1E,NRCAM,DACT1,PIK3CA,PKD2,BCAS3,SEMA4C,BBS7,PRCP,FOXJ2,PRKD1,ADAMTS9,TBX20,HEG1,SHROOM3,EPB41L5,RNF213,PTPRM,OVOL2,…	7e-09
GO:80090	regulation of primary metabolic process	5606	445	ZNF730,ZNF737,CD24,MED16,MBNL2,CDKN1B,FSTL3,HMG20B,CITED2,DLC1,ADARB1,ZER1,ZBTB18,CARM1,HTATIP2,TRIM16,PLK2,ZNF234,ZNF266,FRS2,PNRC1,RBPMS,CHD3,FOXN3,MAP4K5,AKAP13,DUSP10,GLMP,KLF12,STK38,ZNF257,C1QTNF3,ADCY9,ZNF554,OSR2,JDP2,ZNF441,CNTN1,COL4A3,KLF6,ZNF358,CST5,ZNF417,ZNF548,ZNF563,ZNF558,ZNF555,ZNF362,CTH,SIK1,DTX3L,CUX1,ZNF827,SH3RF2,CYLD,RNF217,DAB2,CD55,DAPK1,ZNF836,ZNF610,ZNF791,ZNF564,ZNF5…	7e-09
GO:1822	kidney development	263	40	CD24,FSTL3,OSR2,COL4A3,COL4A4,RDH10,DCN,ADAMTS16,DLG1,ENPEP,EPHA4,FBN1,NIPBL,PYGO1,NPHP3,GLI2,ANGPT1,ID2,ID3,LAMB2,SMAD3,SMAD7,MYO1E,GCNT4,PDGFB,PKD2,ACTA2,SFRP1,C5ORF42,BMP6,SOX4,STAT1,TFAP2A,WFS1,WNT7B,FAT4,FRAS1,ARID5B,GLIS2,MAGED1	7.1e-09
GO:45597	positive regulation of cell differentiation	876	97	CD24,HMG20B,BAIAP2,CARM1,TRIM16,DUSP10,CNTN1,ADM,SLC9B2,CTH,CUX1,CYLD,DAB2,CCDC71L,DPYSL3,DVL2,EDN1,UNC13D,EPHA4,PTK2B,BEND6,ZBTB1,FOXO3,FN1,FYN,BAMBI,NIPBL,GAS6,GATA2,FBXW8,GATA6,GLI2,BCL9L,METRNL,AAMDC,NRG1,ID2,ID4,IGF1,IGFBP3,CYR61,IL6ST,INHBA,JUN,JUNB,JUND,L1CAM,LYN,MIR21,SMAD3,MAP1B,ASPA,MSX2,NRCAM,NUMA1,SUCO,C21ORF91,TMEM106B,PPP2R5B,TENM3,TMEM30A,PRKCI,PRKD1,ZC4H2,ADAMTS9,KIDINS220,EPB41L5…	7.5e-09
GO:51716	cellular response to stimulus	6818	526	AKT3,CD24,MED16,IL18BP,OPTN,FARP1,ADAM10,SPRY3,CDKN1B,FSTL3,RRAGB,CITED2,DLC1,IFITM3,PGRMC2,IFI30,ACAA2,BAIAP2,CARM1,IFITM2,CDC42EP3,TRIM16,POSTN,PLK2,FRS2,TSPAN9,RAB40B,RBPMS,UPK1A,CHD3,FOXN3,MAP4K5,AKAP13,DUSP10,RASSF8,GLMP,STK38,MGLL,VASN,ADCY9,ARHGEF25,TPP1,FGD4,CNTN1,COL4A3,COL6A1,ADM,SLC9B2,OR6B1,CPS1,DOCK11,MUC15,SESN3,TOM1L2,CTH,SIK1,ZNF385B,DTX3L,SLC38A9,PLEKHG4B,TTC23L,CYLD,C7ORF60,AMOT…	7.5e-09
GO:2000112	regulation of cellular macromolecule biosynthetic process	3802	319	ZNF730,ZNF737,MED16,CDKN1B,FSTL3,HMG20B,CITED2,ZBTB18,CARM1,HTATIP2,TRIM16,ZNF234,ZNF266,PNRC1,RBPMS,CHD3,FOXN3,GLMP,KLF12,ZNF257,ZNF554,OSR2,JDP2,ZNF441,KLF6,ZNF358,ZNF417,ZNF548,ZNF563,ZNF558,ZNF555,ZNF362,CTH,SIK1,DTX3L,CUX1,ZNF827,CYLD,DAB2,DAPK1,ZNF836,ZNF610,ZNF791,ZNF564,ZNF567,DCN,CITED4,ZNF431,ZNF675,DLG1,DLX3,DLX4,DLX5,ARID3A,TSC22D3,DVL2,EDN1,EDNRB,EFNA1,ZNF778,ZNF627,ZNF585A,ELF2,EMX2…	1e-08
GO:36211	protein modification process	3922	327	AKT3,CD24,ADAM10,CDKN1B,FSTL3,HMG20B,DLC1,ADARB1,ZER1,CARM1,FBXW10,TRIM16,PLK2,FRS2,RAB40B,RBPMS,CHD3,PTPN21,MAP4K5,AKAP13,DUSP10,RNF24,FKBP9,STK38,ADCY9,JDP2,CNTN1,PQLC3,CPM,MUC15,CTH,SIK1,DTX3L,CUX1,SH3RF2,CYLD,RNF217,SGK223,DAB2,DAPK1,DCN,LONRF2,DCLK2,DFNA5,ZNF675,DLG1,DSP,DVL2,EDN1,EDNRB,EFNA1,EPAS1,EPHA4,EXT1,ACSL1,PTK2B,FBN1,OTUD1,MARCH8,AAK1,ATG14,ANKRD6,MAPRE3,KDM2A,WDTC1,ERC1,WWC1,MGRN1,…	1.3e-08
GO:6464	cellular protein modification process	3922	327	AKT3,CD24,ADAM10,CDKN1B,FSTL3,HMG20B,DLC1,ADARB1,ZER1,CARM1,FBXW10,TRIM16,PLK2,FRS2,RAB40B,RBPMS,CHD3,PTPN21,MAP4K5,AKAP13,DUSP10,RNF24,FKBP9,STK38,ADCY9,JDP2,CNTN1,PQLC3,CPM,MUC15,CTH,SIK1,DTX3L,CUX1,SH3RF2,CYLD,RNF217,SGK223,DAB2,DAPK1,DCN,LONRF2,DCLK2,DFNA5,ZNF675,DLG1,DSP,DVL2,EDN1,EDNRB,EFNA1,EPAS1,EPHA4,EXT1,ACSL1,PTK2B,FBN1,OTUD1,MARCH8,AAK1,ATG14,ANKRD6,MAPRE3,KDM2A,WDTC1,ERC1,WWC1,MGRN1,…	1.3e-08
GO:72358	cardiovascular system development	699	81	AKT3,HTATIP2,PLK2,COL4A3,COL5A1,ADM,CTH,DCN,DLX3,EDN1,EFNA1,ENPEP,EPAS1,PTK2B,FN1,FOLR1,TMEM2,GAB1,EPGN,CLIC4,GATA2,FBXW8,GATA6,B4GALT1,ANGPT1,HIPK2,ANXA3,HMOX1,CYR61,ITGA5,ITGB1,ITGB8,JAK1,JUN,JUNB,MIR21,SMAD7,MFGE8,FOXO4,MYO1E,NRCAM,PDGFB,PIK3CA,PKD2,BCAS3,PRCP,FOXJ2,PRKD1,ADAMTS9,TBX20,HEG1,RNF213,PTPN14,PTPRM,OVOL2,ACTA2,ROBO1,RRAS,SFRP1,C5ORF42,SOX4,SP100,ZFP36L1,STAT1,STAT3,BTG1,TGFBR2,KDM6…	1.3e-08
GO:48729	tissue morphogenesis	622	74	DLC1,ADARB1,FRS2,COL5A1,ADM,RDH10,DAB2,ADAMTS16,DLG1,DSP,DVL2,EDN1,EPHA4,GPC4,ANKRD6,DAAM1,ASTN2,FOLR1,FZD2,CLIC4,B4GALT1,NPHP3,FOXP1,GLI2,NRG1,ID4,IGFBP5,CYR61,INHBA,ITGA5,ITGB1,LCP1,MIR21,SMAD3,SMAD7,MSX2,GCNT4,DACT1,PKD2,PKP2,SEMA4C,BBS7,BTBD7,TWSG1,TBX20,HEG1,SHROOM3,EPB41L5,OVOL2,ACTA2,RARG,NTN4,SFRP1,SMURF2,C5ORF42,SNAI2,SOX4,STAT1,STC1,TFAP2A,TGFBR2,TPM1,TSC2,KDM6A,WNT7B,LUZP1,FAT4,WLS,FRA…	1.5e-08
GO:32989	cellular component morphogenesis	1005	107	FARP1,DLC1,ADARB1,BAIAP2,SEMA4F,CDC42EP3,PDLIM5,POSTN,CFL2,WASF3,FRS2,AKAP13,FMNL2,FGD4,CUX1,DLG1,DLX5,DVL2,EDN1,EFNA1,UNC13D,EPHA4,EXT1,PTK2B,BTBD3,PALLD,FLNB,FN1,SRGAP2,RBFOX2,FYN,GAB1,BAMBI,CLIC4,ARHGEF26,FBXW8,GBP1,LATS2,GLI2,BCL9L,TMOD3,TMOD2,SH3KBP1,NRG1,ID2,ITGB1,ANOS1,L1CAM,LAMB1,LAMB2,LAMC1,LUM,MIR21,MAP1B,MAP2,MAP6,NEK3,NRCAM,SIDT2,PIK3CA,CLIC5,TMEM106B,ZRANB1,MAP1S,PPP3CA,PLXNA3,TENM3,…	1.6e-08
GO:9790	embryo development	910	99	ADAM10,CITED2,DLC1,RAI2,FRS2,OSR2,COL5A1,COL6A1,COL12A1,ADM,ZNF358,RDH10,DLG1,DLX5,DVL2,EDN1,EFNA1,EPAS1,EXT1,FBN1,WDTC1,FN1,GPR161,FOLR1,FKBP8,NR5A2,FZD2,NIPBL,GATA2,FBXW8,GATA6,LATS2,NPHP3,RPS6KA6,GLI2,GNAQ,ANGPT1,HIPK2,NRG1,HOXC6,HOXC10,ID2,ID3,IGF1,CYR61,INHBA,ITGA5,ITGB1,JUNB,LAMA3,LAMB1,SMAD3,MSX2,MYO1E,DACT1,PDGFB,PKD2,CLIC5,SEMA4C,BBS7,PPP2R3A,TBC1D23,PDGFC,XAB2,TWSG1,TBX20,HEG1,KIDINS220…	1.6e-08
GO:19219	regulation of nucleobase-containing compound metabolic process	3875	323	ZNF730,ZNF737,MED16,MBNL2,CDKN1B,FSTL3,HMG20B,CITED2,ZBTB18,CARM1,HTATIP2,TRIM16,ZNF234,ZNF266,PNRC1,RBPMS,CHD3,FOXN3,GLMP,KLF12,ZNF257,ZNF554,OSR2,JDP2,ZNF441,KLF6,ZNF358,ZNF417,ZNF548,ZNF563,ZNF558,ZNF555,ZNF362,CTH,SIK1,DTX3L,CUX1,ZNF827,CYLD,DAB2,ZNF836,ZNF610,ZNF791,ZNF564,ZNF567,DCN,CITED4,ZNF431,ZNF675,DLG1,DLX3,DLX4,DLX5,ARID3A,TSC22D3,DVL2,EDN1,EDNRB,EFNA1,ZNF778,ZNF627,ZNF585A,ELF2,APLF…	1.7e-08
GO:1944	vasculature development	691	80	AKT3,HTATIP2,PLK2,COL4A3,COL5A1,ADM,CTH,DCN,DLX3,EDN1,EFNA1,ENPEP,EPAS1,PTK2B,FN1,FOLR1,TMEM2,GAB1,EPGN,CLIC4,GATA2,FBXW8,GATA6,B4GALT1,ANGPT1,HIPK2,ANXA3,HMOX1,CYR61,ITGA5,ITGB1,ITGB8,JAK1,JUN,JUNB,MIR21,SMAD7,MFGE8,FOXO4,MYO1E,NRCAM,PDGFB,PIK3CA,PKD2,BCAS3,PRCP,FOXJ2,PRKD1,ADAMTS9,TBX20,HEG1,RNF213,PTPN14,PTPRM,OVOL2,ACTA2,ROBO1,RRAS,SFRP1,C5ORF42,SOX4,SP100,ZFP36L1,STAT1,STAT3,BTG1,TGFBR2,WNT7…	1.7e-08
GO:31325	positive regulation of cellular metabolic process	2820	247	CD24,MED16,OPTN,CALCOCO2,CDKN1B,FSTL3,CITED2,DLC1,ZBTB18,CARM1,TRIM16,PLK2,FRS2,RBPMS,FOXN3,MAP4K5,AKAP13,GLMP,ADCY9,OSR2,JDP2,CNTN1,COL4A3,KLF6,DTX3L,RNF217,DAB2,DAPK1,ZNF564,ZNF567,DCN,CITED4,LONRF2,DFNA5,DLG1,DLX3,DLX5,ARID3A,DVL2,EDN1,EDNRB,EFNA1,ELF2,APLF,EPAS1,EPHA4,EPS15,ACSL1,PTK2B,ADGRF5,FHL2,ATG14,ANKRD6,CARD8,SBNO2,MAPRE3,FOXO3,LPIN1,CLEC16A,WWC1,FN1,BRD4,SEC14L2,DDAH2,DDX58,SSBP2,NR5A…	1.8e-08
GO:72001	renal system development	279	41	CD24,FSTL3,OSR2,COL4A3,COL4A4,RDH10,DCN,ADAMTS16,DLG1,EMX2,ENPEP,EPHA4,FBN1,NIPBL,PYGO1,NPHP3,GLI2,ANGPT1,ID2,ID3,LAMB2,SMAD3,SMAD7,MYO1E,GCNT4,PDGFB,PKD2,ACTA2,SFRP1,C5ORF42,BMP6,SOX4,STAT1,TFAP2A,WFS1,WNT7B,FAT4,FRAS1,ARID5B,GLIS2,MAGED1	1.9e-08
GO:48519	negative regulation of biological process	4812	388	AKT3,CD24,IL18BP,OPTN,FARP1,ADAM10,CDKN1B,FSTL3,RRAGB,HMG20B,CITED2,BTN2A2,DLC1,ADARB1,IFITM3,ACAA2,ZBTB18,VAT1,CARM1,SEMA4F,HTATIP2,IFITM2,POSTN,PLK2,FRS2,TRAFD1,PNRC1,FOXN3,DUSP10,KLF12,STK38,C1QTNF3,VASN,OSR2,JDP2,COL4A3,COL5A1,ADM,SESN3,TOM1L2,CST5,CTH,SIK1,DTX3L,CUX1,SLC38A9,SH3RF2,CYLD,C7ORF60,DAB2,CD55,DAPK1,ZNF564,ZNF567,DCN,DCLK2,DFNA5,ZNF431,ZNF675,DLG1,DLX4,DPP4,DPYSL3,ARID3A,TSC22D3,D…	2e-08
GO:71496	cellular response to external stimulus	289	42	RRAGB,BAIAP2,POSTN,SESN3,C7ORF60,ATG14,CLEC16A,FOLR1,GABARAPL1,FYN,KANK2,GAS6,SESN1,HFE,HMOX1,IFI16,INHBB,JUN,LYN,MAP3K1,MYD88,ATP2B1,P2RX4,PDK2,ZFYVE1,PRKD1,PIEZO2,RRAGC,SFRP1,SKP2,BMP6,SNAI2,BNIP3,FAM65A,MAP1LC3B,ULK1,PPM1D,NCOA1,TRIM24,MAP3K14,EIF2AK3,FNIP1	2e-08
GO:98609	cell-cell adhesion	728	83	CD24,CDH10,FSTL3,CITED2,BTN2A2,MYL9,BAIAP2,PDLIM5,DUSP10,FAT3,CNN3,CYLD,CD55,DLG1,DPP4,DSP,ZBTB1,KIFAP3,KIAA0922,PIP5K1C,CADM1,FYN,PCDHB5,GAS6,GLI2,STXBP6,CD274,TMOD3,HFE,IGF1,CYR61,IL6ST,ITGA5,ITGB1,LAMB1,LYN,MIR21,SMAD7,NRCAM,PAWR,CERCAM,PIK3CA,PKP2,PCDHB18P,TENM3,PCDHGB2,PCDHB14,PCDHB13,PCDHB12,PCDHB11,PCDHB9,PCDHB8,PCDHB7,PCDHB6,PCDHB4,PCDHB2,TWSG1,NLGN2,EPB41L5,PCDHB16,PTPRM,RAP2B,RDX,ROBO1,…	2.1e-08
GO:70887	cellular response to chemical stimulus	2935	255	CD24,MED16,IL18BP,OPTN,ADAM10,CDKN1B,FSTL3,RRAGB,CITED2,IFITM3,PGRMC2,IFI30,ACAA2,BAIAP2,CARM1,IFITM2,POSTN,FRS2,AKAP13,VASN,ADCY9,TPP1,COL6A1,SLC9B2,CPS1,SESN3,CTH,SIK1,SLC38A9,CYLD,DAB2,CD55,DAPK1,DCN,PAQR7,DFNA5,ZNF675,DLX5,DPYSL3,EDN1,EDNRB,AAED1,ANO6,EPAS1,EPHA4,ACSL1,PTK2B,FBN1,FHL2,MRAS,CARD8,SBNO2,WDTC1,FOXO3,FLNB,LPIN1,FN1,PIP5K1C,FOLR1,RBFOX2,DDX58,FPR3,FKBP8,NR5A2,FYN,IFI6,GAB1,DSTYK,B…	2.2e-08
GO:2000145	regulation of cell motility	810	90	AKT3,ADAM10,CITED2,DLC1,ADARB1,POSTN,DUSP10,AMOTL1,DAB2,DCN,DPYSL3,EDN1,EFNA1,ANO6,PTK2B,RRAS2,FN1,SRGAP2,DDX58,GAB1,NIPBL,CLIC4,GAS6,FOXP1,ANGPT1,PTRF,CD274,ANXA3,NRG1,HMOX1,IGF1,IGF1R,IGFBP3,IGFBP5,CYR61,IL1R1,ITGA5,JUN,LAMA3,LAMB1,LYN,MIR181B2,MIR21,SMAD3,SMAD7,FOXO4,MPP1,P2RX4,PDGFB,PKP2,BCAS3,PRCP,PRKD1,PDGFC,ADAMTS9,RTN4,HACE1,EPB41L5,KIAA1598,PTPRJ,PTPRM,RAP2B,RDX,ROBO1,RRAS,SFRP1,SGK1,SMU…	2.3e-08
GO:61572	actin filament bundle organization	136	25	DLC1,BAIAP2,SYNPO,SYNPO2,DPYSL3,PTK2B,ITGB1,LCP1,MIR21,MARCKS,SMAD3,NEDD9,PAWR,LIMA1,PLS3,ASAP3,SPIRE1,KIAA1598,RDX,SFRP1,TNFAIP1,TPM1,ARHGAP28,SYNPO2L,PHLDB2	2.4e-08
GO:22603	regulation of anatomical structure morphogenesis	1026	108	AKT3,CITED2,DLC1,BAIAP2,VAT1,CARM1,SEMA4F,HTATIP2,CDC42EP3,PDLIM5,POSTN,PLK2,WASF3,FRS2,AKAP13,FMNL2,FGD4,COL4A3,COL5A1,ADM,CUX1,C4ORF26,DAB2,DCN,DLG1,DVL2,EDN1,EFNA1,UNC13D,EPHA4,PTK2B,GPC4,ANKRD6,DAAM1,FN1,TMEM2,FYN,FZD2,GAB1,BAMBI,GATA2,FBXW8,GATA6,GBP1,B4GALT1,NPHP3,FOXP1,BCL9L,HIPK2,SH3KBP1,ANXA3,NRG1,HMOX1,ITGA5,ITGB1,ITGB8,JAK1,L1CAM,MIR21,MAP1B,MAP2,FOXO4,NRCAM,DACT1,ZRANB1,PPP3CA,PLXNA3,…	2.8e-08
GO:51173	positive regulation of nitrogen compound metabolic process	2710	238	CD24,MED16,CDKN1B,FSTL3,CITED2,DLC1,ZBTB18,CARM1,TRIM16,PLK2,FRS2,RBPMS,FOXN3,MAP4K5,AKAP13,GLMP,ADCY9,OSR2,JDP2,CNTN1,COL4A3,KLF6,DTX3L,RNF217,DAB2,DAPK1,ZNF564,ZNF567,DCN,CITED4,LONRF2,DFNA5,DLG1,DLX3,DLX5,ARID3A,DVL2,EDN1,EDNRB,EFNA1,ELF2,APLF,EPAS1,EPHA4,ACSL1,PTK2B,FHL2,ATG14,ANKRD6,CARD8,SBNO2,MAPRE3,FOXO3,LPIN1,WWC1,FN1,BRD4,SEC14L2,DDAH2,DDX58,SSBP2,NR5A2,FYN,ZBTB38,FZD2,EPGN,RNF144B,DSTY…	2.8e-08
GO:16043	cellular component organization	5648	444	AKT3,PET100,CD24,CDH10,OPTN,AASS,FARP1,ADAM10,CALCOCO2,SPRY3,CDKN1B,HMG20B,DLC1,ADARB1,ACAA2,BAIAP2,VAT1,CARM1,SEMA4F,CDC42EP3,PDLIM5,TRIM16,POSTN,CFL2,PLK2,WASF3,FRS2,UPK1A,CHD3,AKAP13,RASSF8,HPS5,AHNAK2,SYNPO,FMNL2,C1QTNF3,C1QTNF6,TPP1,FGD4,JDP2,NDUFA11,CNN3,CNTN1,COL4A3,COL4A4,COL5A1,COL6A1,COL12A1,ADM,CLVS2,HGSNAT,DOCK11,TOM1L2,SPACA6P,CTH,DTX3L,CCDC80,CUX1,CYLD,DAB2,DBN1,DCN,TOR1AIP2,DCLK2,O…	3.1e-08
GO:19222	regulation of metabolic process	6190	480	ZNF730,ZNF737,CD24,MED16,OPTN,MBNL2,FARP1,CALCOCO2,CDKN1B,FSTL3,RRAGB,HMG20B,CITED2,BTN2A2,DLC1,ADARB1,ZER1,ZBTB18,CARM1,HTATIP2,TRIM16,PLK2,ZNF234,ZNF266,FRS2,PNRC1,RBPMS,CHD3,FOXN3,MAP4K5,AKAP13,DUSP10,GLMP,KLF12,STK38,ZNF257,C1QTNF3,ADCY9,ZNF554,OSR2,JDP2,ZNF441,CNTN1,COL4A3,KLF6,ZNF358,CST5,ZNF417,ZNF548,ZNF563,ZNF558,ZNF555,ZNF362,CTH,SIK1,DTX3L,CUX1,ZNF827,SLC38A9,SH3RF2,CYLD,RNF217,DAB2,CD…	3.6e-08
GO:40012	regulation of locomotion	875	95	AKT3,ADAM10,CITED2,DLC1,ADARB1,POSTN,DUSP10,AMOTL1,DAB2,DCN,DPYSL3,EDN1,EFNA1,ANO6,PTK2B,RRAS2,FN1,SRGAP2,DDX58,GAB1,NIPBL,CLIC4,GAS6,FOXP1,ANGPT1,PTRF,CD274,ANXA3,NRG1,HMOX1,IGF1,IGF1R,IGFBP3,IGFBP5,CYR61,IL1R1,ITGA5,JUN,LAMA3,LAMB1,LYN,MIR181B2,MIR21,SMAD3,SMAD7,FOXO4,MPP1,P2RX4,PDGFB,PKP2,BCAS3,PRCP,PLXNA3,PRKD1,PDGFC,ADAMTS9,RTN4,HACE1,ARRDC3,EPB41L5,KIAA1598,PTPRJ,PTPRM,RAP2B,RDX,ROBO1,RRAS,…	3.7e-08
GO:9967	positive regulation of signal transduction	1464	143	AKT3,CD24,RRAGB,CITED2,BAIAP2,TRIM16,PLK2,FRS2,RBPMS,MAP4K5,AKAP13,CTH,SLC38A9,CYLD,DAB2,DCN,DFNA5,DLX5,DVL2,EDN1,EFNA1,EPHA4,PTK2B,AAK1,ANKRD6,CLEC16A,WWC1,ZDHHC17,BRD4,FKBP8,IFIT5,FYN,GAB1,EPGN,DSTYK,BAMBI,LSM14A,GAS6,GATA6,ANGPT1,GPR37,HIPK2,GSN,BLNK,TMOD2,HFE,NRG1,HMOX1,BIRC2,IGF1,IGFBP3,IGFBP5,CYR61,IL1R1,IL6ST,INHBA,INHBB,ITGA5,ITGB1,JUN,LYN,MIR181B2,MIR21,SMAD3,MAP3K1,MSX2,MYD88,GADD45B,NO…	3.7e-08
GO:1568	blood vessel development	667	77	AKT3,HTATIP2,PLK2,COL4A3,COL5A1,ADM,DCN,DLX3,EDN1,EFNA1,ENPEP,EPAS1,PTK2B,FN1,FOLR1,TMEM2,GAB1,EPGN,CLIC4,GATA2,FBXW8,GATA6,B4GALT1,ANGPT1,HIPK2,ANXA3,HMOX1,CYR61,ITGA5,ITGB1,ITGB8,JAK1,JUN,JUNB,MIR21,SMAD7,MFGE8,FOXO4,MYO1E,NRCAM,PDGFB,PIK3CA,PKD2,BCAS3,PRCP,FOXJ2,PRKD1,ADAMTS9,TBX20,HEG1,RNF213,PTPRM,OVOL2,ACTA2,ROBO1,RRAS,SFRP1,C5ORF42,SOX4,SP100,ZFP36L1,STAT1,STAT3,BTG1,TGFBR2,WNT7B,LUZP1,ANT…	3.8e-08
GO:7167	enzyme linked receptor protein signaling pathway	972	103	FSTL3,CITED2,BAIAP2,FRS2,RBPMS,VASN,COL4A3,SESN3,DAB2,DCN,DLX5,EFNA1,EPHA4,EPS15,PTK2B,FBN1,FOLR1,RBFOX2,FKBP8,FYN,GAB1,EPGN,DSTYK,BAMBI,GAS6,GATA6,MYOF,DKK3,BCL9L,ANGPT1,HIPK2,GTF2F2,BLNK,SH3KBP1,HFE,NRG1,IGF1,IGF1R,IGFBP3,IGFBP5,CYR61,IL6ST,INHBA,INHBB,ITGA5,ITGB1,JAK1,JUN,ANOS1,LIFR,LYN,MIR21,SMAD3,SMAD7,FOXO4,MSX2,MYO1E,NUMA1,CRIM1,DACT1,PDGFB,PDK2,ENPP1,PIK3CA,PPP2R5B,PRKD1,PDGFC,HTRA1,TWSG1…	4.1e-08
GO:48513	animal organ development	3207	273	AKT3,CD24,CDKN1B,FSTL3,HMG20B,CITED2,DLC1,MYL9,ADARB1,BAIAP2,ZBTB18,CARM1,PDLIM5,TRIM16,CFL2,FRS2,FOXN3,AKAP13,DUSP10,VASN,OSR2,CNTN1,COL4A3,COL4A4,COL5A1,KLF6,ADM,SLC9B2,CPS1,AGPAT6,DOCK11,SIK1,C4ORF26,CYLD,RDH10,DAB2,DCN,DCLK2,DFNA5,ADAMTS16,ZNF675,DLG1,DLX3,DLX5,DNASE2,TSC22D3,DSP,DVL2,EDN1,EDNRB,EFNA1,ANO6,EMX2,ENPEP,EPAS1,EPHA4,EXT1,PTK2B,FBN1,GPC4,FHL1,FHL2,MRAS,RHOBTB3,ANKRD6,ZBTB1,BTBD3,S…	4.8e-08
GO:45778	positive regulation of ossification	84	18	OSR2,ANO6,NIPBL,ID4,IGF1,CYR61,IL6ST,JUND,MIR21,SMAD3,MSX2,SUCO,PRKD1,BMP6,SLC8A1,TFAP2A,WNT7B,IFITM1	5.3e-08
GO:35295	tube development	990	104	AKT3,CD24,FSTL3,CITED2,DLC1,HTATIP2,PLK2,COL4A3,ADM,CPS1,ZNF358,RDH10,DCN,ADAMTS16,DLG1,DVL2,EDN1,EDNRB,EFNA1,ENPEP,EPAS1,EPHA4,PTK2B,FN1,GPR161,FOLR1,TMEM2,FKBP8,FZD2,GAB1,EPGN,NIPBL,CLIC4,GATA2,GATA6,B4GALT1,NPHP3,FOXP1,GLI2,ANGPT1,HIPK2,ANXA3,HMOX1,ID2,IGFBP5,CYR61,ITGA5,ITGB1,ITGB8,JAK1,JUN,JUNB,MIR21,SMAD3,SMAD7,MFGE8,FOXO4,MSX2,MYO1E,NRCAM,OXTR,DACT1,PIK3CA,PKD2,BCAS3,SEMA4C,BBS7,PRCP,FOXJ2…	6e-08
GO:60255	regulation of macromolecule metabolic process	5764	450	ZNF730,ZNF737,CD24,MED16,OPTN,MBNL2,CDKN1B,FSTL3,HMG20B,CITED2,DLC1,ADARB1,ZER1,ZBTB18,CARM1,HTATIP2,TRIM16,PLK2,ZNF234,ZNF266,FRS2,PNRC1,RBPMS,CHD3,FOXN3,MAP4K5,AKAP13,DUSP10,GLMP,KLF12,STK38,ZNF257,ADCY9,ZNF554,OSR2,JDP2,ZNF441,CNTN1,COL4A3,KLF6,ZNF358,CST5,ZNF417,ZNF548,ZNF563,ZNF558,ZNF555,ZNF362,CTH,SIK1,DTX3L,CUX1,ZNF827,SH3RF2,CYLD,RNF217,DAB2,CD55,DAPK1,ZNF836,ZNF610,ZNF791,ZNF564,ZNF567,…	6.1e-08
GO:10556	regulation of macromolecule biosynthetic process	3893	321	ZNF730,ZNF737,MED16,CDKN1B,FSTL3,HMG20B,CITED2,ZBTB18,CARM1,HTATIP2,TRIM16,ZNF234,ZNF266,PNRC1,RBPMS,CHD3,FOXN3,GLMP,KLF12,ZNF257,ZNF554,OSR2,JDP2,ZNF441,KLF6,ZNF358,ZNF417,ZNF548,ZNF563,ZNF558,ZNF555,ZNF362,CTH,SIK1,DTX3L,CUX1,ZNF827,CYLD,DAB2,DAPK1,ZNF836,ZNF610,ZNF791,ZNF564,ZNF567,DCN,CITED4,ZNF431,ZNF675,DLG1,DLX3,DLX4,DLX5,ARID3A,TSC22D3,DVL2,EDN1,EDNRB,EFNA1,ZNF778,ZNF627,ZNF585A,ELF2,EMX2…	6.8e-08
GO:30036	actin cytoskeleton organization	574	68	DLC1,BAIAP2,CDC42EP3,CFL2,WASF3,AKAP13,SYNPO,FMNL2,FGD4,CNN3,DBN1,SYNPO2,DLG1,DPYSL3,EDN1,PTK2B,MRAS,DAAM1,PALLD,FLNB,PIP5K1C,GAB1,GSN,TMOD3,TMOD2,INPPL1,ITGB1,LCP1,MIR21,MARCKS,SMAD3,NEDD9,PAM,PAWR,LIMA1,PLS3,BCAS3,ODAM,ASAP3,FGD6,PRKCI,SPIRE1,EPB41L5,KIAA1598,RHOU,MYOZ1,RDX,EPB41L4A,SFRP1,MICAL1,ACTR3C,SPTAN1,SPTBN1,TMSB4X,TNFAIP1,TNXB,TPM1,TPM2,TPM4,WIPF1,ARHGAP28,SYNPO2L,ANTXR1,NCK2,PHLDB2,SE…	7.5e-08
GO:1904683	regulation of metalloendopeptidase activity	9	5	MIR21,STAT3,TIMP3,PICALM,RECK	8.2e-08
GO:31670	cellular response to nutrient	57	14	BAIAP2,POSTN,FOLR1,FYN,KANK2,GAS6,HMOX1,ATP2B1,P2RX4,PDK2,SFRP1,SNAI2,NCOA1,TRIM24	8.2e-08
GO:3007	heart morphogenesis	232	35	CITED2,DLC1,COL5A1,DSP,DVL2,EFNA1,FHL2,FOLR1,FZD2,NIPBL,GATA6,NPHP3,NRG1,ID2,CYR61,JUN,MIR21,SMAD3,SMAD7,MSX2,NOTCH2,NPY1R,PKD2,PKP2,BBS7,TBX20,RTN4,HEG1,OVOL2,SNAI2,SOX4,TGFBR2,TPM1,KDM6A,FAT4	9.4e-08
GO:51017	actin filament bundle assembly	134	24	DLC1,BAIAP2,SYNPO,SYNPO2,DPYSL3,PTK2B,ITGB1,LCP1,MIR21,MARCKS,SMAD3,NEDD9,PAWR,LIMA1,PLS3,ASAP3,SPIRE1,RDX,SFRP1,TNFAIP1,TPM1,ARHGAP28,SYNPO2L,PHLDB2	1.1e-07
GO:48646	anatomical structure formation involved in morphogenesis	1053	108	AKT3,CITED2,DLC1,HTATIP2,CFL2,PLK2,FRS2,AKAP13,COL4A3,COL5A1,COL6A1,COL12A1,ADM,C4ORF26,RDH10,DCN,DLX5,DVL2,EDN1,EFNA1,UNC13D,ENPEP,EPAS1,PTK2B,FHL2,SBNO2,FN1,FOLR1,TMEM2,FZD2,GAB1,EPGN,CLIC4,GATA2,GATA6,CNNM4,MYOF,LATS2,B4GALT1,NPHP3,GLI2,ANGPT1,HIPK2,TMOD3,TMOD2,ANXA3,HMOX1,CYR61,INHBA,ITGA5,ITGB1,ITGB8,JAK1,JUN,JUNB,LAMA3,LAMB1,MIR21,SMAD3,MFGE8,FOXO4,MSX2,NRCAM,PIK3CA,BCAS3,SEMA4C,PRCP,FOXJ2,…	1.4e-07
GO:48598	embryonic morphogenesis	560	66	DLC1,FRS2,OSR2,COL5A1,COL6A1,COL12A1,ADM,ZNF358,RDH10,DLG1,DLX5,DVL2,EDN1,EFNA1,EXT1,FBN1,FN1,FOLR1,FZD2,NIPBL,GATA2,GATA6,LATS2,NPHP3,GLI2,GNAQ,HIPK2,HOXC10,ID2,CYR61,INHBA,ITGA5,ITGB1,LAMA3,LAMB1,SMAD3,MSX2,DACT1,PKD2,CLIC5,SEMA4C,BBS7,TWSG1,TBX20,SHROOM3,EPB41L5,OVOL2,RARG,TGIF2,SFRP1,C5ORF42,SOX4,ZFP36L1,TFAP2A,TGFBR2,TSC2,KDM6A,WNT7B,LUZP1,WLS,FRAS1,RECK,NCOA1,PHLDB2,SOCS3,MAFB	1.5e-07
GO:30198	extracellular matrix organization	326	44	ADAM10,POSTN,COL4A3,COL4A4,COL5A1,COL6A1,COL12A1,CCDC80,DCN,OLFML2A,DPP4,FBN1,FN1,ABI3BP,GAS6,B4GALT1,NPHP3,GSN,CYR61,ITGA5,ITGB1,ITGB6,ITGB8,LAMA3,LAMB1,LAMB2,LAMC1,LCP1,LUM,SMAD3,MYO1E,PDGFB,VIT,ADAMTSL4,HTRA1,ADAMTS9,BMP1,TNXB,TTR,CAPN2,ANTXR1,RECK,PHLDB2,CD47	1.9e-07
GO:904	cell morphogenesis involved in differentiation	653	74	FARP1,ADARB1,BAIAP2,SEMA4F,PDLIM5,POSTN,FRS2,CUX1,DLX5,EFNA1,UNC13D,EPHA4,EXT1,BTBD3,PALLD,FLNB,FN1,SRGAP2,RBFOX2,FYN,GAB1,CLIC4,ARHGEF26,FBXW8,GBP1,LATS2,GLI2,SH3KBP1,NRG1,ID2,ITGB1,ANOS1,L1CAM,LAMB1,LAMB2,LAMC1,LUM,MAP1B,MAP2,MAP6,NRCAM,PIK3CA,CLIC5,TMEM106B,PPP3CA,PLXNA3,DOK4,RTN4,HEG1,KIDINS220,EPB41L5,KIAA1598,PTPRM,PTPRS,NTN4,ROBO1,BDNF,SIAH2,TRAK2,SPTAN1,SPTBN1,STC1,STXBP1,PEAK1,NDEL1,PICA…	1.9e-07
GO:51093	negative regulation of developmental process	878	93	AKT3,CDKN1B,FSTL3,VAT1,CARM1,SEMA4F,POSTN,PLK2,FRS2,DUSP10,VASN,JDP2,COL4A3,COL5A1,CYLD,DCN,ZNF675,DPYSL3,TSC22D3,EDNRB,EFNA1,EPHA4,PTK2B,FBN1,FOXO3,RAP1GAP2,KIAA0922,WWC1,SRGAP2,GPR161,ABCA5,GAS6,GATA2,GBP1,NPHP3,RPS6KA6,GLI2,NRG1,ID2,ID3,ID4,IGF1,IGFBP5,INHBA,ITGB1,LYN,MIR21,SMAD3,SMAD7,FOXO4,MSX2,PLAC8,PDGFB,ENPP1,PKP2,PPP3CA,PLXNA3,FOXJ2,WWC3,ADAMTS9,TWSG1,RTN4,PTPRM,PTPRS,OVOL2,RARG,ROBO1,BD…	2.1e-07
GO:10604	positive regulation of macromolecule metabolic process	2839	243	CD24,MED16,CDKN1B,FSTL3,CITED2,DLC1,ZBTB18,CARM1,TRIM16,PLK2,FRS2,RBPMS,FOXN3,MAP4K5,AKAP13,GLMP,ADCY9,OSR2,JDP2,CNTN1,COL4A3,KLF6,DTX3L,RNF217,DAB2,DAPK1,ZNF564,ZNF567,DCN,CITED4,LONRF2,DFNA5,DLG1,DLX3,DLX5,ARID3A,DVL2,EDN1,EDNRB,EFNA1,ELF2,APLF,EPAS1,EPHA4,EPS15,ACSL1,PTK2B,FHL2,ATG14,ANKRD6,CARD8,SBNO2,MAPRE3,FOXO3,LPIN1,WWC1,FN1,BRD4,SEC14L2,DDX58,SSBP2,NR5A2,FYN,ZBTB38,FZD2,EPGN,RNF144B,DSTY…	2.3e-07
GO:6950	response to stress	3538	293	AKT3,CD24,IL18BP,OPTN,CALCOCO2,CDKN1B,CRISP3,RRAGB,HMG20B,CITED2,MYL9,ADARB1,IFITM3,IFI30,ACAA2,CARM1,IFITM2,POSTN,PLK2,TRAFD1,RBPMS,DNAJB4,FOXN3,MAP4K5,DUSP10,HPS5,AHNAK2,MGLL,C1QTNF3,VASN,TPP1,COL5A1,ADM,CPS1,DOCK11,MUC15,SESN3,CTH,DTX3L,TTC23L,CYLD,C7ORF60,CD55,DAPK1,DCN,ZNF675,DLG1,DPP4,DPYSL3,ARID3A,TSC22D3,DSP,DVL2,EDN1,EDNRB,ANO6,APLF,UNC13D,EPAS1,EPHA4,PTK2B,ATG14,ANKRD6,ZBTB1,SBNO2,KDM2A…	2.3e-07
GO:31326	regulation of cellular biosynthetic process	4037	328	ZNF730,ZNF737,MED16,CDKN1B,FSTL3,HMG20B,CITED2,ZBTB18,CARM1,HTATIP2,TRIM16,ZNF234,ZNF266,PNRC1,RBPMS,CHD3,FOXN3,GLMP,KLF12,ZNF257,C1QTNF3,ZNF554,OSR2,JDP2,ZNF441,KLF6,ZNF358,ZNF417,ZNF548,ZNF563,ZNF558,ZNF555,ZNF362,CTH,SIK1,DTX3L,CUX1,ZNF827,CYLD,DAB2,DAPK1,ZNF836,ZNF610,ZNF791,ZNF564,ZNF567,DCN,CITED4,ZNF431,ZNF675,DLG1,DLX3,DLX4,DLX5,ARID3A,TSC22D3,DVL2,EDN1,EDNRB,EFNA1,ZNF778,ZNF627,ZNF585A,E…	2.4e-07
GO:9893	positive regulation of metabolic process	3023	256	CD24,MED16,OPTN,CALCOCO2,CDKN1B,FSTL3,CITED2,DLC1,ZBTB18,CARM1,TRIM16,PLK2,FRS2,RBPMS,FOXN3,MAP4K5,AKAP13,GLMP,ADCY9,OSR2,JDP2,CNTN1,COL4A3,KLF6,DTX3L,RNF217,DAB2,DAPK1,ZNF564,ZNF567,DCN,CITED4,LONRF2,DFNA5,DLG1,DLX3,DLX5,ARID3A,DVL2,EDN1,EDNRB,EFNA1,ELF2,APLF,EPAS1,EPHA4,EPS15,ACSL1,PTK2B,ADGRF5,FHL2,ATG14,ANKRD6,CARD8,SBNO2,MAPRE3,FOXO3,LPIN1,CLEC16A,WWC1,FN1,BRD4,SEC14L2,DDAH2,DDX58,SSBP2,NR5A…	2.6e-07
GO:1503	ossification	360	47	FSTL3,OSR2,COL6A1,DLX5,ANO6,EXT1,PTK2B,FHL2,RRAS2,SBNO2,NIPBL,GLI2,ID2,ID3,ID4,IGF1,IGFBP3,IGFBP5,CYR61,IL6ST,INPPL1,JUNB,JUND,MIR21,SMAD3,MSX2,SUCO,ENPP1,BMP2K,PRKD1,ANKH,TWSG1,TP53INP2,SFRP1,BMP1,BMP6,SLC8A1,SNAI2,STC1,TFAP2A,TPM4,TUFT1,WNT7B,FAT4,IFITM1,FGF18,EIF2AK3	2.7e-07
GO:31175	neuron projection development	870	92	FARP1,SPRY3,ADARB1,BAIAP2,CARM1,SEMA4F,PDLIM5,POSTN,PLK2,FRS2,CNTN1,ADM,CUX1,DBN1,DLX5,DPYSL3,DVL2,EFNA1,EPHA4,EXT1,PTK2B,BTBD3,RAP1GAP2,FN1,SRGAP2,FOLR1,RBFOX2,FYN,GAB1,FBXW8,GLI2,GNAO1,LRP12,SH3KBP1,NRG1,ITGB1,JUN,ANOS1,L1CAM,LAMB1,LAMB2,LUM,LYN,MAP1B,MAP2,MAP6,NEK3,NRCAM,PIK3CA,CLIC5,C21ORF91,TMEM106B,MAP1S,PPP2R5B,PPP3CA,PLXNA3,TENM3,DOK4,TMEM30A,TBC1D23,PRKCI,PRKD1,RTN4,KIDINS220,KIAA1598,PT…	2.7e-07
GO:120036	plasma membrane bounded cell projection organization	1367	132	FARP1,SPRY3,ADARB1,BAIAP2,CARM1,SEMA4F,CDC42EP3,PDLIM5,POSTN,PLK2,WASF3,FRS2,FGD4,CNTN1,ADM,DOCK11,CUX1,CYLD,DBN1,ADAMTS16,DLX5,DPYSL3,DVL2,EFNA1,ANO6,EPHA4,EXT1,PTK2B,CEP162,BTBD3,KIFAP3,RAP1GAP2,TBC1D1,FN1,SRGAP2,FOLR1,RBFOX2,FYN,GAB1,TTLL1,ARHGEF26,FBXW8,NPHP3,BBS9,GLI2,GNAO1,GSN,LRP12,SH3KBP1,NRG1,IGF1R,INPPL1,ITGB1,JUN,ANOS1,KIF3C,L1CAM,LAMB1,LAMB2,LUM,LYN,MAP1B,MAP2,MAP6,NEK1,NEK3,NRCAM,LIM…	3e-07
GO:42594	response to starvation	165	27	RRAGB,ADM,CPS1,SESN3,C7ORF60,ATG14,CLEC16A,GABARAPL1,GAS6,SESN1,HFE,IFI16,INHBB,JUN,ZFYVE1,BCAS3,PRKD1,RRAGC,SFRP1,FAM65A,MAP1LC3B,ULK1,PPM1D,EIF2AK3,FNIP1,ULK2,TBC1D5	3e-07
GO:7015	actin filament organization	340	45	DLC1,BAIAP2,CDC42EP3,CFL2,WASF3,SYNPO,DBN1,SYNPO2,DLG1,DPYSL3,PTK2B,GSN,TMOD3,TMOD2,INPPL1,ITGB1,LCP1,MIR21,MARCKS,SMAD3,NEDD9,PAWR,LIMA1,PLS3,ASAP3,PRKCI,SPIRE1,KIAA1598,RDX,SFRP1,MICAL1,ACTR3C,SPTAN1,SPTBN1,TMSB4X,TNFAIP1,TPM1,TPM2,TPM4,WIPF1,ARHGAP28,SYNPO2L,NCK2,PHLDB2,SEMA5A	3e-07
GO:45596	negative regulation of cell differentiation	626	71	FSTL3,CARM1,SEMA4F,POSTN,PLK2,FRS2,DUSP10,VASN,JDP2,COL5A1,CYLD,ZNF675,DPYSL3,EDNRB,EFNA1,EPHA4,PTK2B,FBN1,FOXO3,RAP1GAP2,KIAA0922,SRGAP2,ABCA5,GATA2,GBP1,NPHP3,GLI2,NRG1,ID2,ID3,ID4,IGF1,IGFBP5,INHBA,ITGB1,LYN,MIR21,SMAD3,SMAD7,FOXO4,MSX2,PDGFB,ENPP1,PKP2,PPP3CA,PLXNA3,FOXJ2,TWSG1,RTN4,PTPRS,OVOL2,RARG,BDNF,SFRP1,SNAI2,TRAK2,SPOCK1,ZFP36L1,STAT1,STAT3,LBH,HOOK3,CAV1,SEMA5A,TP53INP1,MAP4K4,KDM4A,…	3.3e-07
GO:51241	negative regulation of multicellular organismal process	1070	108	CD24,CDKN1B,FSTL3,BTN2A2,CARM1,SEMA4F,PLK2,FRS2,DUSP10,C1QTNF3,VASN,COL4A3,COL5A1,ADM,CYLD,DCN,ZNF675,DPYSL3,TSC22D3,EDN1,EDNRB,EFNA1,EPHA4,PTK2B,FBN1,CARD8,FOXO3,RAP1GAP2,KIAA0922,WWC1,FN1,SRGAP2,GPR161,DDX58,GAS6,GATA2,GATA6,GBP1,RPS6KA6,GLI2,ANGPT1,CD274,ANXA4,HFE,NRG1,HMOX1,ID2,ID3,ID4,IGF1,IGFBP5,INHBA,INHBB,LYN,MIR21,MIR30E,SMAD3,SMAD7,FOXO4,MSX2,ATP2B4,OXTR,P2RX4,PLAC8,PDGFB,PPP3CA,PLXNA3,…	3.7e-07
GO:7507	heart development	504	60	CITED2,DLC1,PDLIM5,FRS2,AKAP13,COL5A1,ADM,SIK1,DSP,DVL2,EDN1,EFNA1,FBN1,FHL2,FOLR1,FZD2,NIPBL,GATA6,NPHP3,GLI2,GNAQ,NRG1,ID2,ID3,IGF1,CYR61,ITGB1,JUN,MIR21,SMAD3,SMAD7,MSX2,NOTCH2,NPY1R,OXTR,PAM,PDGFB,PKD2,PKP2,BBS7,ADAMTS9,TBX20,RTN4,HEG1,OVOL2,ROBO1,C5ORF42,SLC8A1,SNAI2,SOX4,ZFP36L1,TFDP2,TGFBR2,TPM1,TSC2,KDM6A,LUZP1,FAT4,CASP3,DNAH11	3.9e-07
GO:48699	generation of neurons	1349	130	FARP1,SPRY3,HMG20B,ADARB1,BAIAP2,CARM1,SEMA4F,PDLIM5,POSTN,PLK2,FRS2,DUSP10,CNTN1,ADM,CUX1,DBN1,DCLK2,DFNA5,DLX5,DPYSL3,DVL2,EDNRB,EFNA1,EMX2,EPHA4,EXT1,PTK2B,BEND6,DAGLB,BTBD3,FOXO3,RAP1GAP2,FN1,SRGAP2,FOLR1,RBFOX2,FYN,FZD2,GAB1,NIPBL,GAS6,GATA2,FBXW8,MDGA1,GLI2,GNAO1,GNAQ,HIPK2,LRP12,SH3KBP1,NRG1,HOXC10,ID2,ID3,ID4,IL6ST,INHBA,ITGB1,JUN,ANOS1,L1CAM,LAMB1,LAMB2,LUM,LYN,MAP1B,MAP2,MAP6,ASPA,NEK3,…	4.2e-07
GO:30182	neuron differentiation	1223	120	FARP1,SPRY3,HMG20B,ADARB1,BAIAP2,CARM1,SEMA4F,PDLIM5,POSTN,PLK2,FRS2,CNTN1,ADM,CUX1,DBN1,DCLK2,DFNA5,DLX5,DPYSL3,DVL2,EDNRB,EFNA1,EMX2,EPHA4,EXT1,PTK2B,BEND6,BTBD3,FOXO3,RAP1GAP2,FN1,SRGAP2,FOLR1,RBFOX2,FYN,FZD2,GAB1,GATA2,FBXW8,MDGA1,GLI2,GNAO1,GNAQ,HIPK2,LRP12,SH3KBP1,NRG1,HOXC10,ID2,ID3,ID4,INHBA,ITGB1,JUN,ANOS1,L1CAM,LAMB1,LAMB2,LUM,LYN,MAP1B,MAP2,MAP6,NEK3,NRCAM,PIK3CA,CLIC5,C21ORF91,TMEM106…	4.4e-07
GO:7264	small GTPase mediated signal transduction	461	56	FARP1,DLC1,CDC42EP3,PLK2,AKAP13,ARHGEF25,FGD4,DOCK11,PLEKHG4B,DOCK3,RRAS2,MRAS,RAP1GAP2,ARHGEF12,SRGAP2,ARHGEF26,FBXO8,NRG1,HMOX1,IGF1,ITGB1,JUN,MYO9B,NOTCH2,FAM13B,ARHGAP17,FGD6,PRKD1,ARHGAP31,HACE1,ARHGAP21,KIAA1598,RHOU,RAP2B,RASGRF1,RDX,ROBO1,RRAS,RTKN,RRAGC,SIAH2,SOS2,TNFAIP1,TSC2,FAM65A,ARHGAP10,ARHGAP28,SHOC2,KSR1,STARD13,CYTH3,TRIP10,ARHGAP29,RASAL2,RAPGEF2,ARHGEF17	4.4e-07
GO:30030	cell projection organization	1394	133	FARP1,SPRY3,ADARB1,BAIAP2,CARM1,SEMA4F,CDC42EP3,PDLIM5,POSTN,PLK2,WASF3,FRS2,FGD4,CNTN1,ADM,DOCK11,CUX1,CYLD,DBN1,ADAMTS16,DLX5,DPYSL3,DVL2,EFNA1,ANO6,EPHA4,EXT1,PTK2B,CEP162,BTBD3,KIFAP3,RAP1GAP2,TBC1D1,FN1,SRGAP2,FOLR1,RBFOX2,FYN,GAB1,TTLL1,ARHGEF26,FBXW8,NPHP3,BBS9,GLI2,GNAO1,GSN,LRP12,SH3KBP1,NRG1,IGF1R,INPPL1,ITGB1,JUN,ANOS1,KIF3C,L1CAM,LAMB1,LAMB2,LUM,LYN,MIR21,MAP1B,MAP2,MAP6,NEK1,NEK3,NRC…	5.8e-07
GO:48514	blood vessel morphogenesis	590	67	AKT3,HTATIP2,PLK2,COL4A3,ADM,DCN,EDN1,EFNA1,ENPEP,EPAS1,PTK2B,FN1,FOLR1,TMEM2,GAB1,EPGN,CLIC4,GATA2,GATA6,B4GALT1,ANGPT1,HIPK2,ANXA3,HMOX1,CYR61,ITGA5,ITGB1,ITGB8,JAK1,JUN,JUNB,MIR21,SMAD7,MFGE8,FOXO4,MYO1E,NRCAM,PIK3CA,PKD2,BCAS3,PRCP,FOXJ2,PRKD1,ADAMTS9,TBX20,HEG1,RNF213,PTPRM,OVOL2,ROBO1,RRAS,SFRP1,SOX4,SP100,ZFP36L1,STAT1,STAT3,BTG1,TGFBR2,WNT7B,CAV1,FGF18,SEMA5A,STARD13,EIF2AK3,RAPGEF2,CUL7	7e-07
GO:90092	regulation of transmembrane receptor protein serine/threonine kinase signaling pathway	217	32	FSTL3,CITED2,RBPMS,VASN,DAB2,FBN1,FOLR1,FKBP8,BAMBI,GATA6,DKK3,BCL9L,HIPK2,HFE,CYR61,INHBA,INHBB,SMAD3,SMAD7,MSX2,NUMA1,DACT1,HTRA1,TWSG1,TBX20,SFRP1,SMURF2,BMP6,TGFBR2,SNX25,CAV1,CAV2	7.6e-07
GO:1902533	positive regulation of intracellular signal transduction	924	95	AKT3,CD24,RRAGB,PLK2,FRS2,MAP4K5,AKAP13,CTH,SLC38A9,DCN,DFNA5,DVL2,EDN1,EFNA1,EPHA4,PTK2B,ANKRD6,CLEC16A,WWC1,ZDHHC17,BRD4,IFIT5,FYN,GAB1,EPGN,DSTYK,GAS6,ANGPT1,GPR37,HIPK2,NRG1,HMOX1,BIRC2,IGF1,IGFBP3,IGFBP5,IL6ST,ITGB1,JUN,LYN,MIR181B2,MIR21,MAP3K1,MYD88,GADD45B,NOTCH2,P2RX4,CXXC5,PDGFB,PIAS4,PIK3CA,PKD2,NDFIP2,SEMA4C,TNFRSF19,DDX60,PRKD1,PDGFC,PSAP,C8ORF4,RTN4,SLC44A2,KIDINS220,PTPRJ,RASGRF1,R…	8e-07
GO:30278	regulation of ossification	180	28	OSR2,ANO6,PTK2B,NIPBL,ID2,ID3,ID4,IGF1,IGFBP5,CYR61,IL6ST,JUND,MIR21,SMAD3,MSX2,SUCO,ENPP1,BMP2K,PRKD1,ANKH,TWSG1,SFRP1,BMP6,SLC8A1,SNAI2,TFAP2A,WNT7B,IFITM1	8.6e-07
GO:9889	regulation of biosynthetic process	4104	329	ZNF730,ZNF737,MED16,CDKN1B,FSTL3,HMG20B,CITED2,ZBTB18,CARM1,HTATIP2,TRIM16,ZNF234,ZNF266,PNRC1,RBPMS,CHD3,FOXN3,GLMP,KLF12,ZNF257,C1QTNF3,ZNF554,OSR2,JDP2,ZNF441,KLF6,ZNF358,ZNF417,ZNF548,ZNF563,ZNF558,ZNF555,ZNF362,CTH,SIK1,DTX3L,CUX1,ZNF827,CYLD,DAB2,DAPK1,ZNF836,ZNF610,ZNF791,ZNF564,ZNF567,DCN,CITED4,ZNF431,ZNF675,DLG1,DLX3,DLX4,DLX5,ARID3A,TSC22D3,DVL2,EDN1,EDNRB,EFNA1,ZNF778,ZNF627,ZNF585A,E…	9.6e-07
GO:7156	homophilic cell adhesion via plasma membrane adhesion molecules	127	22	CDH10,FAT3,CADM1,PCDHB5,ITGB1,PCDHB18P,TENM3,PCDHGB2,PCDHB14,PCDHB13,PCDHB12,PCDHB11,PCDHB9,PCDHB8,PCDHB7,PCDHB6,PCDHB4,PCDHB2,PCDHB16,PTPRM,ROBO1,FAT4	1e-06
GO:43065	positive regulation of apoptotic process	585	66	DLC1,AKAP13,FGD4,COL4A3,ADM,SIK1,CYLD,DAPK1,DFNA5,ANO6,CARD8,FOXO3,ARHGEF12,ARHGEF26,LATS2,B4GALT1,CD274,GSN,HMOX1,ID3,IFIT2,IGFBP3,CYR61,INHBA,INHBB,ITGB1,JUN,LYN,MIR21,SMAD3,MSX2,GADD45B,PAWR,RPS27L,PIAS4,ADAMTSL4,PRKCI,RARG,ROBO1,RPS6KA2,SFRP1,ZMAT3,PINK1,SMPD1,BNIP3,SOS2,SOX4,BTG1,TFAP2A,TFDP2,TIA1,TIMP3,TP53BP2,CAMK2D,CASP3,NCK2,CAV1,NCOA1,BMF,ZNF622,TP53INP1,EIF2AK3,MAGED1,FNIP1,RAPGEF2,ARH…	1.2e-06
GO:60548	negative regulation of cell death	906	93	CDKN1B,CITED2,ACAA2,HTATIP2,PLK2,CTH,DAB2,DAPK1,TSC22D3,EDN1,EDNRB,EFNA1,PTK2B,FHL2,KIFAP3,ERC1,SRGAP2,DDAH2,FKBP8,FYN,IFI6,RNF144B,DSTYK,KANK2,GAS6,GATA2,GATA6,FOXP1,KLHL20,GLI2,ANGPT1,GPR37,GPX4,AAMDC,HIPK2,SLC25A4,ANXA4,HMOX1,BIRC2,IFIT3,IGF1,IGF1R,CYR61,IL6ST,ITGA5,ITGB1,JUN,MIR21,MIR30E,SMAD3,MSX2,MUC1,MYD88,NOTCH2,PLAC8,UFM1,PIK3CA,FAM134B,PRKCI,PRKD1,PSAP,C8ORF4,SLC39A10,SH3RF1,RARG,BDNF,S…	1.2e-06
GO:7417	central nervous system development	882	91	AKT3,DLC1,ADARB1,BAIAP2,WASF3,FRS2,DUSP10,TPP1,CNTN1,DCLK2,DLX5,EMX2,EPHA4,EXT1,BTBD3,FOXO3,SRGAP2,RBFOX2,FYN,NIPBL,GATA2,MDGA1,RPS6KA6,GLI2,GNAO1,GNAQ,GSN,ANXA3,NRG1,HOXC10,ID2,ID3,ID4,IL6ST,INHBA,ITGB1,SLC6A17,LAMB1,LAMB2,LYN,MAP2,ASPA,NRCAM,ATP2B1,ATP2B4,OXTR,PAM,PKD2,C21ORF91,SEMA4C,MAP1S,BBS7,PLXNA3,TBC1D23,ZC4H2,PDGFC,XAB2,TWSG1,TBX20,RTN4,METTL14,PTPRS,RHEB,ROBO1,ATXN1,SEPP1,SFRP1,SH3GL1,C…	1.2e-06
GO:23056	positive regulation of signaling	1606	148	AKT3,CD24,RRAGB,CITED2,BAIAP2,TRIM16,PLK2,FRS2,RBPMS,MAP4K5,AKAP13,C1QTNF3,CTH,SLC38A9,CYLD,DAB2,DCN,DFNA5,DLX5,DVL2,EDN1,EFNA1,EPHA4,EPS15,PTK2B,AAK1,ANKRD6,CLEC16A,WWC1,ZDHHC17,BRD4,FKBP8,IFIT5,FYN,GAB1,EPGN,DSTYK,BAMBI,LSM14A,GAS6,GATA6,ANGPT1,GPR37,HIPK2,GSN,BLNK,TMOD2,HFE,NRG1,HMOX1,BIRC2,IGF1,IGFBP3,IGFBP5,CYR61,IL1R1,IL6ST,INHBA,INHBB,ITGA5,ITGB1,JUN,LYN,MIR181B2,MIR21,SMAD3,MAP3K1,MSX2,MY…	1.3e-06
GO:1905048	regulation of metallopeptidase activity	15	6	MIR21,STAT3,TIMP3,PICALM,ANTXR1,RECK	1.5e-06
GO:2009	morphogenesis of an epithelium	521	60	DLC1,FRS2,COL5A1,ADM,RDH10,DAB2,ADAMTS16,DLG1,DVL2,EDN1,EPHA4,GPC4,ANKRD6,DAAM1,ASTN2,FOLR1,FZD2,CLIC4,B4GALT1,NPHP3,FOXP1,GLI2,ID4,IGFBP5,CYR61,ITGA5,LCP1,MIR21,SMAD3,MSX2,DACT1,PKD2,SEMA4C,BBS7,BTBD7,TBX20,SHROOM3,EPB41L5,OVOL2,RARG,NTN4,SFRP1,SMURF2,C5ORF42,SNAI2,SOX4,STAT1,TFAP2A,TGFBR2,TSC2,KDM6A,WNT7B,LUZP1,FAT4,FRAS1,AJUBA,PHLDB2,SOCS3,STARD13,MAGED1	1.6e-06
GO:44093	positive regulation of molecular function	1586	146	CD24,CDKN1B,DLC1,CARM1,CDC42EP3,PLK2,FRS2,DNAJB4,MAP4K5,AKAP13,ADCY9,COL4A3,STXBP5,DOCK11,CTH,DTX3L,DAPK1,TOR1AIP2,DLG1,DVL2,EDN1,EFNA1,EPHA4,ACSL1,PTK2B,ATG14,CARD8,MAPRE3,ERC1,RAP1GAP2,TBC1D9,TBC1D1,FN1,ARHGEF12,SRGAP2,MAU2,DDX58,FYN,FZD2,EPGN,ELMOD2,DSTYK,BAMBI,NIPBL,TOR1AIP1,GAS6,AMFR,GLRX,GNAO1,GNAQ,ANGPT1,HIPK2,GSN,ANXA3,HFE,NRG1,DNAJB2,IFI16,IGF1,CYR61,ITGB1,JUN,LYN,MIR21,SMAD3,MAP3K1,MYD8…	1.6e-06
GO:48584	positive regulation of response to stimulus	2051	181	AKT3,CD24,OPTN,ADAM10,RRAGB,CITED2,BAIAP2,TRIM16,PLK2,FRS2,RBPMS,MAP4K5,AKAP13,MUC15,CTH,DTX3L,SLC38A9,CYLD,DAB2,CD55,DCN,DFNA5,DLX5,DVL2,EDN1,EFNA1,ANO6,ELF2,EPHA4,PTK2B,AAK1,ANKRD6,ZBTB1,FOXO3,CLEC16A,WWC1,ZDHHC17,BRD4,DDX58,FPR3,CADM1,FKBP8,IFIT5,FYN,GAB1,EPGN,DSTYK,BAMBI,LSM14A,GAS6,GATA2,GATA6,GBP1,ANGPT1,GPR37,HIPK2,BABAM1,GSN,BLNK,TMOD2,HFE,NRG1,HMOX1,BIRC2,IFI16,IGF1,IGFBP3,IGFBP5,CYR61,I…	1.6e-06
GO:10647	positive regulation of cell communication	1601	147	AKT3,CD24,RRAGB,CITED2,BAIAP2,TRIM16,PLK2,FRS2,RBPMS,MAP4K5,AKAP13,C1QTNF3,CTH,SLC38A9,CYLD,DAB2,DCN,DFNA5,DLX5,DVL2,EDN1,EFNA1,EPHA4,PTK2B,AAK1,ANKRD6,CLEC16A,WWC1,ZDHHC17,BRD4,FKBP8,IFIT5,FYN,GAB1,EPGN,DSTYK,BAMBI,LSM14A,GAS6,GATA6,ANGPT1,GPR37,HIPK2,GSN,BLNK,TMOD2,HFE,NRG1,HMOX1,BIRC2,IGF1,IGFBP3,IGFBP5,CYR61,IL1R1,IL6ST,INHBA,INHBB,ITGA5,ITGB1,JUN,LYN,MIR181B2,MIR21,SMAD3,MAP3K1,MSX2,MYD88,GA…	1.7e-06
GO:22008	neurogenesis	1444	135	FARP1,SPRY3,HMG20B,ADARB1,BAIAP2,CARM1,SEMA4F,PDLIM5,POSTN,PLK2,WASF3,FRS2,DUSP10,CNTN1,ADM,CUX1,DBN1,DCLK2,DFNA5,DLX5,DPYSL3,DVL2,EDNRB,EFNA1,EMX2,EPHA4,EXT1,PTK2B,BEND6,DAGLB,BTBD3,FOXO3,RAP1GAP2,FN1,SRGAP2,FOLR1,RBFOX2,FYN,FZD2,GAB1,NIPBL,GAS6,GATA2,FBXW8,MDGA1,GLI2,GNAO1,GNAQ,HIPK2,GSN,LRP12,SH3KBP1,NRG1,HOXC10,ID2,ID3,ID4,IL6ST,INHBA,ITGB1,JUN,ANOS1,L1CAM,LAMB1,LAMB2,LUM,LYN,MAP1B,MAP2,MAP6,…	1.7e-06
GO:35455	response to interferon-alpha	20	7	IFITM3,IFITM2,GAS6,KLHL20,IFIT2,IFIT3,IFITM1	1.7e-06
GO:43068	positive regulation of programmed cell death	591	66	DLC1,AKAP13,FGD4,COL4A3,ADM,SIK1,CYLD,DAPK1,DFNA5,ANO6,CARD8,FOXO3,ARHGEF12,ARHGEF26,LATS2,B4GALT1,CD274,GSN,HMOX1,ID3,IFIT2,IGFBP3,CYR61,INHBA,INHBB,ITGB1,JUN,LYN,MIR21,SMAD3,MSX2,GADD45B,PAWR,RPS27L,PIAS4,ADAMTSL4,PRKCI,RARG,ROBO1,RPS6KA2,SFRP1,ZMAT3,PINK1,SMPD1,BNIP3,SOS2,SOX4,BTG1,TFAP2A,TFDP2,TIA1,TIMP3,TP53BP2,CAMK2D,CASP3,NCK2,CAV1,NCOA1,BMF,ZNF622,TP53INP1,EIF2AK3,MAGED1,FNIP1,RAPGEF2,ARH…	1.8e-06
GO:43412	macromolecule modification	4171	332	AKT3,CD24,ADAM10,CDKN1B,FSTL3,HMG20B,DLC1,ADARB1,ZER1,CARM1,FBXW10,TRIM16,PLK2,FRS2,RAB40B,RBPMS,CHD3,PTPN21,MAP4K5,AKAP13,DUSP10,RNF24,FKBP9,STK38,ADCY9,JDP2,CNTN1,PQLC3,CPM,MUC15,CTH,SIK1,DTX3L,CUX1,SH3RF2,CYLD,RNF217,C7ORF60,SGK223,DAB2,DAPK1,DCN,LONRF2,DCLK2,DFNA5,ZNF675,DLG1,DSP,DVL2,EDN1,EDNRB,EFNA1,EPAS1,EPHA4,EXT1,ACSL1,PTK2B,FBN1,OTUD1,MARCH8,AAK1,ATG14,ANKRD6,MAPRE3,KDM2A,WDTC1,ERC1,WWC…	1.8e-06
GO:16192	vesicle-mediated transport	1778	160	TOM1,OPTN,ADAM10,PLIN3,CRISP3,BAIAP2,VAT1,MAGED2,RAB40B,OSBPL1A,ADM,SLC9B2,STXBP5,HGSNAT,DTX3L,CUX1,DAB2,CD55,DSP,ANO6,UNC13D,EPS15,SAMD9L,RHOBTB3,AAK1,ATG14,DENND3,KIFAP3,MON2,FNBP1,ERC1,TBC1D9,TBC1D1,ATP11A,MGRN1,VPS39,FN1,PIP5K1C,FOLR1,FYN,QPCT,GCA,GAS6,GATA2,B4GALT1,VPS41,KLHL20,ANGPT1,STXBP6,GSN,LRP12,SH3KBP1,ANXA3,HFE,HMOX1,IRF8,IGF1,INPPL1,ITGB1,KIF3C,FAM21A,LYN,MAN2B1,MANBA,MFGE8,MYO1E,MY…	2.1e-06
GO:19438	aromatic compound biosynthetic process	4179	332	ZNF730,ZNF737,MED16,CDKN1B,FSTL3,HMG20B,CITED2,ZBTB18,CARM1,HTATIP2,TRIM16,ZNF234,ZNF266,SMPDL3A,PNRC1,RBPMS,CHD3,FOXN3,GLMP,KLF12,ZNF257,ADCY9,ZNF554,OSR2,JDP2,ZNF441,KLF6,ADM,AGPAT6,ZNF358,ZNF417,ZNF548,ZNF563,ZNF558,ZNF555,ZNF362,CTH,SIK1,DTX3L,CUX1,ZNF827,CYLD,DAB2,ZNF836,ZNF610,ZNF791,ZNF564,ZNF567,DCN,CITED4,MMAA,ZNF431,ZNF675,DLG1,DLX3,DLX4,DLX5,ARID3A,TSC22D3,DVL2,EDN1,EDNRB,EFNA1,ZNF778,…	2.1e-06
GO:43170	macromolecule metabolic process	8707	632	AKT3,ZNF730,ZNF737,CD24,MED16,ABCC5,OPTN,MBNL2,ADAM10,CDKN1B,FSTL3,HMG20B,CITED2,DLC1,ADARB1,ZER1,ZBTB18,CARM1,FBXW10,HTATIP2,TRIM16,PLK2,ZNF234,ZNF266,FRS2,PNRC1,RAB40B,RBPMS,CHD3,PTPN21,FOXN3,ADAMTS6,MAP4K5,AKAP13,DUSP10,RNF24,GLMP,KLF12,FKBP9,STK38,ZNF257,ADCY9,ZNF554,OSR2,TPP1,JDP2,ZNF441,CNTN1,COL4A3,COL5A1,PQLC3,KLF6,ADM,CPM,CPS1,HGSNAT,ZNF358,MUC15,CST5,ZNF417,ZNF548,ZNF563,ZNF558,ZNF555,Z…	2.1e-06
GO:32270	positive regulation of cellular protein metabolic process	1400	131	CD24,CDKN1B,DLC1,PLK2,FRS2,RBPMS,MAP4K5,AKAP13,ADCY9,JDP2,CNTN1,COL4A3,RNF217,DAB2,DAPK1,LONRF2,DFNA5,DLG1,DVL2,EDN1,EDNRB,EFNA1,EPHA4,ACSL1,PTK2B,ATG14,ANKRD6,CARD8,MAPRE3,WWC1,FN1,FYN,EPGN,RNF144B,DSTYK,NIPBL,GAS6,AKAP8L,RBMS3,ANGPT1,RNF180,GPR37,HIPK2,GSN,HFE,NRG1,BIRC2,IFI16,IGF1,IGFBP3,CYR61,IL6ST,INHBA,INHBB,ITGA5,JUN,LYN,MIR181B2,MIR21,SMAD3,SMAD7,MAP3K1,MUC1,GADD45B,NEK1,NOTCH2,ATP2B4,RPS…	2.4e-06
GO:10033	response to organic substance	2989	248	CD24,MED16,IL18BP,OPTN,ADAM10,CALCOCO2,CDKN1B,FSTL3,RRAGB,CITED2,IFITM3,PGRMC2,IFI30,BAIAP2,CARM1,IFITM2,TRIM16,POSTN,FRS2,TRAFD1,DNAJB4,AKAP13,DUSP10,VASN,ADCY9,TPP1,COL6A1,ADM,SLC9B2,CPS1,SESN3,CTH,SIK1,SLC38A9,CYLD,DAB2,CD55,DAPK1,DCN,PAQR7,DFNA5,ZNF675,DLX5,DPYSL3,EDN1,EDNRB,EPHA4,ACSL1,PTK2B,FBN1,FHL2,MRAS,CARD8,SBNO2,WDTC1,FOXO3,FLNB,LPIN1,FN1,FOLR1,RBFOX2,DDX58,FKBP8,NR5A2,FYN,IFI6,GAB1,DS…	2.6e-06
GO:70106	interleukin-27-mediated signaling pathway	11	5	IL6ST,JAK1,STAT1,STAT3,TYK2	2.7e-06
GO:16358	dendrite development	197	29	FARP1,BAIAP2,CARM1,PDLIM5,PLK2,CUX1,DBN1,EFNA1,EPHA4,BTBD3,SRGAP2,RBFOX2,FYN,FBXW8,NRG1,ITGB1,MAP1B,MAP2,MAP6,C21ORF91,TMEM106B,PPP3CA,KIDINS220,PTPRS,TRAK2,PICALM,NCK2,RAPGEF2,CUL7	2.8e-06
GO:122	negative regulation of transcription by RNA polymerase II	752	79	CITED2,ZBTB18,KLF12,OSR2,JDP2,CUX1,ZNF564,ZNF567,ZNF431,ZNF675,DLG1,DLX4,TSC22D3,EDN1,EDNRB,EFNA1,BEND6,FHL2,ZBTB1,WDTC1,FOXO3,WWC1,SIN3B,NIPBL,KANK2,ZBTB20,GATA2,GATA6,GLI2,HIPK2,NR3C1,HCFC2,IRF8,ID2,ID3,ID4,IFI16,JUN,JUNB,JUND,SMAD3,SMAD7,MSX2,NFIX,PAWR,DACT1,CXXC5,PDGFB,PIAS4,WWC3,MOSPD1,OTUD7B,TBX20,ZBTB4,RARG,ZNF350,TGIF2,SMURF2,BMP6,SNAI2,SP100,STAT1,STAT3,TFAP2A,TFAP2C,WFS1,ZNF136,ZNF175,Z…	3e-06
GO:7492	endoderm development	74	15	COL5A1,COL6A1,COL12A1,EXT1,FN1,GATA6,INHBA,ITGA5,LAMA3,LAMB1,LAMC1,SMAD3,TBX20,EPB41L5,ZFP36L1	3e-06
GO:9605	response to external stimulus	2042	179	CD24,IL18BP,OPTN,ADAM10,CALCOCO2,RRAGB,ADARB1,IFITM3,BAIAP2,SEMA4F,IFITM2,POSTN,FRS2,DUSP10,MGLL,C1QTNF3,ADM,CPS1,SESN3,SIK1,DTX3L,C7ORF60,CD55,DCN,DFNA5,DLX5,EDN1,EDNRB,EFNA1,ANO6,UNC13D,EPHA4,EXT1,ACSL1,PTK2B,ATG14,CARD8,SBNO2,FOXO3,CLEC16A,PIP5K1C,BRD4,FOLR1,DDX58,FPR3,GABARAPL1,IFIT5,FYN,GAB1,ELMOD2,KANK2,LSM14A,GAS6,FBXL3,GBP1,FOXP1,SESN1,GLI2,GNAQ,ANGPT1,METRNL,GSN,SH3KBP1,ANXA3,HFE,NRG1,HM…	3e-06
GO:1901362	organic cyclic compound biosynthetic process	4310	340	ZNF730,ZNF737,MED16,CDKN1B,FSTL3,HMG20B,CITED2,ACAA2,ZBTB18,CARM1,HTATIP2,TRIM16,ZNF234,ZNF266,SMPDL3A,PNRC1,RBPMS,CHD3,FOXN3,GLMP,KLF12,ZNF257,OSBPL1A,OSBPL9,ADCY9,ZNF554,OSR2,JDP2,ZNF441,KLF6,ADM,CPS1,AGPAT6,ZNF358,ZNF417,ZNF548,ZNF563,ZNF558,ZNF555,ZNF362,CTH,SIK1,DTX3L,CUX1,ZNF827,CYLD,DAB2,ZNF836,ZNF610,ZNF791,ZNF564,ZNF567,DCN,CITED4,MMAA,ZNF431,ZNF675,DLG1,DLX3,DLX4,DLX5,ARID3A,TSC22D3,DVL…	3.1e-06
GO:45785	positive regulation of cell adhesion	373	46	CD24,EDIL3,FSTL3,CITED2,DUSP10,CCDC80,CYLD,CD55,DPP4,UNC13D,PTK2B,ZBTB1,KIFAP3,FN1,FYN,ABI3BP,GLI2,ANGPT1,CD274,IGF1,CYR61,IL6ST,ITGA5,LYN,MIR21,SMAD3,SMAD7,VIT,PIK3CA,EPB41L5,PTPRJ,PLEKHA2,SFRP1,TGFBR2,TPM1,UTRN,VTCN1,NCK2,CAV1,PPAP2B,TNFSF9,ADAM9,AP3D1,MAP3K14,CYTH3,CD47	3.1e-06
GO:14743	regulation of muscle hypertrophy	52	12	AKAP13,EDN1,IGF1,IGFBP5,IL6ST,MIR21,SMAD3,ATP2B4,P2RX4,PPP3CA,CAMK2D,PDE5A	3.2e-06
GO:10468	regulation of gene expression	4327	341	ZNF730,ZNF737,MED16,MBNL2,CDKN1B,FSTL3,HMG20B,CITED2,ZBTB18,CARM1,HTATIP2,TRIM16,ZNF234,ZNF266,PNRC1,RBPMS,CHD3,FOXN3,GLMP,KLF12,ZNF257,ZNF554,OSR2,JDP2,ZNF441,CNTN1,KLF6,ZNF358,ZNF417,ZNF548,ZNF563,ZNF558,ZNF555,ZNF362,CTH,SIK1,DTX3L,CUX1,ZNF827,CYLD,DAB2,CD55,DAPK1,ZNF836,ZNF610,ZNF791,ZNF564,ZNF567,DCN,CITED4,ZNF431,ZNF675,DLG1,DLX3,DLX4,DLX5,ARID3A,TSC22D3,DVL2,EDN1,EDNRB,EFNA1,ZNF778,ZNF627,…	3.3e-06
GO:10942	positive regulation of cell death	635	69	CDKN1B,DLC1,AKAP13,FGD4,COL4A3,ADM,SIK1,CYLD,DAPK1,DFNA5,ANO6,CARD8,FOXO3,ARHGEF12,FYN,ARHGEF26,LATS2,B4GALT1,CD274,GSN,HMOX1,ID3,IFIT2,IGFBP3,CYR61,INHBA,INHBB,ITGB1,JUN,LYN,MIR21,SMAD3,MSX2,GADD45B,PAWR,RPS27L,PIAS4,ADAMTSL4,PRKCI,RARG,ROBO1,RPS6KA2,SFRP1,ZMAT3,PINK1,SMPD1,BNIP3,SOS2,SOX4,BTG1,TFAP2A,TFDP2,TIA1,TIMP3,TP53BP2,CAMK2D,PICALM,CASP3,NCK2,CAV1,NCOA1,BMF,ZNF622,TP53INP1,EIF2AK3,MAGED1…	3.4e-06
GO:43069	negative regulation of programmed cell death	828	85	CDKN1B,CITED2,ACAA2,HTATIP2,PLK2,CTH,DAB2,DAPK1,TSC22D3,EDN1,EDNRB,EFNA1,PTK2B,FHL2,KIFAP3,ERC1,DDAH2,FKBP8,FYN,IFI6,RNF144B,DSTYK,KANK2,GAS6,GATA2,GATA6,FOXP1,KLHL20,GLI2,ANGPT1,GPX4,AAMDC,HIPK2,SLC25A4,ANXA4,HMOX1,BIRC2,IFIT3,IGF1,IGF1R,CYR61,IL6ST,ITGA5,ITGB1,JUN,MIR21,MIR30E,SMAD3,MSX2,MUC1,MYD88,NOTCH2,PLAC8,UFM1,PIK3CA,FAM134B,PRKCI,C8ORF4,SLC39A10,SH3RF1,RARG,BDNF,SFRP1,SIAH2,MICAL1,PINK1,…	3.6e-06
GO:6357	regulation of transcription by RNA polymerase II	1872	166	MED16,FSTL3,CITED2,ZBTB18,CARM1,HTATIP2,CHD3,GLMP,KLF12,OSR2,JDP2,KLF6,CUX1,ZNF564,ZNF567,DCN,CITED4,ZNF431,ZNF675,DLG1,DLX3,DLX4,DLX5,ARID3A,TSC22D3,EDN1,EDNRB,EFNA1,ELF2,EPAS1,FBN1,BEND6,FHL2,ZBTB1,SBNO2,WDTC1,FOXO3,LPIN1,WWC1,SIN3B,MED13L,BRD4,DDX58,SSBP2,FKBP8,NR5A2,ZBTB38,NIPBL,KANK2,PYGO1,ZBTB20,GATA2,GATA6,AKAP8L,FOXP1,GLI2,BCL9L,AAMDC,HIPK2,NR3C1,GTF2F2,HCFC2,ANXA4,HFE,NRG1,HMOX1,HOXC6,HO…	3.6e-06
GO:9792	embryo development ending in birth or egg hatching	555	62	ADAM10,DLC1,RAI2,OSR2,ADM,ZNF358,RDH10,DLG1,DVL2,EDN1,EPAS1,EXT1,WDTC1,GPR161,FOLR1,FKBP8,NR5A2,FZD2,NIPBL,GATA2,FBXW8,GATA6,LATS2,NPHP3,GLI2,ANGPT1,HOXC6,IGF1,CYR61,ITGB1,JUNB,SMAD3,MYO1E,DACT1,PDGFB,PKD2,SEMA4C,XAB2,HEG1,KIDINS220,SHROOM3,EPB41L5,OVOL2,RARG,SFRP1,SOX4,ZFP36L1,TFAP2A,TGFBR2,TSC2,UBE2B,KDM6A,WNT7B,ZFAND5,LUZP1,TET1,NDEL1,ELL,CAPN2,NCOA1,SOCS3,SEC24D	3.8e-06
GO:71495	cellular response to endogenous stimulus	1269	120	MED16,FSTL3,RRAGB,CITED2,PGRMC2,BAIAP2,CARM1,POSTN,FRS2,AKAP13,VASN,ADCY9,COL6A1,CPS1,SESN3,SIK1,SLC38A9,DAB2,PAQR7,DLX5,EDN1,EPHA4,ACSL1,FBN1,FHL2,WDTC1,FOXO3,LPIN1,FOLR1,RBFOX2,FKBP8,NR5A2,FYN,GAB1,DSTYK,BAMBI,KANK2,GATA6,LATS2,FOXP1,DKK3,GNAQ,BCL9L,HIPK2,NR3C1,GTF2F2,HFE,IGF1,IGF1R,IGFBP5,CYR61,INHBA,INHBB,ITGB1,ITPR2,JUN,JUNB,JUND,ANOS1,LYN,MIR21,SMAD3,SMAD7,FOXO4,MSX2,MYO5A,ATP2B1,NUMA1,ATP2…	3.9e-06
GO:48666	neuron development	991	98	FARP1,SPRY3,ADARB1,BAIAP2,CARM1,SEMA4F,PDLIM5,POSTN,PLK2,FRS2,CNTN1,ADM,CUX1,DBN1,DCLK2,DLX5,DPYSL3,DVL2,EDNRB,EFNA1,EPHA4,EXT1,PTK2B,BTBD3,RAP1GAP2,FN1,SRGAP2,FOLR1,RBFOX2,FYN,FZD2,GAB1,GATA2,FBXW8,GLI2,GNAO1,GNAQ,LRP12,SH3KBP1,NRG1,ID2,ITGB1,JUN,ANOS1,L1CAM,LAMB1,LAMB2,LUM,LYN,MAP1B,MAP2,MAP6,NEK3,NRCAM,PIK3CA,CLIC5,C21ORF91,TMEM106B,MAP1S,PPP2R5B,PPP3CA,PLXNA3,TENM3,DOK4,TMEM30A,TBC1D23,PRKCI,…	4.1e-06
GO:51345	positive regulation of hydrolase activity	686	73	DLC1,CDC42EP3,DNAJB4,COL4A3,STXBP5,DOCK11,DAPK1,TOR1AIP2,DVL2,EFNA1,EPHA4,PTK2B,CARD8,RAP1GAP2,TBC1D9,TBC1D1,FN1,ARHGEF12,SRGAP2,FYN,ELMOD2,TOR1AIP1,GNAO1,GNAQ,GSN,DNAJB2,IFI16,CYR61,ITGB1,JUN,LYN,MIR21,SMAD3,MYO9B,RPS27L,FAM13B,TBC1D13,BCAS3,TBC1D8B,ODAM,ARHGAP17,ASAP3,PRKD1,SLC39A10,ARHGAP31,ARHGAP21,RIC1,RASGRF1,ROBO1,SFRP1,TBC1D15,PINK1,STAT3,TMSB4X,TPM1,TSC2,EVI5,ARHGAP10,ARHGAP28,NDEL1,PICA…	4.3e-06
GO:31399	regulation of protein modification process	1664	150	CD24,CDKN1B,HMG20B,DLC1,ADARB1,ZER1,FRS2,RBPMS,MAP4K5,AKAP13,DUSP10,STK38,ADCY9,JDP2,CNTN1,DTX3L,SH3RF2,DAB2,DCN,DFNA5,ZNF675,DLG1,DVL2,EDN1,EDNRB,EFNA1,EPHA4,ACSL1,PTK2B,ATG14,ANKRD6,MAPRE3,WWC1,FN1,BRD4,FKBP8,FYN,EPGN,DSTYK,NIPBL,GAS6,GATA2,GBP1,LATS2,AKAP8L,RPS6KA6,GNAQ,ANGPT1,GPR37,HIPK2,HFE,NRG1,BIRC2,DNAJB2,IGF1,IGF1R,IGFBP3,CYR61,IL6ST,INHBA,INHBB,ITGA5,JUN,LYN,MIR181B2,MIR21,SMAD7,MAP3K1,…	4.4e-06
GO:34654	nucleobase-containing compound biosynthetic process	4110	325	ZNF730,ZNF737,MED16,CDKN1B,FSTL3,HMG20B,CITED2,ZBTB18,CARM1,HTATIP2,TRIM16,ZNF234,ZNF266,SMPDL3A,PNRC1,RBPMS,CHD3,FOXN3,GLMP,KLF12,ZNF257,ADCY9,ZNF554,OSR2,JDP2,ZNF441,KLF6,ADM,AGPAT6,ZNF358,ZNF417,ZNF548,ZNF563,ZNF558,ZNF555,ZNF362,CTH,SIK1,DTX3L,CUX1,ZNF827,CYLD,DAB2,ZNF836,ZNF610,ZNF791,ZNF564,ZNF567,DCN,CITED4,ZNF431,ZNF675,DLG1,DLX3,DLX4,DLX5,ARID3A,TSC22D3,DVL2,EDN1,EDNRB,EFNA1,ZNF778,ZNF62…	4.7e-06
GO:43500	muscle adaptation	100	18	AKAP13,EDN1,GATA6,GSN,HMOX1,IGF1,IGFBP5,IL6ST,MIR21,SMAD3,ATP2B4,P2RX4,PPP3CA,TNNT1,UTRN,CAMK2D,PDE5A,KDM4A	4.8e-06
GO:2064	epithelial cell development	201	29	FRS2,AGPAT6,PALLD,FLNB,CLIC4,ARHGEF26,B4GALT1,GSTM3,SLC9A4,LAMB2,MYO1E,SIDT2,PDGFB,CLIC5,ADAMTSL4,HEG1,SHROOM3,EPB41L5,PTPRS,ACTA2,RAP2B,RARG,RDX,RHEB,BMP6,STC1,TJP1,WNT7B,RAPGEF2	5.1e-06
GO:31324	negative regulation of cellular metabolic process	2276	195	OPTN,FARP1,CDKN1B,HMG20B,CITED2,BTN2A2,ADARB1,ZBTB18,FOXN3,DUSP10,KLF12,STK38,C1QTNF3,OSR2,JDP2,COL4A3,CST5,SIK1,DTX3L,CUX1,SH3RF2,DAB2,CD55,DAPK1,ZNF564,ZNF567,DCN,ZNF431,ZNF675,DLG1,DLX4,TSC22D3,EDN1,EDNRB,EFNA1,EPHA4,BEND6,FHL2,ATG14,ZBTB1,CARD8,SBNO2,WDTC1,FOXO3,CLEC16A,WWC1,SIN3B,RBFOX2,FKBP8,FYN,ZBTB38,IFI6,RNF169,NIPBL,KANK2,ZBTB20,GAS6,GATA2,GATA6,GBP1,LATS2,FOXP1,DKK3,RPS6KA6,GLI2,GNAQ,A…	5.2e-06
GO:65009	regulation of molecular function	3098	254	CD24,FARP1,CDKN1B,DLC1,ADARB1,ZER1,CARM1,CDC42EP3,PLK2,FRS2,DNAJB4,MAP4K5,AKAP13,DUSP10,STK38,ADCY9,ARHGEF25,FGD4,CNN3,COL4A3,ADM,STXBP5,DOCK11,CST5,CTH,SIK1,DTX3L,PLEKHG4B,SH3RF2,CYLD,DAB2,DAPK1,DENND2C,DCN,TOR1AIP2,ZNF431,ZNF675,DLG1,DOCK3,DVL2,EDN1,EDNRB,EFNA1,EPHA4,ACSL1,PTK2B,FBN1,FHL1,ATG14,DENND3,CARD8,MAPRE3,WDTC1,ERC1,RAP1GAP2,TBC1D9,TBC1D1,FN1,ARHGEF12,SRGAP2,MAU2,DDAH2,DDX58,LDOC1,FYN,…	5.3e-06
GO:45664	regulation of neuron differentiation	560	62	HMG20B,BAIAP2,CARM1,SEMA4F,PDLIM5,PLK2,CNTN1,CUX1,DBN1,DPYSL3,DVL2,EDNRB,EFNA1,EPHA4,PTK2B,BEND6,FOXO3,RAP1GAP2,FN1,FYN,GATA2,FBXW8,GLI2,NRG1,ID2,ID4,L1CAM,LYN,MAP1B,MAP2,NRCAM,C21ORF91,TMEM106B,PPP2R5B,PPP3CA,PLXNA3,TENM3,TMEM30A,PRKCI,PRKD1,ZC4H2,RTN4,KIDINS220,KIAA1598,PTPRS,TGIF2,ROBO1,BDNF,SFRP1,BMP6,TRAK2,SPOCK1,NDEL1,NCOA1,SOCS2,SEMA5A,MAP4K4,KDM4A,RAPGEF2,ULK2,CUL7,LRIG2	5.5e-06
GO:60337	type I interferon signaling pathway	84	16	IFITM3,IFITM2,IFI6,LSM14A,IRF8,IFI35,IFIT2,IFIT1,IFIT3,JAK1,MIR21,MYD88,SP100,STAT1,TYK2,IFITM1	5.5e-06
GO:71357	cellular response to type I interferon	84	16	IFITM3,IFITM2,IFI6,LSM14A,IRF8,IFI35,IFIT2,IFIT1,IFIT3,JAK1,MIR21,MYD88,SP100,STAT1,TYK2,IFITM1	5.5e-06
GO:30155	regulation of cell adhesion	619	67	CD24,EDIL3,ADAM10,FSTL3,CITED2,BTN2A2,DLC1,POSTN,DUSP10,CCDC80,CYLD,CD55,DLG1,DPP4,EFNA1,UNC13D,PTK2B,ZBTB1,KIFAP3,KIAA0922,FN1,FYN,ABI3BP,GBP1,GLI2,ANGPT1,CD274,HFE,IGF1,CYR61,IL6ST,ITGA5,LAMA3,LYN,MIR21,SMAD3,SMAD7,MUC1,PAWR,VIT,PIK3CA,BCAS3,TWSG1,EPB41L5,PTPRJ,PLEKHA2,RDX,SFRP1,SNAI2,SPOCK1,TGFBR2,TPM1,UTRN,VTCN1,CASP3,NCK2,CAV1,PPAP2B,PDE5A,TNFSF9,ADAM9,AP3D1,PHLDB2,MAP3K14,SEMA5A,CYTH3,CD47	5.7e-06
GO:43009	chordate embryonic development	538	60	ADAM10,DLC1,OSR2,ADM,ZNF358,RDH10,DLG1,DVL2,EDN1,EPAS1,EXT1,WDTC1,GPR161,FOLR1,FKBP8,FZD2,NIPBL,GATA2,FBXW8,GATA6,LATS2,NPHP3,GLI2,ANGPT1,HOXC6,IGF1,CYR61,ITGB1,JUNB,SMAD3,MYO1E,DACT1,PDGFB,PKD2,SEMA4C,XAB2,HEG1,KIDINS220,SHROOM3,EPB41L5,OVOL2,RARG,SFRP1,SOX4,ZFP36L1,TFAP2A,TGFBR2,TSC2,UBE2B,KDM6A,WNT7B,ZFAND5,LUZP1,TET1,NDEL1,ELL,CAPN2,NCOA1,SOCS3,SEC24D	6e-06
GO:43542	endothelial cell migration	212	30	AKT3,AMOTL1,DCN,DPP4,EDN1,EFNA1,PTK2B,FOXP1,ANGPT1,ANXA3,HMOX1,ITGB1,MIR21,P2RX4,PDGFB,PIK3CA,BCAS3,PRCP,PRKD1,ADAMTS9,PTPRM,ROBO1,SP100,STAT1,STC1,TMSB4X,PPAP2B,FGF18,SEMA5A,STARD13	6e-06
GO:45892	negative regulation of transcription, DNA-templated	1064	103	CDKN1B,CITED2,ZBTB18,FOXN3,KLF12,OSR2,JDP2,CUX1,DAB2,ZNF564,ZNF567,ZNF431,ZNF675,DLG1,DLX4,TSC22D3,EDN1,EDNRB,EFNA1,BEND6,FHL2,ZBTB1,SBNO2,WDTC1,FOXO3,WWC1,SIN3B,RBFOX2,ZBTB38,NIPBL,KANK2,ZBTB20,GAS6,GATA2,GATA6,FOXP1,DKK3,GLI2,HIPK2,NR3C1,HCFC2,NRG1,IRF8,ID2,ID3,ID4,IFI16,JUN,JUNB,JUND,SMAD3,SMAD7,MSX2,MUC1,NFIX,PAWR,DACT1,CXXC5,PDGFB,PIAS4,WWC3,MOSPD1,ZNF253,OTUD7B,TBX20,ZBTB4,OVOL2,RARG,ZNF350…	6.8e-06
GO:44237	cellular metabolic process	9925	705	AKT3,ZNF730,ZNF737,CD24,MED16,ABCC5,OPTN,MBNL2,AASS,FARP1,ADAM10,CALCOCO2,CDKN1B,FSTL3,RRAGB,HMG20B,CITED2,BTN2A2,DLC1,ADARB1,ZER1,ACAA2,ECI2,ZBTB18,CARM1,FBXW10,HTATIP2,TRIM16,PLK2,ZNF234,ZNF266,FRS2,PNPLA6,SMPDL3A,PNRC1,RAB40B,RBPMS,CHD3,PTPN21,FOXN3,MAP4K5,AKAP13,DUSP10,RNF24,SAT2,GLMP,KLF12,FKBP9,STK38,MGLL,CYP2U1,ZNF257,OSBPL1A,OSBPL9,C1QTNF3,ADCY9,ZNF554,OSR2,TPP1,JDP2,ZNF441,NDUFA11,CNTN1,…	6.9e-06
GO:18130	heterocycle biosynthetic process	4171	328	ZNF730,ZNF737,MED16,CDKN1B,FSTL3,HMG20B,CITED2,ZBTB18,CARM1,HTATIP2,TRIM16,ZNF234,ZNF266,SMPDL3A,PNRC1,RBPMS,CHD3,FOXN3,GLMP,KLF12,ZNF257,ADCY9,ZNF554,OSR2,JDP2,ZNF441,KLF6,ADM,CPS1,AGPAT6,ZNF358,ZNF417,ZNF548,ZNF563,ZNF558,ZNF555,ZNF362,CTH,SIK1,DTX3L,CUX1,ZNF827,CYLD,DAB2,ZNF836,ZNF610,ZNF791,ZNF564,ZNF567,DCN,CITED4,MMAA,ZNF431,ZNF675,DLG1,DLX3,DLX4,DLX5,ARID3A,TSC22D3,DVL2,EDN1,EDNRB,EFNA1,ZN…	7.1e-06
GO:8333	endosome to lysosome transport	47	11	DTX3L,ATG14,DENND3,MGRN1,VPS39,VPS41,SNX16,TRAK2,UBXN6,HOOK3,AP3D1	7.1e-06
GO:60759	regulation of response to cytokine stimulus	165	25	CD24,CYLD,ZNF675,EDN1,CARD8,DDX58,LSM14A,GAS6,ANGPT1,BIRC2,PALM3,IL1R1,JAK1,LIFR,MIR21,PIAS4,SPPL2B,ROBO1,IFIH1,STAT1,TYK2,PARP9,PIAS1,CAV1,SOCS3	7.4e-06
GO:45444	fat cell differentiation	204	29	ARL4A,CARM1,DUSP10,C1QTNF3,JDP2,CCDC71L,ADGRF5,NIPBL,GATA2,BBS9,METRNL,AAMDC,ID2,ID4,INHBB,MIR21,SMAD3,MSX2,PLAC8,ENPP1,BBS7,ALOXE3,SFRP1,SNAI2,BNIP3,ZFP36L1,SULT1E1,ARID5B,PIAS1	7.7e-06
GO:42127	regulation of cell proliferation	1548	140	AKT3,CD24,ADAM10,CDKN1B,BTN2A2,DLC1,ADARB1,CARM1,FRS2,DUSP10,OSR2,COL4A3,ADM,CD55,DFNA5,DLG1,DLX5,DPP4,DVL2,EDN1,EDNRB,EPS15,PTK2B,KIFAP3,PDS5B,FOXO3,KIAA0922,FN1,RBFOX2,LDOC1,NR5A2,FYN,EPGN,BAMBI,KANK2,GAS6,GATA2,GATA6,B4GALT1,FOXP1,GLI2,ANGPT1,HIPK2,CD274,NRG1,HMOX1,HOXC10,BIRC2,DNAJB2,ID2,ID4,IFIT3,IGF1,IGF1R,IGFBP3,IGFBP5,CYR61,IL6ST,INHBA,INPPL1,ITGB1,JAK1,JUN,JUNB,JUND,LAMB1,LAMC1,LIFR,LYN,…	8.2e-06
GO:45667	regulation of osteoblast differentiation	111	19	ID2,ID3,ID4,IGF1,IGFBP5,CYR61,IL6ST,JUND,MIR21,SMAD3,MSX2,SUCO,PRKD1,TWSG1,SFRP1,BMP6,SNAI2,WNT7B,IFITM1	8.3e-06
GO:31401	positive regulation of protein modification process	1081	104	CD24,CDKN1B,DLC1,FRS2,RBPMS,MAP4K5,AKAP13,ADCY9,JDP2,CNTN1,DAB2,DFNA5,DLG1,DVL2,EDN1,EDNRB,EFNA1,EPHA4,ACSL1,PTK2B,ATG14,ANKRD6,MAPRE3,WWC1,FYN,EPGN,DSTYK,NIPBL,GAS6,AKAP8L,ANGPT1,GPR37,HIPK2,HFE,NRG1,BIRC2,IGF1,IGFBP3,CYR61,IL6ST,INHBA,INHBB,ITGA5,JUN,LYN,MIR181B2,MIR21,SMAD7,MAP3K1,MUC1,GADD45B,NEK1,NOTCH2,ATP2B4,MAGEC2,PDGFB,PIAS4,PIK3CA,PKD2,NDFIP2,SEMA4C,ODAM,TNFRSF19,PRKD1,PDGFC,PSAP,C8ORF4…	8.4e-06
GO:6468	protein phosphorylation	1832	161	AKT3,CD24,ADAM10,CDKN1B,ADARB1,PLK2,FRS2,RBPMS,MAP4K5,AKAP13,DUSP10,STK38,ADCY9,CNTN1,SIK1,CUX1,SGK223,DAB2,DAPK1,DCN,DCLK2,DFNA5,ZNF675,DLG1,DVL2,EDN1,EDNRB,EFNA1,EPHA4,ACSL1,PTK2B,AAK1,ATG14,ANKRD6,MAPRE3,ERC1,WWC1,FN1,SIK3,BRD4,FKBP8,FYN,EPGN,DSTYK,GAS6,GBP1,LATS2,RPS6KC1,AKAP8L,KCNH5,RPS6KA6,GNAQ,ANGPT1,GPR37,HIPK2,HFE,HUNK,NRG1,IGF1,IGF1R,IGFBP3,CYR61,IL6ST,INHBA,INHBB,ITGA5,JAK1,JUN,LIMK2,L…	9.4e-06
GO:71295	cellular response to vitamin	28	8	POSTN,FOLR1,KANK2,GAS6,ATP2B1,SFRP1,SNAI2,TRIM24	9.5e-06
GO:1667	ameboidal-type cell migration	374	45	AKT3,DUSP10,AMOTL1,DCN,DPP4,EDN1,EDNRB,EFNA1,PTK2B,SRGAP2,FOLR1,FOXP1,ANGPT1,ANXA3,HMOX1,ITGB1,JUN,MIR21,P2RX4,PDGFB,PIK3CA,BCAS3,PRCP,PRKD1,ADAMTS9,RTN4,EPB41L5,PTPRM,OVOL2,ROBO1,SMURF2,SLC8A1,SP100,STAT1,STC1,TGFBR2,TMSB4X,TNS1,ZFAND5,ARID5B,PPAP2B,ADAM9,FGF18,SEMA5A,STARD13	9.6e-06
GO:51960	regulation of nervous system development	772	79	HMG20B,BAIAP2,CARM1,SEMA4F,PDLIM5,PLK2,WASF3,DUSP10,CNTN1,CUX1,DBN1,DLG1,DPYSL3,DVL2,EDNRB,EFNA1,EPHA4,PTK2B,BEND6,FOXO3,RAP1GAP2,FN1,SRGAP2,GPR161,FYN,FZD2,NIPBL,GATA2,FBXW8,NPHP3,GLI2,NRG1,ID2,ID4,IL6ST,L1CAM,LYN,MAP1B,MAP2,ASPA,NRCAM,OXTR,C21ORF91,TMEM106B,PPP2R5B,PPP3CA,PLXNA3,TENM3,TMEM30A,PRKCI,PRKD1,ZC4H2,RTN4,KIDINS220,NLGN2,KIAA1598,PTPRS,RARG,RHEB,TGIF2,ROBO1,BDNF,SFRP1,BMP6,TRAK2,SPOCK…	9.8e-06
GO:48812	neuron projection morphogenesis	580	63	FARP1,ADARB1,BAIAP2,SEMA4F,PDLIM5,POSTN,FRS2,CUX1,DLX5,DVL2,EFNA1,EPHA4,EXT1,BTBD3,FN1,SRGAP2,RBFOX2,FYN,GAB1,FBXW8,GLI2,SH3KBP1,NRG1,ITGB1,ANOS1,L1CAM,LAMB2,LUM,MAP1B,MAP2,MAP6,NEK3,NRCAM,PIK3CA,TMEM106B,MAP1S,PPP3CA,PLXNA3,DOK4,RTN4,KIDINS220,KIAA1598,PTPRM,PTPRS,NTN4,ROBO1,BDNF,SGK1,SIAH2,TRAK2,SPTAN1,SPTBN1,STXBP1,WNT7B,NDEL1,PICALM,ULK1,SEMA5A,LGI1,MAP4K4,RAPGEF2,ULK2,CUL7	9.9e-06
GO:51764	actin crosslink formation	12	5	BAIAP2,DPYSL3,LCP1,MARCKS,PLS3	1e-05
GO:120039	plasma membrane bounded cell projection morphogenesis	594	64	FARP1,ADARB1,BAIAP2,SEMA4F,PDLIM5,POSTN,FRS2,CUX1,DLX5,DVL2,EFNA1,EPHA4,EXT1,BTBD3,FN1,SRGAP2,RBFOX2,FYN,GAB1,FBXW8,GLI2,SH3KBP1,NRG1,ITGB1,ANOS1,L1CAM,LAMB2,LUM,MAP1B,MAP2,MAP6,NEK3,NRCAM,PIK3CA,TMEM106B,MAP1S,PPP3CA,PLXNA3,DOK4,RTN4,KIDINS220,KIAA1598,PTPRM,PTPRS,NTN4,ROBO1,BDNF,SGK1,SIAH2,TRAK2,SNX2,SPTAN1,SPTBN1,STXBP1,WNT7B,NDEL1,PICALM,ULK1,SEMA5A,LGI1,MAP4K4,RAPGEF2,ULK2,CUL7	1.1e-05
GO:9267	cellular response to starvation	130	21	RRAGB,SESN3,C7ORF60,ATG14,CLEC16A,GABARAPL1,GAS6,SESN1,HFE,IFI16,INHBB,JUN,ZFYVE1,PRKD1,RRAGC,SFRP1,FAM65A,MAP1LC3B,PPM1D,EIF2AK3,FNIP1	1.1e-05
GO:14897	striated muscle hypertrophy	79	15	PDLIM5,AKAP13,EDN1,GATA6,IGF1,IGFBP5,IL6ST,MIR21,SMAD3,ATP2B4,P2RX4,PPP3CA,CAMK2D,PDE5A,KDM4A	1.2e-05
GO:1903507	negative regulation of nucleic acid-templated transcription	1102	105	CDKN1B,CITED2,ZBTB18,FOXN3,KLF12,OSR2,JDP2,CUX1,DAB2,ZNF564,ZNF567,ZNF431,ZNF675,DLG1,DLX4,TSC22D3,EDN1,EDNRB,EFNA1,BEND6,FHL2,ZBTB1,SBNO2,WDTC1,FOXO3,WWC1,SIN3B,RBFOX2,ZBTB38,NIPBL,KANK2,ZBTB20,GAS6,GATA2,GATA6,FOXP1,DKK3,GLI2,HIPK2,NR3C1,HCFC2,NRG1,HOXC6,IRF8,ID2,ID3,ID4,IFI16,JUN,JUNB,JUND,SMAD3,SMAD7,MSX2,MUC1,NFIX,PAWR,DACT1,CXXC5,PDGFB,PIAS4,WWC3,MOSPD1,ZNF253,OTUD7B,TBX20,ZBTB4,OVOL2,RARG,…	1.2e-05
GO:32535	regulation of cellular component size	311	39	AKT3,BAIAP2,SEMA4F,CDC42EP3,CFL2,DLG1,EDN1,ANO6,PTK2B,WDTC1,RAP1GAP2,FN1,GSN,TMOD3,TMOD2,NRG1,L1CAM,MAP1B,NRCAM,PRR16,LIMA1,PLXNA3,SPIRE1,RTN4,KIAA1598,PTPRS,RARG,RDX,BDNF,ACTR3C,SPTAN1,SPTBN1,TMSB4X,WNT7B,NDEL1,PICALM,NCK2,SEMA5A,ULK2	1.2e-05
GO:43066	negative regulation of apoptotic process	813	82	CDKN1B,CITED2,ACAA2,HTATIP2,PLK2,CTH,DAB2,DAPK1,TSC22D3,EDN1,EDNRB,EFNA1,PTK2B,FHL2,KIFAP3,ERC1,DDAH2,FKBP8,FYN,IFI6,RNF144B,DSTYK,GAS6,GATA2,GATA6,FOXP1,KLHL20,GLI2,ANGPT1,AAMDC,HIPK2,ANXA4,HMOX1,BIRC2,IFIT3,IGF1,IGF1R,CYR61,IL6ST,ITGA5,ITGB1,JUN,MIR21,MIR30E,SMAD3,MSX2,MUC1,MYD88,NOTCH2,PLAC8,UFM1,PIK3CA,FAM134B,PRKCI,C8ORF4,SLC39A10,SH3RF1,RARG,BDNF,SFRP1,SIAH2,MICAL1,PINK1,SNAI2,BNIP3,STAT3,S…	1.2e-05
GO:45666	positive regulation of neuron differentiation	322	40	HMG20B,BAIAP2,CNTN1,CUX1,DPYSL3,DVL2,EPHA4,PTK2B,BEND6,FN1,FYN,GATA2,FBXW8,GLI2,NRG1,L1CAM,LYN,MAP1B,NRCAM,C21ORF91,TMEM106B,PPP2R5B,TENM3,TMEM30A,PRKCI,PRKD1,ZC4H2,KIDINS220,KIAA1598,TGIF2,ROBO1,BDNF,BMP6,NDEL1,NCOA1,SOCS2,SEMA5A,KDM4A,RAPGEF2,CUL7	1.2e-05
GO:48858	cell projection morphogenesis	595	64	FARP1,ADARB1,BAIAP2,SEMA4F,PDLIM5,POSTN,FRS2,CUX1,DLX5,DVL2,EFNA1,EPHA4,EXT1,BTBD3,FN1,SRGAP2,RBFOX2,FYN,GAB1,FBXW8,GLI2,SH3KBP1,NRG1,ITGB1,ANOS1,L1CAM,LAMB2,LUM,MAP1B,MAP2,MAP6,NEK3,NRCAM,PIK3CA,TMEM106B,MAP1S,PPP3CA,PLXNA3,DOK4,RTN4,KIDINS220,KIAA1598,PTPRM,PTPRS,NTN4,ROBO1,BDNF,SGK1,SIAH2,TRAK2,SNX2,SPTAN1,SPTBN1,STXBP1,WNT7B,NDEL1,PICALM,ULK1,SEMA5A,LGI1,MAP4K4,RAPGEF2,ULK2,CUL7	1.2e-05
GO:51336	regulation of hydrolase activity	1152	109	FARP1,DLC1,CDC42EP3,DNAJB4,FGD4,CNN3,COL4A3,STXBP5,DOCK11,CST5,SH3RF2,DAPK1,TOR1AIP2,DVL2,EFNA1,EPHA4,PTK2B,CARD8,RAP1GAP2,TBC1D9,TBC1D1,FN1,ARHGEF12,SRGAP2,FYN,IFI6,ELMOD2,TOR1AIP1,GAS6,GNAO1,GNAQ,GSN,BIRC2,DNAJB2,IFI16,IFIT1,IGFBP3,CYR61,ITGB1,JUN,ANOS1,LYN,MIR21,SMAD3,MYO9B,RPS27L,CRIM1,FAM13B,ZFYVE1,TBC1D13,BCAS3,TBC1D8B,ODAM,GPATCH2,ARHGAP17,PPP2R2B,PPP2R3A,PPP2R5B,ASAP3,FGD6,PRKD1,PROS1,SLC…	1.2e-05
GO:1902679	negative regulation of RNA biosynthetic process	1104	105	CDKN1B,CITED2,ZBTB18,FOXN3,KLF12,OSR2,JDP2,CUX1,DAB2,ZNF564,ZNF567,ZNF431,ZNF675,DLG1,DLX4,TSC22D3,EDN1,EDNRB,EFNA1,BEND6,FHL2,ZBTB1,SBNO2,WDTC1,FOXO3,WWC1,SIN3B,RBFOX2,ZBTB38,NIPBL,KANK2,ZBTB20,GAS6,GATA2,GATA6,FOXP1,DKK3,GLI2,HIPK2,NR3C1,HCFC2,NRG1,HOXC6,IRF8,ID2,ID3,ID4,IFI16,JUN,JUNB,JUND,SMAD3,SMAD7,MSX2,MUC1,NFIX,PAWR,DACT1,CXXC5,PDGFB,PIAS4,WWC3,MOSPD1,ZNF253,OTUD7B,TBX20,ZBTB4,OVOL2,RARG,…	1.3e-05
GO:7178	transmembrane receptor protein serine/threonine kinase signaling pathway	312	39	FSTL3,CITED2,RBPMS,VASN,DAB2,DLX5,FBN1,FOLR1,FKBP8,BAMBI,GATA6,DKK3,BCL9L,HIPK2,HFE,CYR61,INHBA,INHBB,ITGB1,JUN,MIR21,SMAD3,SMAD7,MSX2,NUMA1,DACT1,HTRA1,TWSG1,TBX20,TGIF2,SFRP1,SMURF2,BMP6,SPTBN1,TGFBR2,SNX25,CAV1,CAV2,ADAM9	1.3e-05
GO:9611	response to wounding	608	65	HMG20B,MYL9,POSTN,DUSP10,HPS5,AHNAK2,COL5A1,ADM,DOCK11,DCN,DPYSL3,DSP,EDN1,ANO6,EPHA4,FN1,FOLR1,FYN,GAS6,GATA2,GATA6,MYOF,B4GALT1,GNAQ,GSN,NRG1,HMOX1,ID3,IGF1,CYR61,INHBA,INHBB,ITGA5,ITPR2,JUN,LAMB2,LCP1,LYN,MIR21,SMAD3,MSX2,P2RX4,PDGFB,PIK3CA,ODAM,PRCP,PDGFC,PROS1,PTPRS,RAP2B,MICAL1,ZFP36L1,STXBP1,TGFBR2,SERPING1,TPM1,FAM65A,NDEL1,CASP3,AJUBA,CAV1,PPAP2B,PHLDB2,PAPSS2,LRIG2	1.3e-05
GO:32008	positive regulation of TOR signaling	35	9	AKT3,RRAGB,SLC38A9,CLEC16A,GAS6,PIK3CA,RHEB,RRAGC,LAMTOR3	1.4e-05
GO:43062	extracellular structure organization	378	45	ADAM10,POSTN,COL4A3,COL4A4,COL5A1,COL6A1,COL12A1,CCDC80,DCN,OLFML2A,DPP4,FBN1,FN1,ABCA5,ABI3BP,GAS6,B4GALT1,NPHP3,GSN,CYR61,ITGA5,ITGB1,ITGB6,ITGB8,LAMA3,LAMB1,LAMB2,LAMC1,LCP1,LUM,SMAD3,MYO1E,PDGFB,VIT,ADAMTSL4,HTRA1,ADAMTS9,BMP1,TNXB,TTR,CAPN2,ANTXR1,RECK,PHLDB2,CD47	1.4e-05
GO:44267	cellular protein metabolic process	4846	372	AKT3,CD24,ADAM10,CDKN1B,FSTL3,HMG20B,DLC1,ADARB1,ZER1,CARM1,FBXW10,TRIM16,PLK2,FRS2,RAB40B,RBPMS,CHD3,PTPN21,MAP4K5,AKAP13,DUSP10,RNF24,FKBP9,STK38,ADCY9,JDP2,CNTN1,COL4A3,PQLC3,CPM,MUC15,CST5,CTH,SIK1,DTX3L,CTSO,CUX1,SH3RF2,CYLD,RNF217,SGK223,DAB2,CD55,DAPK1,DCN,LONRF2,DCLK2,DFNA5,ZNF675,DLG1,DSP,DVL2,EDN1,EDNRB,EFNA1,EPAS1,EPHA4,EXT1,ACSL1,PTK2B,FBN1,OTUD1,MARCH8,AAK1,ATG14,ANKRD6,DENND3,CARD8,…	1.4e-05
GO:51247	positive regulation of protein metabolic process	1483	134	CD24,CDKN1B,DLC1,PLK2,FRS2,RBPMS,MAP4K5,AKAP13,ADCY9,JDP2,CNTN1,COL4A3,RNF217,DAB2,DAPK1,LONRF2,DFNA5,DLG1,DVL2,EDN1,EDNRB,EFNA1,EPHA4,ACSL1,PTK2B,ATG14,ANKRD6,CARD8,MAPRE3,WWC1,FN1,FYN,EPGN,RNF144B,DSTYK,NIPBL,GAS6,AKAP8L,RBMS3,ANGPT1,RNF180,GPR37,HIPK2,GSN,HFE,NRG1,HMOX1,BIRC2,IFI16,IGF1,IGFBP3,CYR61,IL6ST,INHBA,INHBB,ITGA5,JUN,LYN,MIR181B2,MIR21,SMAD3,SMAD7,MAP3K1,MUC1,GADD45B,NEK1,NOTCH2,ATP2…	1.4e-05
GO:1649	osteoblast differentiation	199	28	COL6A1,DLX5,FHL2,RRAS2,GLI2,ID2,ID3,ID4,IGF1,IGFBP3,IGFBP5,CYR61,IL6ST,JUNB,JUND,MIR21,SMAD3,MSX2,SUCO,PRKD1,TWSG1,TP53INP2,SFRP1,BMP6,SNAI2,TPM4,WNT7B,IFITM1	1.5e-05
GO:22604	regulation of cell morphogenesis	424	49	DLC1,BAIAP2,SEMA4F,CDC42EP3,PDLIM5,POSTN,WASF3,FMNL2,FGD4,CUX1,DLG1,DVL2,EFNA1,UNC13D,EPHA4,PTK2B,FN1,FYN,BAMBI,FBXW8,GBP1,BCL9L,SH3KBP1,NRG1,L1CAM,MIR21,MAP1B,MAP2,NRCAM,ZRANB1,PPP3CA,PLXNA3,FGD6,CDC42SE2,RTN4,SHROOM3,KIAA1598,PTPRS,RHOU,RDX,ROBO1,BDNF,TRAK2,TPM1,NDEL1,SEMA5A,RAPGEF2,ULK2,CUL7	1.5e-05
GO:48813	dendrite morphogenesis	123	20	FARP1,BAIAP2,PDLIM5,CUX1,EFNA1,EPHA4,BTBD3,RBFOX2,FYN,FBXW8,ITGB1,MAP2,MAP6,TMEM106B,PPP3CA,KIDINS220,TRAK2,PICALM,RAPGEF2,CUL7	1.5e-05
GO:1525	angiogenesis	505	56	AKT3,HTATIP2,PLK2,COL4A3,ADM,DCN,EDN1,EFNA1,ENPEP,EPAS1,PTK2B,FN1,TMEM2,GAB1,EPGN,CLIC4,GATA2,GATA6,B4GALT1,ANGPT1,HIPK2,ANXA3,HMOX1,CYR61,ITGA5,ITGB1,ITGB8,JAK1,JUN,MIR21,MFGE8,FOXO4,NRCAM,PIK3CA,BCAS3,PRCP,FOXJ2,PRKD1,ADAMTS9,TBX20,RNF213,PTPRM,OVOL2,ROBO1,RRAS,SFRP1,SP100,STAT1,STAT3,BTG1,TGFBR2,CAV1,FGF18,SEMA5A,STARD13,EIF2AK3	1.6e-05
GO:1701	in utero embryonic development	303	38	ADAM10,ADM,RDH10,EDN1,EPAS1,WDTC1,GATA2,FBXW8,GATA6,LATS2,GLI2,ANGPT1,IGF1,CYR61,ITGB1,JUNB,SMAD3,MYO1E,PDGFB,PKD2,XAB2,HEG1,KIDINS220,EPB41L5,OVOL2,ZFP36L1,TGFBR2,UBE2B,KDM6A,WNT7B,ZFAND5,TET1,NDEL1,ELL,CAPN2,NCOA1,SOCS3,SEC24D	1.6e-05
GO:43408	regulation of MAPK cascade	683	71	CD24,FRS2,MAP4K5,AKAP13,DUSP10,STK38,DFNA5,ZNF675,DLG1,DVL2,EDN1,EFNA1,EPHA4,PTK2B,ANKRD6,WWC1,FN1,EPGN,DSTYK,GAS6,GBP1,RPS6KA6,ANGPT1,GPR37,HIPK2,NRG1,IGF1,IGF1R,IGFBP3,CYR61,INHBA,INHBB,JUN,LYN,MIR181B2,MIR21,MAP3K1,GADD45B,NOTCH2,DACT1,PDGFB,SEMA4C,CAMK2N1,TNFRSF19,PDGFC,PSAP,KIDINS220,SH3RF1,PTPRJ,ROBO1,RRAS,SFRP1,PINK1,BMP6,SMPD1,TIMP3,WNT7B,AJUBA,TRIM5,CAV1,CAV2,LAMTOR3,PDE5A,ADAM9,FGF18,KS…	1.6e-05
GO:45646	regulation of erythrocyte differentiation	42	10	FOXO3,RBFOX2,GATA2,ID2,INHBA,LYN,ZFP36L1,STAT1,STAT3,MAFB	1.6e-05
GO:43087	regulation of GTPase activity	437	50	DLC1,CDC42EP3,FGD4,STXBP5,DOCK11,DVL2,EPHA4,PTK2B,RAP1GAP2,TBC1D9,TBC1D1,ARHGEF12,SRGAP2,ELMOD2,GNAO1,GNAQ,ITGB1,JUN,MIR21,MYO9B,FAM13B,TBC1D13,BCAS3,TBC1D8B,ODAM,ARHGAP17,ASAP3,FGD6,ARHGAP31,ARHGAP21,RIC1,RASGRF1,RDX,RTKN,SFRP1,TBC1D15,TSC2,EVI5,ARHGAP10,ARHGAP28,NDEL1,PICALM,AJUBA,CAV2,STARD13,TRIP10,ARHGAP29,RASAL2,RAPGEF2,TBC1D5	1.7e-05
GO:8361	regulation of cell size	142	22	AKT3,SEMA4F,EDN1,ANO6,WDTC1,RAP1GAP2,FN1,NRG1,L1CAM,MAP1B,NRCAM,PRR16,PLXNA3,RTN4,KIAA1598,PTPRS,RARG,RDX,BDNF,NDEL1,SEMA5A,ULK2	1.7e-05
GO:19538	protein metabolic process	5378	407	AKT3,CD24,ADAM10,CDKN1B,FSTL3,HMG20B,DLC1,ADARB1,ZER1,CARM1,FBXW10,TRIM16,PLK2,FRS2,RAB40B,RBPMS,CHD3,PTPN21,ADAMTS6,MAP4K5,AKAP13,DUSP10,RNF24,FKBP9,STK38,ADCY9,TPP1,JDP2,CNTN1,COL4A3,PQLC3,CPM,CPS1,MUC15,CST5,CTH,SIK1,DTX3L,CTSO,CUX1,SH3RF2,CYLD,RNF217,SGK223,DAB2,CD55,DAPK1,DCN,LONRF2,DCLK2,DFNA5,ADAMTS16,ZNF675,DLG1,DPP4,DSP,DVL2,EDN1,EDNRB,EFNA1,ENPEP,EPAS1,EPHA4,EXT1,ACSL1,PTK2B,FBN1,OTUD1,…	1.8e-05
GO:97435	supramolecular fiber organization	565	61	CDKN1B,DLC1,BAIAP2,CDC42EP3,CFL2,WASF3,AKAP13,SYNPO,COL5A1,COL12A1,DBN1,SYNPO2,DLG1,DPYSL3,DSP,EDN1,PTK2B,GSN,TMOD3,TMOD2,INPPL1,ITGB1,LCP1,LUM,MIR21,MARCKS,SMAD3,MAP2,NEDD9,NUMA1,PAWR,LIMA1,PKP2,PLS3,ASAP3,PRKCI,SPIRE1,KIAA1598,MYOZ1,RDX,CLIP1,SFRP1,MICAL1,ACTR3C,SPTAN1,SPTBN1,TMSB4X,TNFAIP1,TNXB,TPM1,TPM2,TPM4,WIPF1,MAP7D3,ARHGAP28,SYNPO2L,NDEL1,HOOK3,NCK2,PHLDB2,SEMA5A	1.8e-05
GO:34340	response to type I interferon	89	16	IFITM3,IFITM2,IFI6,LSM14A,IRF8,IFI35,IFIT2,IFIT1,IFIT3,JAK1,MIR21,MYD88,SP100,STAT1,TYK2,IFITM1	1.9e-05
GO:90130	tissue migration	294	37	AKT3,DUSP10,AMOTL1,DCN,DPP4,EDN1,EFNA1,PTK2B,FOXP1,ANGPT1,ANXA3,HMOX1,ITGB1,JUN,MIR21,P2RX4,PDGFB,PIK3CA,BCAS3,PRCP,PRKD1,ADAMTS9,RTN4,EPB41L5,PTPRM,ACTA2,ROBO1,SP100,STAT1,STC1,TGFBR2,TMSB4X,PPAP2B,ADAM9,FGF18,SEMA5A,STARD13	1.9e-05
GO:10634	positive regulation of epithelial cell migration	143	22	AKT3,AMOTL1,EDN1,PTK2B,FOXP1,ANGPT1,ANXA3,HMOX1,JUN,MIR21,P2RX4,PDGFB,BCAS3,PRKD1,RTN4,EPB41L5,TGFBR2,TMSB4X,PPAP2B,ADAM9,FGF18,SEMA5A	2e-05
GO:14896	muscle hypertrophy	81	15	PDLIM5,AKAP13,EDN1,GATA6,IGF1,IGFBP5,IL6ST,MIR21,SMAD3,ATP2B4,P2RX4,PPP3CA,CAMK2D,PDE5A,KDM4A	2e-05
GO:1890	placenta development	143	22	CDKN1B,ADM,DCN,DLX3,EPAS1,LDOC1,GATA2,FBXW8,BIRC2,CYR61,ITGB8,JUNB,PDGFB,PKD2,HTRA1,OVOL2,ZFP36L1,STC1,WNT7B,NCOA1,SOCS3,CUL7	2e-05
GO:50790	regulation of catalytic activity	2100	179	CD24,FARP1,CDKN1B,DLC1,ADARB1,ZER1,CDC42EP3,FRS2,DNAJB4,MAP4K5,AKAP13,DUSP10,STK38,ADCY9,FGD4,CNN3,COL4A3,STXBP5,DOCK11,CST5,DTX3L,SH3RF2,DAPK1,DCN,TOR1AIP2,ZNF675,DLG1,DVL2,EDN1,EDNRB,EFNA1,EPHA4,ACSL1,PTK2B,ATG14,CARD8,MAPRE3,WDTC1,RAP1GAP2,TBC1D9,TBC1D1,FN1,ARHGEF12,SRGAP2,DDAH2,FYN,IFI6,EPGN,ELMOD2,DSTYK,TOR1AIP1,GAS6,LATS2,GNAO1,GNAQ,ANGPT1,GSN,ANXA3,ANXA4,NRG1,BIRC2,DNAJB2,IFI16,IFIT1,IGF1,…	2e-05
GO:10975	regulation of neuron projection development	417	48	BAIAP2,CARM1,SEMA4F,PDLIM5,PLK2,CNTN1,CUX1,DBN1,DPYSL3,DVL2,EFNA1,EPHA4,PTK2B,RAP1GAP2,FN1,FYN,FBXW8,NRG1,L1CAM,LYN,MAP1B,MAP2,NRCAM,C21ORF91,TMEM106B,PPP2R5B,PPP3CA,PLXNA3,TENM3,TMEM30A,PRKCI,PRKD1,RTN4,KIDINS220,KIAA1598,PTPRS,ROBO1,BDNF,SFRP1,TRAK2,SPOCK1,NDEL1,SEMA5A,MAP4K4,RAPGEF2,ULK2,CUL7,LRIG2	2.1e-05
GO:10611	regulation of cardiac muscle hypertrophy	50	11	AKAP13,EDN1,IGF1,IL6ST,MIR21,SMAD3,ATP2B4,P2RX4,PPP3CA,CAMK2D,PDE5A	2.2e-05
GO:43085	positive regulation of catalytic activity	1284	118	CD24,CDKN1B,DLC1,CDC42EP3,FRS2,DNAJB4,MAP4K5,AKAP13,ADCY9,COL4A3,STXBP5,DOCK11,DTX3L,DAPK1,TOR1AIP2,DLG1,DVL2,EDN1,EFNA1,EPHA4,ACSL1,PTK2B,ATG14,CARD8,MAPRE3,RAP1GAP2,TBC1D9,TBC1D1,FN1,ARHGEF12,SRGAP2,FYN,EPGN,ELMOD2,DSTYK,TOR1AIP1,GAS6,GNAO1,GNAQ,ANGPT1,GSN,NRG1,DNAJB2,IFI16,IGF1,CYR61,ITGB1,JUN,LYN,MIR21,SMAD3,MAP3K1,GADD45B,MYO9B,NEK1,NPR3,ATP2B4,RPS27L,FAM13B,MAGEC2,PDGFB,PIK3CA,PKD2,TBC1D13,…	2.2e-05
GO:48585	negative regulation of response to stimulus	1442	130	AKT3,IL18BP,OPTN,FSTL3,DLC1,ACAA2,TRAFD1,DUSP10,STK38,C1QTNF3,VASN,ADM,SESN3,CTH,CYLD,C7ORF60,DAB2,CD55,DAPK1,DCN,ZNF675,DLG1,DVL2,EDN1,EFNA1,EPHA4,EPS15,FBN1,BEND6,ANKRD6,CARD8,FOXO3,KIAA0922,WWC1,MGRN1,GPR161,FYN,IFI6,RNF169,BAMBI,KANK2,GAS6,GATA2,GBP1,LATS2,NPHP3,FOXP1,DKK3,SESN1,RBMS3,RPS6KA6,BCL9L,ANGPT1,METRNL,GPR37,HIPK2,USP25,SH3KBP1,HFE,NRG1,HMOX1,IFI16,PALM3,IFIT1,IGF1,IGF1R,IGFBP3,IGFB…	2.2e-05
GO:10631	epithelial cell migration	286	36	AKT3,DUSP10,AMOTL1,DCN,DPP4,EDN1,EFNA1,PTK2B,FOXP1,ANGPT1,ANXA3,HMOX1,ITGB1,JUN,MIR21,P2RX4,PDGFB,PIK3CA,BCAS3,PRCP,PRKD1,ADAMTS9,RTN4,EPB41L5,PTPRM,ROBO1,SP100,STAT1,STC1,TGFBR2,TMSB4X,PPAP2B,ADAM9,FGF18,SEMA5A,STARD13	2.4e-05
GO:7265	Ras protein signal transduction	329	40	FARP1,DLC1,CDC42EP3,PLK2,AKAP13,ARHGEF25,FGD4,PLEKHG4B,RRAS2,MRAS,ARHGEF12,ARHGEF26,FBXO8,NRG1,IGF1,ITGB1,JUN,MYO9B,NOTCH2,FGD6,PRKD1,HACE1,KIAA1598,RHOU,RAP2B,RASGRF1,RDX,ROBO1,RRAS,RTKN,SOS2,TNFAIP1,FAM65A,SHOC2,KSR1,CYTH3,ARHGAP29,RASAL2,RAPGEF2,ARHGEF17	2.4e-05
GO:48667	cell morphogenesis involved in neuron differentiation	523	57	FARP1,ADARB1,BAIAP2,SEMA4F,PDLIM5,FRS2,CUX1,DLX5,EFNA1,EPHA4,EXT1,BTBD3,FN1,RBFOX2,FYN,GAB1,FBXW8,GLI2,SH3KBP1,NRG1,ID2,ITGB1,ANOS1,L1CAM,LAMB2,LUM,MAP1B,MAP2,MAP6,NRCAM,PIK3CA,CLIC5,TMEM106B,PPP3CA,PLXNA3,DOK4,RTN4,KIDINS220,KIAA1598,PTPRM,PTPRS,NTN4,ROBO1,BDNF,SIAH2,TRAK2,SPTAN1,SPTBN1,STXBP1,NDEL1,PICALM,ULK1,SEMA5A,LGI1,RAPGEF2,ULK2,CUL7	2.5e-05
GO:51056	regulation of small GTPase mediated signal transduction	297	37	FARP1,DLC1,AKAP13,ARHGEF25,FGD4,PLEKHG4B,RAP1GAP2,ARHGEF12,SRGAP2,ARHGEF26,FBXO8,NRG1,IGF1,ITGB1,MYO9B,NOTCH2,FAM13B,ARHGAP17,FGD6,ARHGAP31,ARHGAP21,RHOU,RASGRF1,RDX,ROBO1,SOS2,TNFAIP1,TSC2,ARHGAP10,ARHGAP28,SHOC2,STARD13,CYTH3,TRIP10,ARHGAP29,RASAL2,ARHGEF17	2.5e-05
GO:10632	regulation of epithelial cell migration	234	31	AKT3,DUSP10,AMOTL1,DCN,EDN1,EFNA1,PTK2B,FOXP1,ANGPT1,ANXA3,HMOX1,JUN,MIR21,P2RX4,PDGFB,BCAS3,PRCP,PRKD1,ADAMTS9,RTN4,EPB41L5,PTPRM,SP100,STC1,TGFBR2,TMSB4X,PPAP2B,ADAM9,FGF18,SEMA5A,STARD13	2.6e-05
GO:34097	response to cytokine	1080	102	CD24,IL18BP,ADAM10,CALCOCO2,IFITM3,IFI30,IFITM2,POSTN,TRAFD1,CTH,CYLD,DAPK1,DCN,DFNA5,ZNF675,DPYSL3,EDN1,ACSL1,PTK2B,MRAS,CARD8,SBNO2,FOXO3,FLNB,FN1,DDX58,NR5A2,FYN,IFI6,LSM14A,GAS6,GBP1,KLHL20,GNAO1,ANGPT1,CD274,GSN,HMOX1,BIRC2,IRF8,PALM3,IFI35,IFIT2,IFIT1,IFIT3,IL1R1,IL6ST,IL13RA1,INPPL1,ITGB1,JAK1,JUN,JUNB,JUND,LCP1,LIFR,MIR21,SMAD3,SMAD7,MUC1,MYD88,NFYB,OXTR,PDGFB,PIAS4,NUB1,PIK3CA,TNFRSF19,R…	2.6e-05
GO:7010	cytoskeleton organization	1171	109	CDKN1B,DLC1,BAIAP2,CDC42EP3,CFL2,PLK2,WASF3,CHD3,AKAP13,SYNPO,FMNL2,FGD4,CNN3,CYLD,DBN1,DCLK2,SYNPO2,DLG1,DPYSL3,DSP,EDN1,PTK2B,MRAS,DAAM1,PALLD,FLNB,SRGAP2,PIP5K1C,GAB1,TTLL1,CLIC4,KLHL20,GSN,TMOD3,TMOD2,SH3KBP1,BIRC2,INPPL1,ITGB1,LCP1,MIR21,MARCKS,SMAD3,MAP1B,MAP2,MAP6,NEDD9,NUMA1,PAM,PAWR,LIMA1,PKD2,PKP2,PLS3,ZRANB1,BCAS3,ODAM,MAP1S,PLXNA3,ASAP3,FGD6,PRKCI,KIZ,SPIRE1,EPB41L5,KIAA1598,RHOU,MYOZ…	2.6e-05
GO:6810	transport	4569	351	CD24,TOM1,ABCC5,OPTN,ADAM10,PLIN3,CDKN1B,CRISP3,ABCA8,BTN2A2,ACAA2,BAIAP2,VAT1,HTATIP2,TRIM16,POSTN,MAGED2,RAB40B,AKAP13,SLC2A13,OSBPL1A,OSBPL9,C1QTNF3,CNTN1,SLC31A2,ADM,TRAM1L1,SLC9B2,EMB,STXBP5,SVOPL,AGPAT6,HGSNAT,SLC2A14,TOM1L2,SIK1,DTX3L,CUX1,SLC38A9,VPS13B,SLC5A12,DAB2,CD55,DAPK1,LCA5,DLG1,DPP4,TSC22D3,DSP,EDN1,EDNRB,ANO6,UNC13D,EPS15,ACSL1,PTK2B,SAMD9L,FHL1,RHOBTB3,AAK1,ATG14,DENND3,CARD8,K…	2.8e-05
GO:2000095	regulation of Wnt signaling pathway, planar cell polarity pathway	13	5	DAB2,ANKRD6,NPHP3,DACT1,SFRP1	3e-05
GO:2001028	positive regulation of endothelial cell chemotaxis	13	5	P2RX4,PRKD1,TMSB4X,FGF18,SEMA5A	3e-05
GO:90132	epithelium migration	288	36	AKT3,DUSP10,AMOTL1,DCN,DPP4,EDN1,EFNA1,PTK2B,FOXP1,ANGPT1,ANXA3,HMOX1,ITGB1,JUN,MIR21,P2RX4,PDGFB,PIK3CA,BCAS3,PRCP,PRKD1,ADAMTS9,RTN4,EPB41L5,PTPRM,ROBO1,SP100,STAT1,STC1,TGFBR2,TMSB4X,PPAP2B,ADAM9,FGF18,SEMA5A,STARD13	3e-05
GO:6807	nitrogen compound metabolic process	9359	664	AKT3,ZNF730,ZNF737,CD24,MED16,ABCC5,MBNL2,AASS,ADAM10,CDKN1B,FSTL3,HMG20B,CITED2,DLC1,ADARB1,ZER1,ZBTB18,CARM1,FBXW10,HTATIP2,TRIM16,PLK2,ZNF234,ZNF266,FRS2,PNPLA6,SMPDL3A,PNRC1,RAB40B,RBPMS,CHD3,PTPN21,FOXN3,ADAMTS6,MAP4K5,AKAP13,DUSP10,RNF24,SAT2,GLMP,KLF12,FKBP9,STK38,ZNF257,ADCY9,ZNF554,OSR2,TPP1,JDP2,ZNF441,NDUFA11,CNTN1,COL4A3,PQLC3,KLF6,ADM,CPM,CPS1,AGPAT6,HGSNAT,ZNF358,MUC15,CST5,ZNF417,Z…	3.1e-05
GO:10594	regulation of endothelial cell migration	175	25	AKT3,AMOTL1,DCN,EDN1,EFNA1,PTK2B,FOXP1,ANGPT1,ANXA3,HMOX1,MIR21,P2RX4,PDGFB,BCAS3,PRCP,PRKD1,ADAMTS9,PTPRM,SP100,STC1,TMSB4X,PPAP2B,FGF18,SEMA5A,STARD13	3.2e-05
GO:32880	regulation of protein localization	920	89	BTN2A2,TRIM16,POSTN,C1QTNF3,SLC9B2,STXBP5,DTX3L,CYLD,DAB2,DCLK2,DLG1,DPP4,AAK1,CARD8,PLEKHM2,TBC1D1,ASTN2,FN1,DDX58,CADM1,FYN,GAS6,GBP1,AKAP8L,FOXP1,ANGPT1,SLC25A4,CD274,GSN,ANXA4,HFE,NRG1,IGF1,INHBB,ITGB1,ITPR2,LCP1,LYN,MARCKS,NUMA1,PAM,SIDT2,CYB5R1,PDZK1,NDFIP2,BCAS3,PPP3CA,TMEM30A,PRKCI,OTUD7B,GOPC,RTN4,NLGN2,EPB41L5,PTPN14,TP53INP2,RHOU,RDX,BDNF,IFIH1,SFRP1,PINK1,BMP6,SLC16A1,SOX4,SP100,SPTBN…	3.4e-05
GO:45669	positive regulation of osteoblast differentiation	59	12	ID4,IGF1,CYR61,IL6ST,JUND,MIR21,MSX2,SUCO,PRKD1,BMP6,WNT7B,IFITM1	3.5e-05
GO:1932	regulation of protein phosphorylation	1309	119	CD24,CDKN1B,ADARB1,FRS2,RBPMS,MAP4K5,AKAP13,DUSP10,STK38,ADCY9,CNTN1,DAB2,DCN,DFNA5,ZNF675,DLG1,DVL2,EDN1,EDNRB,EFNA1,EPHA4,ACSL1,PTK2B,ATG14,ANKRD6,MAPRE3,WWC1,FN1,BRD4,FKBP8,FYN,EPGN,DSTYK,GAS6,GBP1,LATS2,AKAP8L,RPS6KA6,GNAQ,ANGPT1,GPR37,HIPK2,HFE,NRG1,IGF1,IGF1R,IGFBP3,CYR61,IL6ST,INHBA,INHBB,ITGA5,JUN,LYN,MIR181B2,MIR21,SMAD7,MAP3K1,GADD45B,NEK1,NOTCH2,ATP2B4,DACT1,PDGFB,ENPP1,PIK3CA,PKD2,SEM…	3.6e-05
GO:10648	negative regulation of cell communication	1245	114	IL18BP,OPTN,FSTL3,DLC1,ACAA2,PLK2,DUSP10,STK38,VASN,ADM,SESN3,CTH,CYLD,C7ORF60,DAB2,DAPK1,DCN,ZNF675,DLG1,DVL2,EDN1,EFNA1,EPS15,PTK2B,FBN1,BEND6,ANKRD6,CARD8,FOXO3,KIAA0922,WWC1,MGRN1,GPR161,FYN,IFI6,BAMBI,KANK2,GAS6,GATA2,GBP1,LATS2,NPHP3,FOXP1,DKK3,SESN1,RBMS3,RPS6KA6,BCL9L,HIPK2,SH3KBP1,NRG1,HMOX1,PALM3,IGF1,IGF1R,IGFBP3,IGFBP5,INHBA,INHBB,ITGB1,LYN,MIR21,SMAD3,SMAD7,MUC1,ATP2B4,PAWR,DACT1,PDG…	3.8e-05
GO:31667	response to nutrient levels	436	49	RRAGB,BAIAP2,POSTN,ADM,CPS1,SESN3,C7ORF60,ACSL1,ATG14,FOXO3,CLEC16A,FOLR1,GABARAPL1,FYN,KANK2,GAS6,SESN1,GSN,HFE,HMOX1,IFI16,INHBB,JUN,FOXO4,ATP2B1,P2RX4,PDK2,ZFYVE1,BCAS3,PRKD1,RRAGC,SFRP1,SLC8A1,SLC16A1,SNAI2,STAT1,STC1,TGFBR2,FAM65A,MAP1LC3B,ULK1,PPM1D,NCOA1,TRIM24,EIF2AK3,FNIP1,KDM4A,ULK2,TBC1D5	3.8e-05
GO:32990	cell part morphogenesis	613	64	FARP1,ADARB1,BAIAP2,SEMA4F,PDLIM5,POSTN,FRS2,CUX1,DLX5,DVL2,EFNA1,EPHA4,EXT1,BTBD3,FN1,SRGAP2,RBFOX2,FYN,GAB1,FBXW8,GLI2,SH3KBP1,NRG1,ITGB1,ANOS1,L1CAM,LAMB2,LUM,MAP1B,MAP2,MAP6,NEK3,NRCAM,PIK3CA,TMEM106B,MAP1S,PPP3CA,PLXNA3,DOK4,RTN4,KIDINS220,KIAA1598,PTPRM,PTPRS,NTN4,ROBO1,BDNF,SGK1,SIAH2,TRAK2,SNX2,SPTAN1,SPTBN1,STXBP1,WNT7B,NDEL1,PICALM,ULK1,SEMA5A,LGI1,MAP4K4,RAPGEF2,ULK2,CUL7	3.8e-05
GO:50767	regulation of neurogenesis	686	70	HMG20B,BAIAP2,CARM1,SEMA4F,PDLIM5,PLK2,DUSP10,CNTN1,CUX1,DBN1,DPYSL3,DVL2,EDNRB,EFNA1,EPHA4,PTK2B,BEND6,FOXO3,RAP1GAP2,FN1,SRGAP2,FYN,NIPBL,GATA2,FBXW8,GLI2,NRG1,ID2,ID4,IL6ST,L1CAM,LYN,MAP1B,MAP2,ASPA,NRCAM,C21ORF91,TMEM106B,PPP2R5B,PPP3CA,PLXNA3,TENM3,TMEM30A,PRKCI,PRKD1,ZC4H2,RTN4,KIDINS220,KIAA1598,PTPRS,RHEB,TGIF2,ROBO1,BDNF,SFRP1,BMP6,TRAK2,SPOCK1,STAT3,NDEL1,HOOK3,NCOA1,SOCS2,SEMA5A,MAP4K4…	3.8e-05
GO:1501	skeletal system development	471	52	CARM1,POSTN,FOXN3,AKAP13,OSR2,COL12A1,SLC9B2,RDH10,DLG1,DLX5,EDN1,ANO6,EXT1,FBN1,NIPBL,FOXP1,GLI2,GNAQ,HOXC6,HOXC10,IGF1,CYR61,INPPL1,ITGB8,LUM,MIR21,SMAD3,MSX2,NPR3,PLS3,PDGFC,ANKH,RARG,SFRP1,CREB3L2,BMP1,BMP6,SNAI2,SOX4,STC1,TFAP2A,TGFBR2,WNT7B,ZFAND5,FAT4,LRRK1,TRIM45,ARID5B,FGF18,PAPSS2,PAPSS1,EIF2AK3	3.9e-05
GO:30335	positive regulation of cell migration	448	50	AKT3,ADAM10,POSTN,AMOTL1,DAB2,EDN1,ANO6,PTK2B,RRAS2,FN1,GAB1,NIPBL,GAS6,FOXP1,ANGPT1,CD274,ANXA3,HMOX1,IGF1,IGF1R,CYR61,IL1R1,ITGA5,JUN,LAMB1,LYN,MIR181B2,MIR21,SMAD3,FOXO4,P2RX4,PDGFB,BCAS3,PRKD1,PDGFC,RTN4,EPB41L5,KIAA1598,RDX,SMURF2,SLC8A1,SNAI2,TGFBR2,TMSB4X,FAM65A,PPAP2B,ADAM9,FGF18,SEMA5A,RAPGEF2	4e-05
GO:9968	negative regulation of signal transduction	1142	106	IL18BP,OPTN,FSTL3,DLC1,ACAA2,DUSP10,STK38,VASN,ADM,SESN3,CTH,CYLD,C7ORF60,DAB2,DAPK1,DCN,ZNF675,DLG1,DVL2,EFNA1,EPS15,FBN1,BEND6,ANKRD6,CARD8,FOXO3,KIAA0922,WWC1,MGRN1,GPR161,FYN,IFI6,BAMBI,KANK2,GAS6,GATA2,GBP1,LATS2,NPHP3,FOXP1,DKK3,SESN1,RBMS3,RPS6KA6,BCL9L,HIPK2,SH3KBP1,NRG1,HMOX1,PALM3,IGF1,IGF1R,IGFBP3,IGFBP5,ITGB1,LYN,MIR21,SMAD3,SMAD7,MUC1,ATP2B4,PAWR,DACT1,PDGFB,PIAS4,ENPP1,PKD2,PPP2R5B,…	4e-05
GO:1959	regulation of cytokine-mediated signaling pathway	157	23	CD24,CYLD,ZNF675,EDN1,CARD8,LSM14A,GAS6,ANGPT1,BIRC2,PALM3,IL1R1,JAK1,LIFR,MIR21,PIAS4,SPPL2B,ROBO1,STAT1,TYK2,PARP9,PIAS1,CAV1,SOCS3	4.1e-05
GO:16049	cell growth	449	50	ADAM10,CDKN1B,SEMA4F,PDLIM5,POSTN,EDN1,PTK2B,FHL1,FN1,NRG1,DNAJB2,IGF1,IGFBP3,IGFBP5,CYR61,INHBA,ITGB1,L1CAM,LAMB2,SMAD3,MAP1B,NRCAM,CRIM1,ENPP1,PLXNA3,CDKN2AIP,HTRA1,RTN4,EPB41L5,KIAA1598,PTPRJ,PTPRS,RARG,BDNF,RRAGC,SFRP1,SGK1,SPOCK1,BTG1,TGFBR2,NDEL1,CAMK2D,ULK1,KIAA1109,SOCS2,WISP2,SEMA5A,LGI1,ULK2,CDA	4.3e-05
GO:31344	regulation of cell projection organization	591	62	BAIAP2,CARM1,SEMA4F,CDC42EP3,PDLIM5,PLK2,CNTN1,DOCK11,CUX1,CYLD,DBN1,ADAMTS16,DPYSL3,DVL2,EFNA1,EPHA4,PTK2B,RAP1GAP2,TBC1D1,FN1,FYN,FBXW8,NRG1,L1CAM,LYN,MIR21,MAP1B,MAP2,NRCAM,C21ORF91,TBC1D13,TMEM106B,BCAS3,FNBP1L,PPP2R5B,PPP3CA,PLXNA3,TENM3,TMEM30A,PRKCI,PRKD1,RTN4,KIDINS220,KIAA1598,PTPRS,RDX,ROBO1,BDNF,SFRP1,TBC1D15,TRAK2,SPOCK1,EVI5,NDEL1,CAV1,SEMA5A,MAP4K4,RAPGEF2,ULK2,TBC1D5,CUL7,LRIG2	4.3e-05
GO:23057	negative regulation of signaling	1249	114	IL18BP,OPTN,FSTL3,DLC1,ACAA2,PLK2,DUSP10,STK38,VASN,ADM,SESN3,CTH,CYLD,C7ORF60,DAB2,DAPK1,DCN,ZNF675,DLG1,DVL2,EDN1,EFNA1,EPS15,PTK2B,FBN1,BEND6,ANKRD6,CARD8,FOXO3,KIAA0922,WWC1,MGRN1,GPR161,FYN,IFI6,BAMBI,KANK2,GAS6,GATA2,GBP1,LATS2,NPHP3,FOXP1,DKK3,SESN1,RBMS3,RPS6KA6,BCL9L,HIPK2,SH3KBP1,NRG1,HMOX1,PALM3,IGF1,IGF1R,IGFBP3,IGFBP5,INHBA,INHBB,ITGB1,LYN,MIR21,SMAD3,SMAD7,MUC1,ATP2B4,PAWR,DACT1,PDG…	4.5e-05
GO:43547	positive regulation of GTPase activity	370	43	DLC1,CDC42EP3,STXBP5,DOCK11,DVL2,PTK2B,RAP1GAP2,TBC1D9,TBC1D1,ARHGEF12,SRGAP2,ELMOD2,GNAO1,GNAQ,ITGB1,JUN,MYO9B,FAM13B,TBC1D13,BCAS3,TBC1D8B,ODAM,ARHGAP17,ASAP3,ARHGAP31,ARHGAP21,RIC1,RASGRF1,SFRP1,TBC1D15,TSC2,EVI5,ARHGAP10,ARHGAP28,NDEL1,PICALM,CAV2,STARD13,TRIP10,ARHGAP29,RASAL2,RAPGEF2,TBC1D5	4.6e-05
GO:1901565	organonitrogen compound catabolic process	1120	104	AASS,CDKN1B,PLK2,SMPDL3A,RNF24,SAT2,TPP1,HGSNAT,CTH,CTSO,CYLD,RNF217,DAB2,DCN,LONRF2,DPYD,EFNA1,ENPEP,EPHA4,PTK2B,GPC4,DENND3,BTBD3,CLEC16A,SLC44A1,DDAH2,TMEM2,FYN,RNF144B,GALC,FBXL2,MOXD1,FBXL3,FBXO8,AMFR,PDE7B,KLHL20,GLS,RNF180,HIPK2,USP25,TRHDE,HFE,NRG1,AOX1,HMOX1,BIRC2,LUM,MIR181B2,MIR21,SMAD3,SMAD7,LOC440434,ASPA,NAGA,ATP2B4,AADAT,CRBN,DACT1,MAGEC2,NUB1,CTSA,ZRANB1,FBXL12,BBS7,BTBD2,OTUD7B,A…	4.7e-05
GO:2000008	regulation of protein localization to cell surface	31	8	ASTN2,HFE,NRG1,GOPC,BDNF,PICALM,RAB11B,LRIG2	4.7e-05
GO:10952	positive regulation of peptidase activity	168	24	DLC1,COL4A3,DAPK1,EFNA1,EPHA4,CARD8,FN1,FYN,GSN,IFI16,CYR61,LYN,MIR21,SMAD3,RPS27L,ROBO1,PINK1,STAT3,PICALM,CASP3,ANTXR1,CAV1,AIM2,EIF2AK3	4.8e-05
GO:120035	regulation of plasma membrane bounded cell projection organization	581	61	BAIAP2,CARM1,SEMA4F,CDC42EP3,PDLIM5,PLK2,CNTN1,DOCK11,CUX1,CYLD,DBN1,ADAMTS16,DPYSL3,DVL2,EFNA1,EPHA4,PTK2B,RAP1GAP2,TBC1D1,FN1,FYN,FBXW8,NRG1,L1CAM,LYN,MAP1B,MAP2,NRCAM,C21ORF91,TBC1D13,TMEM106B,BCAS3,FNBP1L,PPP2R5B,PPP3CA,PLXNA3,TENM3,TMEM30A,PRKCI,PRKD1,RTN4,KIDINS220,KIAA1598,PTPRS,RDX,ROBO1,BDNF,SFRP1,TBC1D15,TRAK2,SPOCK1,EVI5,NDEL1,CAV1,SEMA5A,MAP4K4,RAPGEF2,ULK2,TBC1D5,CUL7,LRIG2	4.9e-05
GO:60284	regulation of cell development	802	79	HMG20B,BAIAP2,CARM1,SEMA4F,PDLIM5,POSTN,PLK2,AKAP13,DUSP10,CNTN1,SLC9B2,CUX1,DBN1,DPYSL3,DVL2,EDN1,EDNRB,EFNA1,UNC13D,EPHA4,PTK2B,FBN1,BEND6,FOXO3,RAP1GAP2,FN1,SRGAP2,FYN,NIPBL,GATA2,FBXW8,GBP1,GLI2,NRG1,ID2,ID4,IGF1,IL6ST,L1CAM,LYN,MAP1B,MAP2,ASPA,NRCAM,C21ORF91,TMEM106B,PPP2R5B,PPP3CA,PLXNA3,TENM3,TMEM30A,PRKCI,PRKD1,ZC4H2,RTN4,KIDINS220,KIAA1598,PTPRS,RHEB,TGIF2,ROBO1,BDNF,SFRP1,BMP6,TRAK2,SPO…	4.9e-05
GO:2000147	positive regulation of cell motility	463	51	AKT3,ADAM10,POSTN,AMOTL1,DAB2,EDN1,ANO6,PTK2B,RRAS2,FN1,GAB1,NIPBL,GAS6,FOXP1,ANGPT1,PTRF,CD274,ANXA3,HMOX1,IGF1,IGF1R,CYR61,IL1R1,ITGA5,JUN,LAMB1,LYN,MIR181B2,MIR21,SMAD3,FOXO4,P2RX4,PDGFB,BCAS3,PRKD1,PDGFC,RTN4,EPB41L5,KIAA1598,RDX,SMURF2,SLC8A1,SNAI2,TGFBR2,TMSB4X,FAM65A,PPAP2B,ADAM9,FGF18,SEMA5A,RAPGEF2	5.1e-05
GO:44238	primary metabolic process	9788	689	AKT3,ZNF730,ZNF737,CD24,MED16,MBNL2,AASS,ADAM10,CDKN1B,FSTL3,HMG20B,CITED2,DLC1,ADARB1,ZER1,ACAA2,ECI2,ZBTB18,CARM1,FBXW10,HTATIP2,TRIM16,PLK2,ZNF234,ZNF266,FRS2,PNPLA6,SMPDL3A,PNRC1,RAB40B,RBPMS,CHD3,PTPN21,FOXN3,BTN2A1,ADAMTS6,MAP4K5,AKAP13,DUSP10,RNF24,GLMP,KLF12,FKBP9,STK38,MGLL,CYP2U1,ZNF257,OSBPL1A,OSBPL9,C1QTNF3,ADCY9,ZNF554,OSR2,TPP1,JDP2,ZNF441,NDUFA11,CNTN1,COL4A3,PQLC3,KLF6,ADM,CPM,CPS…	5.4e-05
GO:10595	positive regulation of endothelial cell migration	103	17	AKT3,AMOTL1,EDN1,PTK2B,FOXP1,ANGPT1,ANXA3,HMOX1,MIR21,P2RX4,PDGFB,BCAS3,PRKD1,TMSB4X,PPAP2B,FGF18,SEMA5A	5.7e-05
GO:3300	cardiac muscle hypertrophy	77	14	PDLIM5,AKAP13,EDN1,GATA6,IGF1,IL6ST,MIR21,SMAD3,ATP2B4,P2RX4,PPP3CA,CAMK2D,PDE5A,KDM4A	5.8e-05
GO:40008	regulation of growth	620	64	ADAM10,CDKN1B,CARM1,SEMA4F,DUSP10,AGPAT6,EDN1,PTK2B,FHL1,WWC1,FN1,NIPBL,GAS6,GATA6,LATS2,LRP12,NRG1,DNAJB2,IRF8,IGF1,IGFBP3,IGFBP5,CYR61,INHBA,L1CAM,SMAD3,MAP1B,MT1F,NEDD9,NOTCH2,NPY1R,NRCAM,CRIM1,PLAC8,ENPP1,PIK3CA,PLXNA3,CDKN2AIP,WWC3,HTRA1,TBX20,RTN4,KIAA1598,PTPRJ,PTPRS,BDNF,SFRP1,ZMAT3,SGK1,SPOCK1,STAT3,BTG1,TGFBR2,WFS1,NDEL1,CAMK2D,KIAA1109,SOCS2,WISP2,SOCS3,SEMA5A,LGI1,ULK2,CDA	5.8e-05
GO:43502	regulation of muscle adaptation	77	14	AKAP13,EDN1,IGF1,IGFBP5,IL6ST,MIR21,SMAD3,ATP2B4,P2RX4,PPP3CA,TNNT1,UTRN,CAMK2D,PDE5A	5.8e-05
GO:9991	response to extracellular stimulus	466	51	RRAGB,BAIAP2,POSTN,ADM,CPS1,SESN3,C7ORF60,ACSL1,ATG14,FOXO3,CLEC16A,FOLR1,GABARAPL1,FYN,KANK2,GAS6,SESN1,GSN,HFE,HMOX1,IFI16,INHBB,JUN,LYN,FOXO4,ATP2B1,P2RX4,PDK2,ZFYVE1,BCAS3,PRKD1,RRAGC,SFRP1,SKP2,SLC8A1,SLC16A1,SNAI2,STAT1,STC1,TGFBR2,FAM65A,MAP1LC3B,ULK1,PPM1D,NCOA1,TRIM24,EIF2AK3,FNIP1,KDM4A,ULK2,TBC1D5	6.2e-05
GO:1901701	cellular response to oxygen-containing compound	985	93	IL18BP,RRAGB,BAIAP2,ADCY9,COL6A1,SLC9B2,CPS1,SESN3,SLC38A9,CD55,DAPK1,EDN1,EDNRB,EPHA4,PTK2B,FBN1,CARD8,SBNO2,WDTC1,FOXO3,LPIN1,FOLR1,FYN,GAB1,KANK2,GAS6,GNAQ,GPR37,NR3C1,IRF8,ID3,IGF1,IGF1R,IGFBP5,INHBA,INHBB,ITPR2,JUN,LYN,MIR21,FOXO4,MSX2,MYO5A,ATP2B1,ATP2B4,P2RX4,PAWR,SIDT2,PDGFB,PDK2,ENPP1,PIK3CA,PKD2,PPP3CA,PRKCI,PRKD1,PDGFC,PSAP,RARG,HCN2,RRAGC,SFRP1,CLEC7A,PINK1,BMP6,SLC8A1,SNAI2,BNIP3,SOX…	6.4e-05
GO:31589	cell-substrate adhesion	308	37	EDIL3,DLC1,POSTN,CCDC80,EFNA1,UNC13D,PTK2B,FN1,SRGAP2,ABI3BP,GAS6,GBP1,ANGPT1,CYR61,ITGA5,ITGB1,ITGB6,ITGB8,L1CAM,LAMB1,LAMC1,SMAD3,VIT,EPDR1,BCAS3,ADAMTS9,EPB41L5,PTPRJ,PLEKHA2,SFRP1,SPOCK1,UTRN,PEAK1,ANTXR1,AJUBA,ADAM9,PHLDB2	7e-05
GO:71560	cellular response to transforming growth factor beta stimulus	222	29	CITED2,POSTN,VASN,DAB2,EDN1,FBN1,FOLR1,FYN,BAMBI,DKK3,BCL9L,HIPK2,NR3C1,ITGB1,JUN,MIR21,SMAD3,SMAD7,HTRA1,TWSG1,EPB41L5,SFRP1,SMURF2,ZFP36L1,TGFBR2,SNX25,CAV1,CAV2,ADAM9	7.1e-05
GO:90287	regulation of cellular response to growth factor stimulus	254	32	FSTL3,CITED2,VASN,DAB2,DCN,FBN1,FOLR1,FKBP8,DSTYK,BAMBI,GATA6,MYOF,DKK3,BCL9L,HIPK2,CYR61,ITGA5,SMAD3,SMAD7,MSX2,NUMA1,PPP2R5B,HTRA1,TWSG1,ROBO1,SFRP1,SMURF2,TGFBR2,SNX25,CAV1,CAV2,FGF18	7.3e-05
GO:40017	positive regulation of locomotion	492	53	AKT3,ADAM10,POSTN,AMOTL1,DAB2,EDN1,ANO6,PTK2B,RRAS2,FN1,GAB1,NIPBL,GAS6,FOXP1,ANGPT1,PTRF,CD274,ANXA3,HMOX1,IGF1,IGF1R,CYR61,IL1R1,ITGA5,JUN,LAMB1,LYN,MIR181B2,MIR21,SMAD3,FOXO4,P2RX4,PDGFB,BCAS3,PRKD1,PDGFC,RTN4,EPB41L5,KIAA1598,RDX,SMURF2,SLC8A1,SNAI2,TGFBR2,TMSB4X,FAM65A,CAV2,PPAP2B,ADAM9,FGF18,SEMA5A,ZNF502,RAPGEF2	7.4e-05
GO:51172	negative regulation of nitrogen compound metabolic process	2130	178	CDKN1B,HMG20B,CITED2,ADARB1,ZBTB18,FOXN3,DUSP10,KLF12,STK38,OSR2,JDP2,COL4A3,CST5,DTX3L,CUX1,SH3RF2,DAB2,CD55,DAPK1,ZNF564,ZNF567,DCN,ZNF431,ZNF675,DLG1,DLX4,TSC22D3,EDN1,EDNRB,EFNA1,EPHA4,BEND6,FHL2,ATG14,ZBTB1,CARD8,SBNO2,WDTC1,FOXO3,CLEC16A,WWC1,SIN3B,RBFOX2,FKBP8,FYN,ZBTB38,IFI6,RNF169,NIPBL,KANK2,ZBTB20,GAS6,GATA2,GATA6,GBP1,LATS2,FOXP1,DKK3,RPS6KA6,GLI2,GNAQ,ANGPT1,HIPK2,NR3C1,USP25,HCFC2,H…	7.5e-05
GO:61919	process utilizing autophagic mechanism	457	50	OPTN,CALCOCO2,RRAGB,PLK2,SLC38A9,DAPK1,DCN,SYNPO2,ATG14,CLEC16A,VPS39,GABARAPL1,FBXL2,VPS41,HMOX1,IFI16,PIK3CA,ZFYVE1,FAM134B,CTSA,FNBP1L,WIPI1,MAP1S,WDR41,DRAM1,PRKAB2,PRKD1,PSAP,TP53INP2,RHEB,RRAGC,PINK1,BNIP3,TSC2,UBXN6,MAP1LC3B,CASP3,ULK1,TRIM5,LAMTOR3,ATP6V0E1,BMF,ATG12,RNF185,MVB12A,TP53INP1,SEC22B,KDM4A,ULK2,TBC1D5	7.5e-05
GO:6914	autophagy	457	50	OPTN,CALCOCO2,RRAGB,PLK2,SLC38A9,DAPK1,DCN,SYNPO2,ATG14,CLEC16A,VPS39,GABARAPL1,FBXL2,VPS41,HMOX1,IFI16,PIK3CA,ZFYVE1,FAM134B,CTSA,FNBP1L,WIPI1,MAP1S,WDR41,DRAM1,PRKAB2,PRKD1,PSAP,TP53INP2,RHEB,RRAGC,PINK1,BNIP3,TSC2,UBXN6,MAP1LC3B,CASP3,ULK1,TRIM5,LAMTOR3,ATP6V0E1,BMF,ATG12,RNF185,MVB12A,TP53INP1,SEC22B,KDM4A,ULK2,TBC1D5	7.5e-05
GO:43276	anoikis	32	8	SIK1,ITGA5,ITGB1,PIK3CA,SNAI2,TSC2,CAV1,BMF	7.6e-05
GO:45893	positive regulation of transcription, DNA-templated	1369	122	MED16,FSTL3,CITED2,ZBTB18,CARM1,TRIM16,FOXN3,GLMP,OSR2,KLF6,DTX3L,DAB2,ZNF564,ZNF567,DCN,CITED4,DLX3,DLX5,ARID3A,DVL2,EDN1,ELF2,EPAS1,FHL2,SBNO2,MAPRE3,FOXO3,LPIN1,WWC1,BRD4,SEC14L2,DDX58,SSBP2,NR5A2,ZBTB38,FZD2,BAMBI,NIPBL,PYGO1,GATA2,GATA6,AKAP8L,GLI2,BCL9L,AAMDC,HIPK2,NR3C1,GTF2F2,NRG1,HOXC10,HOXC13,IRF8,ID2,ID4,IFI16,IGF1,CYR61,INHBA,JUN,JUNB,JUND,LUM,SMAD3,SMAD7,FOXO4,MUC1,NFIX,NFYB,PLAC8,PD…	7.7e-05
GO:51253	negative regulation of RNA metabolic process	1171	107	CDKN1B,CITED2,ZBTB18,FOXN3,KLF12,OSR2,JDP2,CUX1,DAB2,ZNF564,ZNF567,ZNF431,ZNF675,DLG1,DLX4,TSC22D3,EDN1,EDNRB,EFNA1,BEND6,FHL2,ZBTB1,SBNO2,WDTC1,FOXO3,WWC1,SIN3B,RBFOX2,ZBTB38,NIPBL,KANK2,ZBTB20,GAS6,GATA2,GATA6,FOXP1,DKK3,GLI2,HIPK2,NR3C1,HCFC2,NRG1,HOXC6,IRF8,ID2,ID3,ID4,IFI16,JUN,JUNB,JUND,SMAD3,SMAD7,MSX2,MUC1,MYD88,NFIX,PAWR,DACT1,CXXC5,PDGFB,PIAS4,PPP3CA,WWC3,MOSPD1,ZNF253,OTUD7B,TBX20,ZBTB…	7.7e-05
GO:1903508	positive regulation of nucleic acid-templated transcription	1371	122	MED16,FSTL3,CITED2,ZBTB18,CARM1,TRIM16,FOXN3,GLMP,OSR2,KLF6,DTX3L,DAB2,ZNF564,ZNF567,DCN,CITED4,DLX3,DLX5,ARID3A,DVL2,EDN1,ELF2,EPAS1,FHL2,SBNO2,MAPRE3,FOXO3,LPIN1,WWC1,BRD4,SEC14L2,DDX58,SSBP2,NR5A2,ZBTB38,FZD2,BAMBI,NIPBL,PYGO1,GATA2,GATA6,AKAP8L,GLI2,BCL9L,AAMDC,HIPK2,NR3C1,GTF2F2,NRG1,HOXC10,HOXC13,IRF8,ID2,ID4,IFI16,IGF1,CYR61,INHBA,JUN,JUNB,JUND,LUM,SMAD3,SMAD7,FOXO4,MUC1,NFIX,NFYB,PLAC8,PD…	8.2e-05
GO:9719	response to endogenous stimulus	1505	132	MED16,CDKN1B,FSTL3,RRAGB,CITED2,PGRMC2,BAIAP2,CARM1,TRIM16,POSTN,FRS2,AKAP13,VASN,ADCY9,COL6A1,ADM,CPS1,SESN3,SIK1,SLC38A9,DAB2,PAQR7,DLX5,EDN1,EDNRB,EPHA4,ACSL1,PTK2B,FBN1,FHL2,WDTC1,FOXO3,LPIN1,FOLR1,RBFOX2,FKBP8,NR5A2,FYN,GAB1,DSTYK,BAMBI,KANK2,GATA6,LATS2,FOXP1,DKK3,GNAQ,BCL9L,HIPK2,NR3C1,GTF2F2,ANXA3,HFE,IGF1,IGF1R,IGFBP5,CYR61,INHBA,INHBB,INPPL1,ITGB1,ITPR2,JUN,JUNB,JUND,ANOS1,LYN,MIR21,SMA…	8.3e-05
GO:51591	response to cAMP	96	16	CARM1,CPS1,PTK2B,BIRC2,IGFBP5,ITPR2,JUN,JUNB,JUND,PKD2,HCN2,SLC8A1,ZFP36L1,STAT1,STC1,RAPGEF2	8.4e-05
GO:1902680	positive regulation of RNA biosynthetic process	1372	122	MED16,FSTL3,CITED2,ZBTB18,CARM1,TRIM16,FOXN3,GLMP,OSR2,KLF6,DTX3L,DAB2,ZNF564,ZNF567,DCN,CITED4,DLX3,DLX5,ARID3A,DVL2,EDN1,ELF2,EPAS1,FHL2,SBNO2,MAPRE3,FOXO3,LPIN1,WWC1,BRD4,SEC14L2,DDX58,SSBP2,NR5A2,ZBTB38,FZD2,BAMBI,NIPBL,PYGO1,GATA2,GATA6,AKAP8L,GLI2,BCL9L,AAMDC,HIPK2,NR3C1,GTF2F2,NRG1,HOXC10,HOXC13,IRF8,ID2,ID4,IFI16,IGF1,CYR61,INHBA,JUN,JUNB,JUND,LUM,SMAD3,SMAD7,FOXO4,MUC1,NFIX,NFYB,PLAC8,PD…	8.5e-05
GO:51129	negative regulation of cellular component organization	591	61	DLC1,ACAA2,VAT1,CARM1,SEMA4F,POSTN,PLK2,TOM1L2,DPP4,DPYSL3,EFNA1,EPHA4,RAP1GAP2,CLEC16A,FYN,GBP1,GSN,TMOD3,TMOD2,BIRC2,DNAJB2,IGF1,MIR21,CRBN,DACT1,LIMA1,BCAS3,PPP3CA,PLXNA3,KDM3A,PRKD1,TBX20,RTN4,PTPRS,RDX,ATXN2,PINK1,TRAK2,BNIP3,SPOCK1,SPTAN1,SPTBN1,STXBP1,TMSB4X,TSC2,UBE2B,ARHGAP28,TET1,PICALM,ULK1,ANTXR1,KLHL22,CAV1,PHLDB2,SEMA5A,MAP4K4,SEC22B,KDM4A,RAPGEF2,ULK2,LRIG2	8.9e-05
GO:45862	positive regulation of proteolysis	322	38	DLC1,PLK2,COL4A3,RNF217,DAB2,DAPK1,LONRF2,EFNA1,EPHA4,PTK2B,CARD8,FN1,FYN,RNF144B,RNF180,GSN,IFI16,CYR61,LYN,MIR21,SMAD3,SMAD7,RPS27L,NUB1,BBS7,ROBO1,PINK1,STAT3,PICALM,CASP3,ANTXR1,PIAS1,CAV1,ADAM9,TMEM259,AIM2,EIF2AK3,RNF144A	9.1e-05
GO:7565	female pregnancy	183	25	MAGED2,ADM,LDOC1,APOL2,HFE,IGFBP5,JUNB,MIR21,OXTR,PAM,CLIC5,PSG1,PSG2,PSG3,PSG4,PSG5,PSG6,PSG7,PSG9,PSG11,SMURF2,STC1,TEAD3,TGFBR2,RECK	9.3e-05
GO:51234	establishment of localization	4673	354	CD24,TOM1,ABCC5,OPTN,ADAM10,PLIN3,CDKN1B,CRISP3,ABCA8,BTN2A2,ACAA2,BAIAP2,VAT1,HTATIP2,TRIM16,POSTN,MAGED2,RAB40B,AKAP13,SLC2A13,OSBPL1A,OSBPL9,C1QTNF3,CNTN1,SLC31A2,ADM,TRAM1L1,SLC9B2,EMB,STXBP5,SVOPL,AGPAT6,HGSNAT,SLC2A14,TOM1L2,SIK1,DTX3L,CUX1,SLC38A9,VPS13B,SLC5A12,DAB2,CD55,DAPK1,LCA5,DLG1,DPP4,TSC22D3,DSP,EDN1,EDNRB,ANO6,UNC13D,EPS15,ACSL1,PTK2B,SAMD9L,FHL1,RHOBTB3,AAK1,ATG14,DENND3,CARD8,K…	9.4e-05
GO:71363	cellular response to growth factor stimulus	629	64	FSTL3,CITED2,BAIAP2,POSTN,FRS2,VASN,CPS1,DAB2,DCN,DLX5,EDN1,FBN1,FOXO3,FOLR1,RBFOX2,FKBP8,FYN,GAB1,DSTYK,BAMBI,GAS6,GATA6,MYOF,DKK3,BCL9L,HIPK2,NR3C1,GTF2F2,HFE,CYR61,ITGA5,ITGB1,JUN,ANOS1,MIR21,SMAD3,SMAD7,MSX2,NUMA1,PDGFB,PPP2R5B,PRKD1,HTRA1,TWSG1,KIDINS220,EPB41L5,RDX,ROBO1,SFRP1,SMURF2,BMP6,SNAI2,ZFP36L1,TGFBR2,TIA1,FAT4,SHOC2,CASP3,SNX25,CAV1,CAV2,ADAM9,FGF18,RAPGEF2	9.7e-05
GO:70848	response to growth factor	654	66	FSTL3,CITED2,BAIAP2,POSTN,FRS2,VASN,CPS1,DAB2,DCN,DLX5,EDN1,FBN1,FOXO3,FOLR1,RBFOX2,FKBP8,FYN,GAB1,DSTYK,BAMBI,GAS6,GATA6,MYOF,DKK3,BCL9L,HIPK2,NR3C1,GTF2F2,ANXA3,HFE,CYR61,ITGA5,ITGB1,JUN,ANOS1,LUM,MIR21,SMAD3,SMAD7,MSX2,NUMA1,PDGFB,PPP2R5B,PRKD1,HTRA1,TWSG1,KIDINS220,EPB41L5,RDX,ROBO1,SFRP1,SMURF2,BMP6,SNAI2,ZFP36L1,TGFBR2,TIA1,FAT4,SHOC2,CASP3,SNX25,CAV1,CAV2,ADAM9,FGF18,RAPGEF2	9.9e-05
GO:17015	regulation of transforming growth factor beta receptor signaling pathway	106	17	CITED2,VASN,DAB2,FBN1,FOLR1,BAMBI,DKK3,BCL9L,HIPK2,SMAD3,SMAD7,HTRA1,SMURF2,TGFBR2,SNX25,CAV1,CAV2	0.0001
GO:3279	cardiac septum development	97	16	CITED2,FRS2,FZD2,GATA6,NPHP3,ID2,CYR61,SMAD7,MSX2,NOTCH2,TBX20,HEG1,C5ORF42,SOX4,TGFBR2,LUZP1	0.0001
GO:21915	neural tube development	154	22	DLC1,ADM,ZNF358,DVL2,GPR161,FOLR1,FKBP8,FZD2,NPHP3,GLI2,DACT1,PKD2,SEMA4C,SHROOM3,OVOL2,RARG,SFRP1,SOX4,ZFP36L1,TSC2,KDM6A,LUZP1	0.00011
GO:51272	positive regulation of cellular component movement	474	51	AKT3,ADAM10,POSTN,AMOTL1,DAB2,EDN1,ANO6,PTK2B,RRAS2,FN1,GAB1,NIPBL,GAS6,FOXP1,ANGPT1,PTRF,CD274,ANXA3,HMOX1,IGF1,IGF1R,CYR61,IL1R1,ITGA5,JUN,LAMB1,LYN,MIR181B2,MIR21,SMAD3,FOXO4,P2RX4,PDGFB,BCAS3,PRKD1,PDGFC,RTN4,EPB41L5,KIAA1598,RDX,SMURF2,SLC8A1,SNAI2,TGFBR2,TMSB4X,FAM65A,PPAP2B,ADAM9,FGF18,SEMA5A,RAPGEF2	0.00011
GO:6525	arginine metabolic process	20	6	CPS1,DDAH2,MIR21,ART4,ATP2B4,SLC7A7	0.00011
GO:71559	response to transforming growth factor beta	226	29	CITED2,POSTN,VASN,DAB2,EDN1,FBN1,FOLR1,FYN,BAMBI,DKK3,BCL9L,HIPK2,NR3C1,ITGB1,JUN,MIR21,SMAD3,SMAD7,HTRA1,TWSG1,EPB41L5,SFRP1,SMURF2,ZFP36L1,TGFBR2,SNX25,CAV1,CAV2,ADAM9	0.00011
GO:7369	gastrulation	174	24	FRS2,COL5A1,COL6A1,COL12A1,DVL2,EXT1,FN1,GATA6,NPHP3,INHBA,ITGA5,ITGB1,LAMA3,LAMB1,SMAD3,TWSG1,TBX20,EPB41L5,TGIF2,SFRP1,TGFBR2,KDM6A,WLS,PHLDB2	0.00011
GO:8285	negative regulation of cell proliferation	681	68	CDKN1B,BTN2A2,DLC1,ADARB1,DUSP10,COL4A3,ADM,DFNA5,DLG1,PTK2B,KIFAP3,PDS5B,KIAA0922,LDOC1,KANK2,GATA2,B4GALT1,CD274,HMOX1,DNAJB2,ID2,IFIT3,IGFBP3,IGFBP5,INHBA,INPPL1,JUN,LYN,MIR21,SMAD3,FOXO4,MSX2,NPR3,PAWR,PKD2,PKP2,P3H2,CAMK2N1,TWSG1,PTPN14,PTPRJ,PTPRM,OVOL2,RARG,ROBO1,RPS6KA2,SFRP1,SNAI2,SOX4,STAT1,STAT3,BTG1,TFAP2A,TGFBR2,TPM1,TSC2,VTCN1,CASP3,NCK2,PPM1D,IFITM1,CAV1,CAV2,PDE5A,TRIM24,TP53INP1,…	0.00011
GO:3013	circulatory system process	500	53	POSTN,AKAP13,COL4A3,ADM,CPS1,ADAMTS16,DLG1,DSP,EDN1,EDNRB,ENPEP,EPAS1,GAS6,MYOF,CACNG4,GNAO1,ANGPT1,TRHDE,HMOX1,ID2,ITPR2,KCNK1,MIR21,MIR30E,SMAD3,SMAD7,NPR3,NPY1R,ATP2B1,ATP2B4,OLR1,OXTR,P2RX4,PDGFB,PIK3CA,PKP2,PRCP,TBX20,HEG1,PTPRJ,ACE2,SGK1,SLC8A1,STAT1,STC1,SERPING1,TPM1,TRPC1,CACNB1,CAMK2D,CAV1,PDE5A,NAV2	0.00012
GO:3205	cardiac chamber development	155	22	CITED2,FRS2,DSP,FHL2,FZD2,GATA6,NPHP3,NRG1,ID2,CYR61,SMAD7,MSX2,NOTCH2,PKP2,TBX20,HEG1,OVOL2,C5ORF42,SOX4,TGFBR2,TPM1,LUZP1	0.00012
GO:51098	regulation of binding	337	39	CARM1,PLK2,DTX3L,CYLD,DAB2,ZNF675,EPHA4,MAPRE3,MAU2,LDOC1,BAMBI,NIPBL,AMFR,ANGPT1,HIPK2,HFE,NRG1,HMOX1,DNAJB2,ID2,IFI16,IFIT2,IFIT1,IGF1,JUN,SMAD3,MSX2,CRBN,DACT1,PDGFB,PPP3CA,EPB41L5,BDNF,SP100,TMSB4X,ARHGAP28,PARP9,CAV1,RAPGEF2	0.00012
GO:6366	transcription by RNA polymerase II	2052	171	MED16,FSTL3,CITED2,ZBTB18,CARM1,HTATIP2,CHD3,GLMP,KLF12,OSR2,JDP2,KLF6,CUX1,ZNF564,ZNF567,DCN,CITED4,ZNF431,ZNF675,DLG1,DLX3,DLX4,DLX5,ARID3A,TSC22D3,DVL2,EDN1,EDNRB,EFNA1,ELF2,EPAS1,FBN1,BEND6,FHL2,ZBTB1,SBNO2,WDTC1,FOXO3,LPIN1,WWC1,SIN3B,MED13L,BRD4,DDX58,SSBP2,FKBP8,NR5A2,ZBTB38,NIPBL,KANK2,PYGO1,ZBTB20,GATA2,GATA6,AKAP8L,FOXP1,AFF4,GLI2,BCL9L,AAMDC,HIPK2,NR3C1,GTF2F2,HCFC2,ANXA4,HFE,NRG1,HMOX…	0.00013
GO:90066	regulation of anatomical structure size	441	48	AKT3,BAIAP2,SEMA4F,CDC42EP3,CFL2,ADM,CPS1,DLG1,EDN1,EDNRB,ANO6,PTK2B,WDTC1,RAP1GAP2,FN1,GSN,TMOD3,TMOD2,NRG1,HMOX1,L1CAM,MIR21,MAP1B,NRCAM,OXTR,PRR16,LIMA1,PLXNA3,SPIRE1,RTN4,KIAA1598,PTPRS,RARG,ACE2,RDX,BDNF,ACTR3C,SLC8A1,SPTAN1,SPTBN1,TMSB4X,WNT7B,NDEL1,PICALM,NCK2,CAV1,SEMA5A,ULK2	0.00013
GO:1903844	regulation of cellular response to transforming growth factor beta stimulus	108	17	CITED2,VASN,DAB2,FBN1,FOLR1,BAMBI,DKK3,BCL9L,HIPK2,SMAD3,SMAD7,HTRA1,SMURF2,TGFBR2,SNX25,CAV1,CAV2	0.00014
GO:43122	regulation of I-kappaB kinase/NF-kappaB signaling	197	26	OPTN,PLK2,AKAP13,CTH,CARD8,ZDHHC17,BRD4,IFIT5,FYN,ANGPT1,HMOX1,BIRC2,MYD88,CXXC5,NDFIP2,TNFRSF19,PRKD1,OTUD7B,SLC44A2,PINK1,STAT1,WLS,CASP10,AJUBA,TRIM5,MAP3K14	0.00014
GO:50678	regulation of epithelial cell proliferation	327	38	AKT3,CDKN1B,FRS2,DUSP10,OSR2,DLG1,DLX5,EDNRB,EPGN,B4GALT1,ANGPT1,HMOX1,IGF1,JUN,LAMB1,LAMC1,MIR21,SMAD3,PDGFB,ODAM,PRKD1,HTRA1,RTN4,PTPRM,OVOL2,ROBO1,SFRP1,BMP6,SNAI2,ZFP36L1,STAT1,STAT3,TGM1,CAV1,CAV2,FGF18,SEMA5A,MAGED1	0.00014
GO:50769	positive regulation of neurogenesis	407	45	HMG20B,BAIAP2,CNTN1,CUX1,DPYSL3,DVL2,EPHA4,PTK2B,BEND6,FN1,FYN,NIPBL,GATA2,FBXW8,GLI2,NRG1,ID2,IL6ST,L1CAM,LYN,MAP1B,ASPA,NRCAM,C21ORF91,TMEM106B,PPP2R5B,TENM3,TMEM30A,PRKCI,PRKD1,ZC4H2,KIDINS220,KIAA1598,RHEB,TGIF2,ROBO1,BDNF,BMP6,NDEL1,NCOA1,SOCS2,SEMA5A,KDM4A,RAPGEF2,CUL7	0.00014
GO:6906	vesicle fusion	146	21	SAMD9L,TBC1D9,TBC1D1,VPS39,VPS41,STXBP6,TBC1D13,SAMD9,TBC1D8B,RAB20,TBC1D15,STXBP1,EVI5,CAV2,VAMP4,STX11,STX10,SYTL5,SEC22B,GOSR2,TBC1D5	0.00014
GO:48675	axon extension	99	16	SEMA4F,FN1,NRG1,ITGB1,L1CAM,LAMB2,MAP1B,NRCAM,PLXNA3,RTN4,KIAA1598,PTPRS,NDEL1,ULK1,SEMA5A,ULK2	0.00015
GO:71704	organic substance metabolic process	10203	711	AKT3,ZNF730,ZNF737,CD24,MED16,ABCC5,OPTN,MBNL2,AASS,ADAM10,CDKN1B,FSTL3,HMG20B,CITED2,DLC1,ADARB1,ZER1,ACAA2,ECI2,ZBTB18,CARM1,FBXW10,HTATIP2,TRIM16,PLK2,ZNF234,ZNF266,FRS2,PNPLA6,SMPDL3A,PNRC1,RAB40B,RBPMS,CHD3,PTPN21,FOXN3,BTN2A1,ADAMTS6,MAP4K5,AKAP13,DUSP10,RNF24,SAT2,GLMP,KLF12,FKBP9,STK38,MGLL,CYP2U1,ZNF257,OSBPL1A,OSBPL9,C1QTNF3,ADCY9,ZNF554,OSR2,TPP1,JDP2,ZNF441,NDUFA11,CNTN1,COL4A3,COL5A1…	0.00015
GO:1904035	regulation of epithelial cell apoptotic process	73	13	ANO6,FOXO3,GAS6,GATA2,ANGPT1,GSN,HMOX1,PIAS4,PRKCI,ZFP36L1,TIA1,WFS1,SEMA5A	0.00016
GO:32970	regulation of actin filament-based process	329	38	DLC1,BAIAP2,CDC42EP3,CFL2,AKAP13,SYNPO,SYNPO2,DLG1,DSP,EDN1,PTK2B,GSN,TMOD3,TMOD2,MIR21,SMAD3,PAM,LIMA1,PKP2,BCAS3,ODAM,ASAP3,SPIRE1,RDX,SFRP1,ACTR3C,SPTAN1,SPTBN1,STC1,TMSB4X,TPM1,ARHGAP28,SYNPO2L,CAMK2D,NCK2,CAV1,PHLDB2,SEMA5A	0.00016
GO:32268	regulation of cellular protein metabolic process	2355	192	CD24,CDKN1B,HMG20B,DLC1,ADARB1,ZER1,PLK2,FRS2,RBPMS,MAP4K5,AKAP13,DUSP10,STK38,ADCY9,JDP2,CNTN1,COL4A3,CST5,DTX3L,SH3RF2,RNF217,DAB2,CD55,DAPK1,DCN,LONRF2,DFNA5,ZNF675,DLG1,DVL2,EDN1,EDNRB,EFNA1,EPHA4,ACSL1,PTK2B,ATG14,ANKRD6,CARD8,MAPRE3,FOXO3,CLEC16A,WWC1,FN1,BRD4,FKBP8,FYN,IFI6,EPGN,RNF144B,DSTYK,NIPBL,LSM14A,GAS6,GATA2,GBP1,LATS2,AKAP8L,RBMS3,RPS6KA6,GNAQ,ANGPT1,RNF180,GPR37,HIPK2,GSN,USP25,H…	0.00017
GO:34101	erythrocyte homeostasis	109	17	DNASE2,EPAS1,FOXO3,RBFOX2,GATA2,HIPK2,TMOD3,HMOX1,ID2,INHBA,LYN,BPGM,ZFP36L1,STAT1,STAT3,CASP3,MAFB	0.00017
GO:32092	positive regulation of protein binding	82	14	PLK2,DTX3L,EPHA4,MAPRE3,BAMBI,AMFR,HIPK2,HFE,CRBN,DACT1,EPB41L5,BDNF,CAV1,RAPGEF2	0.00018
GO:30042	actin filament depolymerization	49	10	CFL2,GSN,TMOD3,TMOD2,LIMA1,RDX,MICAL1,SPTAN1,SPTBN1,SEMA5A	0.00019
GO:34645	cellular macromolecule biosynthetic process	4741	356	ZNF730,ZNF737,MED16,CDKN1B,FSTL3,HMG20B,CITED2,ZBTB18,CARM1,HTATIP2,TRIM16,ZNF234,ZNF266,PNRC1,RBPMS,CHD3,FOXN3,GLMP,KLF12,ZNF257,ZNF554,OSR2,JDP2,ZNF441,PQLC3,KLF6,CPM,ZNF358,MUC15,ZNF417,ZNF548,ZNF563,ZNF558,ZNF555,ZNF362,CTH,SIK1,DTX3L,CUX1,ZNF827,CYLD,DAB2,DAPK1,ZNF836,ZNF610,ZNF791,ZNF564,ZNF567,DCN,CITED4,ZNF431,ZNF675,DLG1,DLX3,DLX4,DLX5,ARID3A,TSC22D3,DVL2,EDN1,EDNRB,EFNA1,ZNF778,ZNF627,Z…	0.00019
GO:1934	positive regulation of protein phosphorylation	896	84	CD24,CDKN1B,FRS2,RBPMS,MAP4K5,AKAP13,ADCY9,CNTN1,DAB2,DFNA5,DLG1,DVL2,EDN1,EDNRB,EFNA1,EPHA4,ACSL1,PTK2B,ATG14,ANKRD6,MAPRE3,WWC1,FYN,EPGN,DSTYK,GAS6,ANGPT1,GPR37,HIPK2,HFE,NRG1,IGF1,IGFBP3,CYR61,IL6ST,INHBA,INHBB,ITGA5,JUN,LYN,MIR181B2,MIR21,MAP3K1,GADD45B,NEK1,NOTCH2,ATP2B4,PDGFB,PIK3CA,PKD2,SEMA4C,ODAM,TNFRSF19,PRKD1,PDGFC,PSAP,C8ORF4,TWSG1,KIDINS220,RAP2B,ROBO1,PINK1,BMP6,STAT3,TGFBR2,WNT7B,L…	0.0002
GO:30163	protein catabolic process	780	75	CDKN1B,PLK2,RNF24,TPP1,CTSO,CYLD,RNF217,DAB2,LONRF2,EFNA1,EPHA4,PTK2B,DENND3,BTBD3,CLEC16A,FYN,RNF144B,FBXL2,FBXL3,FBXO8,AMFR,KLHL20,RNF180,HIPK2,USP25,HFE,NRG1,BIRC2,MIR181B2,SMAD3,SMAD7,CRBN,DACT1,MAGEC2,NUB1,CTSA,ZRANB1,FBXL12,BBS7,BTBD2,OTUD7B,ADAMTS9,RIC1,RNF213,TP53INP2,RDX,SGSH,SMURF2,SIAH2,PINK1,SKP2,BNIP3,TIMP3,TNFAIP1,UBE2B,WFS1,PTTG1IP,KLHL15,UBXN6,CAPN2,USP38,PIAS1,CAV1,CTSF,ADAM9,TRI…	0.0002
GO:60713	labyrinthine layer morphogenesis	21	6	ADM,CYR61,ZFP36L1,WNT7B,NCOA1,SOCS3	0.0002
GO:23014	signal transduction by protein phosphorylation	897	84	CD24,FRS2,MAP4K5,AKAP13,DUSP10,STK38,DFNA5,ZNF675,DLG1,DVL2,EDN1,EFNA1,EPHA4,PTK2B,ANKRD6,WWC1,FN1,FYN,EPGN,DSTYK,GAS6,GBP1,KCNH5,RPS6KA6,ANGPT1,GPR37,HIPK2,NRG1,IGF1,IGF1R,IGFBP3,CYR61,INHBA,INHBB,JAK1,JUN,LYN,MIR181B2,MIR21,MAP3K1,GADD45B,NEK1,NOTCH2,OXTR,DACT1,PDGFB,SEMA4C,CAMK2N1,TNFRSF19,MAPK4,PDGFC,PSAP,KIDINS220,SH3RF1,PTPRJ,RASGRF1,ROBO1,RRAS,SFRP1,PINK1,BMP6,SMPD1,SPTAN1,SPTBN1,ZFP36L1,T…	0.00021
GO:50673	epithelial cell proliferation	378	42	AKT3,CDKN1B,FRS2,DUSP10,OSR2,DLG1,DLX5,EDNRB,EPGN,B4GALT1,ANGPT1,HMOX1,ID2,IGF1,IGFBP3,IGFBP5,JUN,LAMB1,LAMC1,MIR21,SMAD3,SIDT2,PDGFB,ODAM,PRKD1,HTRA1,RTN4,PTPRM,OVOL2,ROBO1,SFRP1,BMP6,SNAI2,ZFP36L1,STAT1,STAT3,TGM1,CAV1,CAV2,FGF18,SEMA5A,MAGED1	0.00021
GO:51254	positive regulation of RNA metabolic process	1440	125	MED16,FSTL3,CITED2,ZBTB18,CARM1,TRIM16,FOXN3,GLMP,OSR2,KLF6,DTX3L,DAB2,ZNF564,ZNF567,DCN,CITED4,DLX3,DLX5,ARID3A,DVL2,EDN1,ELF2,EPAS1,FHL2,SBNO2,MAPRE3,FOXO3,LPIN1,WWC1,BRD4,SEC14L2,DDX58,SSBP2,NR5A2,ZBTB38,FZD2,BAMBI,NIPBL,PYGO1,GATA2,GATA6,AKAP8L,GLI2,BCL9L,AAMDC,HIPK2,NR3C1,GTF2F2,NRG1,HOXC10,HOXC13,IRF8,ID2,ID4,IFI16,IGF1,CYR61,INHBA,JUN,JUNB,JUND,LUM,SMAD3,SMAD7,FOXO4,MUC1,NFIX,NFYB,PLAC8,PD…	0.00022
GO:60348	bone development	180	24	CARM1,FOXN3,AKAP13,OSR2,SLC9B2,DLX5,ANO6,FBN1,FOXP1,IGF1,INPPL1,MSX2,PLS3,PDGFC,RARG,BMP6,STC1,TFAP2A,TGFBR2,FAT4,LRRK1,TRIM45,FGF18,PAPSS2	0.00022
GO:61448	connective tissue development	233	29	CARM1,OSR2,COL5A1,EDN1,GLI2,ID2,ID4,CYR61,ITGB8,LUM,MIR21,SMAD3,MSX2,PDGFB,PIK3CA,ARRDC3,ACTA2,RARG,CREB3L2,BMP1,BMP6,SNAI2,STC1,TGFBR2,WNT7B,ARID5B,FGF18,SLC39A13,EIF2AK3	0.00022
GO:9059	macromolecule biosynthetic process	4866	364	ZNF730,ZNF737,MED16,ABCC5,CDKN1B,FSTL3,HMG20B,CITED2,ZBTB18,CARM1,HTATIP2,TRIM16,ZNF234,ZNF266,PNRC1,RBPMS,CHD3,FOXN3,GLMP,KLF12,ZNF257,ZNF554,OSR2,JDP2,ZNF441,COL5A1,PQLC3,KLF6,CPM,ZNF358,MUC15,ZNF417,ZNF548,ZNF563,ZNF558,ZNF555,ZNF362,CTH,SIK1,DTX3L,CUX1,ZNF827,CYLD,DAB2,DAPK1,ZNF836,ZNF610,ZNF791,ZNF564,ZNF567,DCN,CITED4,ZNF431,ZNF675,DLG1,DLX3,DLX4,DLX5,ARID3A,TSC22D3,DVL2,EDN1,EDNRB,EFNA1,ZN…	0.00022
GO:31214	biomineral tissue development	130	19	OSR2,C4ORF26,ANO6,PTK2B,SBNO2,GAS6,CNNM4,IGF1,SMAD3,MSX2,ENPP1,ODAM,BMP2K,ANKH,BMP6,SLC8A1,TFAP2A,TUFT1,EIF2AK3	0.00023
GO:34330	cell junction organization	255	31	CDH10,DLC1,RASSF8,DLG1,DSP,PTK2B,FN1,PIP5K1C,CADM1,ITGA5,LAMA3,LAMC1,SMAD3,SMAD7,PKP2,BCAS3,PRKCI,HEG1,NLGN2,EPB41L5,PTPRJ,ACE2,RDX,SFRP1,SNAI2,TJP1,TNS1,AJUBA,CAV1,PHLDB2,RAPGEF2	0.00023
GO:44706	multi-multicellular organism process	212	27	MAGED2,ADM,EDN1,LDOC1,APOL2,B4GALT1,HFE,IGFBP5,JUNB,MIR21,OXTR,PAM,CLIC5,PSG1,PSG2,PSG3,PSG4,PSG5,PSG6,PSG7,PSG9,PSG11,SMURF2,STC1,TEAD3,TGFBR2,RECK	0.00023
GO:48589	developmental growth	559	57	ADARB1,CARM1,SEMA4F,PDLIM5,POSTN,DUSP10,ADM,AGPAT6,RDH10,EDN1,WDTC1,FOXO3,WWC1,FN1,FKBP8,NIPBL,CLIC4,GATA6,LATS2,GLI2,GSN,NRG1,IGF1,ITGB1,L1CAM,LAMB2,SMAD3,MAP1B,MSX2,NPY1R,NRCAM,PLAC8,PIK3CA,PLXNA3,WWC3,PSAP,TBX20,RTN4,HEG1,EPB41L5,KIAA1598,PTPRS,RARG,BDNF,SFRP1,ZFP36L1,STAT3,STC1,TGFBR2,KDM6A,WNT7B,NDEL1,ULK1,ARID5B,SOCS2,SEMA5A,ULK2	0.00023
GO:2000113	negative regulation of cellular macromolecule biosynthetic process	1268	112	CDKN1B,CITED2,ZBTB18,FOXN3,KLF12,OSR2,JDP2,CUX1,DAB2,DAPK1,ZNF564,ZNF567,ZNF431,ZNF675,DLG1,DLX4,TSC22D3,EDN1,EDNRB,EFNA1,BEND6,FHL2,ZBTB1,SBNO2,WDTC1,FOXO3,WWC1,SIN3B,RBFOX2,ZBTB38,NIPBL,KANK2,ZBTB20,GAS6,GATA2,GATA6,FOXP1,DKK3,GLI2,HIPK2,NR3C1,HCFC2,NRG1,IRF8,ID2,ID3,ID4,IFI16,IGFBP5,JUN,JUNB,JUND,MIR181B2,MIR21,SMAD3,SMAD7,MSX2,MUC1,NFIX,PAWR,DACT1,CXXC5,PDGFB,PIAS4,ENPP1,WWC3,MOSPD1,ZNF253,OT…	0.00024
GO:60322	head development	696	68	AKT3,DLC1,BAIAP2,FRS2,OSR2,CNTN1,DCLK2,DLX5,EMX2,EXT1,BTBD3,FOXO3,SRGAP2,RBFOX2,FYN,NIPBL,GATA2,MDGA1,GLI2,GNAO1,GNAQ,ANXA3,NRG1,ID2,ID4,INHBA,ITGB1,SLC6A17,LAMB1,ATP2B1,ATP2B4,OXTR,C21ORF91,SEMA4C,MAP1S,BBS7,PLXNA3,TBC1D23,XAB2,TWSG1,RTN4,METTL14,PTPRS,RARG,ROBO1,RRAS,ATXN1,SEPP1,SFRP1,C5ORF42,SLC8A1,BNIP3,TACC1,TGFBR2,WNT7B,ZFAND5,FAT4,C11ORF63,WLS,ZNF430,NDEL1,CASP3,CRISPLD1,ARID5B,HOOK3,SEMA5…	0.00024
GO:90101	negative regulation of transmembrane receptor protein serine/threonine kinase signaling pathway	111	17	FSTL3,VASN,FBN1,BAMBI,BCL9L,HIPK2,SMAD3,SMAD7,HTRA1,TWSG1,TBX20,SFRP1,SMURF2,TGFBR2,SNX25,CAV1,CAV2	0.00024
GO:90174	organelle membrane fusion	150	21	SAMD9L,TBC1D9,TBC1D1,VPS39,VPS41,STXBP6,TBC1D13,SAMD9,TBC1D8B,RAB20,TBC1D15,STXBP1,EVI5,CAV2,VAMP4,STX11,STX10,SYTL5,SEC22B,GOSR2,TBC1D5	0.00024
GO:10720	positive regulation of cell development	475	50	HMG20B,BAIAP2,CNTN1,SLC9B2,CUX1,DPYSL3,DVL2,EDN1,UNC13D,EPHA4,PTK2B,BEND6,FN1,FYN,NIPBL,GATA2,FBXW8,GLI2,NRG1,ID2,IGF1,IL6ST,L1CAM,LYN,MAP1B,ASPA,NRCAM,C21ORF91,TMEM106B,PPP2R5B,TENM3,TMEM30A,PRKCI,PRKD1,ZC4H2,KIDINS220,KIAA1598,RHEB,TGIF2,ROBO1,BDNF,BMP6,NDEL1,NCOA1,PDE5A,SOCS2,SEMA5A,KDM4A,RAPGEF2,CUL7	0.00025
GO:1885	endothelial cell development	58	11	CLIC4,ARHGEF26,GSTM3,HEG1,PTPRS,RAP2B,RDX,STC1,TJP1,WNT7B,RAPGEF2	0.00025
GO:30218	erythrocyte differentiation	102	16	DNASE2,EPAS1,FOXO3,RBFOX2,GATA2,HIPK2,TMOD3,ID2,INHBA,LYN,BPGM,ZFP36L1,STAT1,STAT3,CASP3,MAFB	0.00025
GO:31102	neuron projection regeneration	50	10	ADM,EPHA4,FOLR1,JUN,LAMB2,PTPRS,NDEL1,ULK1,MAP4K4,LRIG2	0.00025
GO:3158	endothelium development	121	18	CLIC4,ARHGEF26,FOXP1,GSTM3,NRG1,MIR21,FOXJ2,HEG1,PTPRS,RAP2B,RDX,BMP6,STC1,BTG1,TJP1,WNT7B,STARD13,RAPGEF2	0.00025
GO:32870	cellular response to hormone stimulus	659	65	MED16,PGRMC2,BAIAP2,CARM1,AKAP13,ADCY9,CPS1,SESN3,SIK1,DAB2,PAQR7,EDN1,ACSL1,FBN1,FHL2,WDTC1,FOXO3,LPIN1,RBFOX2,NR5A2,FYN,GAB1,KANK2,GATA6,LATS2,FOXP1,GNAQ,NR3C1,IGF1R,INHBA,INHBB,JUN,JUNB,JUND,LYN,FOXO4,MSX2,MYO5A,ATP2B1,OXTR,UFM1,PDK2,ENPP1,PIK3CA,PRCP,KDM3A,PRKCI,RARG,RDX,SFRP1,SKP2,ZFP36L1,STAT1,STAT3,STC1,TSC2,NDEL1,LBH,PIAS1,CAV1,CAV2,NCOA1,SOCS2,ATP6V0E1,SOCS3	0.00025
GO:51130	positive regulation of cellular component organization	1149	103	OPTN,CALCOCO2,CDKN1B,BAIAP2,CDC42EP3,CFL2,SYNPO,JDP2,CNTN1,DOCK11,CUX1,DAB2,DCN,SYNPO2,DLG1,DPYSL3,DVL2,EDN1,ANO6,UNC13D,EPHA4,PTK2B,PLEKHM2,CLEC16A,FN1,FYN,EPGN,NIPBL,GAS6,GATA2,FBXW8,AKAP8L,ANGPT1,GSN,GTF2F2,HFE,NRG1,IRF8,IGF1,IGF1R,JUN,L1CAM,LCP1,LYN,MIR21,SMAD3,MAP1B,MFGE8,MSX2,MUC1,NUMA1,OXTR,PDGFB,CYB5R1,C21ORF91,TMEM106B,BCAS3,FNBP1L,PPP2R5B,PPP3CA,PLXNA3,TENM3,TMEM30A,PRKCI,PRKD1,SPIRE1,K…	0.00025
GO:10613	positive regulation of cardiac muscle hypertrophy	28	7	EDN1,IGF1,IL6ST,MIR21,PPP3CA,CAMK2D,PDE5A	0.00026
GO:14742	positive regulation of muscle hypertrophy	28	7	EDN1,IGF1,IL6ST,MIR21,PPP3CA,CAMK2D,PDE5A	0.00026
GO:40013	negative regulation of locomotion	301	35	CITED2,DLC1,ADARB1,DUSP10,DCN,DPYSL3,SRGAP2,CLIC4,NRG1,HMOX1,IGFBP3,IGFBP5,MIR21,SMAD7,PKP2,PLXNA3,ADAMTS9,ARRDC3,PTPRJ,PTPRM,RAP2B,ROBO1,RRAS,SFRP1,SP100,STAT3,STC1,TPM1,RECK,IFITM1,TRIM5,PHLDB2,SEMA5A,STARD13,TP53INP1	0.00026
GO:44087	regulation of cellular component biogenesis	837	79	CDKN1B,DLC1,BAIAP2,CDC42EP3,PDLIM5,PLK2,AKAP13,SYNPO,DOCK11,CYLD,ADAMTS16,SYNPO2,DLG1,DPYSL3,EDN1,PTK2B,TBC1D1,VPS41,STXBP6,GSN,GTF2F2,TMOD3,TMOD2,BIRC2,DNAJB2,IRF8,CYR61,JUN,LCP1,MIR21,SMAD3,MAP2,NUMA1,OXTR,CRBN,DACT1,PKP2,TBC1D13,BCAS3,FNBP1L,PPP2R5B,ASAP3,SPIRE1,TBX20,NLGN2,EPB41L5,PTPRJ,ACE2,RDX,CLIP1,BDNF,ATXN2,SFRP1,TBC1D15,PINK1,ACTR3C,SNAI2,SPTAN1,SPTBN1,STXBP1,TJP1,TMSB4X,TPM1,EVI5,ARHGA…	0.00026
GO:7044	cell-substrate junction assembly	84	14	DLC1,PTK2B,FN1,ITGA5,LAMA3,LAMC1,SMAD3,BCAS3,EPB41L5,PTPRJ,SFRP1,TNS1,AJUBA,PHLDB2	0.00026
GO:1558	regulation of cell growth	370	41	ADAM10,CDKN1B,SEMA4F,EDN1,PTK2B,FHL1,FN1,NRG1,DNAJB2,IGF1,IGFBP3,IGFBP5,CYR61,INHBA,L1CAM,SMAD3,MAP1B,NRCAM,CRIM1,ENPP1,PLXNA3,CDKN2AIP,HTRA1,RTN4,KIAA1598,PTPRJ,PTPRS,BDNF,SFRP1,SGK1,SPOCK1,BTG1,NDEL1,CAMK2D,KIAA1109,SOCS2,WISP2,SEMA5A,LGI1,ULK2,CDA	0.00027
GO:51049	regulation of transport	1706	144	BTN2A2,ACAA2,TRIM16,POSTN,RAB40B,C1QTNF3,CNTN1,SLC31A2,SLC9B2,STXBP5,SIK1,DAB2,DAPK1,DLG1,DPP4,EDN1,EDNRB,ANO6,UNC13D,PTK2B,FHL1,AAK1,CARD8,TBC1D9,TBC1D1,WWC1,FN1,DDX58,CADM1,FYN,CLIC4,GAS6,GATA2,GBP1,AKAP8L,VPS41,TSPAN13,FOXP1,CACNG4,KCNH5,GLRX,GNAO1,ANGPT1,STXBP6,SLC25A4,CD274,ANXA4,HFE,NRG1,HMOX1,IGF1,INHBA,INHBB,ITPR2,KCNC3,LCP1,LYN,MIR21,MARCKS,MAP1B,MFGE8,MYO5A,NUMA1,ATP2B4,OXTR,P2RX4,PAM,S…	0.00028
GO:3206	cardiac chamber morphogenesis	122	18	CITED2,DSP,FHL2,FZD2,GATA6,NRG1,ID2,CYR61,SMAD7,MSX2,NOTCH2,PKP2,TBX20,HEG1,OVOL2,SOX4,TGFBR2,TPM1	0.00029
GO:51271	negative regulation of cellular component movement	291	34	CDKN1B,CITED2,DLC1,ADARB1,DUSP10,DCN,DPYSL3,SRGAP2,CLIC4,NRG1,HMOX1,IGFBP3,IGFBP5,MIR21,SMAD7,PKP2,PLXNA3,ADAMTS9,PTPRJ,PTPRM,RAP2B,ROBO1,RRAS,SFRP1,SP100,STAT3,STC1,TPM1,RECK,IFITM1,PHLDB2,SEMA5A,STARD13,TP53INP1	0.00029
GO:110053	regulation of actin filament organization	225	28	DLC1,BAIAP2,CDC42EP3,CFL2,SYNPO,SYNPO2,DLG1,PTK2B,GSN,TMOD3,TMOD2,MIR21,SMAD3,LIMA1,ASAP3,SPIRE1,RDX,SFRP1,ACTR3C,SPTAN1,SPTBN1,TMSB4X,TPM1,ARHGAP28,SYNPO2L,NCK2,PHLDB2,SEMA5A	0.0003
GO:30522	intracellular receptor signaling pathway	269	32	MED16,CITED2,CARM1,TRIM16,GLMP,CYLD,DAB2,FHL2,RBFOX2,DDX58,NR5A2,KANK2,LSM14A,FOXP1,NR3C1,BIRC2,NOTCH2,UFM1,PRCP,DDX60,KDM3A,RARG,ALOXE3,IFIH1,SFRP1,SKP2,SNAI2,STAT3,LBH,PIAS1,NCOA1,TRIM24	0.0003
GO:45446	endothelial cell differentiation	103	16	CLIC4,ARHGEF26,GSTM3,NRG1,MIR21,FOXJ2,HEG1,PTPRS,RAP2B,RDX,BMP6,STC1,BTG1,TJP1,WNT7B,RAPGEF2	0.0003
GO:44092	negative regulation of molecular function	1036	94	FARP1,CDKN1B,ADARB1,CARM1,DUSP10,STK38,CNN3,COL4A3,CST5,SIK1,DTX3L,SH3RF2,CYLD,DAB2,DCN,ZNF431,ZNF675,EDNRB,CARD8,WDTC1,IFI6,GAS6,LATS2,GNAQ,ANXA3,ANXA4,HFE,HMOX1,BIRC2,DNAJB2,ID2,ID3,IFI16,IFIT2,IFIT1,IGF1R,JUN,ANOS1,LYN,MIR21,SMAD7,MSX2,GADD45B,NPR3,ATP2B4,CRIM1,DACT1,PDGFB,PIAS4,PKD2,ZFYVE1,NDFIP2,BCAS3,GPATCH2,PPP3CA,CAMK2N1,CTTNBP2NL,PROS1,GOPC,SH3RF1,EPB41L5,PTPRJ,RDX,RTKN,PCIF1,SFRP1,SIAH2…	0.00031
GO:165	MAPK cascade	868	81	CD24,FRS2,MAP4K5,AKAP13,DUSP10,STK38,DFNA5,ZNF675,DLG1,DVL2,EDN1,EFNA1,EPHA4,PTK2B,ANKRD6,WWC1,FN1,FYN,EPGN,DSTYK,GAS6,GBP1,RPS6KA6,ANGPT1,GPR37,HIPK2,NRG1,IGF1,IGF1R,IGFBP3,CYR61,INHBA,INHBB,JAK1,JUN,LYN,MIR181B2,MIR21,MAP3K1,GADD45B,NOTCH2,OXTR,DACT1,PDGFB,SEMA4C,CAMK2N1,TNFRSF19,MAPK4,PDGFC,PSAP,KIDINS220,SH3RF1,PTPRJ,RASGRF1,ROBO1,RRAS,SFRP1,PINK1,BMP6,SMPD1,SPTAN1,SPTBN1,ZFP36L1,TIMP3,WNT7B,…	0.00032
GO:31327	negative regulation of cellular biosynthetic process	1384	120	CDKN1B,CITED2,ZBTB18,FOXN3,KLF12,C1QTNF3,OSR2,JDP2,SIK1,CUX1,DAB2,DAPK1,ZNF564,ZNF567,ZNF431,ZNF675,DLG1,DLX4,TSC22D3,EDN1,EDNRB,EFNA1,BEND6,FHL2,ZBTB1,SBNO2,WDTC1,FOXO3,WWC1,SIN3B,RBFOX2,ZBTB38,NIPBL,KANK2,ZBTB20,GAS6,GATA2,GATA6,FOXP1,DKK3,GLI2,HIPK2,NR3C1,HCFC2,NRG1,HOXC6,IRF8,ID2,ID3,ID4,IFI16,IGFBP5,INHBA,INHBB,JUN,JUNB,JUND,MIR181B2,MIR21,SMAD3,SMAD7,MSX2,MUC1,NFIX,ATP2B4,PAWR,DACT1,CXXC5,P…	0.00032
GO:31331	positive regulation of cellular catabolic process	315	36	OPTN,CALCOCO2,PLK2,DTX3L,RNF217,DAB2,DAPK1,DCN,LONRF2,PTK2B,CLEC16A,RNF144B,RNF180,HMOX1,IGF1,MIR181B2,SMAD7,DACT1,NUB1,BBS7,PRKD1,METTL14,TP53INP2,RDX,PINK1,BNIP3,ZFP36L1,TSC2,PTTG1IP,ULK1,PIAS1,CAV1,ADAM9,TMEM259,TP53INP1,RNF144A	0.00032
GO:6814	sodium ion transport	215	27	MAGED2,CNTN1,SLC9B2,SIK1,SLC5A12,DLG1,ANO6,CNNM4,GLRX,KCNK1,SLC9A4,ATP2B4,P2RX4,PKD2,PKP2,SLC38A7,HCN2,SCN9A,SGK1,SLC8A1,SLC12A3,SLC20A2,UTRN,SLC8B1,CAMK2D,SLC10A7,ASIC3	0.00032
GO:48732	gland development	408	44	CDKN1B,FSTL3,CITED2,FRS2,CPS1,AGPAT6,ZBTB1,GATA2,GATA6,B4GALT1,NPHP3,DKK3,GLI2,HFE,NRG1,HMOX1,ID2,ID4,IGFBP5,JUN,SMAD3,MSX2,OXTR,PAM,PIK3CA,PKD2,ATP7B,BTBD7,PSAP,TWSG1,RTN4,RARG,NTN4,ROBO1,SFRP1,SNAI2,TGFBR2,WNT7B,WLS,LBH,ARID5B,CAV1,SOCS2,MAFB	0.00033
GO:10558	negative regulation of macromolecule biosynthetic process	1332	116	CDKN1B,CITED2,ZBTB18,FOXN3,KLF12,OSR2,JDP2,CUX1,DAB2,DAPK1,ZNF564,ZNF567,ZNF431,ZNF675,DLG1,DLX4,TSC22D3,EDN1,EDNRB,EFNA1,BEND6,FHL2,ZBTB1,SBNO2,WDTC1,FOXO3,WWC1,SIN3B,RBFOX2,ZBTB38,NIPBL,KANK2,ZBTB20,GAS6,GATA2,GATA6,FOXP1,DKK3,GLI2,HIPK2,NR3C1,HCFC2,NRG1,HOXC6,IRF8,ID2,ID3,ID4,IFI16,IGFBP5,INHBA,INHBB,JUN,JUNB,JUND,MIR181B2,MIR21,SMAD3,SMAD7,MSX2,MUC1,NFIX,PAWR,DACT1,CXXC5,PDGFB,PIAS4,ENPP1,WWC…	0.00034
GO:10977	negative regulation of neuron projection development	123	18	CARM1,SEMA4F,PLK2,DPYSL3,EFNA1,EPHA4,RAP1GAP2,PPP3CA,PLXNA3,RTN4,PTPRS,TRAK2,SPOCK1,SEMA5A,MAP4K4,RAPGEF2,ULK2,LRIG2	0.00034
GO:2000050	regulation of non-canonical Wnt signaling pathway	22	6	DAB2,ANKRD6,NPHP3,DACT1,RNF213,SFRP1	0.00034
GO:2000369	regulation of clathrin-dependent endocytosis	16	5	DAB2,AAK1,BMP2K,PICALM,DNAJC6	0.00036
GO:2000811	negative regulation of anoikis	16	5	ITGA5,ITGB1,PIK3CA,SNAI2,CAV1	0.00036
GO:30336	negative regulation of cell migration	260	31	CITED2,DLC1,ADARB1,DUSP10,DCN,DPYSL3,SRGAP2,CLIC4,NRG1,HMOX1,IGFBP3,IGFBP5,MIR21,SMAD7,PKP2,ADAMTS9,PTPRJ,PTPRM,RAP2B,ROBO1,RRAS,SFRP1,SP100,STAT3,STC1,TPM1,RECK,IFITM1,PHLDB2,STARD13,TP53INP1	0.00036
GO:70102	interleukin-6-mediated signaling pathway	16	5	IL6ST,JAK1,STAT1,STAT3,SOCS3	0.00036
GO:1904019	epithelial cell apoptotic process	95	15	COL4A3,ANO6,FOXO3,GAS6,GATA2,ANGPT1,GSN,HMOX1,PIAS4,PRKCI,ZFP36L1,TGFBR2,TIA1,WFS1,SEMA5A	0.00037
GO:34329	cell junction assembly	195	25	DLC1,DLG1,PTK2B,FN1,PIP5K1C,ITGA5,LAMA3,LAMC1,SMAD3,SMAD7,PKP2,BCAS3,PRKCI,HEG1,EPB41L5,PTPRJ,ACE2,SFRP1,SNAI2,TJP1,TNS1,AJUBA,CAV1,PHLDB2,RAPGEF2	0.00037
GO:98742	cell-cell adhesion via plasma-membrane adhesion molecules	206	26	CDH10,FAT3,KIFAP3,CADM1,PCDHB5,ITGA5,ITGB1,PCDHB18P,TENM3,PCDHGB2,PCDHB14,PCDHB13,PCDHB12,PCDHB11,PCDHB9,PCDHB8,PCDHB7,PCDHB6,PCDHB4,PCDHB2,PCDHB16,PTPRM,ROBO1,TGFBR2,FAT4,AJUBA	0.00038
GO:7249	I-kappaB kinase/NF-kappaB signaling	228	28	OPTN,PLK2,AKAP13,CTH,ZNF675,CARD8,ERC1,ZDHHC17,BRD4,IFIT5,FYN,ANGPT1,HMOX1,BIRC2,MYD88,CXXC5,NDFIP2,TNFRSF19,PRKD1,OTUD7B,SLC44A2,PINK1,STAT1,WLS,CASP10,AJUBA,TRIM5,MAP3K14	0.00039
GO:30855	epithelial cell differentiation	732	70	CD24,CDKN1B,TRIM16,FRS2,UPK1A,TPP1,CNN3,CPS1,AGPAT6,DAB2,DLX3,DLX5,DSP,PALLD,FLNB,NR5A2,FZD2,CLIC4,ARHGEF26,GATA6,LATS2,B4GALT1,GSTM3,ANXA4,NRG1,ID2,ID3,JUN,SLC9A4,LAMB2,MIR21,SMAD3,MSX2,MYO1E,NUMA1,SIDT2,PDGFB,PKP2,CLIC5,ADAMTSL4,MCOLN3,FOXJ2,PSAP,BDH2,HEG1,SHROOM3,EPB41L5,PTPRS,OVOL2,ACTA2,RAP2B,RARG,RDX,RHEB,BMP6,SOX4,ZFP36L1,STAT1,STC1,BTG1,TGM1,TJP1,WNT7B,FAT4,LBH,CASP3,KIAA1109,CAV1,ADAM9,R…	0.0004
GO:8015	blood circulation	496	51	POSTN,COL4A3,ADM,CPS1,ADAMTS16,DLG1,DSP,EDN1,EDNRB,ENPEP,EPAS1,GAS6,MYOF,CACNG4,GNAO1,ANGPT1,TRHDE,HMOX1,ID2,ITPR2,KCNK1,MIR21,MIR30E,SMAD3,SMAD7,NPR3,NPY1R,ATP2B1,ATP2B4,OLR1,OXTR,P2RX4,PDGFB,PIK3CA,PKP2,PRCP,TBX20,PTPRJ,ACE2,SGK1,SLC8A1,STAT1,STC1,SERPING1,TPM1,TRPC1,CACNB1,CAMK2D,CAV1,PDE5A,NAV2	0.00042
GO:35987	endodermal cell differentiation	44	9	COL5A1,COL6A1,COL12A1,FN1,GATA6,INHBA,ITGA5,LAMA3,LAMB1	0.00043
GO:50798	activated T cell proliferation	44	9	CD24,BTN2A2,CADM1,FYN,CD274,IGF1,MIR21,CASP3,TNFSF9	0.00043
GO:19220	regulation of phosphate metabolic process	1626	137	CD24,FARP1,CDKN1B,DLC1,ADARB1,FRS2,RBPMS,MAP4K5,AKAP13,DUSP10,STK38,ADCY9,CNTN1,SH3RF2,DAB2,DCN,DFNA5,ZNF675,DLG1,DVL2,EDN1,EDNRB,EFNA1,EPHA4,ACSL1,PTK2B,ADGRF5,ATG14,ANKRD6,MAPRE3,WWC1,FN1,BRD4,FKBP8,FYN,EPGN,DSTYK,GAS6,GBP1,LATS2,AKAP8L,RPS6KA6,GNAQ,ANGPT1,GPR37,HIPK2,HFE,NRG1,IGF1,IGF1R,IGFBP3,CYR61,IL6ST,INHBA,INHBB,ITGA5,JUN,LYN,MIR181B2,MIR21,SMAD3,SMAD7,MAP3K1,GADD45B,NEK1,NOTCH2,ATP2B4,DA…	0.00044
GO:43123	positive regulation of I-kappaB kinase/NF-kappaB signaling	155	21	PLK2,AKAP13,CTH,ZDHHC17,BRD4,IFIT5,FYN,HMOX1,BIRC2,MYD88,CXXC5,NDFIP2,TNFRSF19,PRKD1,SLC44A2,PINK1,WLS,CASP10,AJUBA,TRIM5,MAP3K14	0.00044
GO:30900	forebrain development	354	39	DLC1,FRS2,DCLK2,DLX5,EMX2,EXT1,BTBD3,SRGAP2,FYN,GATA2,GLI2,GNAO1,GNAQ,ANXA3,NRG1,ID2,ID4,INHBA,LAMB1,ATP2B4,OXTR,C21ORF91,PLXNA3,XAB2,TWSG1,RTN4,METTL14,PTPRS,ROBO1,SLC8A1,BNIP3,TACC1,WNT7B,FAT4,NDEL1,CASP3,HOOK3,SEMA5A,RAPGEF2	0.00045
GO:43627	response to estrogen	69	12	CD24,CITED2,CITED4,GATA6,GSTM3,HMOX1,BCAS3,SFRP1,TGFBR2,CAV1,TRIM24,ASH2L	0.00045
GO:16331	morphogenesis of embryonic epithelium	145	20	DLC1,ADM,RDH10,DVL2,FOLR1,FZD2,NPHP3,GLI2,SEMA4C,SHROOM3,EPB41L5,OVOL2,RARG,SFRP1,SOX4,TFAP2A,TSC2,KDM6A,WNT7B,LUZP1	0.00046
GO:32006	regulation of TOR signaling	87	14	AKT3,RRAGB,SESN3,SLC38A9,C7ORF60,CLEC16A,GAS6,SESN1,PIK3CA,RHEB,RRAGC,TSC2,LAMTOR3,FNIP1	0.00046
GO:45944	positive regulation of transcription by RNA polymerase II	1060	95	FSTL3,CITED2,ZBTB18,CARM1,GLMP,OSR2,KLF6,ZNF564,ZNF567,DCN,CITED4,DLX3,DLX5,ARID3A,EDN1,EPAS1,SBNO2,FOXO3,LPIN1,WWC1,BRD4,DDX58,SSBP2,NR5A2,ZBTB38,NIPBL,PYGO1,GATA2,GATA6,AKAP8L,GLI2,BCL9L,AAMDC,HIPK2,NR3C1,GTF2F2,NRG1,HOXC10,HOXC13,IRF8,ID4,IFI16,IGF1,CYR61,INHBA,JUN,JUNB,JUND,LUM,SMAD3,SMAD7,FOXO4,MUC1,NFIX,PLAC8,PDGFB,ARMCX3,PKD2,PLAGL1,BCAS3,PPP2R5B,PPP3CA,FOXJ2,KDM3A,DCAF6,PRKD1,MOSPD1,TBX20…	0.00046
GO:48284	organelle fusion	176	23	VAT1,SAMD9L,TBC1D9,TBC1D1,VPS39,VPS41,STXBP6,TBC1D13,SAMD9,TBC1D8B,RAB20,TBC1D15,BNIP3,STXBP1,EVI5,CAV2,VAMP4,STX11,STX10,SYTL5,SEC22B,GOSR2,TBC1D5	0.00046
GO:1902903	regulation of supramolecular fiber organization	297	34	CDKN1B,DLC1,BAIAP2,CDC42EP3,CFL2,AKAP13,SYNPO,SYNPO2,DLG1,EDN1,PTK2B,GSN,TMOD3,TMOD2,MIR21,SMAD3,MAP2,NUMA1,LIMA1,ASAP3,SPIRE1,RDX,CLIP1,SFRP1,ACTR3C,SPTAN1,SPTBN1,TMSB4X,TPM1,ARHGAP28,SYNPO2L,NCK2,PHLDB2,SEMA5A	0.00047
GO:51174	regulation of phosphorus metabolic process	1628	137	CD24,FARP1,CDKN1B,DLC1,ADARB1,FRS2,RBPMS,MAP4K5,AKAP13,DUSP10,STK38,ADCY9,CNTN1,SH3RF2,DAB2,DCN,DFNA5,ZNF675,DLG1,DVL2,EDN1,EDNRB,EFNA1,EPHA4,ACSL1,PTK2B,ADGRF5,ATG14,ANKRD6,MAPRE3,WWC1,FN1,BRD4,FKBP8,FYN,EPGN,DSTYK,GAS6,GBP1,LATS2,AKAP8L,RPS6KA6,GNAQ,ANGPT1,GPR37,HIPK2,HFE,NRG1,IGF1,IGF1R,IGFBP3,CYR61,IL6ST,INHBA,INHBB,ITGA5,JUN,LYN,MIR181B2,MIR21,SMAD3,SMAD7,MAP3K1,GADD45B,NEK1,NOTCH2,ATP2B4,DA…	0.00047
GO:50808	synapse organization	286	33	FARP1,BAIAP2,PDLIM5,SYNPO,EFNA1,EPHA4,FYN,PCDHB5,NRG1,IGF1R,L1CAM,LAMB2,MYO5A,NRCAM,OXTR,PCDHB18P,ZC4H2,PCDHB14,PCDHB13,PCDHB12,PCDHB11,PCDHB9,PCDHB8,PCDHB7,PCDHB6,PCDHB4,PCDHB2,NLGN2,PCDHB16,BDNF,UTRN,WNT7B,CACNB1	0.00049
GO:16236	macroautophagy	275	32	OPTN,CALCOCO2,RRAGB,SLC38A9,DCN,SYNPO2,ATG14,CLEC16A,GABARAPL1,HMOX1,PIK3CA,ZFYVE1,FAM134B,WIPI1,PRKAB2,TP53INP2,RHEB,RRAGC,PINK1,BNIP3,TSC2,UBXN6,MAP1LC3B,CASP3,ULK1,LAMTOR3,ATP6V0E1,ATG12,MVB12A,TP53INP1,SEC22B,TBC1D5	0.0005
GO:9056	catabolic process	2314	186	OPTN,AASS,CALCOCO2,CDKN1B,RRAGB,ACAA2,ECI2,PLK2,PNPLA6,SMPDL3A,PNRC1,RNF24,SAT2,MGLL,TPP1,COL4A3,COL4A4,COL5A1,COL6A1,COL12A1,CPS1,HGSNAT,CTH,DTX3L,CTSO,SLC38A9,CYLD,RNF217,DAB2,DAPK1,DCN,LONRF2,MMAA,SYNPO2,DNASE2,DPYD,EFNA1,PLBD2,ENPEP,EPHA4,ACSL1,PTK2B,DAGLB,GPC4,ATG14,DENND3,BTBD3,LPIN1,CLEC16A,VPS39,SLC44A1,DDAH2,AMACR,TMEM2,GABARAPL1,FYN,RNF144B,PLCXD2,GALC,FBXL2,GALT,MOXD1,FBXL3,FBXO8,AMFR,…	0.0005
GO:51607	defense response to virus	209	26	ADARB1,IFITM3,IFITM2,DTX3L,UNC13D,DDX58,IFIT5,ELMOD2,LSM14A,GBP1,BIRC2,IFI16,IFIT2,IFIT1,IFIT3,DDX60,HTRA1,IFIH1,BNIP3,STAT1,ZNF175,PARP9,IFITM1,TRIM5,MAP3K14,AIM2	0.00051
GO:45321	leukocyte activation	1130	100	CD24,TOM1,ADAM10,CRISP3,BTN2A2,VAT1,DUSP10,KLF6,HGSNAT,DOCK11,CYLD,CD55,DLG1,DPP4,DSP,EDN1,ANO6,APLF,UNC13D,PTK2B,ADGRF5,ZBTB1,SBNO2,KIAA0922,ATP11A,CADM1,FYN,QPCT,GCA,GAS6,GATA2,B4GALT1,FOXP1,GLI2,CD274,GSN,BLNK,ANXA3,HFE,HMOX1,ID2,IGF1,IL6ST,INHBA,ITGB1,JUN,LCP1,LYN,MIR21,SMAD3,SMAD7,MAN2B1,MANBA,NOTCH2,OLR1,PAWR,GOLGA7,PLAC8,YPEL5,PIK3CA,CTSA,PPP3CA,PRCP,TMEM30A,PSAP,TWSG1,SLC44A2,SLC39A10,SLA…	0.00052
GO:45935	positive regulation of nucleobase-containing compound metabolic process	1604	135	MED16,FSTL3,CITED2,ZBTB18,CARM1,TRIM16,FOXN3,GLMP,OSR2,KLF6,DTX3L,DAB2,ZNF564,ZNF567,DCN,CITED4,DLX3,DLX5,ARID3A,DVL2,EDN1,ELF2,APLF,EPAS1,PTK2B,FHL2,SBNO2,MAPRE3,FOXO3,LPIN1,WWC1,BRD4,SEC14L2,DDX58,SSBP2,NR5A2,ZBTB38,FZD2,BAMBI,NIPBL,PYGO1,GATA2,GATA6,AKAP8L,GLI2,BCL9L,AAMDC,HIPK2,NR3C1,BABAM1,GTF2F2,ANXA3,NRG1,HOXC10,HOXC13,IRF8,ID2,ID4,IFI16,IGF1,IGF1R,CYR61,INHBA,JUN,JUNB,JUND,LUM,SMAD3,SMAD7…	0.00052
GO:50730	regulation of peptidyl-tyrosine phosphorylation	220	27	CD24,CNTN1,DVL2,EFNA1,EPHA4,PTK2B,FYN,EPGN,GAS6,ANGPT1,NRG1,IGF1,IL6ST,ITGA5,LYN,PDGFB,PPP2R5B,PDGFC,RAP2B,SFRP1,STAT3,LRRK1,PARP9,NCK2,CAV1,SOCS3,SH3BP5	0.00052
GO:71417	cellular response to organonitrogen compound	512	52	RRAGB,BAIAP2,ADCY9,COL6A1,CPS1,SESN3,SLC38A9,EDN1,EPHA4,FBN1,WDTC1,FOXO3,LPIN1,FOLR1,FYN,GAB1,IGF1,IGF1R,IGFBP5,INHBB,ITPR2,LYN,FOXO4,MYO5A,ATP2B4,P2RX4,PDK2,ENPP1,PIK3CA,PKD2,PRKCI,PDGFC,HCN2,RRAGC,SFRP1,SLC8A1,ZFP36L1,STAT1,STAT3,STC1,TSC2,CACNB1,NDEL1,CAPN2,CASP3,CAV1,CAV2,LAMTOR3,SOCS2,ATP6V0E1,SOCS3,RAPGEF2	0.00052
GO:32956	regulation of actin cytoskeleton organization	287	33	DLC1,BAIAP2,CDC42EP3,CFL2,AKAP13,SYNPO,SYNPO2,DLG1,EDN1,PTK2B,GSN,TMOD3,TMOD2,MIR21,SMAD3,PAM,LIMA1,BCAS3,ODAM,ASAP3,SPIRE1,RDX,SFRP1,ACTR3C,SPTAN1,SPTBN1,TMSB4X,TPM1,ARHGAP28,SYNPO2L,NCK2,PHLDB2,SEMA5A	0.00053
GO:61387	regulation of extent of cell growth	88	14	SEMA4F,FN1,NRG1,L1CAM,MAP1B,NRCAM,PLXNA3,RTN4,KIAA1598,PTPRS,BDNF,NDEL1,SEMA5A,ULK2	0.00055
GO:1706	endoderm formation	53	10	COL5A1,COL6A1,COL12A1,FN1,GATA6,INHBA,ITGA5,LAMA3,LAMB1,TBX20	0.00056
GO:1901888	regulation of cell junction assembly	79	13	DLC1,SMAD3,PKP2,BCAS3,EPB41L5,PTPRJ,ACE2,SFRP1,SNAI2,TJP1,CAV1,PHLDB2,RAPGEF2	0.00056
GO:2000209	regulation of anoikis	23	6	SIK1,ITGA5,ITGB1,PIK3CA,SNAI2,CAV1	0.00056
GO:1901342	regulation of vasculature development	346	38	AKT3,HTATIP2,PLK2,COL4A3,ADM,CTH,DCN,EFNA1,PTK2B,TMEM2,GAB1,GATA2,GATA6,HIPK2,ANXA3,HMOX1,ITGA5,ITGB1,ITGB8,JAK1,MIR21,FOXO4,PDGFB,FOXJ2,PRKD1,ADAMTS9,PTPRM,RRAS,SFRP1,SP100,STAT1,STAT3,BTG1,TGFBR2,FGF18,SEMA5A,STARD13,RAPGEF2	0.00058
GO:7416	synapse assembly	147	20	FARP1,PDLIM5,PCDHB5,NRG1,NRCAM,OXTR,PCDHB18P,PCDHB14,PCDHB13,PCDHB12,PCDHB11,PCDHB9,PCDHB8,PCDHB7,PCDHB6,PCDHB4,PCDHB2,NLGN2,PCDHB16,BDNF	0.00058
GO:2001038	regulation of cellular response to drug	30	7	FOXO3,GPR37,MIR21,PAWR,PSAP,PINK1,NCOA1	0.00059
GO:3382	epithelial cell morphogenesis	30	7	PALLD,FLNB,CLIC4,ARHGEF26,HEG1,EPB41L5,STC1	0.00059
GO:42476	odontogenesis	117	17	OSR2,ADM,C4ORF26,DLX3,EDN1,CNNM4,GLI2,ID3,INHBA,LAMB1,MSX2,MYO5A,PAM,ODAM,HTRA1,TFAP2A,TUFT1	0.00059
GO:45598	regulation of fat cell differentiation	117	17	CARM1,DUSP10,JDP2,CCDC71L,GATA2,METRNL,AAMDC,ID2,ID4,MIR21,SMAD3,MSX2,ENPP1,SFRP1,SNAI2,ZFP36L1,SULT1E1	0.00059
GO:60674	placenta blood vessel development	30	7	FBXW8,CYR61,ITGB8,JUNB,PKD2,OVOL2,SOCS3	0.00059
GO:10562	positive regulation of phosphorus metabolic process	1001	90	CD24,CDKN1B,DLC1,FRS2,RBPMS,MAP4K5,AKAP13,ADCY9,CNTN1,DAB2,DFNA5,DLG1,DVL2,EDN1,EDNRB,EFNA1,EPHA4,ACSL1,PTK2B,ADGRF5,ATG14,ANKRD6,MAPRE3,WWC1,FYN,EPGN,DSTYK,GAS6,ANGPT1,GPR37,HIPK2,HFE,NRG1,IGF1,IGFBP3,CYR61,IL6ST,INHBA,INHBB,ITGA5,JUN,LYN,MIR181B2,MIR21,SMAD3,MAP3K1,GADD45B,NEK1,NOTCH2,ATP2B4,PDGFB,PIK3CA,PKD2,SEMA4C,ODAM,TNFRSF19,PRKD1,PDGFC,PSAP,C8ORF4,TWSG1,SLC39A10,KIDINS220,RAP2B,ROBO1,PINK…	0.0006
GO:45937	positive regulation of phosphate metabolic process	1001	90	CD24,CDKN1B,DLC1,FRS2,RBPMS,MAP4K5,AKAP13,ADCY9,CNTN1,DAB2,DFNA5,DLG1,DVL2,EDN1,EDNRB,EFNA1,EPHA4,ACSL1,PTK2B,ADGRF5,ATG14,ANKRD6,MAPRE3,WWC1,FYN,EPGN,DSTYK,GAS6,ANGPT1,GPR37,HIPK2,HFE,NRG1,IGF1,IGFBP3,CYR61,IL6ST,INHBA,INHBB,ITGA5,JUN,LYN,MIR181B2,MIR21,SMAD3,MAP3K1,GADD45B,NEK1,NOTCH2,ATP2B4,PDGFB,PIK3CA,PKD2,SEMA4C,ODAM,TNFRSF19,PRKD1,PDGFC,PSAP,C8ORF4,TWSG1,SLC39A10,KIDINS220,RAP2B,ROBO1,PINK…	0.0006
GO:46683	response to organophosphorus	127	18	CARM1,TRIM16,CPS1,PTK2B,BIRC2,IGFBP5,ITPR2,JUN,JUNB,JUND,P2RX4,PKD2,HCN2,SLC8A1,ZFP36L1,STAT1,STC1,RAPGEF2	0.0006
GO:9890	negative regulation of biosynthetic process	1404	120	CDKN1B,CITED2,ZBTB18,FOXN3,KLF12,C1QTNF3,OSR2,JDP2,SIK1,CUX1,DAB2,DAPK1,ZNF564,ZNF567,ZNF431,ZNF675,DLG1,DLX4,TSC22D3,EDN1,EDNRB,EFNA1,BEND6,FHL2,ZBTB1,SBNO2,WDTC1,FOXO3,WWC1,SIN3B,RBFOX2,ZBTB38,NIPBL,KANK2,ZBTB20,GAS6,GATA2,GATA6,FOXP1,DKK3,GLI2,HIPK2,NR3C1,HCFC2,NRG1,HOXC6,IRF8,ID2,ID3,ID4,IFI16,IGFBP5,INHBA,INHBB,JUN,JUNB,JUND,MIR181B2,MIR21,SMAD3,SMAD7,MSX2,MUC1,NFIX,ATP2B4,PAWR,DACT1,CXXC5,P…	0.00061
GO:10976	positive regulation of neuron projection development	244	29	BAIAP2,CNTN1,CUX1,DPYSL3,DVL2,EPHA4,PTK2B,FN1,FYN,FBXW8,NRG1,L1CAM,LYN,MAP1B,C21ORF91,TMEM106B,PPP2R5B,TENM3,TMEM30A,PRKCI,PRKD1,KIDINS220,KIAA1598,ROBO1,BDNF,NDEL1,SEMA5A,RAPGEF2,CUL7	0.00062
GO:61024	membrane organization	819	76	CD24,ACAA2,BAIAP2,VAT1,AHNAK2,COL5A1,SPACA6P,DAB2,DLG1,DVL2,ANO6,EPS15,SAMD9L,AAK1,FNBP1,TBC1D9,LPIN1,PLEKHM2,TBC1D1,ATP11A,VPS39,PIP5K1C,FOLR1,GCA,TOR1AIP1,GAS6,GATA2,MYOF,AKAP8L,VPS41,STXBP6,SLC25A4,GSN,SH3KBP1,MFGE8,NRCAM,TBC1D13,SAMD9,FNBP1L,TBC1D8B,RAB20,TMEM30A,PRKCI,SPIRE1,PARP11,RTN4,ATP10D,HACE1,NLGN2,CLIP1,TBC1D15,PINK1,BNIP3,SPTBN1,STAT3,STXBP1,TFDP2,TP53BP2,EVI5,FAT4,NDEL1,PICALM,CAV1…	0.00062
GO:10721	negative regulation of cell development	278	32	CARM1,SEMA4F,POSTN,PLK2,DUSP10,DPYSL3,EDNRB,EFNA1,EPHA4,FBN1,FOXO3,RAP1GAP2,SRGAP2,GBP1,NRG1,ID2,ID4,IGF1,PPP3CA,PLXNA3,RTN4,PTPRS,TRAK2,SPOCK1,STAT3,HOOK3,SEMA5A,MAP4K4,KDM4A,RAPGEF2,ULK2,LRIG2	0.00064
GO:7041	lysosomal transport	89	14	HGSNAT,DTX3L,ATG14,DENND3,MGRN1,VPS39,VPS41,TMEM106B,SNX16,PINK1,TRAK2,UBXN6,HOOK3,AP3D1	0.00065
GO:10628	positive regulation of gene expression	1738	144	MED16,FSTL3,CITED2,ZBTB18,CARM1,TRIM16,FOXN3,GLMP,OSR2,CNTN1,KLF6,DTX3L,DAB2,ZNF564,ZNF567,DCN,CITED4,DLX3,DLX5,ARID3A,DVL2,EDN1,ELF2,EPAS1,PTK2B,FHL2,SBNO2,MAPRE3,FOXO3,LPIN1,WWC1,FN1,BRD4,SEC14L2,DDX58,SSBP2,NR5A2,ZBTB38,FZD2,BAMBI,NIPBL,PYGO1,GAS6,GATA2,GATA6,AKAP8L,RBMS3,GLI2,BCL9L,AAMDC,HIPK2,NR3C1,GSN,GTF2F2,HFE,NRG1,HOXC10,HOXC13,IRF8,ID2,ID4,IFI16,IGF1,CYR61,INHBA,ITGB8,JUN,JUNB,JUND,LUM,…	0.00068
GO:21953	central nervous system neuron differentiation	169	22	ADARB1,DCLK2,DLX5,EPHA4,GATA2,MDGA1,GLI2,GNAQ,HOXC10,ID4,INHBA,MAP2,C21ORF91,PLXNA3,ZC4H2,TBX20,ROBO1,SFRP1,SOX4,SPOCK1,NDEL1,RAPGEF2	0.00068
GO:30512	negative regulation of transforming growth factor beta receptor signaling pathway	71	12	VASN,FBN1,BAMBI,BCL9L,SMAD3,SMAD7,HTRA1,SMURF2,TGFBR2,SNX25,CAV1,CAV2	0.00068
GO:31065	positive regulation of histone deacetylation	17	5	JDP2,NIPBL,AKAP8L,PRKD1,PINK1	0.00068
GO:35313	wound healing, spreading of epidermal cells	17	5	COL5A1,ITGA5,MSX2,AJUBA,PHLDB2	0.00068
GO:55117	regulation of cardiac muscle contraction	71	12	DLG1,DSP,MIR30E,SMAD7,P2RX4,PKP2,ACE2,SLC8A1,STC1,CAMK2D,CAV1,PDE5A	0.00068
GO:51962	positive regulation of nervous system development	468	48	HMG20B,BAIAP2,WASF3,CNTN1,CUX1,DPYSL3,DVL2,EPHA4,PTK2B,BEND6,FN1,FYN,NIPBL,GATA2,FBXW8,GLI2,NRG1,ID2,IL6ST,L1CAM,LYN,MAP1B,ASPA,NRCAM,OXTR,C21ORF91,TMEM106B,PPP2R5B,TENM3,TMEM30A,PRKCI,PRKD1,ZC4H2,KIDINS220,NLGN2,KIAA1598,RHEB,TGIF2,ROBO1,BDNF,BMP6,NDEL1,NCOA1,SOCS2,SEMA5A,KDM4A,RAPGEF2,CUL7	0.00069
GO:60485	mesenchyme development	234	28	CITED2,VASN,RDH10,DAB2,EDN1,EDNRB,EFNA1,FOLR1,BAMBI,BCL9L,NRG1,MIR21,SMAD3,SMAD7,MSX2,PKD2,TBX20,RTN4,EPB41L5,OVOL2,ACTA2,SFRP1,SNAI2,ZFP36L1,STAT1,TGFBR2,PHLDB2,CUL7	0.00069
GO:33627	cell adhesion mediated by integrin	54	10	DPP4,EFNA1,FBN1,ITGA5,ITGB1,ITGB6,LYN,MUC1,SNAI2,ADAM9	0.00072
GO:1904018	positive regulation of vasculature development	191	24	AKT3,ADM,CTH,PTK2B,GAB1,GATA2,GATA6,HIPK2,ANXA3,HMOX1,ITGA5,ITGB1,ITGB8,JAK1,MIR21,PDGFB,PRKD1,RRAS,STAT3,BTG1,TGFBR2,FGF18,SEMA5A,RAPGEF2	0.00073
GO:44271	cellular nitrogen compound biosynthetic process	4726	350	ZNF730,ZNF737,MED16,CDKN1B,FSTL3,HMG20B,CITED2,ZBTB18,CARM1,HTATIP2,TRIM16,ZNF234,ZNF266,SMPDL3A,PNRC1,RBPMS,CHD3,FOXN3,GLMP,KLF12,ZNF257,ADCY9,ZNF554,OSR2,JDP2,ZNF441,KLF6,ADM,CPS1,AGPAT6,ZNF358,ZNF417,ZNF548,ZNF563,ZNF558,ZNF555,ZNF362,CTH,SIK1,DTX3L,CUX1,ZNF827,CYLD,DAB2,DAPK1,ZNF836,ZNF610,ZNF791,ZNF564,ZNF567,DCN,CITED4,MMAA,ZNF431,ZNF675,DLG1,DLX3,DLX4,DLX5,ARID3A,TSC22D3,DVL2,EDN1,EDNRB,EF…	0.00073
GO:51961	negative regulation of nervous system development	257	30	CARM1,SEMA4F,PLK2,DUSP10,DPYSL3,EDNRB,EFNA1,EPHA4,FOXO3,RAP1GAP2,SRGAP2,GPR161,NRG1,ID2,ID4,PPP3CA,PLXNA3,RTN4,PTPRS,TRAK2,SPOCK1,STAT3,HOOK3,SEMA5A,MAP4K4,EIF2AK3,KDM4A,RAPGEF2,ULK2,LRIG2	0.00073
GO:72583	clathrin-dependent endocytosis	38	8	SLC9B2,DAB2,AAK1,PIP5K1C,FNBP1L,BMP2K,PICALM,DNAJC6	0.00073
GO:43433	negative regulation of DNA-binding transcription factor activity	149	20	SIK1,CYLD,ZNF431,ZNF675,CARD8,GAS6,ANXA4,HMOX1,ID2,ID3,SMAD7,MSX2,PIAS4,PKD2,SP100,TMSB4X,WFS1,GLIS2,BHLHE40,AIM2	0.00074
GO:43900	regulation of multi-organism process	373	40	OPTN,ADARB1,IFITM3,IFITM2,DTX3L,CD55,EDNRB,CARD8,DDX58,IFIT5,NR5A2,ELMOD2,FBXL2,B4GALT1,FOXP1,GSN,GTF2F2,BIRC2,IRF8,IFI16,IFIT1,IGF1,INHBA,INHBB,JUN,OXTR,DDX60,HTRA1,SMURF2,BMP6,STAT1,PARP9,IFITM1,TRIM5,CAV1,CAV2,PDE5A,ZNF502,MVB12A,AIM2	0.00074
GO:46777	protein autophosphorylation	224	27	SIK1,DAPK1,EPHA4,PTK2B,AAK1,FYN,IGF1R,JAK1,JUN,LYN,PDGFB,ENPP1,PPP2R5B,PRKD1,PDGFC,CLK4,RAP2B,PINK1,STK33,TYK2,PEAK1,CAMK2D,ULK1,CAV1,TRIM24,EIF2AK3,ULK2	0.00075
GO:30834	regulation of actin filament depolymerization	46	9	CFL2,GSN,TMOD3,TMOD2,LIMA1,RDX,SPTAN1,SPTBN1,SEMA5A	0.00076
GO:45934	negative regulation of nucleobase-containing compound metabolic process	1277	110	CDKN1B,CITED2,ZBTB18,FOXN3,KLF12,OSR2,JDP2,CUX1,DAB2,ZNF564,ZNF567,ZNF431,ZNF675,DLG1,DLX4,TSC22D3,EDN1,EDNRB,EFNA1,BEND6,FHL2,ZBTB1,SBNO2,WDTC1,FOXO3,WWC1,SIN3B,RBFOX2,ZBTB38,RNF169,NIPBL,KANK2,ZBTB20,GAS6,GATA2,GATA6,FOXP1,DKK3,GLI2,HIPK2,NR3C1,HCFC2,NRG1,HOXC6,IRF8,ID2,ID3,ID4,IFI16,JUN,JUNB,JUND,SMAD3,SMAD7,MSX2,MUC1,MYD88,NFIX,PAWR,DACT1,CXXC5,PDGFB,PIAS4,PPP3CA,WWC3,MOSPD1,ZNF253,OTUD7B,TBX…	0.0008
GO:61061	muscle structure development	595	58	HMG20B,ADARB1,ZBTB18,PDLIM5,CFL2,FRS2,AKAP13,ADM,CTH,SIK1,DCN,TSC22D3,DSP,EDN1,EDNRB,EPAS1,FHL1,FHL2,MRAS,FLNB,FZD2,GATA6,MYOF,BCL9L,TMOD3,TMOD2,NRG1,ID3,IGF1,IGFBP3,IGFBP5,ITGB1,MIR21,SMAD3,SMAD7,FOXO4,MYL6,PDGFB,PKP2,SEMA4C,PPP3CA,TBX20,HEG1,MKL1,MYOZ1,BDNF,SLC8A1,ZFP36L1,SVIL,BTG1,TGFBR2,TPM1,UTRN,CAPN2,ARID5B,PIAS1,CAV1,CAV2	0.00081
GO:45926	negative regulation of growth	225	27	CDKN1B,SEMA4F,DUSP10,FHL1,WWC1,DNAJB2,IRF8,IGFBP5,INHBA,SMAD3,MT1F,NOTCH2,PLAC8,ENPP1,PLXNA3,CDKN2AIP,WWC3,RTN4,PTPRJ,PTPRS,SFRP1,BTG1,TGFBR2,SOCS2,SEMA5A,ULK2,CDA	0.00082
GO:44257	cellular protein catabolic process	646	62	PLK2,RNF24,CTSO,CYLD,RNF217,DAB2,LONRF2,EFNA1,EPHA4,PTK2B,DENND3,BTBD3,CLEC16A,RNF144B,FBXL2,FBXL3,FBXO8,AMFR,KLHL20,RNF180,HIPK2,USP25,HFE,BIRC2,SMAD7,CRBN,DACT1,MAGEC2,NUB1,CTSA,ZRANB1,FBXL12,BBS7,BTBD2,OTUD7B,RIC1,RNF213,TP53INP2,RDX,SMURF2,SIAH2,PINK1,SKP2,BNIP3,TNFAIP1,UBE2B,WFS1,PTTG1IP,KLHL15,UBXN6,CAPN2,USP38,PIAS1,CAV1,CTSF,TMEM259,RNF185,UBE2L6,MVB12A,DZIP3,RNF144A,CUL7	0.00083
GO:1841	neural tube formation	100	15	DLC1,ADM,DVL2,FOLR1,FZD2,NPHP3,SEMA4C,SHROOM3,OVOL2,RARG,SFRP1,SOX4,TSC2,KDM6A,LUZP1	0.00084
GO:90100	positive regulation of transmembrane receptor protein serine/threonine kinase signaling pathway	100	15	CITED2,RBPMS,DAB2,FKBP8,GATA6,HIPK2,HFE,CYR61,INHBA,INHBB,SMAD3,MSX2,NUMA1,TWSG1,BMP6	0.00084
GO:45936	negative regulation of phosphate metabolic process	546	54	FARP1,CDKN1B,ADARB1,DUSP10,STK38,SH3RF2,DCN,ZNF675,DLG1,EFNA1,ATG14,FKBP8,GBP1,LATS2,RPS6KA6,GNAQ,ANGPT1,IGF1R,IGFBP3,INHBA,JUN,LYN,MIR21,SMAD7,GADD45B,DACT1,PDGFB,ENPP1,ZFYVE1,GPATCH2,CAMK2N1,PTPRJ,PCIF1,SFRP1,MICAL1,PINK1,SMPD1,STAT3,TIMP3,TSC2,UBE2B,LRRK1,CSRNP2,ELL,CASP3,SNX25,NCK2,AJUBA,CAV1,PPAP2B,SOCS2,SOCS3,SH3BP5,CDA	0.00085
GO:44319	wound healing, spreading of cells	31	7	COL5A1,CYR61,ITGA5,LCP1,MSX2,AJUBA,PHLDB2	0.00086
GO:51246	regulation of protein metabolic process	2523	199	CD24,CDKN1B,HMG20B,DLC1,ADARB1,ZER1,PLK2,FRS2,RBPMS,MAP4K5,AKAP13,DUSP10,STK38,ADCY9,JDP2,CNTN1,COL4A3,CST5,DTX3L,SH3RF2,RNF217,DAB2,CD55,DAPK1,DCN,LONRF2,DFNA5,ZNF675,DLG1,DVL2,EDN1,EDNRB,EFNA1,EPHA4,ACSL1,PTK2B,ATG14,ANKRD6,CARD8,BTBD3,MAPRE3,FOXO3,CLEC16A,WWC1,FN1,BRD4,FKBP8,FYN,IFI6,EPGN,RNF144B,DSTYK,NIPBL,LSM14A,GAS6,GATA2,GBP1,LATS2,AKAP8L,RBMS3,RPS6KA6,GNAQ,ANGPT1,RNF180,GPR37,HIPK2,GSN,U…	0.00086
GO:90505	epiboly involved in wound healing	31	7	COL5A1,CYR61,ITGA5,LCP1,MSX2,AJUBA,PHLDB2	0.00086
GO:34332	adherens junction organization	120	17	CDH10,DLC1,RASSF8,DSP,PTK2B,PIP5K1C,CADM1,SMAD3,SMAD7,PKP2,BCAS3,EPB41L5,PTPRJ,RDX,SFRP1,AJUBA,PHLDB2	0.00089
GO:44550	secondary metabolite biosynthetic process	24	6	CTH,MIR21,MYO5A,BDH2,TRPC1,RAPGEF2	0.00089
GO:60669	embryonic placenta morphogenesis	24	6	ADM,CYR61,ZFP36L1,WNT7B,NCOA1,SOCS3	0.00089
GO:10563	negative regulation of phosphorus metabolic process	547	54	FARP1,CDKN1B,ADARB1,DUSP10,STK38,SH3RF2,DCN,ZNF675,DLG1,EFNA1,ATG14,FKBP8,GBP1,LATS2,RPS6KA6,GNAQ,ANGPT1,IGF1R,IGFBP3,INHBA,JUN,LYN,MIR21,SMAD7,GADD45B,DACT1,PDGFB,ENPP1,ZFYVE1,GPATCH2,CAMK2N1,PTPRJ,PCIF1,SFRP1,MICAL1,PINK1,SMPD1,STAT3,TIMP3,TSC2,UBE2B,LRRK1,CSRNP2,ELL,CASP3,SNX25,NCK2,AJUBA,CAV1,PPAP2B,SOCS2,SOCS3,SH3BP5,CDA	0.0009
GO:3012	muscle system process	424	44	MYL9,PDLIM5,AKAP13,DLG1,DSP,EDN1,EDNRB,GATA6,MYOF,GNAO1,GSN,TMOD3,TMOD2,HMOX1,IGF1,IGFBP5,IL6ST,MIR21,MIR30E,SMAD3,SMAD7,MYL6,ATP2B4,OXTR,P2RX4,PIK3CA,PKP2,PPP3CA,TBX20,MYL7,ACTA2,ACE2,SLC8A1,STC1,TNNT1,TPM1,TPM2,TPM4,UTRN,CALD1,CAMK2D,CAV1,PDE5A,KDM4A	0.0009
GO:51090	regulation of DNA-binding transcription factor activity	376	40	CARM1,CTH,SIK1,CYLD,ZNF431,ZNF675,DVL2,EDN1,CARD8,ERC1,DDX58,FZD2,GAS6,HIPK2,ANXA3,ANXA4,HMOX1,ID2,ID3,JUN,SMAD7,MSX2,MYD88,PIAS4,PKD2,PPP2R5B,PPP3CA,PRKCI,PRKD1,SGK1,PINK1,SP100,TMSB4X,WFS1,ARID5B,GLIS2,TRIM5,BHLHE40,PPAP2B,AIM2	0.0009
GO:10950	positive regulation of endopeptidase activity	151	20	DLC1,COL4A3,DAPK1,EFNA1,EPHA4,CARD8,FYN,GSN,IFI16,CYR61,LYN,MIR21,SMAD3,RPS27L,ROBO1,STAT3,PICALM,CASP3,AIM2,EIF2AK3	0.00094
GO:45765	regulation of angiogenesis	318	35	AKT3,HTATIP2,PLK2,COL4A3,ADM,DCN,EFNA1,PTK2B,TMEM2,GAB1,GATA2,GATA6,HIPK2,ANXA3,HMOX1,ITGA5,ITGB1,ITGB8,JAK1,MIR21,FOXO4,FOXJ2,PRKD1,ADAMTS9,PTPRM,RRAS,SFRP1,SP100,STAT1,STAT3,BTG1,TGFBR2,FGF18,SEMA5A,STARD13	0.00096
GO:48640	negative regulation of developmental growth	82	13	SEMA4F,DUSP10,WWC1,PLAC8,PLXNA3,WWC3,RTN4,PTPRS,SFRP1,TGFBR2,SOCS2,SEMA5A,ULK2	0.00097
GO:61025	membrane fusion	227	27	VAT1,SPACA6P,SAMD9L,TBC1D9,TBC1D1,VPS39,GCA,GAS6,VPS41,STXBP6,TBC1D13,SAMD9,TBC1D8B,RAB20,HACE1,TBC1D15,BNIP3,STXBP1,EVI5,CAV2,VAMP4,STX11,STX10,SYTL5,SEC22B,GOSR2,TBC1D5	0.00098
GO:1901031	regulation of response to reactive oxygen species	39	8	SESN3,FOXO3,SESN1,GPR37,MIR21,PAWR,PSAP,PINK1	0.00099
GO:32924	activin receptor signaling pathway	39	8	FSTL3,CITED2,INHBA,INHBB,SMAD3,SMAD7,DACT1,TGIF2	0.00099
GO:44248	cellular catabolic process	2032	164	OPTN,AASS,CALCOCO2,RRAGB,ACAA2,ECI2,PLK2,PNPLA6,SMPDL3A,PNRC1,RNF24,MGLL,TPP1,CPS1,CTH,DTX3L,CTSO,SLC38A9,CYLD,RNF217,DAB2,DAPK1,DCN,LONRF2,MMAA,SYNPO2,DNASE2,DPYD,EFNA1,ENPEP,EPHA4,ACSL1,PTK2B,ATG14,DENND3,BTBD3,LPIN1,CLEC16A,VPS39,SLC44A1,DDAH2,AMACR,TMEM2,GABARAPL1,RNF144B,GALC,FBXL2,GALT,MOXD1,FBXL3,FBXO8,AMFR,VPS41,PDE7B,KLHL20,GLS,RNF180,HIPK2,GSTM3,USP25,TRHDE,HFE,AOX1,HMOX1,BIRC2,IFI16,IG…	0.00099
GO:1903845	negative regulation of cellular response to transforming growth factor beta stimulus	73	12	VASN,FBN1,BAMBI,BCL9L,SMAD3,SMAD7,HTRA1,SMURF2,TGFBR2,SNX25,CAV1,CAV2	0.001
GO:33036	macromolecule localization	2704	211	CD24,TOM1,OPTN,RRAGB,ABCA8,BTN2A2,BAIAP2,CARM1,TRIM16,POSTN,RAB40B,OSBPL1A,OSBPL9,C1QTNF3,TRAM1L1,SLC9B2,STXBP5,TOM1L2,DTX3L,CYLD,VPS13B,DAB2,DBN1,TOR1AIP2,DCLK2,LCA5,DLG1,DPP4,DSP,DVL2,EDN1,ANO6,EPS15,ACSL1,FBN1,AAK1,CARD8,MAPRE3,MON2,ERC1,TBC1D9,FLNB,PLEKHM2,TBC1D1,ASTN2,ATP11A,VPS39,FN1,MAU2,ZDHHC17,ABCA5,TRAM1,DDX58,CADM1,APOL2,FYN,NIPBL,TOR1AIP1,PYGO1,GAS6,GBP1,LATS2,AKAP8L,VPS41,FOXP1,BBS9,…	0.001
GO:33554	cellular response to stress	1808	148	AKT3,IL18BP,OPTN,CDKN1B,RRAGB,CITED2,ACAA2,CARM1,PLK2,FOXN3,MAP4K5,DUSP10,VASN,TPP1,ADM,SESN3,CTH,DTX3L,TTC23L,C7ORF60,DAPK1,ZNF675,DLG1,ARID3A,DVL2,EDN1,APLF,EPAS1,EPHA4,PTK2B,ATG14,ANKRD6,ZBTB1,KDM2A,PDS5B,FOXO3,CLEC16A,BRD4,FOLR1,ZFYVE26,GABARAPL1,ZBTB38,RNF169,NIPBL,GAS6,GATA6,HSPB8,MYOF,AMFR,SESN1,RPS6KA6,GPR37,HIPK2,BABAM1,GSTM3,USP25,HFE,HMOX1,ID2,IFI16,IGF1R,INHBB,JUN,LAMB2,LYN,MIR181B2,M…	0.001
GO:48568	embryonic organ development	414	43	CITED2,FRS2,OSR2,ADM,RDH10,DLG1,DLX5,DVL2,EDN1,EFNA1,EPAS1,FBN1,FOLR1,FZD2,NIPBL,GATA2,FBXW8,NPHP3,GLI2,HIPK2,ID2,ID3,CYR61,JUNB,SMAD3,PDGFB,PKD2,CLIC5,BBS7,TBC1D23,TBX20,OVOL2,RARG,ZFP36L1,TEAD1,TEAD3,TFAP2A,TGFBR2,KDM6A,WNT7B,NCOA1,SOCS3,MAFB	0.001
GO:61564	axon development	463	47	SPRY3,ADARB1,BAIAP2,SEMA4F,FRS2,DLX5,EFNA1,EPHA4,EXT1,FN1,FOLR1,FYN,GAB1,GLI2,SH3KBP1,NRG1,ITGB1,JUN,ANOS1,L1CAM,LAMB2,LUM,MAP1B,MAP2,NRCAM,PIK3CA,PLXNA3,DOK4,RTN4,KIAA1598,PTPRM,PTPRS,NTN4,ROBO1,BDNF,SIAH2,TRAK2,SPTAN1,SPTBN1,STXBP1,NDEL1,PICALM,ULK1,SEMA5A,LGI1,ULK2,LRIG2	0.001
GO:71407	cellular response to organic cyclic compound	549	54	MED16,CDKN1B,PGRMC2,CARM1,AKAP13,CPS1,DAB2,PAQR7,EDN1,FHL2,FOXO3,FOLR1,RBFOX2,DDX58,NR5A2,KANK2,FOXP1,GLI2,NR3C1,ID3,IFIT1,IGFBP5,INHBA,ITPR2,MIR21,SMAD3,MSX2,ATP2B1,ATP2B4,P2RX4,PDGFB,UFM1,PKD2,PPP3CA,KDM3A,RARG,HCN2,IFIH1,SFRP1,SKP2,SLC8A1,SLC16A1,SNAI2,ZFP36L1,STAT1,STAT3,STC1,LBH,CASP3,PIAS1,CAV1,NCOA1,TRIM24,RAPGEF2	0.001
GO:14020	primary neural tube formation	92	14	DLC1,ADM,DVL2,FOLR1,FZD2,NPHP3,SEMA4C,SHROOM3,OVOL2,RARG,SFRP1,TSC2,KDM6A,LUZP1	0.0011
GO:1901564	organonitrogen compound metabolic process	6371	457	AKT3,CD24,ABCC5,AASS,ADAM10,CDKN1B,FSTL3,HMG20B,DLC1,ADARB1,ZER1,CARM1,FBXW10,TRIM16,PLK2,FRS2,PNPLA6,SMPDL3A,RAB40B,RBPMS,CHD3,PTPN21,ADAMTS6,MAP4K5,AKAP13,DUSP10,RNF24,SAT2,FKBP9,STK38,ADCY9,TPP1,JDP2,NDUFA11,CNTN1,COL4A3,PQLC3,ADM,CPM,CPS1,AGPAT6,HGSNAT,MUC15,CST5,CTH,SIK1,DTX3L,CTSO,CUX1,SH3RF2,CYLD,RNF217,SGK223,DAB2,CD55,DAPK1,DCN,LONRF2,DCLK2,MMAA,DFNA5,ADAMTS16,ZNF675,DLG1,DPP4,DPYD,DSP,D…	0.0011
GO:2000146	negative regulation of cell motility	274	31	CITED2,DLC1,ADARB1,DUSP10,DCN,DPYSL3,SRGAP2,CLIC4,NRG1,HMOX1,IGFBP3,IGFBP5,MIR21,SMAD7,PKP2,ADAMTS9,PTPRJ,PTPRM,RAP2B,ROBO1,RRAS,SFRP1,SP100,STAT3,STC1,TPM1,RECK,IFITM1,PHLDB2,STARD13,TP53INP1	0.0011
GO:2252	immune effector process	1058	93	TOM1,ADAM10,CRISP3,ADARB1,IFITM3,BAIAP2,VAT1,IFITM2,DUSP10,HGSNAT,DOCK11,DTX3L,CD55,DLG1,DSP,ANO6,APLF,UNC13D,PTK2B,ZBTB1,SBNO2,ATP11A,DDX58,CADM1,IFIT5,FYN,ELMOD2,QPCT,GCA,LSM14A,GATA2,GBP1,B4GALT1,FOXP1,ANGPT1,GSN,ANXA3,HFE,HMOX1,BIRC2,IFI16,IFIT2,IFIT1,IFIT3,LCP1,LYN,MIR21,SMAD7,MAN2B1,MANBA,NOTCH2,OLR1,GOLGA7,PLAC8,YPEL5,PIK3CA,CTSA,PRCP,DDX60,TMEM30A,PROS1,HTRA1,PSAP,C8ORF4,SLC44A2,SLAMF7,PT…	0.0011
GO:30048	actin filament-based movement	132	18	DLG1,DSP,MYL6,MYO1E,MYO5A,MYO9B,PKP2,FNBP1L,EPB41L5,KIAA1598,STC1,TNNT1,TPM1,TPM2,TPM4,WIPF1,CAMK2D,CAV1	0.0011
GO:31929	TOR signaling	102	15	AKT3,RRAGB,SESN3,SLC38A9,C7ORF60,CLEC16A,GAS6,SESN1,PIK3CA,RHEB,RRAGC,PINK1,TSC2,LAMTOR3,FNIP1	0.0011
GO:42327	positive regulation of phosphorylation	937	84	CD24,CDKN1B,FRS2,RBPMS,MAP4K5,AKAP13,ADCY9,CNTN1,DAB2,DFNA5,DLG1,DVL2,EDN1,EDNRB,EFNA1,EPHA4,ACSL1,PTK2B,ATG14,ANKRD6,MAPRE3,WWC1,FYN,EPGN,DSTYK,GAS6,ANGPT1,GPR37,HIPK2,HFE,NRG1,IGF1,IGFBP3,CYR61,IL6ST,INHBA,INHBB,ITGA5,JUN,LYN,MIR181B2,MIR21,MAP3K1,GADD45B,NEK1,NOTCH2,ATP2B4,PDGFB,PIK3CA,PKD2,SEMA4C,ODAM,TNFRSF19,PRKD1,PDGFC,PSAP,C8ORF4,TWSG1,KIDINS220,RAP2B,ROBO1,PINK1,BMP6,STAT3,TGFBR2,WNT7B,L…	0.0011
GO:50768	negative regulation of neurogenesis	239	28	CARM1,SEMA4F,PLK2,DUSP10,DPYSL3,EDNRB,EFNA1,EPHA4,FOXO3,RAP1GAP2,SRGAP2,NRG1,ID2,ID4,PPP3CA,PLXNA3,RTN4,PTPRS,TRAK2,SPOCK1,STAT3,HOOK3,SEMA5A,MAP4K4,KDM4A,RAPGEF2,ULK2,LRIG2	0.0011
GO:90257	regulation of muscle system process	217	26	MYL9,AKAP13,DLG1,DSP,EDN1,IGF1,IGFBP5,IL6ST,MIR21,MIR30E,SMAD3,SMAD7,ATP2B4,OXTR,P2RX4,PKP2,PPP3CA,ACE2,SLC8A1,STC1,TNNT1,TPM1,UTRN,CAMK2D,CAV1,PDE5A	0.0011
GO:10769	regulation of cell morphogenesis involved in differentiation	252	29	BAIAP2,SEMA4F,PDLIM5,POSTN,CUX1,EFNA1,UNC13D,EPHA4,FN1,FBXW8,GBP1,NRG1,L1CAM,MAP1B,MAP2,NRCAM,PPP3CA,PLXNA3,RTN4,KIAA1598,PTPRS,ROBO1,BDNF,TRAK2,NDEL1,SEMA5A,RAPGEF2,ULK2,CUL7	0.0012
GO:2001222	regulation of neuron migration	32	7	SRGAP2,NIPBL,NRG1,KIAA1598,STAT3,RAPGEF2,LRIG2	0.0012
GO:22607	cellular component assembly	2580	202	PET100,AASS,FARP1,CDKN1B,DLC1,BAIAP2,CDC42EP3,PDLIM5,CFL2,PLK2,WASF3,UPK1A,AKAP13,SYNPO,C1QTNF3,C1QTNF6,FGD4,NDUFA11,COL6A1,HGSNAT,DOCK11,CTH,CYLD,ADAMTS16,SYNPO2,DLG1,DPYSL3,DVL2,EDN1,ANO6,EPS15,PTK2B,CEP162,ATG14,ZBTB1,KIFAP3,TBC1D1,FN1,SRGAP2,PIP5K1C,FOLR1,GABARAPL1,TTLL1,LSM14A,ARHGEF26,PYGO1,PCDHB5,GAS6,GBP1,AMFR,B4GALT1,NPHP3,VPS41,BBS9,GLS,BCL9L,ANGPT1,GPX4,STXBP6,GSN,GTF2F2,TMOD3,TMOD2,NR…	0.0012
GO:30516	regulation of axon extension	74	12	SEMA4F,FN1,NRG1,L1CAM,MAP1B,NRCAM,PLXNA3,RTN4,KIAA1598,PTPRS,NDEL1,SEMA5A	0.0012
GO:3281	ventricular septum development	65	11	CITED2,FRS2,FZD2,ID2,CYR61,SMAD7,HEG1,C5ORF42,SOX4,TGFBR2,LUZP1	0.0012
GO:35115	embryonic forelimb morphogenesis	32	7	OSR2,ZNF358,RDH10,NIPBL,MSX2,TFAP2A,RECK	0.0012
GO:44057	regulation of system process	528	52	MYL9,BAIAP2,WASF3,AKAP13,MGLL,C1QTNF3,ADM,DLG1,DSP,EDN1,EDNRB,EPAS1,PTK2B,GAS6,CACNG4,GLS,GNAO1,NRG1,IGF1,IGFBP5,IL6ST,INHBA,INHBB,ITPR2,KCNK1,MIR21,MIR30E,SMAD3,SMAD7,ATP2B1,ATP2B4,OXTR,P2RX4,PDGFB,PKP2,PPP3CA,NLGN2,ACE2,SGK1,SH3GL1,BMP6,SLC8A1,STC1,TNNT1,TPM1,TRPC1,UTRN,CACNB1,CAMK2D,CAV1,PDE5A,EIF2AK3	0.0012
GO:46597	negative regulation of viral entry into host cell	18	5	IFITM3,IFITM2,GSN,IFITM1,TRIM5	0.0012
GO:48588	developmental cell growth	185	23	SEMA4F,PDLIM5,POSTN,EDN1,FN1,NRG1,IGF1,ITGB1,L1CAM,LAMB2,MAP1B,NRCAM,PLXNA3,RTN4,KIAA1598,PTPRS,RARG,BDNF,TGFBR2,NDEL1,ULK1,SEMA5A,ULK2	0.0012
GO:51100	negative regulation of binding	153	20	CARM1,DAB2,ZNF675,HFE,HMOX1,DNAJB2,ID2,IFI16,IFIT2,IFIT1,JUN,MSX2,DACT1,PDGFB,PPP3CA,EPB41L5,SP100,TMSB4X,ARHGAP28,CAV1	0.0012
GO:7411	axon guidance	218	26	SEMA4F,FRS2,DLX5,EFNA1,EPHA4,EXT1,FYN,GAB1,GLI2,SH3KBP1,ANOS1,L1CAM,LAMB2,NRCAM,PIK3CA,PLXNA3,DOK4,PTPRM,NTN4,ROBO1,BDNF,SIAH2,SPTAN1,SPTBN1,SEMA5A,LGI1	0.0012
GO:90504	epiboly	32	7	COL5A1,CYR61,ITGA5,LCP1,MSX2,AJUBA,PHLDB2	0.0012
GO:10557	positive regulation of macromolecule biosynthetic process	1595	132	MED16,FSTL3,CITED2,ZBTB18,CARM1,TRIM16,FOXN3,GLMP,OSR2,KLF6,DTX3L,DAB2,ZNF564,ZNF567,DCN,CITED4,DLX3,DLX5,ARID3A,DVL2,EDN1,ELF2,EPAS1,PTK2B,FHL2,SBNO2,MAPRE3,FOXO3,LPIN1,WWC1,BRD4,SEC14L2,DDX58,SSBP2,NR5A2,ZBTB38,FZD2,BAMBI,NIPBL,PYGO1,GATA2,GATA6,AKAP8L,RBMS3,GLI2,BCL9L,AAMDC,HIPK2,NR3C1,GTF2F2,NRG1,HMOX1,HOXC10,HOXC13,IRF8,ID2,ID4,IFI16,IGF1,IGF1R,CYR61,INHBA,JUN,JUNB,JUND,LUM,SMAD3,SMAD7,FOXO4…	0.0013
GO:1901699	cellular response to nitrogen compound	605	58	RRAGB,BAIAP2,ADCY9,COL6A1,CPS1,SESN3,SLC38A9,EDN1,EPHA4,FBN1,WDTC1,FOXO3,LPIN1,FOLR1,DDX58,FYN,GAB1,GNAQ,IFIT1,IGF1,IGF1R,IGFBP5,INHBB,ITPR2,LYN,SMAD3,FOXO4,MYO5A,ATP2B4,P2RX4,PDK2,ENPP1,PIK3CA,PKD2,PPP3CA,PRKCI,PDGFC,HCN2,RRAGC,IFIH1,SFRP1,SLC8A1,ZFP36L1,STAT1,STAT3,STC1,TSC2,CACNB1,NDEL1,CAPN2,CASP3,CAV1,CAV2,LAMTOR3,SOCS2,ATP6V0E1,SOCS3,RAPGEF2	0.0013
GO:1933	negative regulation of protein phosphorylation	406	42	CDKN1B,ADARB1,DUSP10,STK38,DCN,ZNF675,DLG1,EFNA1,ATG14,FKBP8,GBP1,LATS2,RPS6KA6,GNAQ,ANGPT1,IGF1R,IGFBP3,JUN,LYN,MIR21,SMAD7,GADD45B,DACT1,ENPP1,CAMK2N1,PTPRJ,SFRP1,MICAL1,PINK1,SMPD1,TIMP3,TSC2,UBE2B,LRRK1,CASP3,SNX25,NCK2,CAV1,PPAP2B,SOCS2,SOCS3,SH3BP5	0.0013
GO:42060	wound healing	504	50	HMG20B,MYL9,POSTN,DUSP10,HPS5,AHNAK2,COL5A1,DOCK11,DCN,DSP,EDN1,ANO6,FN1,FYN,GAS6,GATA2,GATA6,MYOF,B4GALT1,GNAQ,GSN,NRG1,HMOX1,IGF1,CYR61,ITGA5,ITPR2,LCP1,LYN,SMAD3,MSX2,P2RX4,PDGFB,PIK3CA,ODAM,PRCP,PDGFC,PROS1,RAP2B,MICAL1,STXBP1,TGFBR2,SERPING1,TPM1,CASP3,AJUBA,CAV1,PPAP2B,PHLDB2,PAPSS2	0.0013
GO:42326	negative regulation of phosphorylation	443	45	CDKN1B,ADARB1,DUSP10,STK38,DCN,ZNF675,DLG1,EFNA1,ATG14,FKBP8,GBP1,LATS2,RPS6KA6,GNAQ,ANGPT1,IGF1R,IGFBP3,INHBA,JUN,LYN,MIR21,SMAD7,GADD45B,DACT1,ENPP1,CAMK2N1,PTPRJ,SFRP1,MICAL1,PINK1,SMPD1,STAT3,TIMP3,TSC2,UBE2B,LRRK1,CASP3,SNX25,NCK2,AJUBA,CAV1,PPAP2B,SOCS2,SOCS3,SH3BP5	0.0013
GO:48762	mesenchymal cell differentiation	186	23	VASN,RDH10,DAB2,EDN1,EDNRB,EFNA1,FOLR1,BAMBI,BCL9L,NRG1,MIR21,SMAD3,SMAD7,MSX2,RTN4,EPB41L5,OVOL2,SFRP1,SNAI2,STAT1,TGFBR2,PHLDB2,CUL7	0.0013
GO:50679	positive regulation of epithelial cell proliferation	175	22	AKT3,OSR2,DLX5,EPGN,B4GALT1,HMOX1,IGF1,JUN,LAMB1,LAMC1,MIR21,PDGFB,ODAM,PRKD1,HTRA1,RTN4,SFRP1,BMP6,STAT3,TGM1,CAV2,SEMA5A	0.0013
GO:60562	epithelial tube morphogenesis	311	34	DLC1,ADM,RDH10,ADAMTS16,DLG1,DVL2,EDN1,EPHA4,FOLR1,FZD2,CLIC4,B4GALT1,NPHP3,FOXP1,GLI2,MIR21,SMAD3,MSX2,PKD2,SEMA4C,BBS7,TBX20,SHROOM3,OVOL2,RARG,SFRP1,SOX4,TGFBR2,TSC2,KDM6A,LUZP1,FAT4,STARD13,MAGED1	0.0013
GO:60711	labyrinthine layer development	48	9	ADM,FBXW8,CYR61,JUNB,OVOL2,ZFP36L1,WNT7B,NCOA1,SOCS3	0.0013
GO:7034	vacuolar transport	113	16	HGSNAT,DTX3L,ATG14,DENND3,MGRN1,VPS39,VPS41,NDFIP2,TMEM106B,SNX16,PINK1,TRAK2,UBXN6,HOOK3,AP3D1,GOSR2	0.0013
GO:18108	peptidyl-tyrosine phosphorylation	359	38	CD24,CNTN1,CUX1,SGK223,DVL2,EFNA1,EPHA4,PTK2B,FYN,EPGN,DSTYK,GAS6,ANGPT1,NRG1,IGF1,IGF1R,IL6ST,ITGA5,JAK1,LYN,NEK1,PDGFB,PPP2R5B,PDGFC,CLK4,RAP2B,SFRP1,STAT3,TYK2,LRRK1,PEAK1,PARP9,NCK2,CAV1,TRIM24,FGF18,SOCS3,SH3BP5	0.0014
GO:31063	regulation of histone deacetylation	25	6	JDP2,NIPBL,AKAP8L,PRKD1,PINK1,CAMK2D	0.0014
GO:31338	regulation of vesicle fusion	57	10	TBC1D9,TBC1D1,VPS41,STXBP6,TBC1D13,TBC1D8B,TBC1D15,STXBP1,EVI5,TBC1D5	0.0014
GO:34341	response to interferon-gamma	176	22	CALCOCO2,IFITM3,IFI30,IFITM2,DAPK1,EDN1,FLNB,GBP1,GSN,IRF8,JAK1,NUB1,RAB20,SP100,STAT1,STXBP1,CAMK2D,PARP9,IFITM1,TRIM5,PIAS1,SOCS3	0.0014
GO:43393	regulation of protein binding	198	24	CARM1,PLK2,DTX3L,CYLD,DAB2,EPHA4,MAPRE3,LDOC1,BAMBI,AMFR,ANGPT1,HIPK2,HFE,NRG1,DNAJB2,IFIT2,IFIT1,CRBN,DACT1,PDGFB,EPB41L5,BDNF,CAV1,RAPGEF2	0.0014
GO:45600	positive regulation of fat cell differentiation	57	10	CARM1,CCDC71L,METRNL,AAMDC,ID2,MIR21,SFRP1,SNAI2,ZFP36L1,SULT1E1	0.0014
GO:50707	regulation of cytokine secretion	165	21	BTN2A2,TRIM16,POSTN,C1QTNF3,CARD8,FN1,DDX58,CADM1,GAS6,GBP1,FOXP1,ANGPT1,CD274,ANXA4,LYN,IFIH1,SPTBN1,TMSB4X,VTCN1,IL17RC,AIM2	0.0014
GO:70167	regulation of biomineral tissue development	75	12	OSR2,C4ORF26,ANO6,PTK2B,GAS6,SMAD3,ENPP1,BMP2K,ANKH,BMP6,SLC8A1,TFAP2A	0.0014
GO:7179	transforming growth factor beta receptor signaling pathway	176	22	CITED2,VASN,DAB2,FBN1,FOLR1,BAMBI,DKK3,BCL9L,HIPK2,ITGB1,JUN,MIR21,SMAD3,SMAD7,HTRA1,TWSG1,SMURF2,TGFBR2,SNX25,CAV1,CAV2,ADAM9	0.0014
GO:9725	response to hormone	919	82	MED16,CDKN1B,PGRMC2,BAIAP2,CARM1,TRIM16,POSTN,AKAP13,ADCY9,ADM,CPS1,SESN3,SIK1,DAB2,PAQR7,EDN1,EDNRB,ACSL1,PTK2B,FBN1,FHL2,WDTC1,FOXO3,LPIN1,RBFOX2,NR5A2,FYN,GAB1,KANK2,GATA6,LATS2,FOXP1,GNAQ,NR3C1,ANXA3,IGF1R,IGFBP5,INHBA,INHBB,INPPL1,JUN,JUNB,JUND,LYN,FOXO4,MSX2,MYO5A,ATP2B1,OXTR,PAM,UFM1,PDK2,ENPP1,PIK3CA,PRCP,KDM3A,PRKCI,RARG,RDX,SFRP1,SKP2,BMP6,ZFP36L1,STAT1,STAT3,STC1,STXBP1,BTG1,TGFBR2,TSC…	0.0014
GO:97485	neuron projection guidance	220	26	SEMA4F,FRS2,DLX5,EFNA1,EPHA4,EXT1,FYN,GAB1,GLI2,SH3KBP1,ANOS1,L1CAM,LAMB2,NRCAM,PIK3CA,PLXNA3,DOK4,PTPRM,NTN4,ROBO1,BDNF,SIAH2,SPTAN1,SPTBN1,SEMA5A,LGI1	0.0014
GO:71345	cellular response to cytokine stimulus	1000	88	CD24,IL18BP,IFITM3,IFI30,IFITM2,POSTN,CTH,CYLD,DAPK1,DCN,DFNA5,ZNF675,DPYSL3,EDN1,ACSL1,PTK2B,MRAS,CARD8,SBNO2,FOXO3,FLNB,FN1,NR5A2,FYN,IFI6,LSM14A,GAS6,GBP1,ANGPT1,GSN,HMOX1,BIRC2,IRF8,PALM3,IFI35,IFIT2,IFIT1,IFIT3,IL1R1,IL6ST,IL13RA1,INPPL1,ITGB1,JAK1,JUNB,LCP1,LIFR,MIR21,SMAD3,SMAD7,MUC1,MYD88,NFYB,PDGFB,PIAS4,PIK3CA,TNFRSF19,RAB20,KDM3A,SPPL2B,PTPN14,RHOU,RARG,ROBO1,SFRP1,SP100,ZFP36L1,STAT1,…	0.0015
GO:8217	regulation of blood pressure	166	21	POSTN,ADM,ADAMTS16,EDN1,EDNRB,ENPEP,GAS6,TRHDE,HMOX1,ID2,SMAD3,NPR3,NPY1R,OXTR,P2RX4,PDGFB,PRCP,ACE2,SGK1,TPM1,NAV2	0.0015
GO:10717	regulation of epithelial to mesenchymal transition	85	13	VASN,DAB2,EFNA1,BAMBI,BCL9L,MIR21,SMAD3,SMAD7,EPB41L5,OVOL2,SFRP1,TGFBR2,PHLDB2	0.0016
GO:30510	regulation of BMP signaling pathway	85	13	FSTL3,FBN1,FKBP8,GATA6,HIPK2,CYR61,SMAD7,MSX2,NUMA1,HTRA1,TWSG1,SFRP1,SMURF2	0.0016
GO:43410	positive regulation of MAPK cascade	484	48	CD24,FRS2,MAP4K5,AKAP13,DFNA5,DVL2,EDN1,EFNA1,EPHA4,PTK2B,ANKRD6,WWC1,EPGN,DSTYK,GAS6,ANGPT1,GPR37,HIPK2,NRG1,IGF1,IGFBP3,JUN,MIR181B2,MIR21,MAP3K1,GADD45B,NOTCH2,PDGFB,SEMA4C,TNFRSF19,PDGFC,PSAP,KIDINS220,ROBO1,WNT7B,AJUBA,TRIM5,CAV2,LAMTOR3,PDE5A,ADAM9,FGF18,KSR1,MAP3K14,ZNF622,MAP4K4,MAGED1,RAPGEF2	0.0016
GO:60560	developmental growth involved in morphogenesis	199	24	SEMA4F,POSTN,RDH10,FN1,NRG1,ITGB1,L1CAM,LAMB2,MAP1B,NRCAM,PLXNA3,RTN4,EPB41L5,KIAA1598,PTPRS,RARG,BDNF,SFRP1,TGFBR2,WNT7B,NDEL1,ULK1,SEMA5A,ULK2	0.0016
GO:7267	cell-cell signaling	1534	127	CD24,ADAM10,ADARB1,BAIAP2,SEMA4F,PLK2,SYNPO,C1QTNF3,ADM,SLC9B2,CYLD,AMOTL1,DAB2,DBN1,DLG1,DLX5,DPP4,DVL2,EDN1,EFNA1,ENPEP,EPHA4,PTK2B,GPC4,ANKRD6,DAAM1,FOXO3,KIAA0922,PIP5K1C,FOLR1,FZD2,BAMBI,PYGO1,PCDHB5,LATS2,HBP1,NPHP3,PDE7B,DKK3,RBMS3,GLI2,GLS,GNAO1,GPR1,BCL9L,GRID1,SLC25A4,TMOD2,TRHDE,SH3KBP1,HFE,CYR61,INHBA,INHBB,ITPR2,LYN,MARCKS,SMAD3,MYO5A,NPY1R,OXTR,P2RX4,SIDT2,DACT1,AMOTL2,PDGFB,PIAS4,C…	0.0016
GO:7420	brain development	661	62	AKT3,DLC1,BAIAP2,FRS2,CNTN1,DCLK2,DLX5,EMX2,EXT1,BTBD3,FOXO3,SRGAP2,RBFOX2,FYN,NIPBL,GATA2,MDGA1,GLI2,GNAO1,GNAQ,ANXA3,NRG1,ID2,ID4,INHBA,ITGB1,SLC6A17,LAMB1,ATP2B1,ATP2B4,OXTR,C21ORF91,SEMA4C,MAP1S,BBS7,PLXNA3,TBC1D23,XAB2,TWSG1,RTN4,METTL14,PTPRS,ROBO1,ATXN1,SEPP1,SFRP1,C5ORF42,SLC8A1,BNIP3,TACC1,TGFBR2,WNT7B,FAT4,C11ORF63,WLS,ZNF430,NDEL1,CASP3,HOOK3,SEMA5A,RAPGEF2,MAFB	0.0016
GO:9896	positive regulation of catabolic process	361	38	OPTN,CALCOCO2,CDKN1B,PLK2,DTX3L,RNF217,DAB2,DAPK1,DCN,LONRF2,PTK2B,CLEC16A,RNF144B,RNF180,HMOX1,IGF1,MIR181B2,SMAD7,DACT1,NUB1,BBS7,PRKD1,METTL14,TP53INP2,RDX,PINK1,BNIP3,ZFP36L1,TSC2,PTTG1IP,ULK1,PIAS1,CAV1,ADAM9,TMEM259,TP53INP1,SEC22B,RNF144A	0.0016
GO:10811	positive regulation of cell-substrate adhesion	105	15	EDIL3,CCDC80,UNC13D,PTK2B,FN1,ABI3BP,CYR61,ITGA5,SMAD3,VIT,EPB41L5,PTPRJ,PLEKHA2,SFRP1,UTRN	0.0017
GO:18212	peptidyl-tyrosine modification	362	38	CD24,CNTN1,CUX1,SGK223,DVL2,EFNA1,EPHA4,PTK2B,FYN,EPGN,DSTYK,GAS6,ANGPT1,NRG1,IGF1,IGF1R,IL6ST,ITGA5,JAK1,LYN,NEK1,PDGFB,PPP2R5B,PDGFC,CLK4,RAP2B,SFRP1,STAT3,TYK2,LRRK1,PEAK1,PARP9,NCK2,CAV1,TRIM24,FGF18,SOCS3,SH3BP5	0.0017
GO:43200	response to amino acid	105	15	CDKN1B,RRAGB,BAIAP2,COL6A1,CPS1,SESN3,SLC38A9,EDN1,FYN,LYN,PDGFC,RRAGC,CAPN2,CASP3,LAMTOR3	0.0017
GO:43405	regulation of MAP kinase activity	326	35	CD24,FRS2,MAP4K5,AKAP13,DUSP10,STK38,ZNF675,DVL2,EDN1,EPHA4,PTK2B,EPGN,NRG1,IGF1,IGF1R,LYN,MAP3K1,GADD45B,PDGFB,PDGFC,KIDINS220,PTPRJ,ROBO1,SFRP1,SMPD1,WNT7B,AJUBA,CAV1,LAMTOR3,PDE5A,ADAM9,FGF18,MAP3K14,MAP4K4,MAGED1	0.0017
GO:10506	regulation of autophagy	292	32	OPTN,CALCOCO2,RRAGB,PLK2,SLC38A9,DAPK1,DCN,CLEC16A,FBXL2,HMOX1,IFI16,PIK3CA,CTSA,WDR41,DRAM1,PRKAB2,PRKD1,PSAP,TP53INP2,RHEB,RRAGC,PINK1,BNIP3,TSC2,CASP3,ULK1,LAMTOR3,ATP6V0E1,BMF,TP53INP1,SEC22B,KDM4A	0.0018
GO:31328	positive regulation of cellular biosynthetic process	1678	137	MED16,FSTL3,CITED2,ZBTB18,CARM1,TRIM16,FOXN3,GLMP,OSR2,KLF6,DTX3L,DAB2,ZNF564,ZNF567,DCN,CITED4,DLX3,DLX5,ARID3A,DVL2,EDN1,ELF2,EPAS1,PTK2B,ADGRF5,FHL2,SBNO2,MAPRE3,FOXO3,LPIN1,WWC1,BRD4,SEC14L2,DDAH2,DDX58,SSBP2,NR5A2,ZBTB38,FZD2,BAMBI,NIPBL,PYGO1,GATA2,GATA6,AKAP8L,RBMS3,GLI2,BCL9L,AAMDC,HIPK2,NR3C1,GTF2F2,NRG1,HMOX1,HOXC10,HOXC13,IRF8,ID2,ID4,IFI16,IGF1,IGF1R,CYR61,INHBA,JUN,JUNB,JUND,LUM,SMAD…	0.0018
[truncated: 585 more rows]

## Sheet: E
Gene Ontology ID	Biological Process term	Number of genes in GO category	Number of DEGs	Gene Symbols	p-value
[truncated: 575 more rows]

## Sheet: F
Gene Ontology ID	Biological Process term	Number of genes in GO category	Number of DEGs	Gene Symbols	p-value
[truncated: 684 more rows]

[truncated: 26 more sheets: G, H, I, J, K, L, M, N, O, P, Q, R, S, T, U, V, W, X, Y, Z …]
