# Supplementary material for: Development of resistance to FGFR inhibition in urothelial carcinoma via multiple pathways in vitro
Source: J Pathol. 2022 Dec 13;259(2):220–32. doi: 10.1002/path.6034 (PMC10107504; doi:10.1002/path.6034)
Supplement: Supplementary file 2 — Figure S1. Expression of markers of epithelial–mesenchymal transition Figure S2. Copy number analysis of RT112 and derivatives R1 and R3 Figure S3. Detection of HRAS (G12S) mutation in RT112 R3 Figure S4. Expression features of RT112 and PD173074‐resistant derivatives Figure S5. Expression features of RT4 and PD173074‐resistant derivative R1 Figure S6. Expression of KDM6A mRNA in RT112, RT4 and PD173074‐resistant derivatives Figure S7. Expression of reported markers of a drug‐tolerant state (CD24, IGFBP3 and PRDX6) in RT112 and PD173074‐resistant derivatives Figure S8. Expression of FGFR3, an FGFR3 signature and a PPAR gamma‐related signature in RT112, RT4 and PD173074‐resistant derivatives Table S1. STR profiles of RT112 and RT4 Table S2. Mutations identified in RT112 R3 Table S3. Copy number alterations in RT112 parental and derivative cell lines Table S4. Differentially expressed genes (limma test, FDR 0.01) in comparisons of RT112 and RT4 experimental conditions Table S5. Information on genes significantly differentially expressed between RT112 parental and resistant lines Table S6. Information on genes significantly differentially expressed between RT4 parental and resistant lines Table S7. GO analysis of RT112 parental and resistant lines Table S8. GSEA analysis of parental RT112 and resistant lines Table S9. GO analysis of parental RT4 and resistant line Table S10. GSEA analysis of parental RT4 and resistant line [file PATH-259-220-s001.zip › path6034-sup-0002-Figures S1-S8,Tables S1-S10/path6034-sup-0007-TableS8.xlsx]

## Sheet: Cover sheet
	Development of resistance to FGFR inhibition in urothelial carcinoma via multiple pathways in vitro
	GA Pettitt et al. J Pathol https://doi.org/10.1002/path.6034

## Sheet: A
Gene set name	Gene set size	ES1	NES2	NOM p-val3
Enriched in RT112 parental - PD
HALLMARK_OXIDATIVE_PHOSPHORYLATION	176	0.563867	1.47176	0
HALLMARK_FATTY_ACID_METABOLISM	154	0.471145	1.44013	0
HALLMARK_ADIPOGENESIS	182	0.439735	1.41908	0
HALLMARK_ANGIOGENESIS	32	0.388497	1.20514	0
HALLMARK_NOTCH_SIGNALING	29	0.565007	1.29746	0.0798319
HALLMARK_XENOBIOTIC_METABOLISM	189	0.380791	1.29936	0.119675
HALLMARK_PEROXISOME	99	0.444476	1.38789	0.120654
HALLMARK_COAGULATION	131	0.302991	1.0907	0.215447
HALLMARK_REACTIVE_OXYGEN_SPECIES_PATHWAY	44	0.348477	1.23951	0.287698
HALLMARK_PI3K_AKT_MTOR_SIGNALING	100	0.309296	1.16636	0.291165
HALLMARK_UV_RESPONSE_UP	151	0.270283	1.12636	0.40239
HALLMARK_GLYCOLYSIS	185	0.26766	0.996875	0.405622
HALLMARK_ESTROGEN_RESPONSE_LATE	187	0.344972	0.967661	0.497992
HALLMARK_ESTROGEN_RESPONSE_EARLY	190	0.342039	0.957111	0.497992
HALLMARK_CHOLESTEROL_HOMEOSTASIS	69	0.339336	0.93319	0.497992
HALLMARK_ANDROGEN_RESPONSE	93	0.276404	0.960332	0.522593
HALLMARK_BILE_ACID_METABOLISM	110	0.259028	0.973392	0.540161
HALLMARK_IL2_STAT5_SIGNALING	191	0.262383	0.93107	0.610442
HALLMARK_PROTEIN_SECRETION	91	0.24436	0.824991	0.610442
HALLMARK_DNA_REPAIR	133	0.23765	0.840819	0.617063
Enriched in RT112 R1 - PD
HALLMARK_INFLAMMATORY_RESPONSE	196	-0.382832	-1.27586	0
HALLMARK_KRAS_SIGNALING_UP	188	-0.3175	-1.15873	0.0905263
HALLMARK_IL6_JAK_STAT3_SIGNALING	83	-0.358581	-1.31078	0.101031
HALLMARK_HEDGEHOG_SIGNALING	34	-0.575393	-1.28378	0.103093
HALLMARK_TGF_BETA_SIGNALING	53	-0.406636	-1.16072	0.189024
HALLMARK_APICAL_JUNCTION	182	-0.293175	-1.17056	0.190871
HALLMARK_EPITHELIAL_MESENCHYMAL_TRANSITION	185	-0.408703	-1.2118	0.194561
HALLMARK_MYOGENESIS	191	-0.242976	-1.1199	0.194561
HALLMARK_KRAS_SIGNALING_DN	183	-0.268425	-0.986911	0.322515
HALLMARK_UNFOLDED_PROTEIN_RESPONSE	99	-0.278806	-0.964182	0.373984
HALLMARK_TNFA_SIGNALING_VIA_NFKB	190	-0.408999	-1.15693	0.402062
HALLMARK_UV_RESPONSE_DN	132	-0.29074	-0.989012	0.428866
HALLMARK_HYPOXIA	186	-0.303517	-0.907166	0.437895
HALLMARK_WNT_BETA_CATENIN_SIGNALING	41	-0.245131	-0.956087	0.466395
HALLMARK_MTORC1_SIGNALING	186	-0.246123	-0.898256	0.496894
HALLMARK_PANCREAS_BETA_CELLS	39	-0.260936	-0.876337	0.503055
HALLMARK_INTERFERON_GAMMA_RESPONSE	189	-0.330706	-1.02597	0.529897
HALLMARK_INTERFERON_ALPHA_RESPONSE	87	-0.362048	-0.942904	0.529897
HALLMARK_APOPTOSIS	152	-0.245985	-0.919624	0.531959
HALLMARK_COMPLEMENT	186	-0.286378	-0.980566	0.545267
1ES - enrichment score
2NES - normalised enrichment score
3NOM p-val - nominal p-value

## Sheet: B
Gene set name	Gene set size	ES1	NES2	NOM p-val3
Enriched in RT112 parental - PD
HALLMARK_REACTIVE_OXYGEN_SPECIES_PATHWAY	44	0.396005	1.35756	0
HALLMARK_KRAS_SIGNALING_UP	188	0.427001	1.25256	0
HALLMARK_ADIPOGENESIS	182	0.456715	1.22053	0
HALLMARK_OXIDATIVE_PHOSPHORYLATION	176	0.601601	1.21034	0
HALLMARK_MYC_TARGETS_V2	53	0.828271	1.13094	0
HALLMARK_FATTY_ACID_METABOLISM	154	0.418553	1.15464	0.103516
HALLMARK_ESTROGEN_RESPONSE_EARLY	190	0.35124	1.06302	0.191033
HALLMARK_CHOLESTEROL_HOMEOSTASIS	69	0.476595	1.13207	0.192843
HALLMARK_MYC_TARGETS_V1	178	0.732756	1.30496	0.198058
HALLMARK_ESTROGEN_RESPONSE_LATE	187	0.40316	1.13761	0.203187
HALLMARK_PI3K_AKT_MTOR_SIGNALING	100	0.268923	1.10193	0.279528
HALLMARK_PEROXISOME	99	0.34436	1.11223	0.288802
HALLMARK_NOTCH_SIGNALING	29	0.541995	1.11998	0.292969
HALLMARK_DNA_REPAIR	133	0.514638	1.2958	0.294922
HALLMARK_MTORC1_SIGNALING	186	0.531539	1.2386	0.294922
HALLMARK_E2F_TARGETS	183	0.746245	1.26978	0.302605
HALLMARK_G2M_CHECKPOINT	176	0.665172	1.14451	0.302605
HALLMARK_SPERMATOGENESIS	131	0.396374	1.15649	0.303213
HALLMARK_XENOBIOTIC_METABOLISM	189	0.290786	1.05355	0.305284
HALLMARK_WNT_BETA_CATENIN_SIGNALING	41	0.323932	1.02544	0.335922
Enriched in RT112 R1 + PD
HALLMARK_PANCREAS_BETA_CELLS	39	-0.523553	-1.4694	0
HALLMARK_BILE_ACID_METABOLISM	110	-0.43602	-1.32115	0
HALLMARK_HEDGEHOG_SIGNALING	34	-0.523358	-1.26414	0
HALLMARK_ANGIOGENESIS	32	-0.444671	-1.24136	0
HALLMARK_IL6_JAK_STAT3_SIGNALING	83	-0.484942	-1.23393	0
HALLMARK_MYOGENESIS	191	-0.447594	-1.23103	0
HALLMARK_UV_RESPONSE_DN	132	-0.544296	-1.18872	0
HALLMARK_IL2_STAT5_SIGNALING	191	-0.374072	-1.17001	0
HALLMARK_APOPTOSIS	152	-0.444953	-1.15277	0
HALLMARK_KRAS_SIGNALING_DN	183	-0.327549	-1.09281	0
HALLMARK_PROTEIN_SECRETION	91	-0.401221	-1.23566	0.0932039
HALLMARK_TGF_BETA_SIGNALING	53	-0.495376	-1.16453	0.09375
HALLMARK_INTERFERON_GAMMA_RESPONSE	189	-0.599274	-1.26828	0.104854
HALLMARK_HEME_METABOLISM	184	-0.34971	-1.19365	0.104854
HALLMARK_INFLAMMATORY_RESPONSE	196	-0.407687	-1.18101	0.104854
HALLMARK_HYPOXIA	186	-0.500896	-1.16577	0.1875
HALLMARK_INTERFERON_ALPHA_RESPONSE	87	-0.673985	-1.25424	0.199219
HALLMARK_EPITHELIAL_MESENCHYMAL_TRANSITION	185	-0.562618	-1.12116	0.292969
HALLMARK_TNFA_SIGNALING_VIA_NFKB	190	-0.504444	-1.12777	0.297244
1ES - enrichment score
2NES - normalised enrichment score
3NOM p-val - nominal p-value

## Sheet: C
Gene set name	Gene set size	ES1	NES2	NOM p-val3
Enriched in RT112 parental - PD
HALLMARK_NOTCH_SIGNALING	29	0.548995	1.21131	0
HALLMARK_PI3K_AKT_MTOR_SIGNALING	100	0.25867	1.08822	0.295276
HALLMARK_KRAS_SIGNALING_DN	183	0.286735	1.02195	0.313609
HALLMARK_SPERMATOGENESIS	131	0.155966	0.929518	0.37428
HALLMARK_PEROXISOME	99	0.256473	0.931963	0.496063
HALLMARK_FATTY_ACID_METABOLISM	154	0.287128	0.943824	0.589537
HALLMARK_CHOLESTEROL_HOMEOSTASIS	69	0.340805	0.955839	0.602362
HALLMARK_ESTROGEN_RESPONSE_LATE	187	0.273971	0.86503	0.71063
HALLMARK_ESTROGEN_RESPONSE_EARLY	190	0.283383	0.841003	0.791829
Enriched in RT112 R2 - PD
HALLMARK_UV_RESPONSE_UP	151	-0.391365	-1.23081	0
HALLMARK_APOPTOSIS	152	-0.41805	-1.21697	0
HALLMARK_UNFOLDED_PROTEIN_RESPONSE	99	-0.50858	-1.29502	0.100604
HALLMARK_INFLAMMATORY_RESPONSE	196	-0.445709	-1.26502	0.100604
HALLMARK_TNFA_SIGNALING_VIA_NFKB	190	-0.56224	-1.23152	0.100604
HALLMARK_IL6_JAK_STAT3_SIGNALING	83	-0.440215	-1.19394	0.100604
HALLMARK_DNA_REPAIR	133	-0.423523	-1.26625	0.101833
HALLMARK_REACTIVE_OXYGEN_SPECIES_PATHWAY	44	-0.33576	-1.21779	0.102249
HALLMARK_P53_PATHWAY	187	-0.41858	-1.189	0.179074
HALLMARK_INTERFERON_GAMMA_RESPONSE	189	-0.489244	-1.18762	0.181087
HALLMARK_KRAS_SIGNALING_UP	188	-0.389857	-1.14406	0.185804
HALLMARK_MYC_TARGETS_V1	178	-0.555685	-1.25436	0.205703
HALLMARK_APICAL_SURFACE	41	-0.406166	-1.16945	0.209256
HALLMARK_HEDGEHOG_SIGNALING	34	-0.503612	-1.16898	0.228106
HALLMARK_MTORC1_SIGNALING	186	-0.375673	-1.18232	0.252466
HALLMARK_PROTEIN_SECRETION	91	-0.318734	-1.157	0.281947
HALLMARK_ANDROGEN_RESPONSE	93	-0.442707	-1.14586	0.296146
HALLMARK_INTERFERON_ALPHA_RESPONSE	87	-0.549218	-1.1623	0.297787
HALLMARK_G2M_CHECKPOINT	176	-0.36146	-1.23906	0.299389
HALLMARK_E2F_TARGETS	183	-0.418926	-1.19785	0.299389
1ES - enrichment score
2NES - normalised enrichment score
3NOM p-val - nominal p-value

## Sheet: D
Gene set name	Gene set size	ES1	NES2	NOM p-val3
Enriched in RT112 parental - PD
HALLMARK_NOTCH_SIGNALING	29	0.643695	1.20971	0
HALLMARK_KRAS_SIGNALING_UP	188	0.361969	1.12363	0
HALLMARK_WNT_BETA_CATENIN_SIGNALING	41	0.345075	1.13127	0.170385
HALLMARK_MITOTIC_SPINDLE	193	0.303106	1.13097	0.180556
HALLMARK_MYC_TARGETS_V2	53	0.783571	1.17147	0.183838
HALLMARK_G2M_CHECKPOINT	176	0.614592	1.26589	0.214141
HALLMARK_SPERMATOGENESIS	131	0.295416	1.22984	0.21501
HALLMARK_MYC_TARGETS_V1	178	0.565293	1.20236	0.294235
HALLMARK_E2F_TARGETS	183	0.642123	1.2287	0.313131
HALLMARK_PI3K_AKT_MTOR_SIGNALING	100	0.26186	0.983475	0.354902
HALLMARK_ADIPOGENESIS	182	0.310855	1.03354	0.364892
HALLMARK_ESTROGEN_RESPONSE_LATE	187	0.333718	1.00737	0.370742
HALLMARK_OXIDATIVE_PHOSPHORYLATION	176	0.36461	1.09864	0.372781
HALLMARK_DNA_REPAIR	133	0.349687	1.04799	0.38856
HALLMARK_MTORC1_SIGNALING	186	0.367633	0.983101	0.38856
HALLMARK_GLYCOLYSIS	185	0.284283	0.964161	0.511022
HALLMARK_PEROXISOME	99	0.250407	0.893114	0.674
HALLMARK_CHOLESTEROL_HOMEOSTASIS	69	0.293326	0.839655	0.768293
Enriched in RT112 R2 + PD
HALLMARK_PANCREAS_BETA_CELLS	39	-0.514393	-1.34835	0
HALLMARK_HEDGEHOG_SIGNALING	34	-0.415247	-1.32271	0
HALLMARK_ALLOGRAFT_REJECTION	189	-0.451598	-1.27472	0
HALLMARK_BILE_ACID_METABOLISM	110	-0.45363	-1.25938	0
HALLMARK_XENOBIOTIC_METABOLISM	189	-0.408517	-1.25531	0
HALLMARK_MYOGENESIS	191	-0.418923	-1.22254	0
HALLMARK_APOPTOSIS	152	-0.52701	-1.2099	0
HALLMARK_INTERFERON_GAMMA_RESPONSE	189	-0.728175	-1.14441	0
HALLMARK_UV_RESPONSE_UP	151	-0.382138	-1.17594	0.0881764
HALLMARK_IL6_JAK_STAT3_SIGNALING	83	-0.52403	-1.22477	0.0989899
HALLMARK_TGF_BETA_SIGNALING	53	-0.527441	-1.22022	0.198819
HALLMARK_HEME_METABOLISM	184	-0.340047	-1.13491	0.199605
HALLMARK_HYPOXIA	186	-0.459296	-1.12601	0.199605
HALLMARK_ANDROGEN_RESPONSE	93	-0.497924	-1.20843	0.204868
HALLMARK_UV_RESPONSE_DN	132	-0.485073	-1.16347	0.214141
HALLMARK_COMPLEMENT	186	-0.47381	-1.17502	0.21501
HALLMARK_APICAL_SURFACE	41	-0.329587	-1.15017	0.251474
HALLMARK_PROTEIN_SECRETION	91	-0.481518	-1.18475	0.30426
HALLMARK_INFLAMMATORY_RESPONSE	196	-0.441484	-1.14863	0.313131
HALLMARK_TNFA_SIGNALING_VIA_NFKB	190	-0.511992	-1.1411	0.313131
1ES - enrichment score
2NES - normalised enrichment score
3NOM p-val - nominal p-value

## Sheet: E
Gene set name	Gene set size	ES1	NES2	NOM p-val3
Enriched in RT112 parental - PD
HALLMARK_NOTCH_SIGNALING	29	0.490293	1.4319	0
HALLMARK_KRAS_SIGNALING_DN	183	0.352398	1.17996	0.0929752
HALLMARK_MITOTIC_SPINDLE	193	0.400895	1.36022	0.165948
HALLMARK_UV_RESPONSE_DN	132	0.300058	1.30145	0.194779
HALLMARK_APICAL_JUNCTION	182	0.29226	1.18736	0.224622
HALLMARK_ESTROGEN_RESPONSE_EARLY	190	0.387639	1.18627	0.297694
HALLMARK_TGF_BETA_SIGNALING	53	0.255	0.924116	0.402083
HALLMARK_MYOGENESIS	191	0.242426	0.997752	0.469667
HALLMARK_CHOLESTEROL_HOMEOSTASIS	69	0.328363	0.959173	0.511022
HALLMARK_PI3K_AKT_MTOR_SIGNALING	100	0.190862	0.928351	0.520154
HALLMARK_ESTROGEN_RESPONSE_LATE	187	0.28625	0.974464	0.525105
HALLMARK_HYPOXIA	186	0.241681	0.751444	0.623247
HALLMARK_G2M_CHECKPOINT	176	0.195434	0.636343	0.764344
HALLMARK_HEDGEHOG_SIGNALING	34	0.271047	0.832932	0.828866
Enriched in RT112 R3 - PD
HALLMARK_APICAL_SURFACE	41	-0.361241	-1.34661	0.0807453
HALLMARK_IL6_JAK_STAT3_SIGNALING	83	-0.442955	-1.18923	0.0824524
HALLMARK_FATTY_ACID_METABOLISM	154	-0.377119	-1.22453	0.112245
HALLMARK_XENOBIOTIC_METABOLISM	189	-0.311986	-1.16514	0.112245
HALLMARK_INTERFERON_GAMMA_RESPONSE	189	-0.538541	-1.24774	0.113402
HALLMARK_INTERFERON_ALPHA_RESPONSE	87	-0.624015	-1.21234	0.113872
HALLMARK_PANCREAS_BETA_CELLS	39	-0.30659	-1.22971	0.170683
HALLMARK_KRAS_SIGNALING_UP	188	-0.460097	-1.25979	0.190283
HALLMARK_COMPLEMENT	186	-0.441004	-1.17617	0.190283
HALLMARK_INFLAMMATORY_RESPONSE	196	-0.461146	-1.25482	0.193814
HALLMARK_UNFOLDED_PROTEIN_RESPONSE	99	-0.439194	-1.29273	0.194553
HALLMARK_UV_RESPONSE_UP	151	-0.360275	-1.24389	0.194553
HALLMARK_EPITHELIAL_MESENCHYMAL_TRANSITION	185	-0.324284	-1.10964	0.204969
HALLMARK_ANGIOGENESIS	32	-0.381818	-1.09908	0.211417
HALLMARK_REACTIVE_OXYGEN_SPECIES_PATHWAY	44	-0.298854	-1.23385	0.217391
HALLMARK_ALLOGRAFT_REJECTION	189	-0.352556	-1.20624	0.265086
HALLMARK_P53_PATHWAY	187	-0.366404	-1.20799	0.302326
HALLMARK_TNFA_SIGNALING_VIA_NFKB	190	-0.413501	-1.09952	0.303644
HALLMARK_MYC_TARGETS_V1	178	-0.445388	-1.11127	0.3083
HALLMARK_MTORC1_SIGNALING	186	-0.40283	-1.24633	0.316832
1ES - enrichment score
2NES - normalised enrichment score
3NOM p-val - nominal p-value

## Sheet: F
Gene set name	Gene set size	ES1	NES2	NOM p-val3
Enriched in RT112 parental - PD
HALLMARK_NOTCH_SIGNALING	29	0.436615	1.20889	0
HALLMARK_OXIDATIVE_PHOSPHORYLATION	176	0.249681	1.17026	0.130261
HALLMARK_ESTROGEN_RESPONSE_EARLY	190	0.410922	1.17638	0.189824
HALLMARK_ESTROGEN_RESPONSE_LATE	187	0.357999	1.06735	0.237255
HALLMARK_KRAS_SIGNALING_DN	183	0.342509	1.1052	0.242972
HALLMARK_PI3K_AKT_MTOR_SIGNALING	100	0.264142	1.14335	0.248971
HALLMARK_ADIPOGENESIS	182	0.285931	1.0223	0.31992
HALLMARK_COAGULATION	131	0.316875	1.0185	0.500982
HALLMARK_CHOLESTEROL_HOMEOSTASIS	69	0.338422	0.999669	0.593186
HALLMARK_APICAL_JUNCTION	182	0.238379	0.913983	0.605634
HALLMARK_MITOTIC_SPINDLE	193	0.275134	0.905149	0.60575
HALLMARK_MYOGENESIS	191	0.21458	0.954758	0.607214
HALLMARK_WNT_BETA_CATENIN_SIGNALING	41	0.230354	0.918854	0.715746
HALLMARK_ANGIOGENESIS	32	0.3087	0.839869	0.778905
HALLMARK_MYC_TARGETS_V2	53	0.460029	0.78639	0.798793
HALLMARK_G2M_CHECKPOINT	176	0.273424	0.749159	0.798793
HALLMARK_PEROXISOME	99	0.235953	0.734487	0.811651
HALLMARK_E2F_TARGETS	183	0.17591	0.474866	0.815195
Enriched in RT112 R3 + PD
HALLMARK_INFLAMMATORY_RESPONSE	196	-0.500351	-1.31173	0
HALLMARK_ALLOGRAFT_REJECTION	189	-0.402081	-1.28733	0
HALLMARK_IL6_JAK_STAT3_SIGNALING	83	-0.453988	-1.28498	0
HALLMARK_KRAS_SIGNALING_UP	188	-0.437456	-1.23137	0
HALLMARK_APICAL_SURFACE	41	-0.433944	-1.23766	0.0850202
HALLMARK_UV_RESPONSE_UP	151	-0.309225	-1.20766	0.0853659
HALLMARK_REACTIVE_OXYGEN_SPECIES_PATHWAY	44	-0.359946	-1.42095	0.0871369
HALLMARK_P53_PATHWAY	187	-0.411348	-1.21107	0.107287
HALLMARK_XENOBIOTIC_METABOLISM	189	-0.359846	-1.16703	0.107759
HALLMARK_APOPTOSIS	152	-0.393736	-1.19391	0.111814
HALLMARK_TNFA_SIGNALING_VIA_NFKB	190	-0.47972	-1.19404	0.181992
HALLMARK_INTERFERON_GAMMA_RESPONSE	189	-0.613193	-1.25129	0.21519
HALLMARK_EPITHELIAL_MESENCHYMAL_TRANSITION	185	-0.444605	-1.07746	0.281008
HALLMARK_ANDROGEN_RESPONSE	93	-0.380746	-1.1156	0.289062
HALLMARK_MTORC1_SIGNALING	186	-0.308191	-1.04176	0.293522
HALLMARK_INTERFERON_ALPHA_RESPONSE	87	-0.665006	-1.20294	0.301688
HALLMARK_COMPLEMENT	186	-0.404018	-1.08497	0.311871
HALLMARK_IL2_STAT5_SIGNALING	191	-0.296641	-1.01702	0.394191
HALLMARK_PROTEIN_SECRETION	91	-0.281005	-1.01889	0.423158
HALLMARK_FATTY_ACID_METABOLISM	154	-0.333886	-0.98526	0.494867
1ES - enrichment score
2NES - normalised enrichment score
3NOM p-val - nominal p-value

## Sheet: G
Gene set name	Gene set size	ES1	NES2	NOM p-val3
Enriched in RT112 parental - PD
HALLMARK_REACTIVE_OXYGEN_SPECIES_PATHWAY	44	0.403773	1.21982	0
HALLMARK_G2M_CHECKPOINT	176	0.777844	1.14646	0
HALLMARK_MTORC1_SIGNALING	186	0.633002	1.1255	0
HALLMARK_E2F_TARGETS	183	0.819979	1.11533	0
HALLMARK_MYC_TARGETS_V1	178	0.719863	1.11247	0
HALLMARK_MYC_TARGETS_V2	53	0.849677	1.07079	0
HALLMARK_DNA_REPAIR	133	0.509373	1.20786	0.0782241
HALLMARK_UNFOLDED_PROTEIN_RESPONSE	99	0.514594	1.11837	0.0782241
HALLMARK_APICAL_JUNCTION	182	0.342389	1.32868	0.0783898
HALLMARK_SPERMATOGENESIS	131	0.368509	1.31909	0.0866808
HALLMARK_PI3K_AKT_MTOR_SIGNALING	100	0.318507	1.23137	0.0995763
HALLMARK_UV_RESPONSE_UP	151	0.366357	1.12291	0.107822
HALLMARK_NOTCH_SIGNALING	29	0.408847	1.19666	0.139918
HALLMARK_EPITHELIAL_MESENCHYMAL_TRANSITION	185	0.332968	1.09419	0.177966
HALLMARK_OXIDATIVE_PHOSPHORYLATION	176	0.373401	1.12483	0.194503
HALLMARK_CHOLESTEROL_HOMEOSTASIS	69	0.513431	1.13282	0.212446
HALLMARK_IL2_STAT5_SIGNALING	191	0.327007	1.07839	0.229412
HALLMARK_GLYCOLYSIS	185	0.37371	1.16246	0.243129
HALLMARK_MITOTIC_SPINDLE	193	0.465902	1.257	0.264271
HALLMARK_ADIPOGENESIS	182	0.308568	1.09948	0.340122
Enriched in RT112 parental + PD
HALLMARK_XENOBIOTIC_METABOLISM	189	-0.309602	-1.25403	0
HALLMARK_INTERFERON_GAMMA_RESPONSE	189	-0.576633	-1.16158	0
HALLMARK_INTERFERON_ALPHA_RESPONSE	87	-0.679872	-1.13513	0
HALLMARK_APOPTOSIS	152	-0.391615	-1.1134	0.0909091
HALLMARK_COAGULATION	131	-0.325665	-1.15698	0.0924731
HALLMARK_KRAS_SIGNALING_DN	183	-0.27195	-1.09684	0.0924731
HALLMARK_FATTY_ACID_METABOLISM	154	-0.297964	-1.15927	0.097561
HALLMARK_BILE_ACID_METABOLISM	110	-0.371201	-1.15401	0.107822
HALLMARK_COMPLEMENT	186	-0.459556	-1.2131	0.17759
HALLMARK_INFLAMMATORY_RESPONSE	196	-0.318084	-1.09787	0.180645
HALLMARK_HEME_METABOLISM	184	-0.313328	-1.18493	0.181425
HALLMARK_KRAS_SIGNALING_UP	188	-0.304723	-1.09825	0.181425
HALLMARK_UV_RESPONSE_DN	132	-0.328847	-1.09869	0.183838
HALLMARK_P53_PATHWAY	187	-0.298446	-1.10066	0.186858
HALLMARK_HYPOXIA	186	-0.337366	-1.07997	0.187629
HALLMARK_ALLOGRAFT_REJECTION	189	-0.276717	-1.11917	0.190065
HALLMARK_PROTEIN_SECRETION	91	-0.477314	-1.23105	0.192389
HALLMARK_MYOGENESIS	191	-0.266513	-1.07511	0.2
HALLMARK_IL6_JAK_STAT3_SIGNALING	83	-0.369292	-1.12566	0.264271
HALLMARK_TGF_BETA_SIGNALING	53	-0.326401	-1.11458	0.366534
1ES - enrichment score
2NES - normalised enrichment score
3NOM p-val - nominal p-value

## Sheet: H
Gene set name	Gene set size	ES1	NES2	NOM p-val3
Enriched in RT112 parental + PD
HALLMARK_PEROXISOME	99	0.447272	1.3317	0
HALLMARK_KRAS_SIGNALING_UP	188	0.44807	1.30664	0
HALLMARK_XENOBIOTIC_METABOLISM	189	0.346245	1.26546	0
HALLMARK_ADIPOGENESIS	182	0.39942	1.26267	0
HALLMARK_FATTY_ACID_METABOLISM	154	0.460391	1.23171	0
HALLMARK_KRAS_SIGNALING_DN	183	0.2728	1.14273	0
HALLMARK_PROTEIN_SECRETION	91	0.331309	1.26223	0.0873016
HALLMARK_COMPLEMENT	186	0.386767	1.23124	0.10099
HALLMARK_ALLOGRAFT_REJECTION	189	0.260115	1.1138	0.172481
HALLMARK_BILE_ACID_METABOLISM	110	0.29516	1.13408	0.194059
HALLMARK_ESTROGEN_RESPONSE_LATE	187	0.417667	1.22123	0.201195
HALLMARK_NOTCH_SIGNALING	29	0.438725	1.13307	0.247379
HALLMARK_OXIDATIVE_PHOSPHORYLATION	176	0.521039	1.34972	0.298387
HALLMARK_APICAL_SURFACE	41	0.293056	1.09471	0.310757
HALLMARK_WNT_BETA_CATENIN_SIGNALING	41	0.28475	0.909897	0.50495
HALLMARK_PI3K_AKT_MTOR_SIGNALING	100	0.226739	0.947503	0.60161
HALLMARK_P53_PATHWAY	187	0.325117	0.965852	0.602362
HALLMARK_SPERMATOGENESIS	131	0.197479	0.557971	0.801636
HALLMARK_DNA_REPAIR	133	0.213244	0.556271	0.91411
Enriched in RT112 R1 + PD
HALLMARK_PANCREAS_BETA_CELLS	39	-0.509939	-1.54781	0
HALLMARK_HEDGEHOG_SIGNALING	34	-0.675372	-1.30256	0
HALLMARK_MYOGENESIS	191	-0.375314	-1.25467	0
HALLMARK_HYPOXIA	186	-0.457822	-1.23421	0
HALLMARK_TGF_BETA_SIGNALING	53	-0.467127	-1.23172	0
HALLMARK_APOPTOSIS	152	-0.354467	-1.21665	0
HALLMARK_UV_RESPONSE_DN	132	-0.489963	-1.17986	0
HALLMARK_ANGIOGENESIS	32	-0.383776	-1.1284	0.0862745
HALLMARK_UNFOLDED_PROTEIN_RESPONSE	99	-0.521511	-1.29912	0.0891473
HALLMARK_ESTROGEN_RESPONSE_EARLY	190	-0.347982	-1.12551	0.0927419
HALLMARK_APICAL_JUNCTION	182	-0.428642	-1.25987	0.108652
HALLMARK_EPITHELIAL_MESENCHYMAL_TRANSITION	185	-0.617663	-1.15836	0.108871
HALLMARK_INFLAMMATORY_RESPONSE	196	-0.374376	-1.18087	0.116327
HALLMARK_COAGULATION	131	-0.327157	-1.08916	0.12311
HALLMARK_ANDROGEN_RESPONSE	93	-0.321265	-1.06292	0.176238
HALLMARK_REACTIVE_OXYGEN_SPECIES_PATHWAY	44	-0.303654	-1.16134	0.207921
HALLMARK_IL2_STAT5_SIGNALING	191	-0.319475	-1.08156	0.295918
HALLMARK_TNFA_SIGNALING_VIA_NFKB	190	-0.520199	-1.16083	0.296593
HALLMARK_UV_RESPONSE_UP	151	-0.351203	-1.13159	0.315895
HALLMARK_MYC_TARGETS_V2	53	-0.531325	-1.05797	0.386139
1ES - enrichment score
2NES - normalised enrichment score
3NOM p-val - nominal p-value

## Sheet: I
Gene set name	Gene set size	ES1	NES2	NOM p-val3
Enriched in RT112 parental + PD
HALLMARK_KRAS_SIGNALING_UP	188	0.395978	1.29217	0
HALLMARK_KRAS_SIGNALING_DN	183	0.294866	1.13748	0
HALLMARK_PEROXISOME	99	0.32465	1.11764	0.105708
HALLMARK_WNT_BETA_CATENIN_SIGNALING	41	0.325383	1.10004	0.141129
HALLMARK_ESTROGEN_RESPONSE_LATE	187	0.328379	1.06556	0.214737
HALLMARK_NOTCH_SIGNALING	29	0.486662	1.2012	0.238776
HALLMARK_APICAL_SURFACE	41	0.233845	0.982337	0.469854
HALLMARK_FATTY_ACID_METABOLISM	154	0.280946	1.00317	0.509514
HALLMARK_ADIPOGENESIS	182	0.255207	0.945272	0.585624
Enriched in RT112 R2 + PD
HALLMARK_PANCREAS_BETA_CELLS	39	-0.545436	-1.60289	0
HALLMARK_HEDGEHOG_SIGNALING	34	-0.517708	-1.32858	0
HALLMARK_UV_RESPONSE_UP	151	-0.504265	-1.31633	0
HALLMARK_XENOBIOTIC_METABOLISM	189	-0.362786	-1.29838	0
HALLMARK_BILE_ACID_METABOLISM	110	-0.316514	-1.26235	0
HALLMARK_ANDROGEN_RESPONSE	93	-0.487086	-1.22928	0
HALLMARK_MYOGENESIS	191	-0.360603	-1.23423	0.0969697
HALLMARK_APICAL_JUNCTION	182	-0.416868	-1.26346	0.113131
HALLMARK_UNFOLDED_PROTEIN_RESPONSE	99	-0.584951	-1.23662	0.128571
HALLMARK_ALLOGRAFT_REJECTION	189	-0.405333	-1.2463	0.194274
HALLMARK_INFLAMMATORY_RESPONSE	196	-0.415262	-1.20649	0.202128
HALLMARK_MYC_TARGETS_V1	178	-0.657444	-1.32089	0.204453
HALLMARK_G2M_CHECKPOINT	176	-0.665152	-1.21412	0.301619
HALLMARK_INTERFERON_ALPHA_RESPONSE	87	-0.652168	-1.23168	0.305668
HALLMARK_UV_RESPONSE_DN	132	-0.450054	-1.22886	0.308163
HALLMARK_TNFA_SIGNALING_VIA_NFKB	190	-0.534114	-1.21596	0.308163
HALLMARK_REACTIVE_OXYGEN_SPECIES_PATHWAY	44	-0.405042	-1.20979	0.326613
HALLMARK_DNA_REPAIR	133	-0.435059	-1.24634	0.327935
HALLMARK_MYC_TARGETS_V2	53	-0.681448	-1.27838	0.330612
HALLMARK_MTORC1_SIGNALING	186	-0.583259	-1.24684	0.330612
1ES - enrichment score
2NES - normalised enrichment score
3NOM p-val - nominal p-value

[truncated: 7 more sheets: J, K, L, M, N, O, P]
