# Supplementary material for: Development of resistance to FGFR inhibition in urothelial carcinoma via multiple pathways in vitro
Source: J Pathol. 2022 Dec 13;259(2):220–32. doi: 10.1002/path.6034 (PMC10107504; doi:10.1002/path.6034)
Supplement: Supplementary file 2 — Figure S1. Expression of markers of epithelial–mesenchymal transition Figure S2. Copy number analysis of RT112 and derivatives R1 and R3 Figure S3. Detection of HRAS (G12S) mutation in RT112 R3 Figure S4. Expression features of RT112 and PD173074‐resistant derivatives Figure S5. Expression features of RT4 and PD173074‐resistant derivative R1 Figure S6. Expression of KDM6A mRNA in RT112, RT4 and PD173074‐resistant derivatives Figure S7. Expression of reported markers of a drug‐tolerant state (CD24, IGFBP3 and PRDX6) in RT112 and PD173074‐resistant derivatives Figure S8. Expression of FGFR3, an FGFR3 signature and a PPAR gamma‐related signature in RT112, RT4 and PD173074‐resistant derivatives Table S1. STR profiles of RT112 and RT4 Table S2. Mutations identified in RT112 R3 Table S3. Copy number alterations in RT112 parental and derivative cell lines Table S4. Differentially expressed genes (limma test, FDR 0.01) in comparisons of RT112 and RT4 experimental conditions Table S5. Information on genes significantly differentially expressed between RT112 parental and resistant lines Table S6. Information on genes significantly differentially expressed between RT4 parental and resistant lines Table S7. GO analysis of RT112 parental and resistant lines Table S8. GSEA analysis of parental RT112 and resistant lines Table S9. GO analysis of parental RT4 and resistant line Table S10. GSEA analysis of parental RT4 and resistant line [file PATH-259-220-s001.zip › path6034-sup-0002-Figures S1-S8,Tables S1-S10/path6034-sup-0008-TableS9.xlsx]

## Sheet: Cover sheet
	Development of resistance to FGFR inhibition in urothelial carcinoma via multiple pathways in vitro
	GA Pettitt et al. J Pathol https://doi.org/10.1002/path.6034

## Sheet: A
Gene Ontology ID	Biological Process term	Number of genes in GO category	Number of DEGs	Gene Symbols	p-value
GO:50878	regulation of body fluid levels	467	5	AGR2,AQP3,CYP4F11,SCNN1A,SCNN1B	0.00022
GO:55085	transmembrane transport	1466	9	ABCC5,SLC43A2,AQP3,CLIC6,DPP10,SCNN1A,SCNN1B,UCP2,SLC23A2	0.00085
GO:6820	anion transport	580	5	ABCC5,SLC43A2,CLIC6,PLA2G2F,SLC23A2	0.0019
GO:6811	ion transport	1533	8	ABCC5,SLC43A2,CLIC6,DPP10,SCNN1A,SCNN1B,PLA2G2F,SLC23A2	0.0094
GO:34220	ion transmembrane transport	1045	6	SLC43A2,CLIC6,DPP10,SCNN1A,SCNN1B,SLC23A2	0.02
GO:44255	cellular lipid metabolic process	1038	6	ALDH1A1,ALOX5,GDPD1,HMGCS2,CYP4F11,PLA2G2F	0.02
GO:51234	establishment of localization	4673	16	ABCC5,AGR2,RAB40B,SLC43A2,ALOX5,LRP10,AQP3,CLIC6,DPP10,PYGB,SCNN1A,SCNN1B,PLA2G2F,UCP2,RAB3D,SLC23A2	0.02
GO:6629	lipid metabolic process	1356	7	ALDH1A1,ALOX5,LRP10,GDPD1,HMGCS2,CYP4F11,PLA2G2F	0.02
GO:6810	transport	4569	16	ABCC5,AGR2,RAB40B,SLC43A2,ALOX5,LRP10,AQP3,CLIC6,DPP10,PYGB,SCNN1A,SCNN1B,PLA2G2F,UCP2,RAB3D,SLC23A2	0.02
GO:33993	response to lipid	860	5	AQP3,LOXL1,UCP2,CATSPERB,EIF2B2	0.03
GO:6950	response to stress	3538	13	AGR2,ALOX5,AQP3,MIR141,ASS1,LXN,CYP4F11,UCP2,EIF2B2,BPIFB1,TP53INP1,RASSF2,SLC23A2	0.03
GO:71702	organic substance transport	2445	10	ABCC5,AGR2,RAB40B,SLC43A2,LRP10,AQP3,PLA2G2F,UCP2,RAB3D,SLC23A2	0.03
GO:46903	secretion	1516	7	AGR2,RAB40B,ALOX5,PYGB,PLA2G2F,UCP2,RAB3D	0.04
GO:55114	oxidation-reduction process	930	5	ALDH1A1,ALOX5,LOXL1,CYP4F11,PYGB	0.05

## Sheet: B
Gene Ontology ID	Biological Process term	Number of genes in GO category	Number of DEGs	Gene Symbols	p-value
GO:51607	defense response to virus	209	11	IFITM3,IFI44L,IFIT5,SAMHD1,IFIT3,CXCL10,PLSCR1,IFIH1,BST2,PARP9,SLFN11	7e-33
GO:9615	response to virus	290	12	IFITM3,IFI44,IFI44L,IFIT5,SAMHD1,IFIT3,CXCL10,PLSCR1,IFIH1,BST2,PARP9,SLFN11	8.9e-28
GO:60337	type I interferon signaling pathway	84	5	IFITM3,USP18,SAMHD1,IFIT3,BST2	6.5e-16
GO:71357	cellular response to type I interferon	84	5	IFITM3,USP18,SAMHD1,IFIT3,BST2	6.5e-16
GO:34340	response to type I interferon	89	5	IFITM3,USP18,SAMHD1,IFIT3,BST2	5.3e-15
GO:98542	defense response to other organism	429	11	IFITM3,IFI44L,IFIT5,SAMHD1,IFIT3,CXCL10,PLSCR1,IFIH1,BST2,PARP9,SLFN11	7.7e-15
GO:51707	response to other organism	779	15	IFITM3,IFI44,IFI44L,EDN1,NLRP7,IFIT5,SAMHD1,IFIT3,CXCL10,PLSCR1,IFIH1,SNCA,BST2,PARP9,SLFN11	1.9e-14
GO:43207	response to external biotic stimulus	781	15	IFITM3,IFI44,IFI44L,EDN1,NLRP7,IFIT5,SAMHD1,IFIT3,CXCL10,PLSCR1,IFIH1,SNCA,BST2,PARP9,SLFN11	2.1e-14
GO:9607	response to biotic stimulus	822	15	IFITM3,IFI44,IFI44L,EDN1,NLRP7,IFIT5,SAMHD1,IFIT3,CXCL10,PLSCR1,IFIH1,SNCA,BST2,PARP9,SLFN11	1.7e-13
GO:34097	response to cytokine	1080	17	IFITM3,USP18,EDN1,NLRP7,FN1,SAMHD1,HAS2,IFIT3,CXCL10,MME,PLSCR1,PARP14,IFIH1,SNCA,BST2,PARP9,ADAM23	1.1e-12
GO:2252	immune effector process	1058	16	IFITM3,CTSC,IFI44L,IFIT5,SAMHD1,IFIT3,CXCL10,MME,OLR1,PLSCR1,DOCK10,IFIH1,BST2,LPCAT1,PARP9,SLFN11	2.5e-11
GO:34341	response to interferon-gamma	176	6	IFITM3,EDN1,PARP14,SNCA,BST2,PARP9	6.9e-11
GO:6952	defense response	1491	19	IFITM3,IFI44L,USP18,EDN1,NLRP7,FN1,IFIT5,SAMHD1,IFIT3,CXCL10,OLR1,PLSCR1,PARP14,SCN9A,IFIH1,SNCA,BST2,PARP9,SLFN11	1.2e-10
GO:71345	cellular response to cytokine stimulus	1000	14	IFITM3,USP18,EDN1,NLRP7,FN1,SAMHD1,HAS2,IFIT3,CXCL10,MME,PARP14,BST2,PARP9,ADAM23	5.9e-09
GO:10951	negative regulation of endopeptidase activity	224	6	NLRP7,SPOCK3,CRIM1,SNCA,BST2,TFPI2	2.1e-08
GO:10466	negative regulation of peptidase activity	236	6	NLRP7,SPOCK3,CRIM1,SNCA,BST2,TFPI2	6.1e-08
GO:60759	regulation of response to cytokine stimulus	165	5	USP18,EDN1,PARP14,IFIH1,PARP9	6.1e-08
GO:45087	innate immune response	839	12	IFITM3,USP18,EDN1,IFIT5,SAMHD1,IFIT3,PLSCR1,PARP14,IFIH1,SNCA,BST2,PARP9	6.2e-08
GO:6955	immune response	1835	19	IFITM3,CTSC,USP18,EDN1,IFIT5,FYB,SAMHD1,IFIT3,CXCL10,MME,OLR1,PLSCR1,PARP14,DOCK10,IFIH1,SNCA,BST2,LPCAT1,PARP9	7.3e-08
GO:9605	response to external stimulus	2042	20	SEMA3A,IFITM3,IFI44,PDPN,IFI44L,USP18,EDN1,NLRP7,IFIT5,SAMHD1,IFIT3,CXCL10,PLSCR1,IFIH1,SLC1A3,SLC8A1,SNCA,BST2,PARP9,SLFN11	1.4e-07
GO:40012	regulation of locomotion	875	12	AKT3,SEMA3A,PDPN,EDN1,FN1,HAS2,CXCL10,SPOCK3,DOCK10,SLC8A1,SNCA,BST2	1.7e-07
GO:6950	response to stress	3538	28	AKT3,SEMA3A,IFITM3,PDPN,IFI44L,USP18,EDN1,NLRP7,FN1,IFIT5,SAMHD1,HAS2,ANXA5,IFIT3,CXCL10,OLR1,PLSCR1,PARP14,SCN9A,IFIH1,SLC1A3,SLC8A1,SNCA,BST2,TFPI2,PARP9,SRPX,SLFN11	1.7e-07
GO:30335	positive regulation of cell migration	448	8	AKT3,SEMA3A,PDPN,EDN1,FN1,HAS2,CXCL10,SLC8A1	4.5e-07
GO:2000145	regulation of cell motility	810	11	AKT3,SEMA3A,PDPN,EDN1,FN1,HAS2,CXCL10,SPOCK3,DOCK10,SLC8A1,BST2	8.1e-07
GO:2000147	positive regulation of cell motility	463	8	AKT3,SEMA3A,PDPN,EDN1,FN1,HAS2,CXCL10,SLC8A1	8.4e-07
GO:51272	positive regulation of cellular component movement	474	8	AKT3,SEMA3A,PDPN,EDN1,FN1,HAS2,CXCL10,SLC8A1	1.3e-06
GO:40017	positive regulation of locomotion	492	8	AKT3,SEMA3A,PDPN,EDN1,FN1,HAS2,CXCL10,SLC8A1	2.5e-06
GO:19221	cytokine-mediated signaling pathway	731	10	IFITM3,USP18,EDN1,FN1,SAMHD1,IFIT3,CXCL10,PARP14,BST2,PARP9	2.7e-06
GO:52547	regulation of peptidase activity	395	7	NLRP7,FN1,SPOCK3,CRIM1,SNCA,BST2,TFPI2	3.6e-06
GO:6508	proteolysis	1638	16	CTSC,USP18,NLRP7,FN1,USP41,MME,OLR1,SPOCK3,CRIM1,IFIH1,SNCA,BST2,TFPI2,THSD4,CBLB,ADAM23	4.3e-06
GO:51270	regulation of cellular component movement	883	11	AKT3,SEMA3A,PDPN,EDN1,FN1,HAS2,CXCL10,SPOCK3,DOCK10,SLC8A1,BST2	4.4e-06
GO:30334	regulation of cell migration	762	10	AKT3,SEMA3A,PDPN,EDN1,FN1,HAS2,CXCL10,DOCK10,SLC8A1,BST2	5.8e-06
GO:45861	negative regulation of proteolysis	318	6	NLRP7,SPOCK3,CRIM1,SNCA,BST2,TFPI2	1e-05
GO:10033	response to organic substance	2989	22	IFITM3,CTSC,ADCY5,USP18,EDN1,NLRP7,FN1,SAMHD1,HAS2,ANXA5,IFIT3,CXCL10,MME,PLSCR1,PARP14,GNB4,IFIH1,SLC8A1,SNCA,BST2,PARP9,ADAM23	4.1e-05
GO:50878	regulation of body fluid levels	467	7	PDPN,ADCY5,EDN1,HAS2,ANXA5,PLSCR1,TFPI2	4.6e-05
GO:7154	cell communication	6090	35	AKT3,SEMA3A,IFITM3,PDPN,CTSC,ADCY5,USP18,EDN1,EFEMP1,FN1,LDOC1,IFIT5,FYB,SAMHD1,ANXA5,IFIT3,CXCL10,SPOCK3,CRIM1,PLSCR1,PARP14,DOCK10,ARHGAP20,ENPP5,GNB4,SCN9A,IFIH1,SLC1A3,SLC8A1,SNCA,BST2,BICC1,PARP9,SRPX,CBLB	5.8e-05
GO:52548	regulation of endopeptidase activity	368	6	NLRP7,SPOCK3,CRIM1,SNCA,BST2,TFPI2	7.6e-05
GO:71310	cellular response to organic substance	2471	19	IFITM3,ADCY5,USP18,EDN1,NLRP7,FN1,SAMHD1,HAS2,IFIT3,CXCL10,MME,PARP14,GNB4,IFIH1,SLC8A1,SNCA,BST2,PARP9,ADAM23	8e-05
GO:43086	negative regulation of catalytic activity	758	9	NLRP7,ANXA5,SPOCK3,CRIM1,SNCA,BST2,TFPI2,PARP9,CBLB	9.4e-05
GO:7166	cell surface receptor signaling pathway	2692	20	SEMA3A,IFITM3,ADCY5,USP18,EDN1,EFEMP1,FN1,FYB,SAMHD1,IFIT3,CXCL10,CRIM1,PLSCR1,PARP14,SNCA,BST2,BICC1,PARP9,SRPX,CBLB	9.4e-05
GO:32940	secretion by cell	1394	13	CTSC,ADCY5,EDN1,NLRP7,FN1,ANXA5,MME,OLR1,IFIH1,SLC1A3,SNCA,BST2,LPCAT1	0.00011
GO:48583	regulation of response to stimulus	3825	25	AKT3,SEMA3A,PDPN,CTSC,ADCY5,USP18,EDN1,NLRP7,EFEMP1,FN1,LDOC1,IFIT5,FYB,SAMHD1,CXCL10,PLSCR1,PARP14,ARHGAP20,IFIH1,SNCA,BST2,BICC1,PARP9,SRPX,CBLB	0.00013
GO:51716	cellular response to stimulus	6818	37	AKT3,SEMA3A,IFITM3,PDPN,CTSC,ADCY5,USP18,EDN1,NLRP7,EFEMP1,FN1,LDOC1,IFIT5,FYB,SAMHD1,HAS2,ANXA5,IFIT3,CXCL10,MME,SPOCK3,CRIM1,PLSCR1,PARP14,DOCK10,ARHGAP20,GNB4,IFIH1,SLC8A1,SNCA,BST2,TFPI2,BICC1,PARP9,SRPX,CBLB,ADAM23	0.00013
GO:7568	aging	277	5	AKT3,CTSC,EDN1,MME,SNCA	0.00014
GO:48870	cell motility	1423	13	AKT3,SEMA3A,PDPN,EDN1,FN1,HAS2,CXCL10,OLR1,SPOCK3,DOCK10,SLC8A1,BST2,PARP9	0.00015
GO:51674	localization of cell	1423	13	AKT3,SEMA3A,PDPN,EDN1,FN1,HAS2,CXCL10,OLR1,SPOCK3,DOCK10,SLC8A1,BST2,PARP9	0.00015
GO:48519	negative regulation of biological process	4812	29	AKT3,SEMA3A,IFITM3,PDPN,PLA2G16,EDN1,NLRP7,EFEMP1,FN1,LDOC1,IFIT5,ANXA5,IFIT3,CXCL10,SPOCK3,CRIM1,PLSCR1,PARP14,IFIH1,SLC8A1,SNCA,BST2,TFPI2,LPCAT1,BICC1,PARP9,SRPX,CBLB,SLFN11	0.00017
GO:45088	regulation of innate immune response	399	6	USP18,SAMHD1,PLSCR1,PARP14,IFIH1,PARP9	0.00021
GO:7165	signal transduction	5601	32	AKT3,SEMA3A,IFITM3,PDPN,CTSC,ADCY5,USP18,EDN1,EFEMP1,FN1,LDOC1,IFIT5,FYB,SAMHD1,ANXA5,IFIT3,CXCL10,SPOCK3,CRIM1,PLSCR1,PARP14,DOCK10,ARHGAP20,GNB4,IFIH1,SLC8A1,SNCA,BST2,BICC1,PARP9,SRPX,CBLB	0.00021
GO:16477	cell migration	1292	12	AKT3,SEMA3A,PDPN,EDN1,FN1,HAS2,CXCL10,OLR1,DOCK10,SLC8A1,BST2,PARP9	0.00024
GO:10646	regulation of cell communication	3268	22	AKT3,SEMA3A,CTSC,ADCY5,USP18,EDN1,EFEMP1,FN1,LDOC1,IFIT5,CXCL10,PLSCR1,PARP14,ARHGAP20,SLC1A3,SLC8A1,SNCA,BST2,BICC1,PARP9,SRPX,CBLB	0.00026
GO:6954	inflammatory response	673	8	USP18,NLRP7,FN1,CXCL10,OLR1,PLSCR1,SCN9A,SNCA	0.00027
GO:51346	negative regulation of hydrolase activity	410	6	NLRP7,SPOCK3,CRIM1,SNCA,BST2,TFPI2	0.00028
GO:15849	organic acid transport	295	5	PDPN,EDN1,SLC1A3,SNCA,SLC16A7	0.00029
GO:46942	carboxylic acid transport	295	5	PDPN,EDN1,SLC1A3,SNCA,SLC16A7	0.00029
GO:23051	regulation of signaling	3313	22	AKT3,SEMA3A,CTSC,ADCY5,USP18,EDN1,EFEMP1,FN1,LDOC1,IFIT5,CXCL10,PLSCR1,PARP14,ARHGAP20,SLC1A3,SLC8A1,SNCA,BST2,BICC1,PARP9,SRPX,CBLB	0.00034
GO:30162	regulation of proteolysis	689	8	CTSC,NLRP7,FN1,SPOCK3,CRIM1,SNCA,BST2,TFPI2	0.00037
GO:42221	response to chemical	4261	26	SEMA3A,IFITM3,PDPN,CTSC,ADCY5,USP18,EDN1,NLRP7,FN1,SAMHD1,HAS2,ANXA5,IFIT3,CXCL10,MME,PLSCR1,PARP14,GNB4,SCN9A,IFIH1,SLC1A3,SLC8A1,SNCA,BST2,PARP9,ADAM23	0.00039
GO:46903	secretion	1516	13	CTSC,ADCY5,EDN1,NLRP7,FN1,ANXA5,MME,OLR1,IFIH1,SLC1A3,SNCA,BST2,LPCAT1	0.00041
GO:32101	regulation of response to external stimulus	696	8	SEMA3A,PDPN,USP18,EDN1,NLRP7,CXCL10,SNCA,PARP9	0.00042
GO:51480	regulation of cytosolic calcium ion concentration	306	5	ADCY5,EDN1,CXCL10,SLC8A1,SNCA	0.00042
GO:80134	regulation of response to stress	1341	12	AKT3,SEMA3A,PDPN,USP18,EDN1,NLRP7,SAMHD1,PLSCR1,PARP14,IFIH1,SNCA,PARP9	0.00042
GO:50790	regulation of catalytic activity	2100	16	ADCY5,EDN1,NLRP7,FN1,ANXA5,CXCL10,SPOCK3,CRIM1,PLSCR1,DOCK10,ARHGAP20,SNCA,BST2,TFPI2,PARP9,CBLB	0.00046
GO:31347	regulation of defense response	703	8	USP18,NLRP7,SAMHD1,PLSCR1,PARP14,IFIH1,SNCA,PARP9	0.00047
GO:7596	blood coagulation	313	5	PDPN,EDN1,ANXA5,PLSCR1,TFPI2	0.00053
GO:50817	coagulation	318	5	PDPN,EDN1,ANXA5,PLSCR1,TFPI2	0.00062
GO:7599	hemostasis	318	5	PDPN,EDN1,ANXA5,PLSCR1,TFPI2	0.00062
GO:44092	negative regulation of molecular function	1036	10	NLRP7,ANXA5,SPOCK3,CRIM1,ZNF462,SNCA,BST2,TFPI2,PARP9,CBLB	0.00063
GO:16049	cell growth	449	6	SEMA3A,EDN1,EMP1,FN1,CRIM1,BST2	0.00076
GO:2274	myeloid leukocyte activation	600	7	CTSC,MME,OLR1,PLSCR1,SNCA,BST2,LPCAT1	0.00099
GO:9611	response to wounding	608	7	PDPN,EDN1,FN1,ANXA5,PLSCR1,SLC1A3,TFPI2	0.0011
GO:1775	cell activation	1277	11	PDPN,CTSC,EDN1,CXCL10,MME,OLR1,PLSCR1,DOCK10,SNCA,BST2,LPCAT1	0.0013
GO:48523	negative regulation of cellular process	4270	25	AKT3,SEMA3A,PDPN,PLA2G16,EDN1,NLRP7,EFEMP1,FN1,LDOC1,ANXA5,IFIT3,CXCL10,SPOCK3,CRIM1,PARP14,SLC8A1,SNCA,BST2,TFPI2,LPCAT1,BICC1,PARP9,SRPX,CBLB,SLFN11	0.0013
GO:48584	positive regulation of response to stimulus	2051	15	AKT3,SEMA3A,PDPN,CTSC,EDN1,IFIT5,FYB,CXCL10,PLSCR1,PARP14,IFIH1,SNCA,BST2,PARP9,SRPX	0.0014
GO:32879	regulation of localization	2494	17	AKT3,SEMA3A,PDPN,ADCY5,EDN1,NLRP7,FN1,HAS2,CXCL10,SPOCK3,DOCK10,SCN9A,IFIH1,SLC8A1,SNCA,BST2,PARP9	0.0017
GO:70887	cellular response to chemical stimulus	2935	19	IFITM3,ADCY5,USP18,EDN1,NLRP7,FN1,SAMHD1,HAS2,IFIT3,CXCL10,MME,PARP14,GNB4,IFIH1,SLC8A1,SNCA,BST2,PARP9,ADAM23	0.0017
GO:8015	blood circulation	496	6	SEMA3A,EDN1,CXCL10,MME,OLR1,SLC8A1	0.002
GO:9966	regulation of signal transduction	2975	19	AKT3,SEMA3A,CTSC,USP18,EDN1,EFEMP1,FN1,LDOC1,IFIT5,CXCL10,PLSCR1,PARP14,ARHGAP20,SNCA,BST2,BICC1,PARP9,SRPX,CBLB	0.0021
GO:3013	circulatory system process	500	6	SEMA3A,EDN1,CXCL10,MME,OLR1,SLC8A1	0.0022
GO:32269	negative regulation of cellular protein metabolic process	976	9	EDN1,NLRP7,SPOCK3,CRIM1,PARP14,SNCA,BST2,TFPI2,CBLB	0.0023
GO:51336	regulation of hydrolase activity	1152	10	NLRP7,FN1,SPOCK3,CRIM1,PLSCR1,DOCK10,ARHGAP20,SNCA,BST2,TFPI2	0.0023
GO:42060	wound healing	504	6	PDPN,EDN1,FN1,ANXA5,PLSCR1,TFPI2	0.0024
GO:1558	regulation of cell growth	370	5	SEMA3A,EDN1,FN1,CRIM1,BST2	0.0025
GO:2682	regulation of immune system process	1347	11	USP18,EDN1,FYB,SAMHD1,CXCL10,PLSCR1,PARP14,IFIH1,SNCA,BST2,PARP9	0.0026
GO:43900	regulation of multi-organism process	373	5	IFITM3,IFIT5,PLSCR1,BST2,PARP9	0.0027
GO:1667	ameboidal-type cell migration	374	5	AKT3,SEMA3A,EDN1,HAS2,SLC8A1	0.0028
GO:6887	exocytosis	832	8	CTSC,FN1,ANXA5,MME,OLR1,SNCA,BST2,LPCAT1	0.003
GO:1901564	organonitrogen compound metabolic process	6371	32	AKT3,SEMA3A,CTSC,ADCY5,PLA2G16,USP18,EDN1,NLRP7,EFEMP1,FN1,FYB,SAMHD1,HAS2,CXCL10,USP41,MME,OLR1,SPOCK3,CRIM1,PLSCR1,PARP14,HERC6,IFIH1,SLC1A3,SNCA,BST2,TFPI2,THSD4,LPCAT1,PARP9,CBLB,ADAM23	0.0037
GO:65009	regulation of molecular function	3098	19	ADCY5,EDN1,NLRP7,EFEMP1,FN1,LDOC1,ANXA5,CXCL10,SPOCK3,CRIM1,PLSCR1,DOCK10,ARHGAP20,ZNF462,SNCA,BST2,TFPI2,PARP9,CBLB	0.0039
GO:10647	positive regulation of cell communication	1601	12	AKT3,SEMA3A,CTSC,EDN1,IFIT5,CXCL10,PARP14,SLC1A3,SNCA,BST2,PARP9,SRPX	0.0042
GO:51248	negative regulation of protein metabolic process	1033	9	EDN1,NLRP7,SPOCK3,CRIM1,PARP14,SNCA,BST2,TFPI2,CBLB	0.0042
GO:23056	positive regulation of signaling	1606	12	AKT3,SEMA3A,CTSC,EDN1,IFIT5,CXCL10,PARP14,SLC1A3,SNCA,BST2,PARP9,SRPX	0.0043
GO:6874	cellular calcium ion homeostasis	394	5	ADCY5,EDN1,CXCL10,SLC8A1,SNCA	0.0043
GO:55074	calcium ion homeostasis	405	5	ADCY5,EDN1,CXCL10,SLC8A1,SNCA	0.0053
GO:50776	regulation of immune response	883	8	USP18,FYB,SAMHD1,PLSCR1,PARP14,IFIH1,BST2,PARP9	0.0054
GO:45055	regulated exocytosis	718	7	CTSC,FN1,ANXA5,MME,OLR1,BST2,LPCAT1	0.0057
GO:51241	negative regulation of multicellular organismal process	1070	9	SEMA3A,EDN1,NLRP7,EFEMP1,FN1,ANXA5,CXCL10,IFIH1,BST2	0.0059
GO:6928	movement of cell or subcellular component	1866	13	AKT3,SEMA3A,PDPN,EDN1,FN1,HAS2,CXCL10,OLR1,SPOCK3,DOCK10,SLC8A1,BST2,PARP9	0.0063
GO:51246	regulation of protein metabolic process	2523	16	SEMA3A,CTSC,ADCY5,EDN1,NLRP7,FN1,CXCL10,SPOCK3,CRIM1,PARP14,SNCA,BST2,TFPI2,LPCAT1,PARP9,CBLB	0.0066
GO:72503	cellular divalent inorganic cation homeostasis	419	5	ADCY5,EDN1,CXCL10,SLC8A1,SNCA	0.0069
GO:1902533	positive regulation of intracellular signal transduction	924	8	AKT3,SEMA3A,EDN1,IFIT5,CXCL10,PARP14,BST2,PARP9	0.0083
GO:51051	negative regulation of transport	432	5	EDN1,NLRP7,FN1,SNCA,BST2	0.0086
GO:32268	regulation of cellular protein metabolic process	2355	15	SEMA3A,CTSC,ADCY5,EDN1,NLRP7,FN1,CXCL10,SPOCK3,CRIM1,PARP14,SNCA,BST2,TFPI2,PARP9,CBLB	0.0087
GO:35556	intracellular signal transduction	2590	16	AKT3,SEMA3A,PDPN,ADCY5,EDN1,FN1,IFIT5,FYB,CXCL10,PARP14,DOCK10,ARHGAP20,IFIH1,SLC8A1,BST2,PARP9	0.0092
GO:72507	divalent inorganic cation homeostasis	437	5	ADCY5,EDN1,CXCL10,SLC8A1,SNCA	0.0094
GO:45321	leukocyte activation	1130	9	CTSC,EDN1,MME,OLR1,PLSCR1,DOCK10,SNCA,BST2,LPCAT1	0.0099
GO:15711	organic anion transport	444	5	PDPN,EDN1,SLC1A3,SNCA,SLC16A7	0.01
GO:1901699	cellular response to nitrogen compound	605	6	ADCY5,EDN1,GNB4,IFIH1,SLC8A1,SNCA	0.01
GO:19538	protein metabolic process	5378	27	AKT3,SEMA3A,CTSC,ADCY5,USP18,EDN1,NLRP7,EFEMP1,FN1,FYB,CXCL10,USP41,MME,OLR1,SPOCK3,CRIM1,PARP14,HERC6,IFIH1,SNCA,BST2,TFPI2,THSD4,LPCAT1,PARP9,CBLB,ADAM23	0.01
GO:2283	neutrophil activation involved in immune response	466	5	CTSC,MME,OLR1,BST2,LPCAT1	0.01
GO:43312	neutrophil degranulation	463	5	CTSC,MME,OLR1,BST2,LPCAT1	0.01
GO:51234	establishment of localization	4673	24	PDPN,CTSC,ADCY5,EDN1,NLRP7,SAMD9L,FN1,FYB,HAS2,ANXA5,CXCL10,MME,OLR1,SAMD9,SCN9A,IFIH1,SLC1A3,SLC8A1,SNCA,BST2,LPCAT1,SRPX,CBLB,SLC16A7	0.01
GO:6810	transport	4569	24	PDPN,CTSC,ADCY5,EDN1,NLRP7,SAMD9L,FN1,FYB,HAS2,ANXA5,CXCL10,MME,OLR1,SAMD9,SCN9A,IFIH1,SLC1A3,SLC8A1,SNCA,BST2,LPCAT1,SRPX,CBLB,SLC16A7	0.01
GO:90066	regulation of anatomical structure size	441	5	AKT3,SEMA3A,EDN1,FN1,SLC8A1	0.01
GO:1903530	regulation of secretion by cell	671	6	ADCY5,EDN1,NLRP7,FN1,IFIH1,SNCA	0.02
GO:2263	cell activation involved in immune response	664	6	CTSC,MME,OLR1,DOCK10,BST2,LPCAT1	0.02
GO:2366	leukocyte activation involved in immune response	660	6	CTSC,MME,OLR1,DOCK10,BST2,LPCAT1	0.02
GO:2446	neutrophil mediated immunity	478	5	CTSC,MME,OLR1,BST2,LPCAT1	0.02
GO:36230	granulocyte activation	480	5	CTSC,MME,OLR1,BST2,LPCAT1	0.02
GO:42119	neutrophil activation	475	5	CTSC,MME,OLR1,BST2,LPCAT1	0.02
GO:50794	regulation of cellular process	10007	42	AKT3,SEMA3A,IFITM3,PDPN,CTSC,ADCY5,PLA2G16,USP18,SYNPO2,EDN1,NLRP7,EFEMP1,FN1,LDOC1,IFIT5,FYB,SAMHD1,HAS2,ANXA5,IFIT3,CXCL10,VGLL3,SPOCK3,CRIM1,PLSCR1,PARP14,DOCK10,ARHGAP20,ZNF462,GNB4,IFIH1,SLC1A3,SLC8A1,SNCA,BST2,TFPI2,LPCAT1,BICC1,PARP9,SRPX,CBLB,SLFN11	0.02
GO:6468	protein phosphorylation	1832	12	AKT3,SEMA3A,ADCY5,EDN1,EFEMP1,FN1,FYB,CXCL10,PARP14,SNCA,PARP9,CBLB	0.02
GO:6875	cellular metal ion homeostasis	504	5	ADCY5,EDN1,CXCL10,SLC8A1,SNCA	0.02
GO:72359	circulatory system development	1009	8	AKT3,PDPN,EDN1,FN1,HAS2,CXCL10,SLC8A1,BICC1	0.02
GO:904	cell morphogenesis involved in differentiation	653	6	SEMA3A,PDPN,FN1,HAS2,DOCK10,SLC1A3	0.02
GO:90407	organophosphate biosynthetic process	655	6	ADCY5,PLA2G16,PLSCR1,SNCA,LPCAT1,PARP9	0.02
GO:9967	positive regulation of signal transduction	1464	10	AKT3,SEMA3A,CTSC,EDN1,IFIT5,CXCL10,PARP14,BST2,PARP9,SRPX	0.02
GO:10469	regulation of signaling receptor activity	509	5	EDN1,EFEMP1,LDOC1,CXCL10,CBLB	0.03
GO:1932	regulation of protein phosphorylation	1309	9	SEMA3A,ADCY5,EDN1,FN1,CXCL10,PARP14,SNCA,PARP9,CBLB	0.03
GO:1944	vasculature development	691	6	AKT3,PDPN,EDN1,FN1,HAS2,CXCL10	0.03
GO:2275	myeloid cell activation involved in immune response	517	5	CTSC,MME,OLR1,BST2,LPCAT1	0.03
GO:2444	myeloid leukocyte mediated immunity	522	5	CTSC,MME,OLR1,BST2,LPCAT1	0.03
GO:3008	system process	1958	12	SEMA3A,ADCY5,EDN1,EFEMP1,HAS2,CXCL10,MME,OLR1,SCN9A,SLC1A3,SLC8A1,SNCA	0.03
GO:43299	leukocyte degranulation	510	5	CTSC,MME,OLR1,BST2,LPCAT1	0.03
GO:44281	small molecule metabolic process	1962	12	ADCY5,PLA2G16,EDN1,SAMHD1,CYP2S1,HAS2,AGMO,MME,SPOCK3,SLC1A3,SNCA,PARP9	0.03
GO:71417	cellular response to organonitrogen compound	512	5	ADCY5,EDN1,GNB4,SLC8A1,SNCA	0.03
GO:72358	cardiovascular system development	699	6	AKT3,PDPN,EDN1,FN1,HAS2,CXCL10	0.03
GO:7275	multicellular organism development	4957	24	AKT3,SEMA3A,PDPN,PLA2G16,EDN1,EMP1,EFEMP1,FN1,LDOC1,HAS2,CXCL10,MME,CRIM1,HERC6,DOCK10,GNB4,SCN9A,SLC1A3,SLC8A1,SNCA,BST2,LPCAT1,BICC1,ADAM23	0.03
GO:16192	vesicle-mediated transport	1778	11	CTSC,SAMD9L,FN1,ANXA5,MME,OLR1,SAMD9,SNCA,BST2,LPCAT1,SRPX	0.04
GO:2790	peptide secretion	542	5	ADCY5,EDN1,NLRP7,FN1,IFIH1	0.04
GO:50789	regulation of biological process	10644	43	AKT3,SEMA3A,IFITM3,PDPN,CTSC,ADCY5,PLA2G16,USP18,SYNPO2,EDN1,NLRP7,EFEMP1,FN1,LDOC1,IFIT5,FYB,SAMHD1,HAS2,ANXA5,IFIT3,CXCL10,VGLL3,SPOCK3,CRIM1,PLSCR1,PARP14,DOCK10,ARHGAP20,ZNF462,GNB4,SCN9A,IFIH1,SLC1A3,SLC8A1,SNCA,BST2,TFPI2,LPCAT1,BICC1,PARP9,SRPX,CBLB,SLFN11	0.04
GO:51046	regulation of secretion	718	6	ADCY5,EDN1,NLRP7,FN1,IFIH1,SNCA	0.04
GO:65008	regulation of biological quality	3445	18	AKT3,SEMA3A,PDPN,ADCY5,EDN1,FN1,HAS2,ANXA5,CXCL10,MME,PLSCR1,DOCK10,SCN9A,SLC1A3,SLC8A1,SNCA,TFPI2,LPCAT1	0.04
GO:71407	cellular response to organic cyclic compound	549	5	ADCY5,EDN1,IFIH1,SLC8A1,SNCA	0.04
GO:51239	regulation of multicellular organismal process	2745	15	AKT3,SEMA3A,PDPN,PLA2G16,EDN1,NLRP7,EFEMP1,FN1,HAS2,ANXA5,CXCL10,IFIH1,SLC8A1,SNCA,BST2	0.05
GO:55065	metal ion homeostasis	568	5	ADCY5,EDN1,CXCL10,SLC8A1,SNCA	0.05

## Sheet: C
Gene Ontology ID	Biological Process term	Number of genes in GO category	Number of DEGs	Gene Symbols	p-value
GO:50878	regulation of body fluid levels	467	24	NR1H3,MERTK,AKR1B1,DOCK9,SLC7A11,GPI,HSD11B2,AQP3,ITGA2,ITPK1,ITPR3,ARRB1,PRKAR2A,PRKCB,PRKCH,CYP4F11,S100A9,SCNN1A,SCNN1B,CEACAM1,TLR4,VEGFA,XDH,DGKE	1.7e-12
GO:44281	small molecule metabolic process	1962	56	GNE,NR1H3,PPIF,DHRS9,B3GNT3,SLC27A2,CPT1A,CPT2,DHCR7,DLAT,NT5C2,AKR1B1,HYAL4,GPI,GDPD1,GSTZ1,GUCY1A3,HMGCS2,ITPK1,ARG2,ASS1,ACLY,PNP,OAS1,ACO2,HSD17B12,IMPAD1,MOCOS,ACOXL,AGPAT5,PSMA3,AKR1B10,PSMC4,CYP4F11,PTS,SCD,CEACAM1,UAP1,SQLE,SRD5A2,UGDH,VLDLR,XDH,CA12,FA2H,SRD5A3,PANK3,AGMAT,NUDT12,CARD11,SLC35B4,INPP4B,TJP2,ENTPD5,CD44,GDA	9.6e-10
GO:32940	secretion by cell	1394	44	NR1H3,ABCC4,MERTK,SLC27A2,TC2N,CPT1A,DIAPH1,SERPINB1,GLA,GPI,FFAR4,ITPR3,NHLRC2,RAB15,ARG2,ARRB1,ACLY,PNP,ATP2A2,SYT17,EXOC6,CHD7,PTX3,PYGB,TRIM27,S100A9,S100A12,S100P,CEACAM1,SLC1A1,SLPI,TLR4,VEGFA,WNT5A,WNT7A,SLC30A1,FZD4,CARD11,CREG1,NDUFAF2,RAB3D,CD44,CD58,CD68	1.4e-09
GO:46660	female sex differentiation	110	9	MERTK,ARRB1,CHD7,SLIT3,SRD5A2,VEGFA,WNT5A,FZD4,EIF2B2	4.6e-09
GO:46903	secretion	1516	45	NR1H3,ABCC4,MERTK,SLC27A2,TC2N,CPT1A,DIAPH1,SERPINB1,GLA,GPI,FFAR4,ITPR3,NHLRC2,RAB15,ARG2,ARRB1,ACLY,PNP,ATP2A2,SYT17,EXOC6,CHD7,PTX3,PYGB,TRIM27,S100A9,S100A12,S100P,CEACAM1,SLC1A1,SLPI,TLR4,VEGFA,WNT5A,WNT7A,XDH,SLC30A1,FZD4,CARD11,CREG1,NDUFAF2,RAB3D,CD44,CD58,CD68	1.3e-08
GO:7599	hemostasis	318	16	MERTK,DOCK9,SLC7A11,GPI,ITGA2,ITPK1,ITPR3,ARRB1,PRKAR2A,PRKCB,PRKCH,CYP4F11,S100A9,CEACAM1,TLR4,DGKE	2.8e-08
GO:1775	cell activation	1277	39	NR1H3,MERTK,SLC27A2,DHPS,DIAPH1,SERPINB1,KIF13B,SLC7A11,GLA,GPI,CXCL10,ITPR3,ARG2,ARRB1,ACLY,PNP,CHD7,PRKCB,PRKCH,PTX3,PYGB,S100A9,S100A12,S100P,CEACAM1,SLPI,BMX,TFRC,TLR4,WNT5A,WNT7A,CARD11,DGKE,CREG1,RAB3D,CD44,CD58,CD68,HDAC9	5.6e-08
GO:6694	steroid biosynthetic process	179	11	SLC27A2,DHCR7,AKR1B1,HMGCS2,HSD11B2,ACLY,HSD17B12,SCD,SQLE,SRD5A2,SRD5A3	1.1e-07
GO:45055	regulated exocytosis	718	26	ABCC4,SLC27A2,TC2N,DIAPH1,SERPINB1,GLA,GPI,NHLRC2,RAB15,ACLY,PNP,ATP2A2,SYT17,PTX3,PYGB,S100A9,S100A12,S100P,CEACAM1,SLPI,VEGFA,CREG1,RAB3D,CD44,CD58,CD68	1.3e-07
GO:65008	regulation of biological quality	3445	78	NR1H3,PPIF,DHRS9,MERTK,GJB6,TC2N,CP,CPT1A,DHCR7,DHPS,DIAPH1,DPYSL2,DRD1,ETV5,AKR1B1,DOCK9,SLC7A11,IBTK,SIPA1L1,GLA,GPI,GUCY1A3,TRHDE,HSD11B2,HSPA9,FFAR4,AQP3,CXCL10,ITGA2,ITPK1,ITPR3,NHLRC2,ARG2,ARRB1,ASPH,ASS1,ATP2A2,OAS1,HSD17B12,SYT17,CHD7,PRKAR2A,PRKCB,PRKCH,PSMA3,PSMC4,S100A14,CYP4F11,PTX3,TRIM27,S100A9,SCNN1A,SCNN1B,CEACAM1,SLC30A5,SLC1A1,BNIP3L,SRD5A2,TFRC,TLR4,VEGFA,WNT5A,WNT7A,XDH,CA12,S…	1.8e-07
GO:7596	blood coagulation	313	15	MERTK,DOCK9,SLC7A11,ITGA2,ITPK1,ITPR3,ARRB1,PRKAR2A,PRKCB,PRKCH,CYP4F11,S100A9,CEACAM1,TLR4,DGKE	2.9e-07
GO:43312	neutrophil degranulation	463	19	SLC27A2,DIAPH1,SERPINB1,GLA,GPI,ACLY,PNP,PTX3,PYGB,S100A9,S100A12,S100P,CEACAM1,SLPI,CREG1,RAB3D,CD44,CD58,CD68	4.3e-07
GO:50817	coagulation	318	15	MERTK,DOCK9,SLC7A11,ITGA2,ITPK1,ITPR3,ARRB1,PRKAR2A,PRKCB,PRKCH,CYP4F11,S100A9,CEACAM1,TLR4,DGKE	4.3e-07
GO:42180	cellular ketone metabolic process	222	12	NR1H3,DHRS9,CPT1A,DLAT,AKR1B1,GPI,PSMA3,AKR1B10,PSMC4,CYP4F11,CEACAM1,SRD5A2	5e-07
GO:2283	neutrophil activation involved in immune response	466	19	SLC27A2,DIAPH1,SERPINB1,GLA,GPI,ACLY,PNP,PTX3,PYGB,S100A9,S100A12,S100P,CEACAM1,SLPI,CREG1,RAB3D,CD44,CD58,CD68	5.1e-07
GO:55114	oxidation-reduction process	930	30	DHRS9,ABCC4,SLC27A2,CP,CPT1A,CPT2,DHCR7,DLAT,AKR1B1,GPI,HSD11B2,LOXL1,ASPH,ACO2,HSD17B12,ACOXL,AKR1B10,KIAA1191,CYP4F11,PYGB,SCD,SQLE,SRD5A2,UGDH,XDH,FA2H,SRD5A3,AIFM1,NDUFAF2,MTFR1	5.3e-07
GO:6066	alcohol metabolic process	322	15	DHRS9,DHCR7,AKR1B1,GDPD1,HMGCS2,ITPK1,ACLY,IMPAD1,AKR1B10,PTS,SCD,SQLE,VLDLR,SRD5A3,INPP4B	5.7e-07
GO:44283	small molecule biosynthetic process	715	25	NR1H3,DHRS9,SLC27A2,DHCR7,NT5C2,AKR1B1,GPI,HMGCS2,ASS1,ACLY,PNP,HSD17B12,IMPAD1,PTS,SCD,CEACAM1,SQLE,SRD5A2,UGDH,XDH,FA2H,NUDT12,SLC35B4,ENTPD5,GDA	6.5e-07
GO:42119	neutrophil activation	475	19	SLC27A2,DIAPH1,SERPINB1,GLA,GPI,ACLY,PNP,PTX3,PYGB,S100A9,S100A12,S100P,CEACAM1,SLPI,CREG1,RAB3D,CD44,CD58,CD68	8.3e-07
GO:1901615	organic hydroxy compound metabolic process	478	19	DHRS9,SLC27A2,DHCR7,DRD1,AKR1B1,GDPD1,HMGCS2,ITPK1,ACLY,IMPAD1,AKR1B10,PTS,SCD,SQLE,SRD5A2,VLDLR,WNT5A,SRD5A3,INPP4B	9.7e-07
GO:2446	neutrophil mediated immunity	478	19	SLC27A2,DIAPH1,SERPINB1,GLA,GPI,ACLY,PNP,PTX3,PYGB,S100A9,S100A12,S100P,CEACAM1,SLPI,CREG1,RAB3D,CD44,CD58,CD68	9.7e-07
GO:8202	steroid metabolic process	295	14	DHRS9,SLC27A2,DHCR7,AKR1B1,HMGCS2,HSD11B2,ACLY,HSD17B12,AKR1B10,SCD,SQLE,SRD5A2,VLDLR,SRD5A3	9.9e-07
GO:2274	myeloid leukocyte activation	600	22	NR1H3,SLC27A2,DIAPH1,SERPINB1,GLA,GPI,ACLY,PNP,PTX3,PYGB,S100A9,S100A12,S100P,CEACAM1,SLPI,TLR4,WNT5A,CREG1,RAB3D,CD44,CD58,CD68	1e-06
GO:36230	granulocyte activation	480	19	SLC27A2,DIAPH1,SERPINB1,GLA,GPI,ACLY,PNP,PTX3,PYGB,S100A9,S100A12,S100P,CEACAM1,SLPI,CREG1,RAB3D,CD44,CD58,CD68	1.1e-06
GO:6887	exocytosis	832	27	ABCC4,SLC27A2,TC2N,DIAPH1,SERPINB1,GLA,GPI,NHLRC2,RAB15,ACLY,PNP,ATP2A2,SYT17,EXOC6,PTX3,PYGB,S100A9,S100A12,S100P,CEACAM1,SLPI,VEGFA,CREG1,RAB3D,CD44,CD58,CD68	1.9e-06
GO:6810	transport	4569	93	NR1H3,PPIF,ABCC4,MERTK,SLC27A2,XPOT,SLC36A4,TC2N,CP,CPT1A,CPT2,TMEM30B,DIAPH1,DPYSL2,DRD1,SERPINB1,LMTK2,RRS1,KIF13B,TBC1D30,ESYT1,LEPROTL1,SLC7A11,GEMIN5,TMEM87A,IBTK,LRP10,GLA,GPI,HSPA9,FFAR4,IL9R,AQP3,CXCL10,ITGA2,ITPR3,NHLRC2,RAB15,ARG2,ARRB1,ASPH,ACLY,PNP,ATP2A2,SYT17,FXYD3,EXOC6,CHD7,PRKCB,TMPRSS4,PSMA3,PSMC4,DPP10,PTX3,PYGB,TRIM27,S100A9,S100A12,S100P,SCNN1A,SCNN1B,CEACAM1,TINAGL1,SLC30A5,…	2.4e-06
GO:43299	leukocyte degranulation	510	19	SLC27A2,DIAPH1,SERPINB1,GLA,GPI,ACLY,PNP,PTX3,PYGB,S100A9,S100A12,S100P,CEACAM1,SLPI,CREG1,RAB3D,CD44,CD58,CD68	4.7e-06
GO:50790	regulation of catalytic activity	2100	51	NR1H3,PPIF,FZD10,DRD1,DUSP4,DUSP6,SERPINB1,LMTK2,ARHGAP26,TBC1D30,DOCK9,MMD,RALGAPA1,IBTK,SIPA1L1,RGS17,GLA,GPI,CXCL17,TRIB2,CXCL10,ITGA2,TRIM23,ARRB1,ASPH,OAS3,PRKAR2A,PSMA3,SIPA1L2,PTX3,TRIM27,RGS16,S100A9,S100A12,CEACAM1,SLPI,TCEA1,TLR4,VEGFA,VLDLR,WNT5A,XDH,BRCC3,FZD4,NSMAF,TNFRSF10D,TNFRSF10A,AIFM1,CD44,SLK,RASSF2	5.3e-06
GO:6629	lipid metabolic process	1356	37	NR1H3,DHRS9,SLC27A2,LACTB,CPT1A,CPT2,MBOAT1,DHCR7,DLAT,AKR1B1,ESYT1,GALC,LRP10,GLA,PIGW,GDPD1,HMGCS2,HSD11B2,ACLY,HSD17B12,IMPAD1,ACOXL,AGPAT5,AKR1B10,CYP4F11,SCD,CEACAM1,BMX,SQLE,SRD5A2,VLDLR,FA2H,SRD5A3,ALG9,NSMAF,DGKE,INPP4B	5.8e-06
GO:30168	platelet activation	155	9	MERTK,SLC7A11,ITPR3,ARRB1,PRKCB,PRKCH,CEACAM1,TLR4,DGKE	6.1e-06
GO:2275	myeloid cell activation involved in immune response	517	19	SLC27A2,DIAPH1,SERPINB1,GLA,GPI,ACLY,PNP,PTX3,PYGB,S100A9,S100A12,S100P,CEACAM1,SLPI,CREG1,RAB3D,CD44,CD58,CD68	6.4e-06
GO:51092	positive regulation of NF-kappaB transcription factor activity	127	8	PRKCB,PRKCH,S100A9,S100A12,TLR4,WNT5A,CARD11,MTDH	6.6e-06
GO:51234	establishment of localization	4673	93	NR1H3,PPIF,ABCC4,MERTK,SLC27A2,XPOT,SLC36A4,TC2N,CP,CPT1A,CPT2,TMEM30B,DIAPH1,DPYSL2,DRD1,SERPINB1,LMTK2,RRS1,KIF13B,TBC1D30,ESYT1,LEPROTL1,SLC7A11,GEMIN5,TMEM87A,IBTK,LRP10,GLA,GPI,HSPA9,FFAR4,IL9R,AQP3,CXCL10,ITGA2,ITPR3,NHLRC2,RAB15,ARG2,ARRB1,ASPH,ACLY,PNP,ATP2A2,SYT17,FXYD3,EXOC6,CHD7,PRKCB,TMPRSS4,PSMA3,PSMC4,DPP10,PTX3,PYGB,TRIM27,S100A9,S100A12,S100P,SCNN1A,SCNN1B,CEACAM1,TINAGL1,SLC30A5,…	7.5e-06
GO:2444	myeloid leukocyte mediated immunity	522	19	SLC27A2,DIAPH1,SERPINB1,GLA,GPI,ACLY,PNP,PTX3,PYGB,S100A9,S100A12,S100P,CEACAM1,SLPI,CREG1,RAB3D,CD44,CD58,CD68	8e-06
GO:45321	leukocyte activation	1130	32	NR1H3,MERTK,SLC27A2,DHPS,DIAPH1,SERPINB1,KIF13B,GLA,GPI,ARG2,ACLY,PNP,CHD7,PRKCB,PTX3,PYGB,S100A9,S100A12,S100P,CEACAM1,SLPI,BMX,TFRC,TLR4,WNT5A,CARD11,CREG1,RAB3D,CD44,CD58,CD68,HDAC9	1.1e-05
GO:1901135	carbohydrate derivative metabolic process	1183	33	GNE,PPIF,B3GNT3,DLAT,EXT1,NT5C2,AKR1B1,ESYT1,HYAL4,GALC,GLA,GPI,PIGW,GUCY1A3,ALG5,ACLY,PNP,HSD17B12,IMPAD1,MOCOS,AKR1B10,PTX3,SCD,UAP1,UGDH,SRD5A3,PANK3,ALG9,CARD11,GCNT3,TJP2,ENTPD5,CD44	1.2e-05
GO:51091	positive regulation of DNA-binding transcription factor activity	225	11	PRKCB,PRKCH,TRIM27,S100A9,S100A12,TLR4,VEGFA,WNT5A,FZD4,CARD11,MTDH	1.2e-05
GO:8610	lipid biosynthetic process	661	22	NR1H3,DHRS9,SLC27A2,MBOAT1,DHCR7,AKR1B1,PIGW,HMGCS2,HSD11B2,ACLY,HSD17B12,AGPAT5,SCD,CEACAM1,BMX,SQLE,SRD5A2,FA2H,SRD5A3,NSMAF,DGKE,INPP4B	1.2e-05
GO:6082	organic acid metabolic process	1090	31	GNE,NR1H3,DHRS9,B3GNT3,SLC27A2,CPT1A,CPT2,DLAT,HYAL4,GPI,GSTZ1,ARG2,ASS1,ACLY,PNP,ACO2,HSD17B12,IMPAD1,ACOXL,PSMA3,PSMC4,CYP4F11,PTS,SCD,CEACAM1,SRD5A2,UGDH,FA2H,AGMAT,ENTPD5,CD44	1.4e-05
GO:16192	vesicle-mediated transport	1778	44	NR1H3,ABCC4,MERTK,SLC27A2,TC2N,DIAPH1,DPYSL2,SERPINB1,LMTK2,TBC1D30,LEPROTL1,TMEM87A,LRP10,GLA,GPI,ITGA2,NHLRC2,RAB15,ARRB1,ACLY,PNP,ATP2A2,SYT17,EXOC6,TMPRSS4,PTX3,PYGB,TRIM27,S100A9,S100A12,S100P,CEACAM1,TINAGL1,SLPI,TFRC,VEGFA,VLDLR,WNT5A,CREG1,CHMP7,RAB3D,CD44,CD58,CD68	1.6e-05
GO:1901617	organic hydroxy compound biosynthetic process	229	11	SLC27A2,DHCR7,AKR1B1,HMGCS2,ACLY,IMPAD1,PTS,SCD,SQLE,SRD5A2,WNT5A	1.6e-05
GO:6793	phosphorus metabolic process	3105	67	GNE,PPIF,MERTK,FZD10,MBOAT1,DLAT,DRD1,DUSP4,DUSP6,LMTK2,NT5C2,MMD,IBTK,GPI,PIGW,GDPD1,CXCL17,TRIB2,GUCY1A3,FFAR4,CXCL10,ITGA2,ITPK1,ARRB1,ACLY,PNP,HSD17B12,SHC3,IMPAD1,MOCOS,AGPAT5,PRKAR2A,PRKCB,PRKCH,PSMA3,PSMC4,PTPRG,TRIM27,S100A12,SCD,CEACAM1,SLC20A1,BMX,UAP1,TLR4,UGDH,VEGFA,VLDLR,WNT5A,WNT7A,XDH,SRD5A3,PANK3,SPRY4,FZD4,NUDT12,CARD11,DGKE,TNFRSF10A,INPP4B,TJP2,GDF15,ENTPD5,CD44,GDA,SLK,RASSF2	1.6e-05
GO:42446	hormone biosynthetic process	81	6	DHCR7,AKR1B1,HSD11B2,HSD17B12,SRD5A2,SRD5A3	1.8e-05
GO:43154	negative regulation of cysteine-type endopeptidase activity involved in apoptotic process	82	6	GPI,ARRB1,VEGFA,TNFRSF10D,TNFRSF10A,CD44	2.1e-05
GO:42060	wound healing	504	18	MERTK,DOCK9,SLC7A11,ITGA2,ITPK1,ITPR3,ARRB1,PRKAR2A,PRKCB,PRKCH,CYP4F11,S100A9,CEACAM1,TLR4,WNT5A,WNT7A,DGKE,CD44	2.2e-05
GO:42221	response to chemical	4261	85	NR1H3,PPIF,ABCC4,GJB6,FZD10,USP18,SLC36A4,CPT1A,CMTM8,GPR180,DEFB1,DIAPH1,DPYSL2,DRD1,DUSP6,ETV5,EXT1,AKR1B1,SLC7A11,GPI,CXCL17,GSTZ1,HSD11B2,HSPA9,FFAR4,IL9R,AQP3,CXCL10,ITGA2,ITPR3,OR2A7,LOXL1,ARRB1,PNP,ATP2A2,OAS1,OAS3,TAS2R14,SHC3,CHD7,PRKAR2A,PRKCB,PSMA3,PSMC4,S100A14,S100A9,S100A12,S100P,CEACAM1,SLC30A5,SLC1A1,TMEM135,SLIT3,SLPI,BNIP3L,SQLE,SRD5A2,TFRC,TLR4,VEGFA,VLDLR,WNT5A,WNT7A,XDH,SLC30…	2.3e-05
GO:50891	multicellular organismal water homeostasis	59	5	AKR1B1,AQP3,PRKAR2A,SCNN1A,SCNN1B	2.5e-05
GO:9108	coenzyme biosynthetic process	236	11	DLAT,GPI,ACLY,PNP,HSD17B12,MOCOS,PTS,SCD,PANK3,NUDT12,ENTPD5	2.7e-05
GO:1901657	glycosyl compound metabolic process	140	8	NT5C2,AKR1B1,GLA,PNP,MOCOS,AKR1B10,CARD11,TJP2	3.1e-05
GO:43436	oxoacid metabolic process	1074	30	GNE,NR1H3,DHRS9,B3GNT3,SLC27A2,CPT1A,CPT2,DLAT,HYAL4,GPI,GSTZ1,ARG2,ASS1,ACLY,ACO2,HSD17B12,IMPAD1,ACOXL,PSMA3,PSMC4,CYP4F11,PTS,SCD,CEACAM1,SRD5A2,UGDH,FA2H,AGMAT,ENTPD5,CD44	3.2e-05
GO:48878	chemical homeostasis	1025	29	NR1H3,GJB6,CP,DHPS,DIAPH1,DRD1,AKR1B1,IBTK,GPI,AQP3,CXCL10,ITPR3,ARRB1,ATP2A2,OAS1,CHD7,PRKAR2A,PRKCB,S100A14,S100A9,SCNN1A,SCNN1B,SLC30A5,TFRC,VEGFA,CA12,SLC30A1,SLC9A7,NDUFAF2	3.2e-05
GO:70373	negative regulation of ERK1 and ERK2 cascade	61	5	DUSP4,DUSP6,ARRB1,TLR4,SPRY4	3.8e-05
GO:46165	alcohol biosynthetic process	142	8	DHCR7,AKR1B1,HMGCS2,ACLY,IMPAD1,PTS,SCD,SQLE	3.9e-05
GO:50900	leukocyte migration	393	15	MERTK,SLC7A11,CXCL17,CXCL10,ITGA2,S100A14,S100A9,S100A12,CEACAM1,VEGFA,WNT5A,TNFRSF10D,TNFRSF10A,CD44,CD58	3.9e-05
GO:44255	cellular lipid metabolic process	1038	29	NR1H3,DHRS9,SLC27A2,CPT1A,CPT2,MBOAT1,DLAT,ESYT1,GALC,GLA,PIGW,GDPD1,HMGCS2,ACLY,HSD17B12,IMPAD1,ACOXL,AGPAT5,AKR1B10,CYP4F11,SCD,CEACAM1,BMX,FA2H,SRD5A3,ALG9,NSMAF,DGKE,INPP4B	4.4e-05
GO:6955	immune response	1835	44	NR1H3,SLC27A2,USP18,DEFB1,DIAPH1,SERPINB1,GLA,GPI,CXCL10,TRIM23,ARG2,ACLY,PNP,OAS1,OAS3,PRKCB,PRKCH,PSMA3,PSMC4,S100A14,PTX3,PYGB,TRIM27,S100A9,S100A12,S100P,CEACAM1,TINAGL1,SLPI,BMX,TFRC,TLR4,WNT5A,CARD11,TNFRSF10D,TNFRSF10A,CREG1,GCNT3,BPIFB1,RAB3D,CD44,CD58,CD68,CLEC2B	4.4e-05
GO:33866	nucleoside bisphosphate biosynthetic process	62	5	DLAT,ACLY,HSD17B12,SCD,PANK3	4.7e-05
GO:34030	ribonucleoside bisphosphate biosynthetic process	62	5	DLAT,ACLY,HSD17B12,SCD,PANK3	4.7e-05
GO:34033	purine nucleoside bisphosphate biosynthetic process	62	5	DLAT,ACLY,HSD17B12,SCD,PANK3	4.7e-05
GO:32874	positive regulation of stress-activated MAPK cascade	144	8	FZD10,TLR4,VEGFA,WNT5A,WNT7A,XDH,FZD4,RASSF2	4.8e-05
GO:2366	leukocyte activation involved in immune response	660	21	SLC27A2,DIAPH1,SERPINB1,GLA,GPI,ACLY,PNP,PTX3,PYGB,S100A9,S100A12,S100P,CEACAM1,SLPI,TFRC,TLR4,CREG1,RAB3D,CD44,CD58,CD68	5.3e-05
GO:70304	positive regulation of stress-activated protein kinase signaling cascade	145	8	FZD10,TLR4,VEGFA,WNT5A,WNT7A,XDH,FZD4,RASSF2	5.3e-05
GO:2443	leukocyte mediated immunity	708	22	SLC27A2,DIAPH1,SERPINB1,GLA,GPI,ACLY,PNP,PTX3,PYGB,S100A9,S100A12,S100P,CEACAM1,SLPI,TFRC,TLR4,CREG1,GCNT3,RAB3D,CD44,CD58,CD68	5.6e-05
GO:6796	phosphate-containing compound metabolic process	3085	65	GNE,PPIF,MERTK,FZD10,MBOAT1,DLAT,DRD1,DUSP4,DUSP6,LMTK2,NT5C2,MMD,IBTK,GPI,PIGW,GDPD1,CXCL17,TRIB2,GUCY1A3,FFAR4,CXCL10,ITGA2,ITPK1,ARRB1,ACLY,PNP,HSD17B12,SHC3,IMPAD1,MOCOS,AGPAT5,PRKAR2A,PRKCB,PRKCH,PSMA3,PSMC4,PTPRG,TRIM27,S100A12,SCD,CEACAM1,SLC20A1,BMX,TLR4,VEGFA,VLDLR,WNT5A,WNT7A,XDH,SRD5A3,PANK3,SPRY4,FZD4,NUDT12,CARD11,DGKE,TNFRSF10A,INPP4B,TJP2,GDF15,ENTPD5,CD44,GDA,SLK,RASSF2	5.6e-05
GO:30104	water homeostasis	63	5	AKR1B1,AQP3,PRKAR2A,SCNN1A,SCNN1B	5.7e-05
GO:2263	cell activation involved in immune response	664	21	SLC27A2,DIAPH1,SERPINB1,GLA,GPI,ACLY,PNP,PTX3,PYGB,S100A9,S100A12,S100P,CEACAM1,SLPI,TFRC,TLR4,CREG1,RAB3D,CD44,CD58,CD68	6e-05
GO:6809	nitric oxide biosynthetic process	64	5	GLA,ARG2,ASS1,PTX3,TLR4	6.9e-05
GO:1505	regulation of neurotransmitter levels	290	12	TC2N,DRD1,GLA,ARG2,ASS1,ATP2A2,SYT17,PTX3,SLC1A1,TLR4,WNT7A,SLC30A1	8.3e-05
GO:6695	cholesterol biosynthetic process	65	5	DHCR7,HMGCS2,ACLY,SCD,SQLE	8.4e-05
GO:2790	peptide secretion	542	18	NR1H3,CPT1A,GPI,FFAR4,ITPR3,RAB15,ARG2,ARRB1,PNP,CHD7,TRIM27,S100A9,S100A12,TLR4,WNT5A,CARD11,NDUFAF2,CD58	9.5e-05
GO:48856	anatomical structure development	5400	100	DHRS9,MERTK,GJB6,FZD10,CPT1A,PTCHD1,CMTM8,TMEM65,DEFB1,DHCR7,DIAPH1,DPYSL2,DRD1,DUSP4,DUSP6,ETV5,EXT1,ARHGAP26,AKR1B1,RRS1,KIF13B,MMD,SLC7A11,LRP10,SIPA1L1,GPI,CXCL17,ALG5,HSPA9,AQP3,CXCL10,ITGA2,ITPK1,ARG2,LOXL1,ARRB1,MAL,ASPH,NID1,PNP,ATP2A2,ACO2,SYT17,SHC3,BCOR,IMPAD1,TMEM57,AGPAT5,CHD7,PRKCB,PRKCH,PSMA3,PSMC4,PTPRG,PTS,S100A9,SALL2,CEACAM1,SUDS3,SIM2,TMEM135,SLIT3,BMX,SRD5A2,TFRC,TLR4,UGDH,VE…	9.5e-05
GO:1901564	organonitrogen compound metabolic process	6371	114	NR1H3,PPIF,B3GNT3,MERTK,FZD10,USP18,LACTB,CP,CPT1A,MBOAT1,DHPS,DLAT,DRD1,DUSP4,DUSP6,SERPINB1,EXT1,LMTK2,NT5C2,AKR1B1,ESYT1,MMD,HYAL4,GALC,GEMIN5,IBTK,LYPD3,GLA,GPI,PIGW,GDPD1,CXCL17,TRIB2,GSTZ1,GUCY1A3,ALG5,TRHDE,FFAR4,CXCL10,ITGA2,TRIM23,ARG2,LOXL1,LY6E,ARRB1,ASPH,ASS1,ACLY,PNP,ZDHHC9,HSD17B12,SHC3,BCOR,IMPAD1,MOCOS,AGPAT5,PRKAR2A,PRKCB,PRKCH,TMPRSS4,PSMA3,FEM1C,PSMC4,MIF4GD,DPP10,PTPRG,PTS,PTX…	0.0001
GO:1902653	secondary alcohol biosynthetic process	66	5	DHCR7,HMGCS2,ACLY,SCD,SQLE	0.0001
GO:1903779	regulation of cardiac conduction	66	5	TMEM65,ITPR3,ASPH,ATP2A2,FXYD3	0.0001
GO:55086	nucleobase-containing small molecule metabolic process	732	22	GNE,PPIF,DLAT,NT5C2,GPI,GUCY1A3,ACLY,PNP,HSD17B12,IMPAD1,MOCOS,AGPAT5,SCD,UAP1,UGDH,XDH,PANK3,NUDT12,CARD11,TJP2,ENTPD5,GDA	0.00011
GO:46209	nitric oxide metabolic process	67	5	GLA,ARG2,ASS1,PTX3,TLR4	0.00012
GO:50663	cytokine secretion	188	9	FFAR4,ARG2,PNP,TRIM27,S100A12,TLR4,WNT5A,CARD11,CD58	0.00013
GO:65009	regulation of molecular function	3098	64	NR1H3,PPIF,FZD10,CMTM8,DRD1,DUSP4,DUSP6,SERPINB1,LMTK2,ARHGAP26,TBC1D30,DOCK9,MMD,RALGAPA1,IBTK,SIPA1L1,RGS17,GLA,GPI,CXCL17,TRIB2,CXCL10,ITGA2,TRIM23,ARRB1,ASPH,OAS3,SHC3,FXYD3,PRKAR2A,PRKCB,PRKCH,PSMA3,SIPA1L2,DPP10,PTX3,TRIM27,RGS16,S100A9,S100A12,CEACAM1,SLPI,TCEA1,TLR4,VEGFA,VLDLR,WNT5A,WNT7A,XDH,SLC30A1,BRCC3,DOCK5,FZD4,NSMAF,CARD11,TNFRSF10D,TNFRSF10A,EIF2B2,AIFM1,MTDH,GDF15,CD44,SLK,RASSF2	0.00013
GO:2000116	regulation of cysteine-type endopeptidase activity	224	10	GPI,ARRB1,ASPH,S100A9,VEGFA,XDH,TNFRSF10D,TNFRSF10A,AIFM1,CD44	0.00014
GO:44238	primary metabolic process	9788	160	GNE,NR1H3,PPIF,DHRS9,B3GNT3,MERTK,SLC27A2,FZD10,USP18,LACTB,CP,CPT1A,CPT2,ZSCAN29,MBOAT1,DHCR7,DHPS,DLAT,DPYSL2,DRD1,DUSP4,DUSP6,SERPINB1,ETV4,ETV5,EXT1,LMTK2,NT5C2,AKR1B1,RRS1,ESYT1,MMD,HYAL4,GALC,GEMIN5,IBTK,LRP10,LYPD3,GLA,GPI,PIGW,GDPD1,CXCL17,TRIB2,GSTZ1,GTF2A1,GTF3A,GUCY1A3,ALG5,TRHDE,HMGCS2,HSD11B2,FFAR4,CXCL10,ITGA2,TRIM23,ARG2,LOXL1,LY6E,ARRB1,ASPH,ASS1,ACLY,PNP,OAS1,OAS3,ACO2,ZDHHC9,HSD…	0.00014
GO:19752	carboxylic acid metabolic process	990	27	GNE,NR1H3,DHRS9,SLC27A2,CPT1A,CPT2,DLAT,GPI,GSTZ1,ARG2,ASS1,ACLY,ACO2,HSD17B12,ACOXL,PSMA3,PSMC4,CYP4F11,PTS,SCD,CEACAM1,SRD5A2,UGDH,FA2H,AGMAT,ENTPD5,CD44	0.00015
GO:43281	regulation of cysteine-type endopeptidase activity involved in apoptotic process	192	9	GPI,ARRB1,S100A9,VEGFA,XDH,TNFRSF10D,TNFRSF10A,AIFM1,CD44	0.00017
GO:51336	regulation of hydrolase activity	1152	30	NR1H3,PPIF,FZD10,SERPINB1,LMTK2,ARHGAP26,TBC1D30,DOCK9,RALGAPA1,SIPA1L1,RGS17,GPI,ITGA2,ARRB1,ASPH,OAS3,PSMA3,SIPA1L2,PTX3,RGS16,S100A9,SLPI,TCEA1,VEGFA,WNT5A,XDH,TNFRSF10D,TNFRSF10A,AIFM1,CD44	0.00018
GO:16126	sterol biosynthetic process	70	5	DHCR7,HMGCS2,ACLY,SCD,SQLE	0.0002
GO:2001057	reactive nitrogen species metabolic process	70	5	GLA,ARG2,ASS1,PTX3,TLR4	0.0002
GO:46128	purine ribonucleoside metabolic process	70	5	NT5C2,PNP,MOCOS,CARD11,TJP2	0.0002
GO:6163	purine nucleotide metabolic process	519	17	PPIF,DLAT,NT5C2,GPI,GUCY1A3,ACLY,PNP,HSD17B12,IMPAD1,MOCOS,SCD,XDH,PANK3,CARD11,TJP2,ENTPD5,GDA	0.0002
GO:16999	antibiotic metabolic process	128	7	GNE,DLAT,AKR1B1,ACLY,ACO2,AKR1B10,SRD5A2	0.00021
GO:35556	intracellular signal transduction	2590	55	PPIF,MERTK,FZD10,DEFB1,DRD1,DUSP4,DUSP6,ARHGAP26,AKR1B1,RRS1,DOCK9,RALGAPA1,SIPA1L1,CXCL17,TRIB2,GUCY1A3,FFAR4,CXCL10,ITPR3,ARRB1,ATP2A2,SHC3,PRKAR2A,PRKCB,PRKCH,PSMA3,PSMC4,SIPA1L2,S100A9,S100A12,CEACAM1,SLC20A1,BMX,TLR4,VEGFA,WNT5A,WNT7A,XDH,BRCC3,KAT6A,DOCK5,SPRY4,FZD4,CARD11,CUL4A,DGKE,TNFRSF10A,AIFM1,MTDH,TJP2,GDF15,ENTPD5,CD44,SLK,RASSF2	0.00022
GO:33993	response to lipid	860	24	NR1H3,GJB6,FZD10,CPT1A,GPI,HSD11B2,AQP3,CXCL10,ITGA2,LOXL1,S100A14,SLIT3,SLPI,SRD5A2,TLR4,WNT5A,WNT7A,CATSPERB,FZD4,TNFRSF10D,TNFRSF10A,EIF2B2,AIFM1,MTDH	0.00025
GO:6950	response to stress	3538	70	NR1H3,PPIF,MERTK,FZD10,USP18,DEFB1,DRD1,DUSP6,ETV5,AKR1B1,DOCK9,SLC7A11,GPI,CXCL17,HSD11B2,FFAR4,AQP3,CXCL10,ITGA2,ITPK1,ITPR3,TRIM23,ARG2,ARRB1,ASS1,ATP2A2,OAS1,OAS3,ACO2,PRKAR2A,PRKCB,PRKCH,PSMA3,PSMC4,S100A14,CYP4F11,PTX3,TRIM27,S100A9,S100A12,CEACAM1,TMEM135,SLPI,BMX,BNIP3L,TCEA1,TLR4,VEGFA,WNT5A,WNT7A,XDH,SLC30A1,BRCC3,KAT6A,EEPD1,FZD4,CARD11,CUL4A,DGKE,TNFRSF10D,TNFRSF10A,EIF2B2,AIFM1,BPIFB…	0.00026
GO:45638	negative regulation of myeloid cell differentiation	72	5	HSPA9,CEACAM1,TLR4,CUL4A,TJP2	0.00027
GO:43085	positive regulation of catalytic activity	1284	32	NR1H3,FZD10,DUSP6,ARHGAP26,TBC1D30,DOCK9,MMD,RALGAPA1,SIPA1L1,RGS17,CXCL17,ITGA2,TRIM23,ARRB1,ASPH,PRKAR2A,SIPA1L2,RGS16,S100A9,S100A12,TCEA1,TLR4,VEGFA,VLDLR,WNT5A,XDH,FZD4,NSMAF,TNFRSF10A,AIFM1,SLK,RASSF2	0.00029
GO:51046	regulation of secretion	718	21	NR1H3,TC2N,CPT1A,GPI,FFAR4,ITPR3,RAB15,ARG2,ARRB1,ATP2A2,SYT17,CHD7,TRIM27,S100A9,CEACAM1,TLR4,WNT5A,SLC30A1,NDUFAF2,RAB3D,CD58	0.00029
GO:1903530	regulation of secretion by cell	671	20	NR1H3,TC2N,CPT1A,GPI,FFAR4,ITPR3,RAB15,ARG2,ARRB1,ATP2A2,SYT17,CHD7,TRIM27,CEACAM1,TLR4,WNT5A,SLC30A1,NDUFAF2,RAB3D,CD58	0.0003
GO:45595	regulation of cell differentiation	1617	38	NR1H3,DPYSL2,DUSP6,ETV5,KIF13B,MMD,SIPA1L1,TRIB2,HSPA9,AQP3,CXCL10,PNP,SYT17,CHD7,PRKCB,PRKCH,PSMA3,PSMC4,PTPRG,S100A9,CEACAM1,TLR4,VEGFA,VLDLR,WNT5A,WNT7A,XDH,BHLHE41,FZD3,DOCK5,FZD4,CARD11,CUL4A,TJP2,GDF15,FEZ1,HDAC9,RASSF2	0.0003
GO:1570	vasculogenesis	73	5	CEACAM1,VEGFA,WNT7A,XDH,FZD4	0.00031
GO:1903901	negative regulation of viral life cycle	73	5	OAS1,OAS3,PTX3,TRIM27,SLPI	0.00031
GO:2000117	negative regulation of cysteine-type endopeptidase activity	101	6	GPI,ARRB1,VEGFA,TNFRSF10D,TNFRSF10A,CD44	0.00031
GO:42278	purine nucleoside metabolic process	73	5	NT5C2,PNP,MOCOS,CARD11,TJP2	0.00031
GO:44237	cellular metabolic process	9925	160	GNE,NR1H3,PPIF,DHRS9,B3GNT3,MERTK,SLC27A2,FZD10,USP18,CP,CPT1A,CPT2,ZSCAN29,MBOAT1,DHPS,DLAT,DPYSL2,DRD1,DUSP4,DUSP6,SERPINB1,ETV4,ETV5,EXT1,LMTK2,NT5C2,AKR1B1,RRS1,ESYT1,MMD,HYAL4,GALC,GEMIN5,IBTK,LYPD3,GLA,GPI,PIGW,GDPD1,CXCL17,TRIB2,GSTZ1,GTF2A1,GTF3A,GUCY1A3,ALG5,TRHDE,HMGCS2,HSPA9,FFAR4,CXCL10,ITGA2,ITPK1,TRIM23,ARG2,LOXL1,LY6E,ARRB1,ASPH,ASS1,ACLY,PNP,OAS3,ACO2,ZDHHC9,HSD17B12,SHC3,BCOR,IMP…	0.00036
GO:7275	multicellular organism development	4957	91	MERTK,GJB6,FZD10,PTCHD1,CMTM8,TMEM65,DHCR7,DPYSL2,DRD1,DUSP4,DUSP6,ETV5,EXT1,ARHGAP26,AKR1B1,RRS1,KIF13B,MMD,SLC7A11,LRP10,SIPA1L1,GPI,CXCL17,ALG5,HSPA9,AQP3,CXCL10,ITGA2,ITPK1,ARG2,LOXL1,ARRB1,MAL,ASPH,NID1,PNP,ACO2,SYT17,SHC3,BCOR,IMPAD1,TMEM57,AGPAT5,CHD7,PRKCB,PRKCH,PSMA3,PSMC4,PTPRG,PTS,S100A9,SALL2,CEACAM1,SUDS3,SIM2,SLIT3,BMX,SRD5A2,TFRC,TLR4,UGDH,VEGFA,VLDLR,WNT5A,WNT7A,XDH,SLC30A1,KCTD15…	0.00038
GO:7417	central nervous system development	882	24	PTCHD1,DPYSL2,DRD1,EXT1,SLC7A11,MAL,SHC3,TMEM57,CHD7,PTPRG,PTS,S100A9,SUDS3,SLIT3,SRD5A2,TLR4,VLDLR,WNT5A,WNT7A,FA2H,FZD3,FZD4,EIF2B2,FEZ1	0.00041
GO:1903426	regulation of reactive oxygen species biosynthetic process	75	5	GLA,ARG2,ASS1,PTX3,TLR4	0.00042
GO:42592	homeostatic process	1585	37	NR1H3,MERTK,GJB6,CP,DHPS,DIAPH1,DRD1,AKR1B1,IBTK,GPI,HSPA9,AQP3,CXCL10,ITPR3,NHLRC2,ARRB1,ATP2A2,OAS1,CHD7,PRKAR2A,PRKCB,S100A14,S100A9,SCNN1A,SCNN1B,SLC30A5,TFRC,TLR4,VEGFA,CA12,SLC30A1,CARD11,SLC9A7,NDUFAF2,RAB3D,RASSF2,DCLRE1A	0.00043
GO:44093	positive regulation of molecular function	1586	37	NR1H3,FZD10,DUSP6,ARHGAP26,TBC1D30,DOCK9,MMD,RALGAPA1,SIPA1L1,RGS17,CXCL17,ITGA2,TRIM23,ARRB1,ASPH,PRKAR2A,PRKCB,PRKCH,SIPA1L2,TRIM27,RGS16,S100A9,S100A12,TCEA1,TLR4,VEGFA,VLDLR,WNT5A,XDH,FZD4,NSMAF,CARD11,TNFRSF10A,AIFM1,MTDH,SLK,RASSF2	0.00044
GO:6935	chemotaxis	543	17	CMTM8,DEFB1,DPYSL2,EXT1,CXCL17,CXCL10,ITGA2,SHC3,S100A14,S100A9,S100A12,SLIT3,VEGFA,VLDLR,WNT5A,FZD3,FEZ1	0.00044
GO:42330	taxis	544	17	CMTM8,DEFB1,DPYSL2,EXT1,CXCL17,CXCL10,ITGA2,SHC3,S100A14,S100A9,S100A12,SLIT3,VEGFA,VLDLR,WNT5A,FZD3,FEZ1	0.00045
GO:51345	positive regulation of hydrolase activity	686	20	NR1H3,FZD10,ARHGAP26,TBC1D30,DOCK9,RALGAPA1,SIPA1L1,RGS17,ITGA2,ARRB1,ASPH,SIPA1L2,RGS16,S100A9,TCEA1,VEGFA,WNT5A,XDH,TNFRSF10A,AIFM1	0.00045
GO:51049	regulation of transport	1706	39	NR1H3,PPIF,MERTK,TC2N,CPT1A,TMEM30B,DIAPH1,DRD1,TBC1D30,GPI,FFAR4,IL9R,CXCL10,ITGA2,ITPR3,RAB15,ARG2,ARRB1,ATP2A2,SYT17,FXYD3,CHD7,PRKCB,DPP10,PTX3,TRIM27,S100A9,CEACAM1,SLC30A5,BNIP3L,TLR4,VEGFA,WNT5A,SLC30A1,YRDC,NDUFAF2,RAB3D,FEZ1,CD58	0.00048
GO:45087	innate immune response	839	23	NR1H3,USP18,DEFB1,TRIM23,ARG2,OAS1,OAS3,PSMA3,PSMC4,S100A14,PTX3,TRIM27,S100A9,S100A12,CEACAM1,SLPI,BMX,TLR4,WNT5A,CARD11,BPIFB1,CD44,CD58	0.00049
GO:52548	regulation of endopeptidase activity	368	13	SERPINB1,GPI,ARRB1,ASPH,PSMA3,S100A9,SLPI,VEGFA,XDH,TNFRSF10D,TNFRSF10A,AIFM1,CD44	0.00049
GO:45859	regulation of protein kinase activity	740	21	FZD10,DUSP4,DUSP6,MMD,IBTK,CXCL17,TRIB2,CXCL10,ARRB1,PRKAR2A,TRIM27,S100A12,CEACAM1,TLR4,VEGFA,VLDLR,WNT5A,FZD4,TNFRSF10A,SLK,RASSF2	0.00051
GO:17144	drug metabolic process	741	21	GNE,PPIF,DHRS9,DLAT,DRD1,NT5C2,AKR1B1,GLA,GPI,GSTZ1,HMGCS2,ARG2,ASS1,ACLY,ACO2,AKR1B10,PTS,PTX3,SRD5A2,TLR4,ENTPD5	0.00052
GO:51209	release of sequestered calcium ion into cytosol	106	6	DIAPH1,DRD1,IBTK,CXCL10,ITPR3,CHD7	0.00052
GO:51283	negative regulation of sequestering of calcium ion	106	6	DIAPH1,DRD1,IBTK,CXCL10,ITPR3,CHD7	0.00052
GO:51282	regulation of sequestering of calcium ion	107	6	DIAPH1,DRD1,IBTK,CXCL10,ITPR3,CHD7	0.00058
GO:9117	nucleotide metabolic process	647	19	PPIF,DLAT,NT5C2,GPI,GUCY1A3,ACLY,PNP,HSD17B12,IMPAD1,MOCOS,AGPAT5,SCD,XDH,PANK3,NUDT12,CARD11,TJP2,ENTPD5,GDA	0.00058
GO:32879	regulation of localization	2494	52	NR1H3,PPIF,MERTK,TC2N,CPT1A,TMEM30B,DEFB1,DIAPH1,DRD1,TBC1D30,LEPROTL1,MMD,IBTK,GPI,CXCL17,FFAR4,IL9R,CXCL10,ITGA2,ITPR3,RAB15,ARG2,ARRB1,ATP2A2,SYT17,FXYD3,CHD7,PRKCB,PRKCH,S100A14,DPP10,PTPRG,PTX3,TRIM27,S100A9,CEACAM1,SLC30A5,BNIP3L,TLR4,VEGFA,WNT5A,WNT7A,SLC30A1,YRDC,DOCK5,NDUFAF2,ONECUT2,RAB3D,FEZ1,CD58,HDAC9,SLK	0.00061
GO:72521	purine-containing compound metabolic process	554	17	PPIF,DLAT,NT5C2,GPI,GUCY1A3,ACLY,PNP,HSD17B12,IMPAD1,MOCOS,SCD,XDH,PANK3,CARD11,TJP2,ENTPD5,GDA	0.00061
GO:2252	immune effector process	1058	27	SLC27A2,DIAPH1,SERPINB1,GLA,GPI,CXCL10,ACLY,PNP,OAS1,OAS3,PTX3,PYGB,S100A9,S100A12,S100P,CEACAM1,SLPI,BNIP3L,TFRC,TLR4,WNT5A,CREG1,GCNT3,RAB3D,CD44,CD58,CD68	0.00063
GO:9306	protein secretion	509	16	NR1H3,CPT1A,GPI,FFAR4,ITPR3,RAB15,ARG2,ARRB1,PNP,TRIM27,S100A12,TLR4,WNT5A,CARD11,NDUFAF2,CD58	0.00064
GO:51188	cofactor biosynthetic process	291	11	DLAT,GPI,ACLY,PNP,HSD17B12,MOCOS,PTS,SCD,PANK3,NUDT12,ENTPD5	0.00065
GO:50789	regulation of biological process	10644	168	NR1H3,PPIF,ABCC4,MERTK,GJB6,FZD10,USP18,LACTB,TC2N,CPT1A,CPT2,PTCHD1,ZSCAN29,CMTM8,TMEM65,GPR180,TMEM30B,DEFB1,DHCR7,DHPS,DIAPH1,DLAT,DPYSL2,DRD1,DUSP4,DUSP6,SERPINB1,CENPV,ETV4,ETV5,EXT1,ADGRF4,LMTK2,ARHGAP26,AKR1B1,RRS1,KIF13B,TBC1D30,DOCK9,LEPROTL1,MMD,RALGAPA1,GEMIN5,IBTK,SIPA1L1,RGS17,GLA,GPI,CXCL17,GPR39,TRIB2,GTF2A1,GTF3A,GUCY1A3,TRHDE,HMGCS2,HSPA9,FFAR4,IL9R,AQP3,CXCL10,ITGA2,ITPK1,ITPR3,…	0.00066
GO:6753	nucleoside phosphate metabolic process	653	19	PPIF,DLAT,NT5C2,GPI,GUCY1A3,ACLY,PNP,HSD17B12,IMPAD1,MOCOS,AGPAT5,SCD,XDH,PANK3,NUDT12,CARD11,TJP2,ENTPD5,GDA	0.00067
GO:7548	sex differentiation	252	10	MERTK,ARRB1,CHD7,SLIT3,SRD5A2,VEGFA,WNT5A,WNT7A,FZD4,EIF2B2	0.00069
GO:51208	sequestering of calcium ion	109	6	DIAPH1,DRD1,IBTK,CXCL10,ITPR3,CHD7	0.00071
GO:9611	response to wounding	608	18	MERTK,DOCK9,SLC7A11,ITGA2,ITPK1,ITPR3,ARRB1,PRKAR2A,PRKCB,PRKCH,CYP4F11,S100A9,CEACAM1,TLR4,WNT5A,WNT7A,DGKE,CD44	0.00074
GO:71704	organic substance metabolic process	10203	162	GNE,NR1H3,PPIF,DHRS9,B3GNT3,MERTK,SLC27A2,FZD10,USP18,LACTB,CP,CPT1A,CPT2,ZSCAN29,MBOAT1,DHCR7,DHPS,DLAT,DPYSL2,DRD1,DUSP4,DUSP6,SERPINB1,ETV4,ETV5,EXT1,LMTK2,NT5C2,AKR1B1,RRS1,ESYT1,MMD,HYAL4,GALC,GEMIN5,IBTK,LRP10,LYPD3,GLA,GPI,PIGW,GDPD1,CXCL17,TRIB2,GSTZ1,GTF2A1,GTF3A,GUCY1A3,ALG5,TRHDE,HMGCS2,HSD11B2,FFAR4,CXCL10,ITGA2,ITPK1,TRIM23,ARG2,LOXL1,LY6E,ARRB1,ASPH,ASS1,ACLY,PNP,OAS1,OAS3,ACO2,ZDHH…	0.00078
GO:1905330	regulation of morphogenesis of an epithelium	179	8	ETV5,CXCL10,PSMA3,PSMC4,VEGFA,WNT5A,FZD3,FZD4	0.00082
GO:7154	cell communication	6090	106	NR1H3,PPIF,MERTK,GJB6,FZD10,USP18,TC2N,CPT1A,PTCHD1,CMTM8,GPR180,DEFB1,DPYSL2,DRD1,DUSP4,DUSP6,ETV5,EXT1,ADGRF4,ARHGAP26,AKR1B1,RRS1,KIF13B,DOCK9,RALGAPA1,SIPA1L1,RGS17,GPI,CXCL17,GPR39,TRIB2,GUCY1A3,TRHDE,HSPA9,FFAR4,IL9R,AQP3,CXCL10,ITGA2,ITPK1,ITPR3,OR2A7,LY6E,ARRB1,MAL,ATP2A2,OAS1,OAS3,TAS2R14,SYT17,SHC3,TMEM57,ANKRD10,CHD7,PRKAR2A,PRKCB,PRKCH,PSMA3,PSMC4,S100A14,SIPA1L2,PTPRG,RGS16,S100A9,S1…	0.00084
GO:7411	axon guidance	218	9	DPYSL2,EXT1,SHC3,SLIT3,VEGFA,VLDLR,WNT5A,FZD3,FEZ1	0.0009
GO:1901700	response to oxygen-containing compound	1468	34	NR1H3,PPIF,GJB6,FZD10,CPT1A,DRD1,AKR1B1,GPI,HSD11B2,FFAR4,AQP3,CXCL10,ITGA2,LOXL1,ARRB1,PRKAR2A,PRKCB,S100A14,CEACAM1,SLIT3,SLPI,SRD5A2,TLR4,WNT5A,WNT7A,CATSPERB,FZD4,TNFRSF10D,TNFRSF10A,EIF2B2,AIFM1,NDUFAF2,MTDH,HDAC9	0.00096
GO:32496	response to lipopolysaccharide	300	11	NR1H3,GJB6,CXCL10,LOXL1,S100A14,SLPI,TLR4,WNT5A,TNFRSF10D,TNFRSF10A,MTDH	0.00098
GO:30155	regulation of cell adhesion	619	18	DHPS,ITGA2,ARG2,ASS1,NID1,PNP,HSD17B12,PTPRG,CEACAM1,TFRC,VEGFA,WNT5A,DOCK5,FZD4,CARD11,ONECUT2,CD44,SLK	0.00099
GO:9607	response to biotic stimulus	822	22	NR1H3,GJB6,DEFB1,GUCY1A3,CXCL10,ARG2,LOXL1,OAS1,OAS3,S100A14,PTX3,S100A9,S100A12,CEACAM1,SLPI,BNIP3L,TLR4,WNT5A,TNFRSF10D,TNFRSF10A,MTDH,BPIFB1	0.001
GO:97485	neuron projection guidance	220	9	DPYSL2,EXT1,SHC3,SLIT3,VEGFA,VLDLR,WNT5A,FZD3,FEZ1	0.001
GO:6631	fatty acid metabolic process	345	12	NR1H3,SLC27A2,CPT1A,CPT2,DLAT,ACLY,HSD17B12,ACOXL,CYP4F11,SCD,CEACAM1,FA2H	0.0011
GO:35567	non-canonical Wnt signaling pathway	149	7	FZD10,PSMA3,PSMC4,WNT5A,WNT7A,FZD3,FZD4	0.0012
GO:51239	regulation of multicellular organismal process	2745	55	NR1H3,MERTK,TMEM65,DPYSL2,DUSP6,ETV5,KIF13B,MMD,SIPA1L1,CXCL17,TRIB2,GUCY1A3,HSPA9,FFAR4,AQP3,CXCL10,ITGA2,ITPR3,ARG2,ARRB1,ASPH,PNP,ATP2A2,SYT17,FXYD3,BCOR,CHD7,PRKCB,PRKCH,PSMA3,PSMC4,PTPRG,TRIM27,S100A9,CEACAM1,SLC1A1,TFRC,TLR4,VEGFA,VLDLR,WNT5A,WNT7A,XDH,FA2H,FZD3,DOCK5,FZD4,CARD11,CUL4A,MTDH,TJP2,FEZ1,CD58,HDAC9,RASSF2	0.0012
GO:30097	hemopoiesis	781	21	MERTK,RRS1,HSPA9,PNP,AGPAT5,CHD7,PRKCB,PSMA3,PSMC4,CEACAM1,BMX,TFRC,TLR4,VEGFA,WNT5A,KAT6A,CARD11,CUL4A,TJP2,HDAC9,RASSF2	0.0013
GO:43207	response to external biotic stimulus	781	21	NR1H3,GJB6,DEFB1,GUCY1A3,CXCL10,ARG2,LOXL1,OAS1,OAS3,S100A14,PTX3,S100A9,S100A12,SLPI,BNIP3L,TLR4,WNT5A,TNFRSF10D,TNFRSF10A,MTDH,BPIFB1	0.0013
GO:51707	response to other organism	779	21	NR1H3,GJB6,DEFB1,GUCY1A3,CXCL10,ARG2,LOXL1,OAS1,OAS3,S100A14,PTX3,S100A9,S100A12,SLPI,BNIP3L,TLR4,WNT5A,TNFRSF10D,TNFRSF10A,MTDH,BPIFB1	0.0013
GO:52547	regulation of peptidase activity	395	13	SERPINB1,GPI,ARRB1,ASPH,PSMA3,S100A9,SLPI,VEGFA,XDH,TNFRSF10D,TNFRSF10A,AIFM1,CD44	0.0013
GO:2690	positive regulation of leukocyte chemotaxis	85	5	CXCL17,CXCL10,S100A14,VEGFA,WNT5A	0.0014
GO:31589	cell-substrate adhesion	308	11	MERTK,LYPD3,ITGA2,NID1,HSD17B12,VEGFA,DOCK5,FZD4,ONECUT2,CD44,SLK	0.0014
GO:43408	regulation of MAPK cascade	683	19	FZD10,DUSP4,DUSP6,CXCL17,TRIB2,FFAR4,ARRB1,S100A12,CEACAM1,TLR4,VEGFA,WNT5A,WNT7A,XDH,SPRY4,FZD4,GDF15,CD44,RASSF2	0.0014
GO:45860	positive regulation of protein kinase activity	487	15	FZD10,DUSP6,MMD,CXCL17,ARRB1,PRKAR2A,S100A12,TLR4,VEGFA,VLDLR,WNT5A,FZD4,TNFRSF10A,SLK,RASSF2	0.0014
GO:45807	positive regulation of endocytosis	117	6	MERTK,ITGA2,ARRB1,PTX3,VEGFA,WNT5A	0.0015
GO:46330	positive regulation of JNK cascade	117	6	FZD10,TLR4,WNT5A,WNT7A,FZD4,RASSF2	0.0015
GO:48513	animal organ development	3207	62	MERTK,GJB6,PTCHD1,TMEM65,DHCR7,DPYSL2,DRD1,DUSP6,ETV5,EXT1,AKR1B1,RRS1,SLC7A11,LRP10,HSPA9,AQP3,CXCL10,ITGA2,ARG2,ARRB1,NID1,PNP,ACO2,BCOR,IMPAD1,TMEM57,AGPAT5,CHD7,PRKCB,PRKCH,PSMA3,PSMC4,PTPRG,SALL2,CEACAM1,SUDS3,SIM2,SLIT3,BMX,SRD5A2,TFRC,TLR4,VEGFA,VLDLR,WNT5A,WNT7A,XDH,FA2H,BHLHE41,FZD3,KAT6A,FZD4,CARD11,CUL4A,EIF2B2,GCNT3,TJP2,ONECUT2,CD44,FEZ1,HDAC9,RASSF2	0.0015
GO:51186	cofactor metabolic process	538	16	DLAT,AKR1B1,GPI,GSTZ1,HSPA9,ACLY,PNP,HSD17B12,MOCOS,AKR1B10,CYP4F11,PTS,SCD,PANK3,NUDT12,ENTPD5	0.0015
GO:9617	response to bacterium	490	15	NR1H3,GJB6,DEFB1,CXCL10,ARG2,LOXL1,S100A14,S100A9,S100A12,SLPI,TLR4,WNT5A,TNFRSF10D,TNFRSF10A,MTDH	0.0015
GO:98657	import into cell	685	19	NR1H3,MERTK,SLC36A4,DPYSL2,DRD1,LRP10,ITGA2,ARRB1,TMPRSS4,PTX3,CEACAM1,TINAGL1,SLC1A1,TFRC,VEGFA,VLDLR,WNT5A,SLC30A1,SLC9A7	0.0015
GO:1901654	response to ketone	190	8	NR1H3,AKR1B1,GPI,SLIT3,SRD5A2,CATSPERB,EIF2B2,AIFM1	0.0016
GO:2791	regulation of peptide secretion	445	14	NR1H3,CPT1A,GPI,FFAR4,ITPR3,ARG2,ARRB1,CHD7,TRIM27,S100A9,TLR4,WNT5A,NDUFAF2,CD58	0.0016
GO:51716	cellular response to stimulus	6818	115	NR1H3,PPIF,MERTK,GJB6,FZD10,USP18,CPT1A,PTCHD1,CMTM8,GPR180,DEFB1,DIAPH1,DPYSL2,DRD1,DUSP4,DUSP6,ETV5,EXT1,ADGRF4,ARHGAP26,AKR1B1,RRS1,KIF13B,DOCK9,RALGAPA1,SIPA1L1,RGS17,GPI,CXCL17,GPR39,TRIB2,GSTZ1,GUCY1A3,TRHDE,HSPA9,FFAR4,IL9R,AQP3,CXCL10,ITGA2,ITPK1,ITPR3,ARG2,OR2A7,LY6E,ARRB1,MAL,ASS1,ATP2A2,OAS1,OAS3,TAS2R14,SHC3,TMEM57,ANKRD10,PRKAR2A,PRKCB,PRKCH,PSMA3,PSMC4,S100A14,SIPA1L2,PTPRG,RGS16,S1…	0.0016
GO:2237	response to molecule of bacterial origin	314	11	NR1H3,GJB6,CXCL10,LOXL1,S100A14,SLPI,TLR4,WNT5A,TNFRSF10D,TNFRSF10A,MTDH	0.0017
GO:23014	signal transduction by protein phosphorylation	897	23	FZD10,DUSP4,DUSP6,CXCL17,TRIB2,FFAR4,ARRB1,SHC3,PSMA3,PSMC4,S100A12,CEACAM1,TLR4,VEGFA,WNT5A,WNT7A,XDH,SPRY4,FZD4,GDF15,CD44,SLK,RASSF2	0.0017
GO:1901566	organonitrogen compound biosynthetic process	1805	39	B3GNT3,DHPS,DLAT,EXT1,GEMIN5,LYPD3,GPI,PIGW,TRIB2,GSTZ1,GUCY1A3,ALG5,ITGA2,ARG2,LY6E,ASS1,ACLY,PNP,ZDHHC9,HSD17B12,MOCOS,AGPAT5,MIF4GD,PTS,S100A9,SCD,TLR4,UGDH,FA2H,SRD5A3,PANK3,ALG9,AGMAT,NUDT12,NSMAF,CARD11,EIF2B2,GCNT3,ENTPD5	0.0018
GO:42493	response to drug	900	23	NR1H3,PPIF,ABCC4,SLC36A4,CPT1A,DRD1,DUSP6,SLC7A11,GPI,HSD11B2,ITGA2,ARRB1,PNP,SLC1A1,SLIT3,SRD5A2,TFRC,FZD3,CATSPERB,FZD4,EIF2B2,AIFM1,HDAC9	0.0018
GO:48525	negative regulation of viral process	87	5	OAS1,OAS3,PTX3,TRIM27,SLPI	0.0018
GO:9605	response to external stimulus	2042	43	NR1H3,GJB6,USP18,CMTM8,DEFB1,DPYSL2,DRD1,EXT1,GPI,CXCL17,GUCY1A3,HSD11B2,FFAR4,AQP3,CXCL10,ITGA2,ARG2,LOXL1,ARRB1,OAS1,OAS3,SHC3,S100A14,PTX3,S100A9,S100A12,CEACAM1,TMEM135,SLIT3,SLPI,BNIP3L,SRD5A2,TLR4,VEGFA,VLDLR,WNT5A,FZD3,TNFRSF10D,TNFRSF10A,AIFM1,MTDH,BPIFB1,FEZ1	0.0018
GO:1903305	regulation of regulated secretory pathway	120	6	TC2N,RAB15,ATP2A2,SYT17,CEACAM1,RAB3D	0.0019
GO:19637	organophosphate metabolic process	1124	27	PPIF,MBOAT1,DLAT,NT5C2,GPI,PIGW,GDPD1,GUCY1A3,ITPK1,ACLY,PNP,HSD17B12,IMPAD1,MOCOS,AGPAT5,SCD,BMX,XDH,SRD5A3,PANK3,NUDT12,CARD11,DGKE,INPP4B,TJP2,ENTPD5,GDA	0.002
GO:19730	antimicrobial humoral response	88	5	DEFB1,S100A9,S100A12,SLPI,BPIFB1	0.002
GO:2687	positive regulation of leukocyte migration	121	6	CXCL17,CXCL10,ITGA2,S100A14,VEGFA,WNT5A	0.002
GO:43549	regulation of kinase activity	800	21	FZD10,DUSP4,DUSP6,MMD,IBTK,CXCL17,TRIB2,CXCL10,ARRB1,PRKAR2A,TRIM27,S100A12,CEACAM1,TLR4,VEGFA,VLDLR,WNT5A,FZD4,TNFRSF10A,SLK,RASSF2	0.002
GO:48731	system development	4425	80	MERTK,GJB6,FZD10,PTCHD1,CMTM8,TMEM65,DHCR7,DPYSL2,DRD1,DUSP6,ETV5,EXT1,ARHGAP26,AKR1B1,RRS1,KIF13B,MMD,SLC7A11,LRP10,SIPA1L1,GPI,CXCL17,HSPA9,AQP3,CXCL10,ITGA2,ITPK1,ARG2,LOXL1,ARRB1,MAL,NID1,PNP,ACO2,SYT17,SHC3,BCOR,IMPAD1,TMEM57,AGPAT5,CHD7,PRKCB,PRKCH,PSMA3,PSMC4,PTPRG,PTS,S100A9,SALL2,CEACAM1,SUDS3,SIM2,SLIT3,BMX,SRD5A2,TFRC,TLR4,VEGFA,VLDLR,WNT5A,WNT7A,XDH,FA2H,BHLHE41,FZD3,CLMN,KAT6A,FZD4,C…	0.002
GO:7498	mesoderm development	121	6	EXT1,GPI,ITGA2,BMX,VEGFA,WNT5A	0.002
GO:10033	response to organic substance	2989	58	NR1H3,ABCC4,GJB6,FZD10,USP18,CPT1A,GPR180,DIAPH1,DRD1,DUSP6,AKR1B1,GPI,HSD11B2,HSPA9,FFAR4,IL9R,AQP3,CXCL10,ITGA2,LOXL1,ARRB1,OAS1,OAS3,PRKAR2A,PRKCB,PSMA3,PSMC4,S100A14,S100P,CEACAM1,SLIT3,SLPI,SQLE,SRD5A2,TFRC,TLR4,VEGFA,WNT5A,WNT7A,XDH,LAPTM5,CATSPERB,FZD4,TNFRSF10D,TNFRSF10A,EIF2B2,AIFM1,NDUFAF2,MTDH,TJP2,ONECUT2,GDF15,CD44,FEZ1,CD58,CD68,HDAC9,FGFBP1	0.0021
GO:44106	cellular amine metabolic process	122	6	DHPS,DRD1,GDPD1,PSMA3,PSMC4,AGMAT	0.0022
GO:60627	regulation of vesicle-mediated transport	457	14	NR1H3,MERTK,TC2N,TBC1D30,ITGA2,RAB15,ARRB1,ATP2A2,SYT17,PTX3,CEACAM1,VEGFA,WNT5A,RAB3D	0.0022
GO:97553	calcium ion transmembrane import into cytosol	122	6	DIAPH1,DRD1,IBTK,CXCL10,ITPR3,CHD7	0.0022
GO:6732	coenzyme metabolic process	365	12	DLAT,GPI,ACLY,PNP,HSD17B12,MOCOS,CYP4F11,PTS,SCD,PANK3,NUDT12,ENTPD5	0.0023
GO:70887	cellular response to chemical stimulus	2935	57	NR1H3,PPIF,GJB6,FZD10,USP18,CPT1A,DIAPH1,DRD1,DUSP6,ETV5,AKR1B1,CXCL17,GSTZ1,HSPA9,FFAR4,IL9R,AQP3,CXCL10,ITGA2,ARRB1,ATP2A2,OAS1,OAS3,PRKAR2A,PRKCB,PSMA3,PSMC4,S100A14,S100A9,S100A12,CEACAM1,SLIT3,BNIP3L,SRD5A2,TFRC,TLR4,VEGFA,WNT5A,WNT7A,XDH,LAPTM5,FZD4,TNFRSF10D,TNFRSF10A,EIF2B2,AIFM1,NDUFAF2,MTDH,TJP2,ONECUT2,GDF15,CD44,FEZ1,CD58,CD68,HDAC9,FGFBP1	0.0023
GO:43086	negative regulation of catalytic activity	758	20	PPIF,FZD10,DUSP4,DUSP6,SERPINB1,LMTK2,IBTK,GLA,GPI,TRIB2,ARRB1,PRKAR2A,PTX3,TRIM27,CEACAM1,SLPI,VEGFA,TNFRSF10D,TNFRSF10A,CD44	0.0024
GO:44242	cellular lipid catabolic process	197	8	SLC27A2,CPT1A,CPT2,GALC,GLA,ACOXL,AKR1B10,SRD5A3	0.0024
GO:60021	roof of mouth development	90	5	ASPH,BCOR,CHD7,WNT5A,WNT7A	0.0024
GO:8585	female gonad development	90	5	ARRB1,SLIT3,VEGFA,FZD4,EIF2B2	0.0024
GO:90407	organophosphate biosynthetic process	655	18	MBOAT1,DLAT,GPI,PIGW,GUCY1A3,ACLY,PNP,HSD17B12,MOCOS,AGPAT5,SCD,BMX,SRD5A3,PANK3,NUDT12,DGKE,INPP4B,ENTPD5	0.0024
GO:22603	regulation of anatomical structure morphogenesis	1026	25	DIAPH1,DPYSL2,DUSP6,ETV5,KIF13B,SIPA1L1,CXCL10,SYT17,BCOR,PRKCB,PSMA3,PSMC4,CEACAM1,TMEM135,VEGFA,WNT5A,WNT7A,XDH,FZD3,DOCK5,FZD4,MTDH,GDF15,CD44,HDAC9	0.0025
GO:6869	lipid transport	323	11	NR1H3,ABCC4,SLC27A2,CPT1A,CPT2,TMEM30B,ESYT1,LRP10,CEACAM1,VLDLR,FZD4	0.0025
GO:165	MAPK cascade	868	22	FZD10,DUSP4,DUSP6,CXCL17,TRIB2,FFAR4,ARRB1,SHC3,PSMA3,PSMC4,S100A12,CEACAM1,TLR4,VEGFA,WNT5A,WNT7A,XDH,SPRY4,FZD4,GDF15,CD44,RASSF2	0.0026
GO:21782	glial cell development	91	5	DRD1,S100A9,TLR4,FA2H,EIF2B2	0.0026
GO:31098	stress-activated protein kinase signaling cascade	281	10	FZD10,AKR1B1,TLR4,VEGFA,WNT5A,WNT7A,XDH,FZD4,SLK,RASSF2	0.0026
GO:43112	receptor metabolic process	161	7	NR1H3,LMTK2,ARRB1,CEACAM1,TFRC,VEGFA,VLDLR	0.0027
GO:43405	regulation of MAP kinase activity	326	11	FZD10,DUSP4,DUSP6,CXCL17,TRIB2,ARRB1,S100A12,TLR4,VEGFA,WNT5A,FZD4	0.0027
GO:9166	nucleotide catabolic process	161	7	NT5C2,GPI,PNP,XDH,NUDT12,ENTPD5,GDA	0.0027
GO:98771	inorganic ion homeostasis	661	18	CP,DIAPH1,DRD1,IBTK,CXCL10,ITPR3,ATP2A2,CHD7,PRKCB,S100A14,S100A9,SCNN1A,SCNN1B,SLC30A5,TFRC,CA12,SLC30A1,SLC9A7	0.0027
GO:7155	cell adhesion	1260	29	GNE,MERTK,DHPS,FAT2,SLC7A11,LYPD3,ITGA2,ARG2,ASS1,NID1,PNP,ATP2A2,HSD17B12,PTPRG,S100A9,CEACAM1,TINAGL1,BMX,TFRC,VEGFA,WNT5A,DOCK5,FZD4,CARD11,ONECUT2,CD44,FEZ1,CD58,SLK	0.0029
GO:72330	monocarboxylic acid biosynthetic process	284	10	NR1H3,DHRS9,SLC27A2,GPI,ACLY,HSD17B12,SCD,CEACAM1,FA2H,ENTPD5	0.0029
GO:48534	hematopoietic or lymphoid organ development	821	21	MERTK,RRS1,HSPA9,PNP,AGPAT5,CHD7,PRKCB,PSMA3,PSMC4,CEACAM1,BMX,TFRC,TLR4,VEGFA,WNT5A,KAT6A,CARD11,CUL4A,TJP2,HDAC9,RASSF2	0.003
GO:6952	defense response	1491	33	NR1H3,USP18,DEFB1,DRD1,CXCL17,FFAR4,CXCL10,ITGA2,TRIM23,ARG2,OAS1,OAS3,PSMA3,PSMC4,S100A14,CYP4F11,PTX3,TRIM27,S100A9,S100A12,CEACAM1,SLPI,BMX,BNIP3L,TLR4,WNT5A,CARD11,TNFRSF10D,TNFRSF10A,BPIFB1,CD44,CD58,HDAC9	0.003
GO:6633	fatty acid biosynthetic process	127	6	NR1H3,ACLY,HSD17B12,SCD,CEACAM1,FA2H	0.0031
GO:10631	epithelial cell migration	286	10	FAT2,ITGA2,PTPRG,S100P,CEACAM1,VEGFA,WNT5A,WNT7A,DOCK5,HDAC9	0.0032
GO:42136	neurotransmitter biosynthetic process	93	5	GLA,ARG2,ASS1,PTX3,TLR4	0.0032
GO:51090	regulation of DNA-binding transcription factor activity	376	12	ARRB1,PRKCB,PRKCH,TRIM27,S100A9,S100A12,TLR4,VEGFA,WNT5A,FZD4,CARD11,MTDH	0.0032
GO:55065	metal ion homeostasis	568	16	CP,DIAPH1,DRD1,IBTK,CXCL10,ITPR3,ATP2A2,CHD7,PRKCB,S100A14,S100A9,SCNN1A,SCNN1B,SLC30A5,TFRC,SLC30A1	0.0032
GO:16310	phosphorylation	2221	45	GNE,PPIF,MERTK,FZD10,DRD1,DUSP4,DUSP6,LMTK2,NT5C2,MMD,IBTK,GPI,CXCL17,TRIB2,FFAR4,CXCL10,ITPK1,ARRB1,SHC3,IMPAD1,PRKAR2A,PRKCB,PRKCH,PSMA3,PSMC4,TRIM27,S100A12,CEACAM1,BMX,TLR4,VEGFA,VLDLR,WNT5A,WNT7A,XDH,PANK3,SPRY4,FZD4,DGKE,TNFRSF10A,GDF15,ENTPD5,CD44,SLK,RASSF2	0.0033
GO:2000027	regulation of animal organ morphogenesis	245	9	ETV5,BCOR,PSMA3,PSMC4,CEACAM1,VEGFA,WNT5A,FZD3,FZD4	0.0034
GO:2001056	positive regulation of cysteine-type endopeptidase activity	128	6	ARRB1,ASPH,S100A9,XDH,TNFRSF10A,AIFM1	0.0034
GO:50921	positive regulation of chemotaxis	128	6	CXCL17,CXCL10,ITGA2,S100A14,VEGFA,WNT5A	0.0034
GO:90132	epithelium migration	288	10	FAT2,ITGA2,PTPRG,S100P,CEACAM1,VEGFA,WNT5A,WNT7A,DOCK5,HDAC9	0.0034
GO:33674	positive regulation of kinase activity	521	15	FZD10,DUSP6,MMD,CXCL17,ARRB1,PRKAR2A,S100A12,TLR4,VEGFA,VLDLR,WNT5A,FZD4,TNFRSF10A,SLK,RASSF2	0.0035
GO:51235	maintenance of location	289	10	NR1H3,DIAPH1,DRD1,IBTK,CXCL10,ITPR3,CHD7,S100A9,SLC30A5,SLC30A1	0.0035
GO:33865	nucleoside bisphosphate metabolic process	129	6	DLAT,ACLY,HSD17B12,IMPAD1,SCD,PANK3	0.0036
GO:33875	ribonucleoside bisphosphate metabolic process	129	6	DLAT,ACLY,HSD17B12,IMPAD1,SCD,PANK3	0.0036
GO:34032	purine nucleoside bisphosphate metabolic process	129	6	DLAT,ACLY,HSD17B12,IMPAD1,SCD,PANK3	0.0036
GO:51272	positive regulation of cellular component movement	474	14	DEFB1,DIAPH1,DRD1,CXCL17,CXCL10,ITGA2,S100A14,VEGFA,WNT5A,WNT7A,DOCK5,ONECUT2,FEZ1,HDAC9	0.0036
GO:23051	regulation of signaling	3313	62	NR1H3,PPIF,FZD10,USP18,CPT1A,CMTM8,TMEM65,DRD1,DUSP4,DUSP6,LMTK2,ARHGAP26,AKR1B1,RRS1,RALGAPA1,SIPA1L1,RGS17,GPI,CXCL17,TRIB2,FFAR4,CXCL10,ITGA2,ITPR3,ARRB1,MAL,ASPH,ATP2A2,FXYD3,ANKRD10,CHD7,PRKCB,PRKCH,PSMA3,PSMC4,SIPA1L2,RGS16,S100A9,S100A12,CEACAM1,SLC20A1,SLIT3,TLR4,VEGFA,WNT5A,WNT7A,XDH,SLC30A1,KAT6A,SPRY4,FZD4,CARD11,TNFRSF10A,NDUFAF2,MTDH,BPIFB1,ONECUT2,GDF15,ENTPD5,CD44,RASSF2,FGFBP1	0.0037
GO:1901292	nucleoside phosphate catabolic process	167	7	NT5C2,GPI,PNP,XDH,NUDT12,ENTPD5,GDA	0.0038
GO:1903409	reactive oxygen species biosynthetic process	95	5	GLA,ARG2,ASS1,PTX3,TLR4	0.0038
GO:46545	development of primary female sexual characteristics	95	5	ARRB1,SLIT3,VEGFA,FZD4,EIF2B2	0.0038
GO:9119	ribonucleoside metabolic process	95	5	NT5C2,PNP,MOCOS,CARD11,TJP2	0.0038
GO:8203	cholesterol metabolic process	130	6	DHCR7,HMGCS2,ACLY,SCD,SQLE,VLDLR	0.0039
GO:9308	amine metabolic process	130	6	DHPS,DRD1,GDPD1,PSMA3,PSMC4,AGMAT	0.0039
GO:32872	regulation of stress-activated MAPK cascade	208	8	FZD10,TLR4,VEGFA,WNT5A,WNT7A,XDH,FZD4,RASSF2	0.0041
GO:70302	regulation of stress-activated protein kinase signaling cascade	209	8	FZD10,TLR4,VEGFA,WNT5A,WNT7A,XDH,FZD4,RASSF2	0.0043
GO:90130	tissue migration	294	10	FAT2,ITGA2,PTPRG,S100P,CEACAM1,VEGFA,WNT5A,WNT7A,DOCK5,HDAC9	0.0043
GO:2682	regulation of immune system process	1347	30	NR1H3,MERTK,USP18,DHPS,GPI,CXCL17,HSPA9,AQP3,CXCL10,ITGA2,ARG2,PNP,PRKCB,PRKCH,PSMA3,PSMC4,S100A14,TRIM27,S100A9,CEACAM1,TFRC,TLR4,VEGFA,WNT5A,CARD11,CUL4A,BPIFB1,TJP2,RASSF2,CLEC2B	0.0044
GO:43410	positive regulation of MAPK cascade	484	14	FZD10,DUSP6,CXCL17,FFAR4,ARRB1,S100A12,TLR4,VEGFA,WNT5A,WNT7A,XDH,FZD4,CD44,RASSF2	0.0047
GO:62012	regulation of small molecule metabolic process	389	12	NR1H3,PPIF,CPT1A,DHCR7,DLAT,PSMA3,PSMC4,SCD,CEACAM1,SQLE,SLC35B4,ENTPD5	0.0048
GO:71702	organic substance transport	2445	48	NR1H3,ABCC4,SLC27A2,XPOT,SLC36A4,CPT1A,CPT2,TMEM30B,DRD1,LMTK2,RRS1,KIF13B,TBC1D30,ESYT1,SLC7A11,LRP10,GPI,HSPA9,FFAR4,IL9R,AQP3,ITPR3,RAB15,ARG2,ARRB1,PNP,EXOC6,CHD7,PRKCB,TRIM27,S100A9,S100A12,CEACAM1,SLC1A1,BNIP3L,TFRC,TLR4,VLDLR,WNT5A,CA12,IPO4,FZD4,CARD11,SLC35B4,CHMP7,NDUFAF2,RAB3D,CD58	0.0048
GO:48869	cellular developmental process	4013	72	NR1H3,DHRS9,MERTK,FZD10,CPT1A,DEFB1,DHCR7,DIAPH1,DPYSL2,DRD1,DUSP6,ETV4,ETV5,EXT1,RRS1,KIF13B,MMD,SLC7A11,SIPA1L1,CXCL17,TRIB2,HSPA9,FFAR4,AQP3,CXCL10,ITGA2,ARG2,MAL,PNP,ATP2A2,SYT17,SHC3,IMPAD1,AGPAT5,CHD7,PRKCB,PRKCH,PSMA3,PSMC4,PTPRG,S100A9,CEACAM1,SIM2,SLIT3,BMX,SRD5A2,TFRC,TLR4,VEGFA,VLDLR,WNT5A,WNT7A,XDH,FA2H,BHLHE41,FZD3,CLMN,CATSPERB,KAT6A,DOCK5,SLIRP,FZD4,CARD11,CUL4A,EIF2B2,TJP2,ONECUT2…	0.005
GO:43406	positive regulation of MAP kinase activity	255	9	FZD10,DUSP6,CXCL17,ARRB1,S100A12,TLR4,VEGFA,WNT5A,FZD4	0.0051
GO:6811	ion transport	1533	33	PPIF,ABCC4,SLC27A2,SLC36A4,CP,CPT1A,CPT2,TMEM30B,DIAPH1,DRD1,LMTK2,SLC7A11,IBTK,CXCL10,ITPR3,ASPH,ATP2A2,FXYD3,CHD7,PRKCB,DPP10,TRIM27,SCNN1A,SCNN1B,CEACAM1,SLC30A5,SLC1A1,SLC20A1,TFRC,CA12,SLC30A1,SLC9A7,SLC35B4	0.0051
GO:46916	cellular transition metal ion homeostasis	99	5	CP,S100A9,SLC30A5,TFRC,SLC30A1	0.0052
GO:1902652	secondary alcohol metabolic process	135	6	DHCR7,HMGCS2,ACLY,SCD,SQLE,VLDLR	0.0054
GO:48522	positive regulation of cellular process	4702	82	NR1H3,PPIF,ABCC4,MERTK,FZD10,CPT1A,DEFB1,DHPS,DIAPH1,DRD1,DUSP6,CENPV,ETV4,ETV5,AKR1B1,MMD,GPI,CXCL17,TRIB2,FFAR4,IL9R,CXCL10,ITGA2,ITPR3,RAB15,ARG2,ARRB1,MAL,ASPH,ASS1,ACLY,PNP,SYT17,CHD7,PRKAR2A,PRKCB,PRKCH,PSMA3,DHX33,PSMC4,S100A14,PTX3,TRIM27,S100A9,S100A12,SALL2,CEACAM1,IRF2BPL,SUDS3,SLC20A1,BNIP3L,TCEA1,TFRC,TLR4,VEGFA,VLDLR,WNT5A,WNT7A,XDH,BRCC3,OR2A4,FZD3,KAT6A,DOCK5,FZD4,NSMAF,CARD11,CUL…	0.0054
GO:7165	signal transduction	5601	95	NR1H3,PPIF,MERTK,FZD10,USP18,PTCHD1,CMTM8,GPR180,DEFB1,DPYSL2,DRD1,DUSP4,DUSP6,EXT1,ADGRF4,ARHGAP26,AKR1B1,RRS1,KIF13B,DOCK9,RALGAPA1,SIPA1L1,RGS17,GPI,CXCL17,GPR39,TRIB2,GUCY1A3,TRHDE,HSPA9,FFAR4,IL9R,CXCL10,ITGA2,ITPK1,ITPR3,OR2A7,LY6E,ARRB1,MAL,ATP2A2,OAS1,OAS3,TAS2R14,SHC3,TMEM57,ANKRD10,PRKAR2A,PRKCB,PRKCH,PSMA3,PSMC4,S100A14,SIPA1L2,PTPRG,RGS16,S100A9,S100A12,SALL2,CEACAM1,SLC20A1,SLIT3,BMX…	0.0054
GO:7369	gastrulation	174	7	DUSP4,DUSP6,EXT1,GPI,ITGA2,UGDH,WNT5A	0.0055
GO:9150	purine ribonucleotide metabolic process	490	14	PPIF,DLAT,NT5C2,GPI,GUCY1A3,ACLY,HSD17B12,IMPAD1,MOCOS,SCD,PANK3,CARD11,TJP2,ENTPD5	0.0055
GO:60284	regulation of cell development	802	20	DPYSL2,ETV5,KIF13B,MMD,SIPA1L1,SYT17,CHD7,PRKCH,PTPRG,S100A9,VEGFA,VLDLR,WNT5A,WNT7A,FZD3,DOCK5,FZD4,TJP2,FEZ1,HDAC9	0.0056
GO:10817	regulation of hormone levels	492	14	DHRS9,CPT1A,DHCR7,AKR1B1,HSD11B2,FFAR4,ITPR3,ARRB1,HSD17B12,CHD7,SRD5A2,SRD5A3,FZD4,NDUFAF2	0.0057
GO:42326	negative regulation of phosphorylation	443	13	PPIF,DUSP4,DUSP6,IBTK,TRIB2,ARRB1,PRKAR2A,TRIM27,CEACAM1,TLR4,XDH,SPRY4,RASSF2	0.0057
GO:48518	positive regulation of biological process	5270	90	NR1H3,PPIF,ABCC4,MERTK,FZD10,CPT1A,TMEM30B,DEFB1,DHPS,DIAPH1,DRD1,DUSP6,CENPV,ETV4,ETV5,AKR1B1,MMD,GPI,CXCL17,TRIB2,FFAR4,IL9R,AQP3,CXCL10,ITGA2,ITPR3,RAB15,ARG2,ARRB1,MAL,ASPH,ASS1,ACLY,NID1,PNP,ATP2A2,HSD17B12,SYT17,CHD7,PRKAR2A,PRKCB,PRKCH,PSMA3,DHX33,PSMC4,S100A14,DPP10,PTX3,TRIM27,S100A9,S100A12,SALL2,CEACAM1,IRF2BPL,SUDS3,SLC1A1,SLC20A1,BNIP3L,TCEA1,TFRC,TLR4,VEGFA,VLDLR,WNT5A,WNT7A,XDH,BRC…	0.006
GO:19216	regulation of lipid metabolic process	350	11	NR1H3,LACTB,CPT1A,CPT2,DHCR7,DLAT,HMGCS2,SCD,CEACAM1,SQLE,NSMAF	0.0061
GO:55080	cation homeostasis	649	17	CP,DIAPH1,DRD1,IBTK,CXCL10,ITPR3,ATP2A2,CHD7,PRKCB,S100A14,S100A9,SCNN1A,SCNN1B,SLC30A5,TFRC,SLC30A1,SLC9A7	0.0063
GO:8015	blood circulation	496	14	TMEM65,DRD1,GUCY1A3,TRHDE,HSD11B2,CXCL10,ITPR3,ASPH,ATP2A2,FXYD3,CHD7,CEACAM1,SLC1A1,DOCK5	0.0063
GO:30154	cell differentiation	3848	69	NR1H3,DHRS9,MERTK,FZD10,CPT1A,DEFB1,DHCR7,DPYSL2,DRD1,DUSP6,ETV4,ETV5,EXT1,RRS1,KIF13B,MMD,SLC7A11,SIPA1L1,CXCL17,TRIB2,HSPA9,FFAR4,AQP3,CXCL10,ITGA2,MAL,PNP,ATP2A2,SYT17,SHC3,IMPAD1,AGPAT5,CHD7,PRKCB,PRKCH,PSMA3,PSMC4,PTPRG,S100A9,CEACAM1,SIM2,SLIT3,BMX,SRD5A2,TFRC,TLR4,VEGFA,VLDLR,WNT5A,WNT7A,XDH,FA2H,BHLHE41,FZD3,CLMN,CATSPERB,KAT6A,DOCK5,SLIRP,FZD4,CARD11,CUL4A,EIF2B2,TJP2,ONECUT2,GDF15,FEZ1,…	0.0065
GO:9165	nucleotide biosynthetic process	352	11	DLAT,GPI,GUCY1A3,ACLY,PNP,HSD17B12,AGPAT5,SCD,PANK3,NUDT12,ENTPD5	0.0065
GO:46394	carboxylic acid biosynthetic process	400	12	NR1H3,DHRS9,SLC27A2,GPI,ASS1,ACLY,HSD17B12,SCD,CEACAM1,UGDH,FA2H,ENTPD5	0.0066
GO:2520	immune system development	867	21	MERTK,RRS1,HSPA9,PNP,AGPAT5,CHD7,PRKCB,PSMA3,PSMC4,CEACAM1,BMX,TFRC,TLR4,VEGFA,WNT5A,KAT6A,CARD11,CUL4A,TJP2,HDAC9,RASSF2	0.0067
GO:16053	organic acid biosynthetic process	401	12	NR1H3,DHRS9,SLC27A2,GPI,ASS1,ACLY,HSD17B12,SCD,CEACAM1,UGDH,FA2H,ENTPD5	0.0068
GO:60402	calcium ion transport into cytosol	139	6	DIAPH1,DRD1,IBTK,CXCL10,ITPR3,CHD7	0.0068
GO:1902533	positive regulation of intracellular signal transduction	924	22	FZD10,DUSP6,AKR1B1,CXCL17,FFAR4,CXCL10,ARRB1,PRKCB,S100A9,S100A12,SLC20A1,TLR4,VEGFA,WNT5A,WNT7A,XDH,FZD4,CARD11,TNFRSF10A,MTDH,CD44,RASSF2	0.0069
GO:3013	circulatory system process	500	14	TMEM65,DRD1,GUCY1A3,TRHDE,HSD11B2,CXCL10,ITPR3,ASPH,ATP2A2,FXYD3,CHD7,CEACAM1,SLC1A1,DOCK5	0.007
GO:10876	lipid localization	355	11	NR1H3,ABCC4,SLC27A2,CPT1A,CPT2,TMEM30B,ESYT1,LRP10,CEACAM1,VLDLR,FZD4	0.0071
GO:1901293	nucleoside phosphate biosynthetic process	355	11	DLAT,GPI,GUCY1A3,ACLY,PNP,HSD17B12,AGPAT5,SCD,PANK3,NUDT12,ENTPD5	0.0071
GO:2688	regulation of leukocyte chemotaxis	103	5	CXCL17,CXCL10,S100A14,VEGFA,WNT5A	0.0071
GO:48519	negative regulation of biological process	4812	83	NR1H3,PPIF,MERTK,GJB6,FZD10,DIAPH1,DRD1,DUSP4,DUSP6,SERPINB1,LMTK2,AKR1B1,TBC1D30,LEPROTL1,IBTK,RGS17,GLA,GPI,CXCL17,TRIB2,GUCY1A3,HSPA9,FFAR4,CXCL10,ITPR3,ARG2,ARRB1,ASPH,ASS1,ATP2A2,OAS1,OAS3,BCOR,CHD7,PRKAR2A,PRKCB,PRKCH,PSMA3,PSMC4,ZNF608,PTPRG,PTX3,TRIM27,RGS16,SALL2,CEACAM1,IRF2BPL,SUDS3,SIM2,SLIT3,SLPI,BNIP3L,TLR4,VEGFA,VLDLR,WNT5A,WNT7A,XDH,SLC30A1,BRCC3,BHLHE41,YRDC,FZD3,CLMN,KAT6A,DOCK5…	0.0071
GO:44282	small molecule catabolic process	403	12	SLC27A2,CPT1A,CPT2,GPI,GSTZ1,PNP,ACOXL,AKR1B10,CYP4F11,SRD5A3,ENTPD5,CD44	0.0072
GO:1903531	negative regulation of secretion by cell	180	7	NR1H3,FFAR4,ARG2,TRIM27,CEACAM1,SLC30A1,NDUFAF2	0.0075
GO:9259	ribonucleotide metabolic process	503	14	PPIF,DLAT,NT5C2,GPI,GUCY1A3,ACLY,HSD17B12,IMPAD1,MOCOS,SCD,PANK3,CARD11,TJP2,ENTPD5	0.0075
GO:1933	negative regulation of protein phosphorylation	406	12	DUSP4,DUSP6,IBTK,TRIB2,ARRB1,PRKAR2A,TRIM27,CEACAM1,TLR4,XDH,SPRY4,RASSF2	0.0078
GO:10951	negative regulation of endopeptidase activity	224	8	SERPINB1,GPI,ARRB1,SLPI,VEGFA,TNFRSF10D,TNFRSF10A,CD44	0.0082
GO:34754	cellular hormone metabolic process	105	5	DHRS9,AKR1B1,HSD17B12,SRD5A2,SRD5A3	0.0082
GO:48871	multicellular organismal homeostasis	314	10	DRD1,AKR1B1,AQP3,PRKAR2A,SCNN1A,SCNN1B,TFRC,TLR4,VEGFA,RAB3D	0.0084
GO:50794	regulation of cellular process	10007	154	NR1H3,PPIF,ABCC4,MERTK,GJB6,FZD10,USP18,TC2N,CPT1A,PTCHD1,ZSCAN29,CMTM8,GPR180,DEFB1,DHCR7,DHPS,DIAPH1,DLAT,DPYSL2,DRD1,DUSP4,DUSP6,SERPINB1,CENPV,ETV4,ETV5,EXT1,ADGRF4,LMTK2,ARHGAP26,AKR1B1,RRS1,KIF13B,TBC1D30,DOCK9,MMD,RALGAPA1,GEMIN5,IBTK,SIPA1L1,RGS17,GLA,GPI,CXCL17,GPR39,TRIB2,GTF2A1,GTF3A,GUCY1A3,TRHDE,HSPA9,FFAR4,IL9R,AQP3,CXCL10,ITGA2,ITPK1,ITPR3,NHLRC2,RAB15,ARG2,OR2A7,LY6E,ARRB1,MAL,ASP…	0.0084
GO:10634	positive regulation of epithelial cell migration	143	6	ITGA2,VEGFA,WNT5A,WNT7A,DOCK5,HDAC9	0.0086
GO:50801	ion homeostasis	718	18	CP,DIAPH1,DRD1,IBTK,CXCL10,ITPR3,ATP2A2,CHD7,PRKCB,S100A14,S100A9,SCNN1A,SCNN1B,SLC30A5,TFRC,CA12,SLC30A1,SLC9A7	0.0086
GO:5975	carbohydrate metabolic process	560	15	GNE,B3GNT3,CPT1A,DLAT,EXT1,AKR1B1,HYAL4,GLA,GPI,OAS1,IMPAD1,PYGB,SLC35B4,GCNT3,ENTPD5	0.0086
GO:33036	macromolecule localization	2704	51	NR1H3,ABCC4,SLC27A2,XPOT,CPT1A,CPT2,CMTM8,TMEM30B,DIAPH1,DRD1,ETV5,LMTK2,RRS1,KIF13B,TBC1D30,ESYT1,LEPROTL1,MMD,LRP10,GPI,PIGW,HSPA9,FFAR4,IL9R,ITGA2,ITPR3,RAB15,ARG2,ARRB1,MAL,PNP,EXOC6,PRKCB,PRKCH,DPP10,TRIM27,S100A12,CEACAM1,BNIP3L,TFRC,TLR4,VLDLR,WNT5A,WNT7A,IPO4,FZD4,CARD11,CHMP7,NDUFAF2,RAB3D,CD58	0.0087
GO:51346	negative regulation of hydrolase activity	410	12	PPIF,FZD10,SERPINB1,LMTK2,GPI,ARRB1,PTX3,SLPI,VEGFA,TNFRSF10D,TNFRSF10A,CD44	0.0087
GO:32990	cell part morphogenesis	613	16	DPYSL2,EXT1,KIF13B,SIPA1L1,SYT17,SHC3,SLIT3,VEGFA,VLDLR,WNT5A,WNT7A,FZD3,SLIRP,FZD4,CD44,FEZ1	0.0088
GO:1901137	carbohydrate derivative biosynthetic process	720	18	GNE,B3GNT3,DLAT,EXT1,GPI,PIGW,GUCY1A3,ALG5,ACLY,HSD17B12,SCD,UAP1,UGDH,SRD5A3,PANK3,ALG9,GCNT3,ENTPD5	0.0089
GO:10810	regulation of cell-substrate adhesion	184	7	NID1,HSD17B12,VEGFA,DOCK5,FZD4,ONECUT2,SLK	0.009
GO:1901575	organic substance catabolic process	1887	38	SLC27A2,USP18,CPT1A,CPT2,DHPS,NT5C2,HYAL4,GALC,GLA,GPI,TRIB2,GSTZ1,TRHDE,ARRB1,PNP,ACOXL,PSMA3,AKR1B10,PSMC4,CYP4F11,PYGB,CEACAM1,TINAGL1,BNIP3L,SRD5A2,UCHL3,VLDLR,WNT5A,XDH,SRD5A3,SLIRP,NUDT12,TATDN1,CUL4A,AIFM1,ENTPD5,CD44,GDA	0.009
GO:30001	metal ion transport	830	20	CP,DIAPH1,DRD1,LMTK2,IBTK,CXCL10,ITPR3,ATP2A2,FXYD3,CHD7,PRKCB,DPP10,TRIM27,SCNN1A,SCNN1B,SLC30A5,SLC20A1,TFRC,SLC30A1,SLC9A7	0.0091
GO:2000147	positive regulation of cell motility	463	13	DEFB1,DIAPH1,DRD1,CXCL17,CXCL10,ITGA2,S100A14,VEGFA,WNT5A,WNT7A,DOCK5,ONECUT2,HDAC9	0.0095
GO:6091	generation of precursor metabolites and energy	463	13	PPIF,DLAT,AKR1B1,GPI,HMGCS2,ASPH,ACO2,PYGB,UGDH,XDH,NDUFAF2,ENTPD5,MTFR1	0.0095
GO:16477	cell migration	1292	28	MERTK,DIAPH1,DRD1,CENPV,FAT2,SLC7A11,CXCL17,CXCL10,ITGA2,S100A14,PTPRG,S100A9,S100A12,S100P,CEACAM1,SLIT3,VEGFA,WNT5A,WNT7A,FZD3,DOCK5,TNFRSF10D,TNFRSF10A,ONECUT2,CD44,CD58,HDAC9,SLK	0.0098
GO:97164	ammonium ion metabolic process	186	7	CPT1A,MBOAT1,DHPS,DRD1,AKR1B1,AKR1B10,AGMAT	0.0099
GO:10466	negative regulation of peptidase activity	236	8	SERPINB1,GPI,ARRB1,SLPI,VEGFA,TNFRSF10D,TNFRSF10A,CD44	0.01
GO:10632	regulation of epithelial cell migration	234	8	ITGA2,PTPRG,CEACAM1,VEGFA,WNT5A,WNT7A,DOCK5,HDAC9	0.01
GO:10647	positive regulation of cell communication	1601	33	NR1H3,PPIF,FZD10,DRD1,DUSP6,AKR1B1,CXCL17,FFAR4,CXCL10,ITGA2,ITPR3,ARRB1,MAL,PRKCB,PRKCH,PSMA3,PSMC4,S100A9,S100A12,SLC20A1,TLR4,VEGFA,WNT5A,WNT7A,XDH,FZD4,CARD11,TNFRSF10A,MTDH,GDF15,CD44,RASSF2,FGFBP1	0.01
GO:10950	positive regulation of endopeptidase activity	151	6	ARRB1,ASPH,S100A9,XDH,TNFRSF10A,AIFM1	0.01
GO:10975	regulation of neuron projection development	417	12	DPYSL2,KIF13B,SIPA1L1,SYT17,PTPRG,S100A9,VEGFA,VLDLR,WNT5A,WNT7A,FZD4,FEZ1	0.01
GO:16125	sterol metabolic process	147	6	DHCR7,HMGCS2,ACLY,SCD,SQLE,VLDLR	0.01
GO:1667	ameboidal-type cell migration	374	11	CENPV,FAT2,ITGA2,PTPRG,S100P,CEACAM1,VEGFA,WNT5A,WNT7A,DOCK5,HDAC9	0.01
GO:18105	peptidyl-serine phosphorylation	278	9	DRD1,LMTK2,ARRB1,PRKCB,PRKCH,VEGFA,WNT5A,CD44,RASSF2	0.01
GO:1818	negative regulation of cytokine production	236	8	MERTK,TRIB2,FFAR4,ARG2,ARRB1,TRIM27,CEACAM1,TLR4	0.01
GO:1902531	regulation of intracellular signal transduction	1723	35	PPIF,FZD10,DUSP4,DUSP6,ARHGAP26,AKR1B1,RRS1,RALGAPA1,SIPA1L1,CXCL17,TRIB2,FFAR4,CXCL10,ARRB1,PRKCB,SIPA1L2,S100A9,S100A12,CEACAM1,SLC20A1,TLR4,VEGFA,WNT5A,WNT7A,XDH,KAT6A,SPRY4,FZD4,CARD11,TNFRSF10A,MTDH,GDF15,ENTPD5,CD44,RASSF2	0.01
GO:1904062	regulation of cation transmembrane transport	275	9	PPIF,DIAPH1,DRD1,CXCL10,FXYD3,CHD7,DPP10,SLC30A5,SLC30A1	0.01
GO:19220	regulation of phosphate metabolic process	1626	33	PPIF,FZD10,DLAT,DRD1,DUSP4,DUSP6,LMTK2,MMD,IBTK,CXCL17,TRIB2,FFAR4,CXCL10,ITGA2,ARRB1,PRKAR2A,TRIM27,S100A12,CEACAM1,TLR4,VEGFA,VLDLR,WNT5A,WNT7A,XDH,SPRY4,FZD4,TNFRSF10A,GDF15,ENTPD5,CD44,SLK,RASSF2	0.01
GO:1932	regulation of protein phosphorylation	1309	28	FZD10,DRD1,DUSP4,DUSP6,MMD,IBTK,CXCL17,TRIB2,FFAR4,CXCL10,ARRB1,PRKAR2A,TRIM27,S100A12,CEACAM1,TLR4,VEGFA,VLDLR,WNT5A,WNT7A,XDH,SPRY4,FZD4,TNFRSF10A,GDF15,CD44,SLK,RASSF2	0.01
GO:19693	ribose phosphate metabolic process	517	14	PPIF,DLAT,NT5C2,GPI,GUCY1A3,ACLY,HSD17B12,IMPAD1,MOCOS,SCD,PANK3,CARD11,TJP2,ENTPD5	0.01
GO:19751	polyol metabolic process	109	5	AKR1B1,ITPK1,IMPAD1,PTS,INPP4B	0.01
GO:23056	positive regulation of signaling	1606	33	NR1H3,PPIF,FZD10,DRD1,DUSP6,AKR1B1,CXCL17,FFAR4,CXCL10,ITGA2,ITPR3,ARRB1,MAL,PRKCB,PRKCH,PSMA3,PSMC4,S100A9,S100A12,SLC20A1,TLR4,VEGFA,WNT5A,WNT7A,XDH,FZD4,CARD11,TNFRSF10A,MTDH,GDF15,CD44,RASSF2,FGFBP1	0.01
GO:23061	signal release	426	12	TC2N,CPT1A,FFAR4,ITPR3,ARRB1,ATP2A2,SYT17,CHD7,WNT7A,SLC30A1,FZD4,NDUFAF2	0.01
GO:2521	leukocyte differentiation	467	13	MERTK,PNP,CHD7,CEACAM1,BMX,TFRC,TLR4,VEGFA,CARD11,CUL4A,TJP2,HDAC9,RASSF2	0.01
GO:2573	myeloid leukocyte differentiation	187	7	CEACAM1,TFRC,TLR4,VEGFA,CUL4A,TJP2,RASSF2	0.01
GO:2761	regulation of myeloid leukocyte differentiation	109	5	CEACAM1,TLR4,CUL4A,TJP2,RASSF2	0.01
GO:30203	glycosaminoglycan metabolic process	153	6	B3GNT3,EXT1,HYAL4,IMPAD1,UGDH,CD44	0.01
GO:30595	leukocyte chemotaxis	187	7	CXCL17,CXCL10,S100A14,S100A9,S100A12,VEGFA,WNT5A	0.01
GO:32103	positive regulation of response to external stimulus	277	9	CXCL17,CXCL10,ITGA2,S100A14,S100A9,S100A12,TLR4,VEGFA,WNT5A	0.01
GO:32787	monocarboxylic acid metabolic process	571	15	NR1H3,DHRS9,SLC27A2,CPT1A,CPT2,DLAT,GPI,ACLY,HSD17B12,ACOXL,CYP4F11,SCD,CEACAM1,FA2H,ENTPD5	0.01
GO:35637	multicellular organismal signaling	188	7	TMEM65,DRD1,ITGA2,ITPR3,ASPH,ATP2A2,FXYD3	0.01
GO:41	transition metal ion transport	108	5	CP,LMTK2,SLC30A5,TFRC,SLC30A1	0.01
GO:42325	regulation of phosphorylation	1430	30	PPIF,FZD10,DRD1,DUSP4,DUSP6,MMD,IBTK,CXCL17,TRIB2,FFAR4,CXCL10,ARRB1,PRKAR2A,TRIM27,S100A12,CEACAM1,TLR4,VEGFA,VLDLR,WNT5A,WNT7A,XDH,SPRY4,FZD4,TNFRSF10A,GDF15,ENTPD5,CD44,SLK,RASSF2	0.01
GO:42886	amide transport	1793	36	NR1H3,XPOT,CPT1A,TMEM30B,DRD1,LMTK2,RRS1,KIF13B,TBC1D30,GPI,HSPA9,FFAR4,IL9R,AQP3,ITPR3,RAB15,ARG2,ARRB1,PNP,EXOC6,CHD7,PRKCB,TRIM27,S100A9,S100A12,BNIP3L,TFRC,TLR4,VLDLR,WNT5A,IPO4,CARD11,CHMP7,NDUFAF2,RAB3D,CD58	0.01
GO:43280	positive regulation of cysteine-type endopeptidase activity involved in apoptotic process	114	5	ARRB1,S100A9,XDH,TNFRSF10A,AIFM1	0.01
GO:43547	positive regulation of GTPase activity	370	11	FZD10,ARHGAP26,TBC1D30,DOCK9,RALGAPA1,SIPA1L1,RGS17,ARRB1,SIPA1L2,RGS16,WNT5A	0.01
GO:45785	positive regulation of cell adhesion	373	11	DHPS,ITGA2,NID1,PNP,HSD17B12,TFRC,VEGFA,WNT5A,DOCK5,CARD11,CD44	0.01
GO:48523	negative regulation of cellular process	4270	74	NR1H3,PPIF,MERTK,GJB6,DIAPH1,DRD1,DUSP4,DUSP6,SERPINB1,LMTK2,AKR1B1,TBC1D30,IBTK,RGS17,GLA,GPI,TRIB2,HSPA9,FFAR4,CXCL10,ITPR3,ARG2,ARRB1,ASPH,ASS1,BCOR,CHD7,PRKAR2A,PRKCB,PRKCH,PSMA3,PSMC4,ZNF608,PTPRG,PTX3,TRIM27,RGS16,SALL2,CEACAM1,IRF2BPL,SUDS3,SIM2,SLIT3,SLPI,BNIP3L,TLR4,VEGFA,VLDLR,WNT5A,WNT7A,XDH,SLC30A1,BRCC3,BHLHE41,FZD3,CLMN,KAT6A,SPRY4,SLIRP,FZD4,CUL4A,TNFRSF10D,TNFRSF10A,CREG1,NDUFAF2,…	0.01
GO:48870	cell motility	1423	30	MERTK,DEFB1,DIAPH1,DRD1,CENPV,FAT2,SLC7A11,CXCL17,CXCL10,ITGA2,S100A14,PTPRG,S100A9,S100A12,S100P,CEACAM1,SLIT3,VEGFA,WNT5A,WNT7A,FZD3,DOCK5,SLIRP,TNFRSF10D,TNFRSF10A,ONECUT2,CD44,CD58,HDAC9,SLK	0.01
GO:50708	regulation of protein secretion	416	12	NR1H3,CPT1A,GPI,FFAR4,ITPR3,ARG2,ARRB1,TRIM27,TLR4,WNT5A,NDUFAF2,CD58	0.01
GO:50767	regulation of neurogenesis	686	17	DPYSL2,ETV5,KIF13B,MMD,SIPA1L1,SYT17,CHD7,PRKCH,PTPRG,S100A9,VEGFA,VLDLR,WNT5A,WNT7A,FZD3,FZD4,FEZ1	0.01
GO:50770	regulation of axonogenesis	151	6	DPYSL2,KIF13B,SIPA1L1,VEGFA,WNT5A,WNT7A	0.01
GO:50793	regulation of developmental process	2345	45	NR1H3,DIAPH1,DPYSL2,DUSP6,ETV5,KIF13B,MMD,SIPA1L1,TRIB2,HSPA9,AQP3,CXCL10,ARG2,PNP,SYT17,BCOR,CHD7,PRKCB,PRKCH,PSMA3,PSMC4,PTPRG,S100A9,CEACAM1,TMEM135,TFRC,TLR4,VEGFA,VLDLR,WNT5A,WNT7A,XDH,BHLHE41,FZD3,DOCK5,FZD4,CARD11,CUL4A,MTDH,TJP2,GDF15,CD44,FEZ1,HDAC9,RASSF2	0.01
GO:51128	regulation of cellular component organization	2220	43	NR1H3,PPIF,MERTK,FZD10,DIAPH1,DPYSL2,CENPV,ETV5,KIF13B,TBC1D30,SIPA1L1,IL9R,CXCL10,ITGA2,ARRB1,ASPH,SYT17,BCOR,PRKCH,PSMC4,PTPRG,PTX3,TRIM27,S100A9,CEACAM1,TMEM135,SLIT3,BNIP3L,TFRC,TLR4,VEGFA,VLDLR,WNT5A,WNT7A,OR2A4,DOCK5,FZD4,CUL4A,AIFM1,GDF15,CD44,FEZ1,SLK	0.01
GO:51174	regulation of phosphorus metabolic process	1628	33	PPIF,FZD10,DLAT,DRD1,DUSP4,DUSP6,LMTK2,MMD,IBTK,CXCL17,TRIB2,FFAR4,CXCL10,ITGA2,ARRB1,PRKAR2A,TRIM27,S100A12,CEACAM1,TLR4,VEGFA,VLDLR,WNT5A,WNT7A,XDH,SPRY4,FZD4,TNFRSF10A,GDF15,ENTPD5,CD44,SLK,RASSF2	0.01
GO:51338	regulation of transferase activity	893	21	FZD10,DUSP4,DUSP6,MMD,IBTK,CXCL17,TRIB2,CXCL10,ARRB1,PRKAR2A,TRIM27,S100A12,CEACAM1,TLR4,VEGFA,VLDLR,WNT5A,FZD4,TNFRSF10A,SLK,RASSF2	0.01
GO:51674	localization of cell	1423	30	MERTK,DEFB1,DIAPH1,DRD1,CENPV,FAT2,SLC7A11,CXCL17,CXCL10,ITGA2,S100A14,PTPRG,S100A9,S100A12,S100P,CEACAM1,SLIT3,VEGFA,WNT5A,WNT7A,FZD3,DOCK5,SLIRP,TNFRSF10D,TNFRSF10A,ONECUT2,CD44,CD58,HDAC9,SLK	0.01
GO:60071	Wnt signaling pathway, planar cell polarity pathway	108	5	PSMA3,PSMC4,WNT5A,FZD3,FZD4	0.01
GO:6915	apoptotic process	1811	36	PPIF,MERTK,GJB6,DUSP6,AKR1B1,GPI,HSPA9,FFAR4,ARG2,ARRB1,MAL,PRKCB,PRKCH,S100A14,S100A9,SUDS3,SLIT3,BMX,BNIP3L,TLR4,VEGFA,WNT5A,WNT7A,XDH,FZD3,NSMAF,CARD11,CUL4A,TNFRSF10D,TNFRSF10A,AIFM1,MTDH,GDF15,CD44,SLK,RASSF2	0.01
GO:6928	movement of cell or subcellular component	1866	37	MERTK,DEFB1,DIAPH1,DPYSL2,DRD1,CENPV,EXT1,FAT2,KIF13B,SLC7A11,CXCL17,CXCL10,ITGA2,ATP2A2,SHC3,S100A14,PTPRG,S100A9,S100A12,S100P,CEACAM1,SLIT3,VEGFA,VLDLR,WNT5A,WNT7A,FZD3,DOCK5,SLIRP,TNFRSF10D,TNFRSF10A,ONECUT2,CD44,FEZ1,CD58,HDAC9,SLK	0.01
GO:72522	purine-containing compound biosynthetic process	284	9	DLAT,GPI,GUCY1A3,ACLY,PNP,HSD17B12,SCD,PANK3,ENTPD5	0.01
GO:7409	axonogenesis	426	12	DPYSL2,EXT1,KIF13B,SIPA1L1,SHC3,SLIT3,VEGFA,VLDLR,WNT5A,WNT7A,FZD3,FEZ1	0.01
GO:90175	regulation of establishment of planar polarity	110	5	PSMA3,PSMC4,WNT5A,FZD3,FZD4	0.01
GO:10562	positive regulation of phosphorus metabolic process	1001	22	FZD10,DUSP6,MMD,CXCL17,FFAR4,ITGA2,ARRB1,PRKAR2A,S100A12,TLR4,VEGFA,VLDLR,WNT5A,WNT7A,XDH,FZD4,TNFRSF10A,GDF15,ENTPD5,CD44,SLK,RASSF2	0.02
GO:10563	negative regulation of phosphorus metabolic process	547	14	PPIF,DUSP4,DUSP6,LMTK2,IBTK,TRIB2,ARRB1,PRKAR2A,TRIM27,CEACAM1,TLR4,XDH,SPRY4,RASSF2	0.02
GO:10565	regulation of cellular ketone metabolic process	161	6	NR1H3,CPT1A,DLAT,PSMA3,PSMC4,CEACAM1	0.02
GO:10646	regulation of cell communication	3268	58	NR1H3,PPIF,FZD10,USP18,CPT1A,CMTM8,DRD1,DUSP4,DUSP6,ARHGAP26,AKR1B1,RRS1,RALGAPA1,SIPA1L1,RGS17,GPI,CXCL17,TRIB2,FFAR4,CXCL10,ITGA2,ITPR3,ARRB1,MAL,ATP2A2,ANKRD10,CHD7,PRKCB,PRKCH,PSMA3,PSMC4,SIPA1L2,RGS16,S100A9,S100A12,CEACAM1,SLC20A1,SLIT3,TLR4,VEGFA,WNT5A,WNT7A,XDH,SLC30A1,KAT6A,SPRY4,FZD4,CARD11,TNFRSF10A,NDUFAF2,MTDH,BPIFB1,ONECUT2,GDF15,ENTPD5,CD44,RASSF2,FGFBP1	0.02
GO:120039	plasma membrane bounded cell projection morphogenesis	594	15	DPYSL2,EXT1,KIF13B,SIPA1L1,SYT17,SHC3,SLIT3,VEGFA,VLDLR,WNT5A,WNT7A,FZD3,FZD4,CD44,FEZ1	0.02
GO:15833	peptide transport	1767	35	NR1H3,XPOT,CPT1A,TMEM30B,DRD1,LMTK2,RRS1,KIF13B,TBC1D30,GPI,HSPA9,FFAR4,IL9R,ITPR3,RAB15,ARG2,ARRB1,PNP,EXOC6,CHD7,PRKCB,TRIM27,S100A9,S100A12,BNIP3L,TFRC,TLR4,VLDLR,WNT5A,IPO4,CARD11,CHMP7,NDUFAF2,RAB3D,CD58	0.02
GO:16042	lipid catabolic process	301	9	SLC27A2,CPT1A,CPT2,GALC,GLA,ACOXL,AKR1B10,SRD5A2,SRD5A3	0.02
GO:1704	formation of primary germ layer	119	5	DUSP4,DUSP6,GPI,ITGA2,WNT5A	0.02
GO:1736	establishment of planar polarity	120	5	PSMA3,PSMC4,WNT5A,FZD3,FZD4	0.02
GO:18209	peptidyl-serine modification	297	9	DRD1,LMTK2,ARRB1,PRKCB,PRKCH,VEGFA,WNT5A,CD44,RASSF2	0.02
GO:1901565	organonitrogen compound catabolic process	1120	24	USP18,DHPS,NT5C2,HYAL4,GALC,GLA,TRIB2,GSTZ1,TRHDE,ARRB1,PNP,PSMA3,PSMC4,CEACAM1,TINAGL1,BNIP3L,UCHL3,VLDLR,WNT5A,XDH,NUDT12,CUL4A,CD44,GDA	0.02
GO:1903706	regulation of hemopoiesis	402	11	HSPA9,PNP,PRKCB,PSMA3,PSMC4,CEACAM1,TLR4,CARD11,CUL4A,TJP2,RASSF2	0.02
GO:1934	positive regulation of protein phosphorylation	896	20	FZD10,DUSP6,MMD,CXCL17,FFAR4,ARRB1,PRKAR2A,S100A12,TLR4,VEGFA,VLDLR,WNT5A,WNT7A,XDH,FZD4,TNFRSF10A,GDF15,CD44,SLK,RASSF2	0.02
GO:2000026	regulation of multicellular organismal development	1839	36	DPYSL2,DUSP6,ETV5,KIF13B,MMD,SIPA1L1,HSPA9,AQP3,CXCL10,PNP,SYT17,BCOR,CHD7,PRKCB,PRKCH,PSMA3,PSMC4,PTPRG,S100A9,CEACAM1,TFRC,TLR4,VEGFA,VLDLR,WNT5A,WNT7A,XDH,FZD3,FZD4,CARD11,CUL4A,MTDH,TJP2,FEZ1,HDAC9,RASSF2	0.02
GO:2000377	regulation of reactive oxygen species metabolic process	162	6	GLA,ARG2,ASS1,PTX3,TLR4,XDH	0.02
GO:2684	positive regulation of immune system process	938	21	NR1H3,DHPS,GPI,CXCL17,AQP3,CXCL10,ITGA2,PNP,PRKCB,PRKCH,PSMA3,PSMC4,S100A14,S100A9,CEACAM1,TFRC,TLR4,VEGFA,WNT5A,CARD11,BPIFB1	0.02
GO:2792	negative regulation of peptide secretion	123	5	NR1H3,FFAR4,ARG2,TRIM27,NDUFAF2	0.02
GO:30099	myeloid cell differentiation	350	10	HSPA9,PRKCB,CEACAM1,TFRC,TLR4,VEGFA,KAT6A,CUL4A,TJP2,RASSF2	0.02
GO:30335	positive regulation of cell migration	448	12	DIAPH1,DRD1,CXCL17,CXCL10,ITGA2,S100A14,VEGFA,WNT5A,WNT7A,DOCK5,ONECUT2,HDAC9	0.02
GO:31344	regulation of cell projection organization	591	15	DPYSL2,KIF13B,TBC1D30,SIPA1L1,ITGA2,SYT17,PTPRG,S100A9,VEGFA,VLDLR,WNT5A,WNT7A,FZD4,CD44,FEZ1	0.02
GO:3158	endothelium development	121	5	CXCL10,CEACAM1,WNT7A,XDH,TJP2	0.02
GO:34404	nucleobase-containing small molecule biosynthetic process	204	7	NT5C2,GPI,PNP,XDH,NUDT12,ENTPD5,GDA	0.02
GO:40017	positive regulation of locomotion	492	13	DEFB1,DIAPH1,DRD1,CXCL17,CXCL10,ITGA2,S100A14,VEGFA,WNT5A,WNT7A,DOCK5,ONECUT2,HDAC9	0.02
GO:42327	positive regulation of phosphorylation	937	21	FZD10,DUSP6,MMD,CXCL17,FFAR4,ARRB1,PRKAR2A,S100A12,TLR4,VEGFA,VLDLR,WNT5A,WNT7A,XDH,FZD4,TNFRSF10A,GDF15,ENTPD5,CD44,SLK,RASSF2	0.02
GO:42445	hormone metabolic process	200	7	DHRS9,DHCR7,AKR1B1,HSD11B2,HSD17B12,SRD5A2,SRD5A3	0.02
GO:43901	negative regulation of multi-organism process	162	6	ARG2,OAS1,OAS3,PTX3,TRIM27,SLPI	0.02
GO:45088	regulation of innate immune response	399	11	NR1H3,USP18,PSMA3,PSMC4,S100A14,S100A9,CEACAM1,TLR4,WNT5A,CARD11,BPIFB1	0.02
GO:45137	development of primary sexual characteristics	205	7	ARRB1,SLIT3,SRD5A2,VEGFA,WNT5A,FZD4,EIF2B2	0.02
GO:45637	regulation of myeloid cell differentiation	201	7	HSPA9,PRKCB,CEACAM1,TLR4,CUL4A,TJP2,RASSF2	0.02
GO:45664	regulation of neuron differentiation	560	14	DPYSL2,ETV5,KIF13B,MMD,SIPA1L1,SYT17,PTPRG,S100A9,VEGFA,VLDLR,WNT5A,WNT7A,FZD4,FEZ1	0.02
GO:45936	negative regulation of phosphate metabolic process	546	14	PPIF,DUSP4,DUSP6,LMTK2,IBTK,TRIB2,ARRB1,PRKAR2A,TRIM27,CEACAM1,TLR4,XDH,SPRY4,RASSF2	0.02
GO:45937	positive regulation of phosphate metabolic process	1001	22	FZD10,DUSP6,MMD,CXCL17,FFAR4,ITGA2,ARRB1,PRKAR2A,S100A12,TLR4,VEGFA,VLDLR,WNT5A,WNT7A,XDH,FZD4,TNFRSF10A,GDF15,ENTPD5,CD44,SLK,RASSF2	0.02
GO:46328	regulation of JNK cascade	160	6	FZD10,TLR4,WNT5A,WNT7A,FZD4,RASSF2	0.02
GO:46890	regulation of lipid biosynthetic process	163	6	NR1H3,DHCR7,SCD,CEACAM1,SQLE,NSMAF	0.02
GO:48771	tissue remodeling	155	6	MERTK,CHD7,CEACAM1,TFRC,RAB3D,RASSF2	0.02
GO:48858	cell projection morphogenesis	595	15	DPYSL2,EXT1,KIF13B,SIPA1L1,SYT17,SHC3,SLIT3,VEGFA,VLDLR,WNT5A,WNT7A,FZD3,FZD4,CD44,FEZ1	0.02
GO:50707	regulation of cytokine secretion	165	6	FFAR4,ARG2,TRIM27,TLR4,WNT5A,CD58	0.02
GO:50709	negative regulation of protein secretion	117	5	NR1H3,FFAR4,ARG2,TRIM27,NDUFAF2	0.02
GO:50729	positive regulation of inflammatory response	116	5	ITGA2,S100A9,S100A12,TLR4,WNT5A	0.02
GO:51048	negative regulation of secretion	203	7	NR1H3,FFAR4,ARG2,TRIM27,CEACAM1,SLC30A1,NDUFAF2	0.02
GO:51246	regulation of protein metabolic process	2523	47	NR1H3,FZD10,DRD1,DUSP4,DUSP6,SERPINB1,LMTK2,MMD,GEMIN5,IBTK,GPI,CXCL17,TRIB2,FFAR4,CXCL10,ITGA2,ARRB1,ASPH,BCOR,PRKAR2A,PSMA3,PSMC4,MIF4GD,PTX3,TRIM27,S100A9,S100A12,CEACAM1,SLPI,TLR4,VEGFA,VLDLR,WNT5A,WNT7A,XDH,SPRY4,FZD4,CARD11,CUL4A,TNFRSF10D,TNFRSF10A,EIF2B2,AIFM1,GDF15,CD44,SLK,RASSF2	0.02
GO:51347	positive regulation of transferase activity	589	15	FZD10,DUSP6,MMD,CXCL17,ARRB1,PRKAR2A,S100A12,TLR4,VEGFA,VLDLR,WNT5A,FZD4,TNFRSF10A,SLK,RASSF2	0.02
GO:51403	stress-activated MAPK cascade	253	8	FZD10,TLR4,VEGFA,WNT5A,WNT7A,XDH,FZD4,RASSF2	0.02
GO:55082	cellular chemical homeostasis	720	17	GJB6,CP,DIAPH1,DRD1,IBTK,CXCL10,ITPR3,ARRB1,ATP2A2,CHD7,PRKCB,S100A9,SLC30A5,TFRC,SLC30A1,SLC9A7,NDUFAF2	0.02
GO:6022	aminoglycan metabolic process	163	6	B3GNT3,EXT1,HYAL4,IMPAD1,UGDH,CD44	0.02
GO:60322	head development	696	17	PTCHD1,DPYSL2,DRD1,EXT1,SLC7A11,ASPH,TMEM57,CHD7,PTPRG,SUDS3,SLIT3,SRD5A2,WNT5A,WNT7A,FZD3,FZD4,FEZ1	0.02
GO:6468	protein phosphorylation	1832	36	MERTK,FZD10,DRD1,DUSP4,DUSP6,LMTK2,MMD,IBTK,CXCL17,TRIB2,FFAR4,CXCL10,ARRB1,SHC3,PRKAR2A,PRKCB,PRKCH,PSMA3,PSMC4,TRIM27,S100A12,CEACAM1,BMX,TLR4,VEGFA,VLDLR,WNT5A,WNT7A,XDH,SPRY4,FZD4,TNFRSF10A,GDF15,CD44,SLK,RASSF2	0.02
GO:6807	nitrogen compound metabolic process	9359	143	GNE,NR1H3,PPIF,B3GNT3,MERTK,FZD10,USP18,LACTB,CP,CPT1A,ZSCAN29,MBOAT1,DHPS,DLAT,DPYSL2,DRD1,DUSP4,DUSP6,SERPINB1,ETV4,ETV5,EXT1,LMTK2,NT5C2,AKR1B1,RRS1,ESYT1,MMD,HYAL4,GALC,GEMIN5,IBTK,LYPD3,GLA,GPI,PIGW,GDPD1,CXCL17,TRIB2,GSTZ1,GTF2A1,GTF3A,GUCY1A3,ALG5,TRHDE,FFAR4,CXCL10,ITGA2,TRIM23,ARG2,LOXL1,LY6E,ARRB1,ASPH,ASS1,ACLY,PNP,OAS3,ZDHHC9,HSD17B12,SHC3,BCOR,IMPAD1,MOCOS,AGPAT5,CHD7,PRKAR2A,PRKCB,P…	0.02
GO:6812	cation transport	1051	23	PPIF,SLC36A4,CP,DIAPH1,DRD1,LMTK2,IBTK,CXCL10,ITPR3,ATP2A2,FXYD3,CHD7,PRKCB,DPP10,TRIM27,SCNN1A,SCNN1B,SLC30A5,SLC1A1,SLC20A1,TFRC,SLC30A1,SLC9A7	0.02
GO:6875	cellular metal ion homeostasis	504	13	CP,DIAPH1,DRD1,IBTK,CXCL10,ITPR3,ATP2A2,CHD7,PRKCB,S100A9,SLC30A5,TFRC,SLC30A1	0.02
GO:70372	regulation of ERK1 and ERK2 cascade	255	8	DUSP4,DUSP6,FFAR4,ARRB1,CEACAM1,TLR4,SPRY4,CD44	0.02
GO:71310	cellular response to organic substance	2471	46	NR1H3,GJB6,FZD10,USP18,CPT1A,DIAPH1,DRD1,DUSP6,AKR1B1,HSPA9,FFAR4,IL9R,CXCL10,ITGA2,ARRB1,OAS1,OAS3,PRKAR2A,PRKCB,PSMA3,PSMC4,CEACAM1,SLIT3,TFRC,TLR4,VEGFA,WNT5A,WNT7A,XDH,LAPTM5,FZD4,TNFRSF10D,TNFRSF10A,EIF2B2,AIFM1,NDUFAF2,MTDH,TJP2,ONECUT2,GDF15,CD44,FEZ1,CD58,CD68,HDAC9,FGFBP1	0.02
GO:71346	cellular response to interferon-gamma	156	6	NR1H3,OAS1,OAS3,WNT5A,CD44,CD58	0.02
GO:7160	cell-matrix adhesion	199	7	LYPD3,ITGA2,NID1,VEGFA,ONECUT2,CD44,SLK	0.02
GO:7164	establishment of tissue polarity	120	5	PSMA3,PSMC4,WNT5A,FZD3,FZD4	0.02
GO:71705	nitrogen compound transport	2068	40	NR1H3,XPOT,SLC36A4,CPT1A,TMEM30B,DRD1,LMTK2,RRS1,KIF13B,TBC1D30,SLC7A11,GPI,HSPA9,FFAR4,IL9R,AQP3,ITPR3,RAB15,ARG2,ARRB1,PNP,EXOC6,CHD7,PRKCB,TRIM27,S100A9,S100A12,SLC1A1,BNIP3L,TFRC,TLR4,VLDLR,WNT5A,IPO4,CARD11,SLC35B4,CHMP7,NDUFAF2,RAB3D,CD58	0.02
GO:72507	divalent inorganic cation homeostasis	437	12	DIAPH1,DRD1,IBTK,CXCL10,ITPR3,ATP2A2,CHD7,PRKCB,S100A14,S100A9,SLC30A5,SLC30A1	0.02
GO:7399	nervous system development	2143	41	FZD10,PTCHD1,CMTM8,DPYSL2,DRD1,ETV5,EXT1,ARHGAP26,KIF13B,MMD,SLC7A11,SIPA1L1,ITPK1,MAL,SYT17,SHC3,TMEM57,CHD7,PRKCH,PTPRG,PTS,S100A9,SALL2,SUDS3,SIM2,SLIT3,SRD5A2,TLR4,VEGFA,VLDLR,WNT5A,WNT7A,FA2H,FZD3,CLMN,FZD4,EIF2B2,ONECUT2,GDA,FEZ1,HDAC9	0.02
GO:7420	brain development	661	16	PTCHD1,DPYSL2,DRD1,EXT1,SLC7A11,TMEM57,CHD7,PTPRG,SUDS3,SLIT3,SRD5A2,WNT5A,WNT7A,FZD3,FZD4,FEZ1	0.02
GO:8406	gonad development	199	7	ARRB1,SLIT3,SRD5A2,VEGFA,WNT5A,FZD4,EIF2B2	0.02
GO:90087	regulation of peptide transport	697	17	NR1H3,CPT1A,TMEM30B,GPI,FFAR4,IL9R,ITPR3,ARG2,ARRB1,CHD7,TRIM27,S100A9,BNIP3L,TLR4,WNT5A,NDUFAF2,CD58	0.02
GO:90287	regulation of cellular response to growth factor stimulus	254	8	DUSP6,PRKCB,VEGFA,WNT5A,XDH,FZD4,ONECUT2,FGFBP1	0.02
GO:9058	biosynthetic process	5996	97	GNE,NR1H3,DHRS9,B3GNT3,SLC27A2,ZSCAN29,MBOAT1,DHCR7,DHPS,DLAT,ETV4,ETV5,EXT1,NT5C2,AKR1B1,GEMIN5,LYPD3,GLA,GPI,PIGW,TRIB2,GSTZ1,GTF2A1,GTF3A,GUCY1A3,ALG5,HMGCS2,HSD11B2,CXCL10,ITGA2,ARG2,LY6E,ARRB1,ASS1,ACLY,PNP,ZDHHC9,HSD17B12,BCOR,IMPAD1,MOCOS,AGPAT5,CHD7,PRKCB,PRKCH,PSMA3,DHX33,PSMC4,MIF4GD,ZNF608,PTS,PTX3,TRIM27,S100A9,S100A12,SALL2,SCD,CEACAM1,IRF2BPL,SUDS3,SIM2,BMX,UAP1,SQLE,SRD5A2,TCEA1,TL…	0.02
GO:9116	nucleoside metabolic process	117	5	NT5C2,PNP,MOCOS,CARD11,TJP2	0.02
GO:9152	purine ribonucleotide biosynthetic process	255	8	DLAT,GPI,GUCY1A3,ACLY,HSD17B12,SCD,PANK3,ENTPD5	0.02
GO:97529	myeloid leukocyte migration	165	6	CXCL17,CXCL10,S100A14,S100A9,S100A12,VEGFA	0.02
GO:9967	positive regulation of signal transduction	1464	30	NR1H3,PPIF,FZD10,DUSP6,AKR1B1,CXCL17,FFAR4,CXCL10,ARRB1,MAL,PRKCB,PRKCH,PSMA3,PSMC4,S100A9,S100A12,SLC20A1,TLR4,VEGFA,WNT5A,WNT7A,XDH,FZD4,CARD11,TNFRSF10A,MTDH,GDF15,CD44,RASSF2,FGFBP1	0.02
GO:10952	positive regulation of peptidase activity	168	6	ARRB1,ASPH,S100A9,XDH,TNFRSF10A,AIFM1	0.03
GO:120035	regulation of plasma membrane bounded cell projection organization	581	14	DPYSL2,KIF13B,TBC1D30,SIPA1L1,SYT17,PTPRG,S100A9,VEGFA,VLDLR,WNT5A,WNT7A,FZD4,CD44,FEZ1	0.03
GO:1901576	organic substance biosynthetic process	5929	95	GNE,NR1H3,DHRS9,B3GNT3,SLC27A2,ZSCAN29,MBOAT1,DHCR7,DHPS,DLAT,ETV4,ETV5,EXT1,NT5C2,AKR1B1,GEMIN5,LYPD3,GPI,PIGW,TRIB2,GSTZ1,GTF2A1,GTF3A,GUCY1A3,ALG5,HMGCS2,HSD11B2,CXCL10,ITGA2,ARG2,LY6E,ARRB1,ASS1,ACLY,PNP,ZDHHC9,HSD17B12,BCOR,IMPAD1,MOCOS,AGPAT5,CHD7,PRKCB,PRKCH,PSMA3,DHX33,PSMC4,MIF4GD,ZNF608,PTS,TRIM27,S100A9,S100A12,SALL2,SCD,CEACAM1,IRF2BPL,SUDS3,SIM2,BMX,UAP1,SQLE,SRD5A2,TCEA1,TLR4,UGDH,V…	0.03
GO:1903707	negative regulation of hemopoiesis	124	5	HSPA9,CEACAM1,TLR4,CUL4A,TJP2	0.03
GO:1903900	regulation of viral life cycle	129	5	OAS1,OAS3,PTX3,TRIM27,SLPI	0.03
GO:19221	cytokine-mediated signaling pathway	731	17	NR1H3,USP18,HSPA9,IL9R,CXCL10,OAS1,OAS3,PSMA3,PSMC4,CEACAM1,SLIT3,VEGFA,WNT5A,TNFRSF10D,TNFRSF10A,TJP2,CD44	0.03
GO:2224	toll-like receptor signaling pathway	127	5	NR1H3,S100A14,S100A9,TLR4,BPIFB1	0.03
GO:2440	production of molecular mediator of immune response	171	6	GPI,TFRC,TLR4,WNT5A,CARD11,GCNT3	0.03
GO:2685	regulation of leukocyte migration	167	6	CXCL17,CXCL10,ITGA2,S100A14,VEGFA,WNT5A	0.03
GO:2758	innate immune response-activating signal transduction	266	8	NR1H3,PSMA3,PSMC4,S100A14,S100A9,TLR4,CARD11,BPIFB1	0.03
GO:3006	developmental process involved in reproduction	628	15	MERTK,DEFB1,ETV5,ARRB1,CHD7,IRF2BPL,SLIT3,SRD5A2,VEGFA,WNT5A,WNT7A,CATSPERB,SLIRP,FZD4,EIF2B2	0.03
GO:3008	system process	1958	37	NR1H3,GJB6,PTCHD1,TMEM65,DIAPH1,DRD1,AKR1B1,GPI,GUCY1A3,TRHDE,HSD11B2,AQP3,CXCL10,ITGA2,ITPR3,ARG2,OR2A7,ASPH,ATP2A2,TAS2R14,SHC3,FXYD3,CHD7,PRKAR2A,RGS16,SCNN1A,SCNN1B,CEACAM1,SLC1A1,TLR4,VLDLR,WNT7A,OR2A4,DOCK5,FZD4,GCNT3,TJP2	0.03
GO:30100	regulation of endocytosis	212	7	NR1H3,MERTK,ITGA2,ARRB1,PTX3,VEGFA,WNT5A	0.03
GO:30879	mammary gland development	130	5	ETV5,ITGA2,VEGFA,WNT5A,XDH	0.03
GO:31400	negative regulation of protein modification process	562	14	DUSP4,DUSP6,LMTK2,IBTK,TRIB2,ARRB1,BCOR,PRKAR2A,TRIM27,CEACAM1,TLR4,XDH,SPRY4,RASSF2	0.03
GO:32147	activation of protein kinase activity	310	9	DUSP6,CXCL17,ARRB1,PRKAR2A,TLR4,VEGFA,WNT5A,TNFRSF10A,SLK	0.03
GO:32268	regulation of cellular protein metabolic process	2355	43	NR1H3,FZD10,DRD1,DUSP4,DUSP6,SERPINB1,LMTK2,MMD,GEMIN5,IBTK,GPI,CXCL17,TRIB2,FFAR4,CXCL10,ITGA2,ARRB1,ASPH,BCOR,PRKAR2A,PSMC4,MIF4GD,TRIM27,S100A9,S100A12,CEACAM1,SLPI,TLR4,VEGFA,VLDLR,WNT5A,WNT7A,XDH,SPRY4,FZD4,TNFRSF10D,TNFRSF10A,EIF2B2,AIFM1,GDF15,CD44,SLK,RASSF2	0.03
GO:32269	negative regulation of cellular protein metabolic process	976	21	DUSP4,DUSP6,SERPINB1,LMTK2,IBTK,GPI,TRIB2,ARRB1,BCOR,PRKAR2A,TRIM27,CEACAM1,SLPI,TLR4,VEGFA,XDH,SPRY4,TNFRSF10D,TNFRSF10A,CD44,RASSF2	0.03
GO:32880	regulation of protein localization	920	20	NR1H3,CPT1A,TMEM30B,LEPROTL1,MMD,GPI,FFAR4,IL9R,ITPR3,ARG2,ARRB1,PRKCH,DPP10,TRIM27,BNIP3L,TLR4,WNT5A,WNT7A,NDUFAF2,CD58	0.03
GO:32946	positive regulation of mononuclear cell proliferation	127	5	DHPS,PNP,TFRC,TLR4,CARD11	0.03
GO:33135	regulation of peptidyl-serine phosphorylation	127	5	ARRB1,VEGFA,WNT5A,CD44,RASSF2	0.03
GO:42742	defense response to bacterium	212	7	DEFB1,ARG2,S100A14,S100A9,S100A12,SLPI,TLR4	0.03
GO:42981	regulation of apoptotic process	1439	29	PPIF,MERTK,DUSP6,AKR1B1,GPI,HSPA9,FFAR4,ARG2,ARRB1,MAL,PRKCH,S100A9,SUDS3,BNIP3L,VEGFA,WNT5A,WNT7A,XDH,FZD3,NSMAF,CARD11,TNFRSF10D,TNFRSF10A,AIFM1,MTDH,GDF15,CD44,SLK,RASSF2	0.03
GO:43067	regulation of programmed cell death	1455	29	PPIF,MERTK,DUSP6,AKR1B1,GPI,HSPA9,FFAR4,ARG2,ARRB1,MAL,PRKCH,S100A9,SUDS3,BNIP3L,VEGFA,WNT5A,WNT7A,XDH,FZD3,NSMAF,CARD11,TNFRSF10D,TNFRSF10A,AIFM1,MTDH,GDF15,CD44,SLK,RASSF2	0.03
GO:46434	organophosphate catabolic process	217	7	NT5C2,GPI,PNP,XDH,NUDT12,ENTPD5,GDA	0.03
GO:48729	tissue morphogenesis	622	15	ETV5,GPI,CXCL10,ITGA2,CHD7,PSMA3,PSMC4,CEACAM1,VEGFA,WNT5A,WNT7A,FZD3,FZD4,GCNT3,CD44	0.03
GO:48812	neuron projection morphogenesis	580	14	DPYSL2,EXT1,KIF13B,SIPA1L1,SYT17,SHC3,SLIT3,VEGFA,VLDLR,WNT5A,WNT7A,FZD3,FZD4,FEZ1	0.03
GO:50671	positive regulation of lymphocyte proliferation	126	5	DHPS,PNP,TFRC,TLR4,CARD11	0.03
GO:50769	positive regulation of neurogenesis	407	11	ETV5,MMD,SYT17,PRKCH,S100A9,VEGFA,VLDLR,WNT5A,FZD3,FZD4,FEZ1	0.03
GO:51248	negative regulation of protein metabolic process	1033	22	DUSP4,DUSP6,SERPINB1,LMTK2,IBTK,GPI,TRIB2,ARRB1,BCOR,PRKAR2A,PTX3,TRIM27,CEACAM1,SLPI,TLR4,VEGFA,XDH,SPRY4,TNFRSF10D,TNFRSF10A,CD44,RASSF2	0.03
GO:51962	positive regulation of nervous system development	468	12	ETV5,MMD,SYT17,PRKCH,S100A9,VEGFA,VLDLR,WNT5A,WNT7A,FZD3,FZD4,FEZ1	0.03
GO:55076	transition metal ion homeostasis	126	5	CP,S100A9,SLC30A5,TFRC,SLC30A1	0.03
GO:61564	axon development	463	12	DPYSL2,EXT1,KIF13B,SIPA1L1,SHC3,SLIT3,VEGFA,VLDLR,WNT5A,WNT7A,FZD3,FEZ1	0.03
GO:6898	receptor-mediated endocytosis	258	8	LRP10,ARRB1,TMPRSS4,CEACAM1,TINAGL1,TFRC,VEGFA,VLDLR	0.03
GO:71900	regulation of protein serine/threonine kinase activity	462	12	FZD10,DUSP4,DUSP6,CXCL17,TRIB2,ARRB1,PRKAR2A,S100A12,TLR4,VEGFA,WNT5A,FZD4	0.03
GO:72503	cellular divalent inorganic cation homeostasis	419	11	DIAPH1,DRD1,IBTK,CXCL10,ITPR3,ATP2A2,CHD7,PRKCB,S100A9,SLC30A5,SLC30A1	0.03
GO:8104	protein localization	2399	44	NR1H3,XPOT,CPT1A,CMTM8,TMEM30B,DIAPH1,DRD1,ETV5,LMTK2,RRS1,KIF13B,TBC1D30,LEPROTL1,MMD,GPI,PIGW,HSPA9,FFAR4,IL9R,ITGA2,ITPR3,RAB15,ARG2,ARRB1,MAL,PNP,EXOC6,PRKCB,PRKCH,DPP10,TRIM27,S100A12,BNIP3L,TFRC,TLR4,VLDLR,WNT5A,WNT7A,IPO4,CARD11,CHMP7,NDUFAF2,RAB3D,CD58	0.03
GO:9260	ribonucleotide biosynthetic process	266	8	DLAT,GPI,GUCY1A3,ACLY,HSD17B12,SCD,PANK3,ENTPD5	0.03
GO:9653	anatomical structure morphogenesis	2468	45	MERTK,GJB6,DIAPH1,DPYSL2,DUSP4,DUSP6,ETV5,EXT1,KIF13B,SIPA1L1,GPI,CXCL17,AQP3,CXCL10,ITGA2,ASPH,SYT17,SHC3,BCOR,IMPAD1,CHD7,PRKCB,PSMA3,PSMC4,CEACAM1,TMEM135,SLIT3,UGDH,VEGFA,VLDLR,WNT5A,WNT7A,XDH,BHLHE41,FZD3,DOCK5,SLIRP,FZD4,MTDH,GCNT3,ONECUT2,GDF15,CD44,FEZ1,HDAC9	0.03
GO:98655	cation transmembrane transport	792	18	PPIF,SLC36A4,DIAPH1,DRD1,IBTK,CXCL10,ITPR3,ATP2A2,FXYD3,CHD7,DPP10,SCNN1A,SCNN1B,SLC30A5,SLC1A1,SLC20A1,SLC30A1,SLC9A7	0.03
GO:10720	positive regulation of cell development	475	12	ETV5,MMD,SYT17,PRKCH,S100A9,VEGFA,VLDLR,WNT5A,FZD3,DOCK5,FZD4,FEZ1	0.04
GO:12501	programmed cell death	1939	36	PPIF,MERTK,GJB6,DUSP6,AKR1B1,GPI,HSPA9,FFAR4,ARG2,ARRB1,MAL,PRKCB,PRKCH,S100A14,S100A9,SUDS3,SLIT3,BMX,BNIP3L,TLR4,VEGFA,WNT5A,WNT7A,XDH,FZD3,NSMAF,CARD11,CUL4A,TNFRSF10D,TNFRSF10A,AIFM1,MTDH,GDF15,CD44,SLK,RASSF2	0.04
GO:15031	protein transport	1731	33	NR1H3,XPOT,CPT1A,TMEM30B,DRD1,LMTK2,RRS1,KIF13B,TBC1D30,GPI,HSPA9,FFAR4,IL9R,ITPR3,RAB15,ARG2,ARRB1,PNP,EXOC6,PRKCB,TRIM27,S100A12,BNIP3L,TFRC,TLR4,VLDLR,WNT5A,IPO4,CARD11,CHMP7,NDUFAF2,RAB3D,CD58	0.04
GO:16197	endosomal transport	178	6	LMTK2,LEPROTL1,TMEM87A,TRIM27,TINAGL1,CHMP7	0.04
GO:1738	morphogenesis of a polarized epithelium	135	5	PSMA3,PSMC4,WNT5A,FZD3,FZD4	0.04
GO:18193	peptidyl-amino acid modification	1181	24	PPIF,MERTK,DHPS,DRD1,LMTK2,IBTK,ALG5,ARRB1,ASPH,ZDHHC9,BCOR,PRKCB,PRKCH,TRIM27,S100A9,BMX,VEGFA,WNT5A,KAT6A,NAA25,RAB3D,CD44,HDAC9,RASSF2	0.04
GO:1901701	cellular response to oxygen-containing compound	985	21	NR1H3,PPIF,GJB6,FZD10,CPT1A,DRD1,AKR1B1,CXCL10,ITGA2,ARRB1,PRKAR2A,PRKCB,CEACAM1,TLR4,WNT5A,FZD4,EIF2B2,AIFM1,NDUFAF2,MTDH,HDAC9	0.04
GO:19538	protein metabolic process	5378	87	NR1H3,PPIF,B3GNT3,MERTK,FZD10,USP18,LACTB,CP,DHPS,DRD1,DUSP4,DUSP6,SERPINB1,EXT1,LMTK2,MMD,HYAL4,GEMIN5,IBTK,LYPD3,GPI,PIGW,CXCL17,TRIB2,ALG5,TRHDE,FFAR4,CXCL10,ITGA2,TRIM23,LOXL1,LY6E,ARRB1,ASPH,ZDHHC9,SHC3,BCOR,IMPAD1,MOCOS,PRKAR2A,PRKCB,PRKCH,TMPRSS4,PSMA3,FEM1C,PSMC4,MIF4GD,DPP10,PTPRG,PTX3,TRIM27,S100A9,S100A12,CEACAM1,TINAGL1,SUDS3,SLPI,BMX,BNIP3L,TLR4,UCHL3,VEGFA,VLDLR,WNT5A,WNT7A,XDH,BRCC…	0.04
GO:22407	regulation of cell-cell adhesion	374	10	DHPS,ARG2,ASS1,PNP,PTPRG,CEACAM1,TFRC,WNT5A,CARD11,CD44	0.04
GO:22604	regulation of cell morphogenesis	424	11	DIAPH1,DPYSL2,KIF13B,SIPA1L1,SYT17,VEGFA,WNT5A,WNT7A,DOCK5,FZD4,CD44	0.04
GO:2683	negative regulation of immune system process	373	10	NR1H3,MERTK,HSPA9,ARG2,TRIM27,CEACAM1,TLR4,CUL4A,BPIFB1,TJP2	0.04
GO:30003	cellular cation homeostasis	583	14	CP,DIAPH1,DRD1,IBTK,CXCL10,ITPR3,ATP2A2,CHD7,PRKCB,S100A9,SLC30A5,TFRC,SLC30A1,SLC9A7	0.04
GO:31347	regulation of defense response	703	16	NR1H3,USP18,CXCL17,FFAR4,ITGA2,ARG2,PSMA3,PSMC4,S100A14,S100A9,S100A12,CEACAM1,TLR4,WNT5A,CARD11,BPIFB1	0.04
GO:34220	ion transmembrane transport	1045	22	PPIF,SLC36A4,CPT1A,CPT2,DIAPH1,DRD1,IBTK,CXCL10,ITPR3,ASPH,ATP2A2,FXYD3,CHD7,DPP10,SCNN1A,SCNN1B,SLC30A5,SLC1A1,SLC20A1,SLC30A1,SLC9A7,SLC35B4	0.04
GO:34341	response to interferon-gamma	176	6	NR1H3,OAS1,OAS3,WNT5A,CD44,CD58	0.04
GO:35295	tube development	990	21	DHCR7,ETV5,AKR1B1,GPI,CXCL17,CXCL10,ITPK1,ARG2,CHD7,PRKCB,SALL2,CEACAM1,SIM2,VEGFA,WNT5A,WNT7A,XDH,FZD3,FZD4,MTDH,HDAC9	0.04
GO:36211	protein modification process	3922	66	PPIF,B3GNT3,MERTK,FZD10,USP18,CP,DHPS,DRD1,DUSP4,DUSP6,EXT1,LMTK2,MMD,IBTK,LYPD3,PIGW,CXCL17,TRIB2,ALG5,FFAR4,CXCL10,TRIM23,LOXL1,LY6E,ARRB1,ASPH,ZDHHC9,SHC3,BCOR,PRKAR2A,PRKCB,PRKCH,PSMA3,FEM1C,PSMC4,PTPRG,TRIM27,S100A9,S100A12,CEACAM1,SUDS3,BMX,TLR4,UCHL3,VEGFA,VLDLR,WNT5A,WNT7A,XDH,BRCC3,SRD5A3,ALG9,KAT6A,NAA25,SPRY4,FZD4,CUL4A,TNFRSF10A,GCNT3,GDF15,RAB3D,ENTPD5,CD44,HDAC9,SLK,RASSF2	0.04
GO:42133	neurotransmitter metabolic process	133	5	GLA,ARG2,ASS1,PTX3,TLR4	0.04
GO:43066	negative regulation of apoptotic process	813	18	PPIF,MERTK,AKR1B1,GPI,HSPA9,FFAR4,ARG2,ARRB1,PRKCH,BNIP3L,VEGFA,WNT5A,WNT7A,FZD3,TNFRSF10D,TNFRSF10A,MTDH,CD44	0.04
GO:44267	cellular protein metabolic process	4846	79	NR1H3,PPIF,B3GNT3,MERTK,FZD10,USP18,CP,DHPS,DRD1,DUSP4,DUSP6,SERPINB1,EXT1,LMTK2,MMD,GEMIN5,IBTK,LYPD3,GPI,PIGW,CXCL17,TRIB2,ALG5,FFAR4,CXCL10,ITGA2,TRIM23,LOXL1,LY6E,ARRB1,ASPH,ZDHHC9,SHC3,BCOR,MOCOS,PRKAR2A,PRKCB,PRKCH,PSMA3,FEM1C,PSMC4,MIF4GD,PTPRG,TRIM27,S100A9,S100A12,CEACAM1,TINAGL1,SUDS3,SLPI,BMX,BNIP3L,TLR4,UCHL3,VEGFA,VLDLR,WNT5A,WNT7A,XDH,BRCC3,SRD5A3,ALG9,KAT6A,NAA25,SPRY4,FZD4,CUL4A,T…	0.04
GO:44272	sulfur compound biosynthetic process	175	6	B3GNT3,DLAT,GSTZ1,ACLY,HSD17B12,SCD	0.04
GO:45666	positive regulation of neuron differentiation	322	9	ETV5,MMD,SYT17,S100A9,VEGFA,VLDLR,WNT5A,FZD4,FEZ1	0.04
GO:46390	ribose phosphate biosynthetic process	270	8	DLAT,GPI,GUCY1A3,ACLY,HSD17B12,SCD,PANK3,ENTPD5	0.04
GO:48468	cell development	1914	36	MERTK,DEFB1,DPYSL2,DRD1,ETV5,EXT1,KIF13B,MMD,SIPA1L1,ATP2A2,SYT17,SHC3,IMPAD1,CHD7,PRKCH,PTPRG,S100A9,SLIT3,TLR4,VEGFA,VLDLR,WNT5A,WNT7A,FA2H,FZD3,CLMN,CATSPERB,DOCK5,SLIRP,FZD4,EIF2B2,TJP2,ONECUT2,GDF15,FEZ1,HDAC9	0.04
GO:50727	regulation of inflammatory response	326	9	NR1H3,USP18,CXCL17,FFAR4,ITGA2,S100A9,S100A12,TLR4,WNT5A	0.04
GO:50920	regulation of chemotaxis	175	6	CXCL17,CXCL10,ITGA2,S100A14,VEGFA,WNT5A	0.04
GO:60429	epithelium development	1224	25	DHRS9,CPT1A,ETV5,SLC7A11,AQP3,CXCL10,ITGA2,ITPK1,ARG2,CHD7,PRKCH,PSMA3,PSMC4,SALL2,CEACAM1,VEGFA,WNT5A,WNT7A,XDH,FA2H,FZD3,FZD4,TJP2,ONECUT2,CD44	0.04
GO:61024	membrane organization	819	18	PPIF,TC2N,CMTM8,ETV5,TBC1D30,ITGA2,ARRB1,MAL,ATP2A2,SYT17,PRKCB,S100A9,BNIP3L,TFRC,WNT5A,FA2H,FZD4,CHMP7	0.04
GO:61337	cardiac conduction	134	5	TMEM65,ITPR3,ASPH,ATP2A2,FXYD3	0.04
GO:6164	purine nucleotide biosynthetic process	271	8	DLAT,GPI,GUCY1A3,ACLY,HSD17B12,SCD,PANK3,ENTPD5	0.04
GO:6464	cellular protein modification process	3922	66	PPIF,B3GNT3,MERTK,FZD10,USP18,CP,DHPS,DRD1,DUSP4,DUSP6,EXT1,LMTK2,MMD,IBTK,LYPD3,PIGW,CXCL17,TRIB2,ALG5,FFAR4,CXCL10,TRIM23,LOXL1,LY6E,ARRB1,ASPH,ZDHHC9,SHC3,BCOR,PRKAR2A,PRKCB,PRKCH,PSMA3,FEM1C,PSMC4,PTPRG,TRIM27,S100A9,S100A12,CEACAM1,SUDS3,BMX,TLR4,UCHL3,VEGFA,VLDLR,WNT5A,WNT7A,XDH,BRCC3,SRD5A3,ALG9,KAT6A,NAA25,SPRY4,FZD4,CUL4A,TNFRSF10A,GCNT3,GDF15,RAB3D,ENTPD5,CD44,HDAC9,SLK,RASSF2	0.04
GO:6873	cellular ion homeostasis	595	14	CP,DIAPH1,DRD1,IBTK,CXCL10,ITPR3,ATP2A2,CHD7,PRKCB,S100A9,SLC30A5,TFRC,SLC30A1,SLC9A7	0.04
GO:70371	ERK1 and ERK2 cascade	271	8	DUSP4,DUSP6,FFAR4,ARRB1,CEACAM1,TLR4,SPRY4,CD44	0.04
GO:70665	positive regulation of leukocyte proliferation	134	5	DHPS,PNP,TFRC,TLR4,CARD11	0.04
GO:71345	cellular response to cytokine stimulus	1000	21	NR1H3,USP18,HSPA9,IL9R,CXCL10,OAS1,OAS3,PSMA3,PSMC4,CEACAM1,SLIT3,TFRC,VEGFA,WNT5A,LAPTM5,FZD4,TNFRSF10D,TNFRSF10A,TJP2,CD44,CD58	0.04
GO:7159	leukocyte cell-cell adhesion	320	9	DHPS,ARG2,ASS1,PNP,S100A9,CEACAM1,TFRC,CARD11,CD44	0.04
GO:71902	positive regulation of protein serine/threonine kinase activity	320	9	FZD10,DUSP6,CXCL17,ARRB1,S100A12,TLR4,VEGFA,WNT5A,FZD4	0.04
GO:7249	I-kappaB kinase/NF-kappaB signaling	228	7	PRKCB,S100A12,SLC20A1,TLR4,WNT5A,CARD11,MTDH	0.04
GO:7267	cell-cell signaling	1534	30	MERTK,FZD10,TC2N,CPT1A,DRD1,ETV5,SIPA1L1,TRHDE,FFAR4,CXCL10,ITPR3,ARRB1,ATP2A2,SYT17,SHC3,ANKRD10,CHD7,PSMA3,PSMC4,S100A9,SLC1A1,SRD5A2,WNT5A,WNT7A,SLC30A1,FZD3,FZD4,NDUFAF2,GDF15,FGFBP1	0.04
GO:7269	neurotransmitter secretion	135	5	TC2N,ATP2A2,SYT17,WNT7A,SLC30A1	0.04
GO:904	cell morphogenesis involved in differentiation	653	15	MERTK,DPYSL2,EXT1,KIF13B,SIPA1L1,SHC3,SLIT3,VEGFA,VLDLR,WNT5A,WNT7A,FZD3,DOCK5,FZD4,FEZ1	0.04
GO:98542	defense response to other organism	429	11	DEFB1,CXCL10,ARG2,OAS1,OAS3,S100A14,S100A9,S100A12,SLPI,BNIP3L,TLR4	0.04
GO:98662	inorganic cation transmembrane transport	701	16	PPIF,DIAPH1,DRD1,IBTK,CXCL10,ITPR3,ATP2A2,FXYD3,CHD7,DPP10,SCNN1A,SCNN1B,SLC30A5,SLC20A1,SLC30A1,SLC9A7	0.04
GO:9888	tissue development	1866	35	DHRS9,CPT1A,DUSP4,DUSP6,ETV5,EXT1,SLC7A11,GPI,AQP3,CXCL10,ITGA2,ITPK1,ARG2,ATP2A2,BCOR,IMPAD1,CHD7,PRKCH,PSMA3,PSMC4,SALL2,CEACAM1,BMX,VEGFA,WNT5A,WNT7A,XDH,FA2H,FZD3,FZD4,GCNT3,TJP2,ONECUT2,CD44,HDAC9	0.04
GO:99643	signal release from synapse	135	5	TC2N,ATP2A2,SYT17,WNT7A,SLC30A1	0.04
GO:10941	regulation of cell death	1567	30	PPIF,MERTK,DUSP6,AKR1B1,GPI,HSPA9,FFAR4,ARG2,ARRB1,MAL,PRKCH,S100A9,SUDS3,BNIP3L,TLR4,VEGFA,WNT5A,WNT7A,XDH,FZD3,NSMAF,CARD11,TNFRSF10D,TNFRSF10A,AIFM1,MTDH,GDF15,CD44,SLK,RASSF2	0.05
GO:1568	blood vessel development	667	15	DHCR7,GPI,CXCL17,CXCL10,LOXL1,CHD7,PRKCB,CEACAM1,VEGFA,WNT5A,WNT7A,XDH,FZD4,MTDH,HDAC9	0.05
GO:17157	regulation of exocytosis	183	6	TC2N,RAB15,ATP2A2,SYT17,CEACAM1,RAB3D	0.05
GO:1816	cytokine production	654	15	MERTK,CXCL17,TRIB2,FFAR4,ARG2,ARRB1,PNP,TRIM27,S100A9,S100A12,CEACAM1,TLR4,WNT5A,CARD11,CD58	0.05
GO:187	activation of MAPK activity	139	5	DUSP6,CXCL17,ARRB1,TLR4,WNT5A	0.05
GO:1990138	neuron projection extension	138	5	DPYSL2,SYT17,SLIT3,VEGFA,WNT5A	0.05
GO:21537	telencephalon development	230	7	DRD1,EXT1,CHD7,SLIT3,SRD5A2,WNT5A,FEZ1	0.05
GO:22008	neurogenesis	1444	28	FZD10,DPYSL2,DRD1,ETV5,EXT1,KIF13B,MMD,SIPA1L1,SYT17,SHC3,CHD7,PRKCH,PTPRG,S100A9,SLIT3,TLR4,VEGFA,VLDLR,WNT5A,WNT7A,FA2H,FZD3,CLMN,FZD4,EIF2B2,ONECUT2,FEZ1,HDAC9	0.05
GO:2218	activation of innate immune response	281	8	NR1H3,PSMA3,PSMC4,S100A14,S100A9,TLR4,CARD11,BPIFB1	0.05
GO:31349	positive regulation of defense response	435	11	NR1H3,ITGA2,PSMA3,PSMC4,S100A14,S100A9,S100A12,TLR4,WNT5A,CARD11,BPIFB1	0.05
GO:35725	sodium ion transmembrane transport	141	5	FXYD3,SCNN1A,SCNN1B,SLC20A1,SLC9A7	0.05
GO:43069	negative regulation of programmed cell death	828	18	PPIF,MERTK,AKR1B1,GPI,HSPA9,FFAR4,ARG2,ARRB1,PRKCH,BNIP3L,VEGFA,WNT5A,WNT7A,FZD3,TNFRSF10D,TNFRSF10A,MTDH,CD44	0.05
GO:43087	regulation of GTPase activity	437	11	FZD10,ARHGAP26,TBC1D30,DOCK9,RALGAPA1,SIPA1L1,RGS17,ARRB1,SIPA1L2,RGS16,WNT5A	0.05
GO:43412	macromolecule modification	4171	69	PPIF,B3GNT3,MERTK,FZD10,USP18,CP,DHPS,DRD1,DUSP4,DUSP6,EXT1,LMTK2,MMD,IBTK,LYPD3,PIGW,CXCL17,TRIB2,ALG5,FFAR4,CXCL10,TRIM23,LOXL1,LY6E,ARRB1,ASPH,ZDHHC9,SHC3,BCOR,CHD7,PRKAR2A,PRKCB,PRKCH,PSMA3,FEM1C,PSMC4,PTPRG,TRIM27,S100A9,S100A12,CEACAM1,SUDS3,BMX,TLR4,UCHL3,VEGFA,VLDLR,WNT5A,WNT7A,XDH,BRCC3,SRD5A3,YRDC,ALG9,KAT6A,NAA25,SPRY4,FZD4,C9ORF64,CUL4A,TNFRSF10A,GCNT3,GDF15,RAB3D,ENTPD5,CD44,HDAC9,SL…	0.05
GO:44248	cellular catabolic process	2032	37	SLC27A2,USP18,CPT1A,CPT2,NT5C2,HYAL4,GALC,GLA,GPI,TRIB2,GSTZ1,TRHDE,ARRB1,PNP,ACOXL,PSMA3,AKR1B10,PSMC4,CYP4F11,PYGB,S100A9,TINAGL1,BNIP3L,UCHL3,VLDLR,XDH,SRD5A3,SLIRP,NUDT12,TATDN1,CUL4A,AIFM1,MTDH,ENTPD5,CD44,GDA,FEZ1	0.05
GO:45089	positive regulation of innate immune response	330	9	NR1H3,PSMA3,PSMC4,S100A14,S100A9,TLR4,WNT5A,CARD11,BPIFB1	0.05
GO:45184	establishment of protein localization	1826	34	NR1H3,XPOT,CPT1A,TMEM30B,DRD1,LMTK2,RRS1,KIF13B,TBC1D30,GPI,HSPA9,FFAR4,IL9R,ITGA2,ITPR3,RAB15,ARG2,ARRB1,PNP,EXOC6,PRKCB,TRIM27,S100A12,BNIP3L,TFRC,TLR4,VLDLR,WNT5A,IPO4,CARD11,CHMP7,NDUFAF2,RAB3D,CD58	0.05
GO:51223	regulation of protein transport	666	15	NR1H3,CPT1A,TMEM30B,GPI,FFAR4,IL9R,ITPR3,ARG2,ARRB1,TRIM27,BNIP3L,TLR4,WNT5A,NDUFAF2,CD58	0.05
GO:51241	negative regulation of multicellular organismal process	1070	22	NR1H3,MERTK,TRIB2,GUCY1A3,HSPA9,FFAR4,CXCL10,ARG2,ARRB1,ATP2A2,BCOR,PTPRG,TRIM27,CEACAM1,TLR4,WNT5A,WNT7A,XDH,FZD3,DOCK5,CUL4A,TJP2	0.05
GO:51960	regulation of nervous system development	772	17	DPYSL2,ETV5,KIF13B,MMD,SIPA1L1,SYT17,CHD7,PRKCH,PTPRG,S100A9,VEGFA,VLDLR,WNT5A,WNT7A,FZD3,FZD4,FEZ1	0.05
GO:6836	neurotransmitter transport	230	7	TC2N,DRD1,ATP2A2,SYT17,SLC1A1,WNT7A,SLC30A1	0.05
GO:6897	endocytosis	609	14	NR1H3,MERTK,DPYSL2,LRP10,ITGA2,ARRB1,TMPRSS4,PTX3,CEACAM1,TINAGL1,TFRC,VEGFA,VLDLR,WNT5A	0.05
GO:8643	carbohydrate transport	137	5	DRD1,FFAR4,AQP3,PRKCB,SLC35B4	0.05
GO:9100	glycoprotein metabolic process	388	10	B3GNT3,EXT1,HYAL4,ALG5,IMPAD1,PTX3,SRD5A3,ALG9,GCNT3,ENTPD5	0.05

## Sheet: D
Gene Ontology ID	Biological Process term	Number of genes in GO category	Number of DEGs	Gene Symbols	p-value
GO:7155	cell adhesion	1260	64	CDK6,DLC1,GPNMB,PDPN,FAT3,CNTN1,CCDC80,FREM1,DAB1,EFNB2,EGFR,EPHA3,EPHA7,ALCAM,FN1,FLRT3,FYN,NPNT,ABI3BP,PVRL3,GBP1,NPTN,CNTN6,RAPGEF1,STXBP6,HLA-DPA1,HLA-DQA1,HLA-DQA2,HLA-DRA,HLA-DRB4,FREM2,IGFBP2,CYR61,ANOS1,LMO7,LYN,NEDD9,OLR1,CNTN3,PDE3B,PKHD1,PCDH18,EPB41L4B,PCDHB9,PRLR,ACKR3,PCDH10,SLAMF7,ROBO1,S100A10,SELL,SPOCK1,TPM1,UTRN,FAT4,VTCN1,CNTNAP3,NR4A3,PDCD1LG2,SRPX,CAV1,PDE5A,ADAM23,NUAK1	1.1e-25
GO:30155	regulation of cell adhesion	619	36	CDK6,DLC1,GPNMB,PDPN,CCDC80,DAB1,EFNB2,EPHA3,EPHA7,FN1,FYN,NPNT,ABI3BP,GBP1,HLA-DPA1,HLA-DQA1,HLA-DQA2,HLA-DRA,HLA-DRB4,IGFBP2,CYR61,LMO7,LYN,PDE3B,EPB41L4B,PRLR,S100A10,SPOCK1,TPM1,UTRN,VTCN1,NR4A3,PDCD1LG2,CAV1,PDE5A,NUAK1	5.8e-18
GO:31295	T cell costimulation	70	10	EFNB2,FYN,HLA-DPA1,HLA-DQA1,HLA-DQA2,HLA-DRA,HLA-DRB4,LYN,PDCD1LG2,CAV1	2.5e-16
GO:31294	lymphocyte costimulation	71	10	EFNB2,FYN,HLA-DPA1,HLA-DQA1,HLA-DQA2,HLA-DRA,HLA-DRB4,LYN,PDCD1LG2,CAV1	4.5e-16
GO:45785	positive regulation of cell adhesion	373	24	CDK6,PDPN,CCDC80,EFNB2,FN1,FYN,NPNT,ABI3BP,HLA-DPA1,HLA-DQA1,HLA-DQA2,HLA-DRA,HLA-DRB4,IGFBP2,CYR61,LYN,EPB41L4B,S100A10,TPM1,UTRN,VTCN1,NR4A3,PDCD1LG2,CAV1	4.3e-14
GO:98609	cell-cell adhesion	728	35	GPNMB,PDPN,FAT3,DAB1,EFNB2,EGFR,EPHA7,ALCAM,FLRT3,FYN,NPNT,PVRL3,NPTN,RAPGEF1,STXBP6,HLA-DPA1,HLA-DQA1,HLA-DQA2,HLA-DRA,HLA-DRB4,IGFBP2,CYR61,LYN,PKHD1,PCDH18,PCDHB9,PCDH10,ROBO1,SELL,FAT4,VTCN1,NR4A3,PDCD1LG2,CAV1,PDE5A	7.7e-13
GO:48856	anatomical structure development	5400	134	AKT3,TSPAN2,CDK6,DLC1,GPNMB,UBD,CDC42EP3,PDPN,IGF2BP3,FUT9,PLK2,UPK1A,PLA2G16,RDH13,DACH2,FAT3,CNTN1,CPM,NRG4,CCBE1,SIK1,FREM1,DAB1,DAB2,RCAN1,EDN1,EFNB2,EGFR,EPAS1,EPHA3,EPHA7,C3ORF58,ALCAM,FGFR2,FHL2,DKK1,FOXC1,PALLD,ERC1,EPB41L3,FN1,LDOC1,FLRT3,FYN,NPNT,PVRL3,GATM,GBP1,NPTN,CNTN6,PCLO,GNAQ,RAPGEF1,HIPK2,BLNK,ANXA3,HRH2,HTR2B,FREM2,IGFBP5,CYR61,SLCO4C1,ANOS1,LYN,STS,MAP2,MEIS1,MME,ASPA,MYCL,GAD…	2.2e-11
GO:7154	cell communication	6090	145	AKT3,TSPAN2,ADGRG2,CDK6,DLC1,GPNMB,UBD,CDC42EP3,PDPN,CTSC,PLK2,UPK1A,RAPGEF4,ADCY5,TRIM6,CNTN1,LYPD6B,MUC15,SESN3,NRG4,TOM1L2,CCBE1,SIK1,RASGEF1B,FREM1,DAB1,DAB2,DOCK3,RCAN1,EDN1,EFNB2,EGFR,EPAS1,EPHA3,EPHA7,C3ORF58,ALCAM,FGFR2,FHL2,DKK1,FOXC1,ERC1,WWC1,FN1,LDOC1,GABARAPL1,FLRT3,FYB,FYN,NPNT,GBP1,NPTN,CACNG4,CNTN6,PCLO,GNAQ,LURAP1L,RAPGEF1,HIPK2,BLNK,HLA-DPA1,HLA-DQA1,HLA-DQA2,HLA-DRA,HLA-DRB4,HR…	6.4e-11
GO:7275	multicellular organism development	4957	124	AKT3,TSPAN2,CDK6,DLC1,GPNMB,UBD,PDPN,FUT9,PLK2,PLA2G16,RDH13,DACH2,FAT3,CNTN1,NRG4,CCBE1,SIK1,FREM1,DAB1,DAB2,RCAN1,EDN1,EFNB2,EGFR,EPAS1,EPHA3,EPHA7,C3ORF58,ALCAM,FGFR2,FHL2,DKK1,FOXC1,PALLD,ERC1,EPB41L3,FN1,LDOC1,FLRT3,FYN,NPNT,PVRL3,GATM,NPTN,CNTN6,PCLO,GNAQ,RAPGEF1,HIPK2,BLNK,ANXA3,HRH2,HTR2B,FREM2,IGFBP5,CYR61,SLCO4C1,ANOS1,LYN,MAP2,MEIS1,MME,ASPA,MYCL,GADD45B,NFIB,CNTN3,CRIM1,PDE3B,ENPP1,GP…	1.3e-10
GO:48731	system development	4425	114	AKT3,TSPAN2,CDK6,DLC1,GPNMB,UBD,PDPN,FUT9,PLK2,PLA2G16,RDH13,CNTN1,NRG4,CCBE1,SIK1,FREM1,DAB1,DAB2,RCAN1,EDN1,EFNB2,EGFR,EPAS1,EPHA3,EPHA7,C3ORF58,ALCAM,FGFR2,FHL2,DKK1,FOXC1,PALLD,EPB41L3,FN1,LDOC1,FLRT3,FYN,NPNT,PVRL3,NPTN,CNTN6,PCLO,GNAQ,RAPGEF1,HIPK2,BLNK,ANXA3,HRH2,HTR2B,FREM2,IGFBP5,CYR61,ANOS1,LYN,MAP2,MEIS1,MME,ASPA,MYCL,NFIB,CNTN3,CRIM1,PDE3B,ENPP1,GPRC5B,WWOX,PKHD1,BCL11A,PMP22,PCDH18,P…	1.5e-10
GO:50793	regulation of developmental process	2345	71	AKT3,CDK6,DLC1,GPNMB,CDC42EP3,PDPN,PLK2,PLA2G16,TRIM6,CNTN1,CCBE1,SIK1,DAB1,DAB2,EDN1,EFNB2,EGFR,EPHA3,EPHA7,FGFR2,DKK1,FOXC1,EPB41L3,WWC1,FN1,FLRT3,FYN,NPNT,GBP1,NPTN,GNAQ,RAPGEF1,HIPK2,ANXA3,IGFBP5,CYR61,PTPRQ,LYN,MAP2,MEIS1,ASPA,MYCL,NFIB,PDE3B,ENPP1,GPRC5B,BCL11A,PMP22,PRLR,PSMB9,LRRN1,GRHL3,RARB,ROBO1,S100A10,SLC8A1,CAPRIN2,SPOCK1,BTC,TPM1,FAT4,NR4A3,WNT10A,BHLHB9,SCIN,PIAS1,CAV1,PDE5A,FGD3,…	5.6e-10
GO:51239	regulation of multicellular organismal process	2745	79	AKT3,CDK6,GPNMB,PDPN,IGF2BP3,PLK2,PLA2G16,FBXO32,TRIM6,CNTN1,CCBE1,DAB1,DAB2,EDN1,EFNB2,EGFR,NLRP7,EPAS1,EPHA3,EPHA7,FGFR2,DKK1,FOXC1,WWC1,FN1,FLRT3,FYN,NPNT,GBP1,NPTN,CACNG4,RAPGEF1,HIPK2,ANXA3,HLA-DPA1,HRH2,HTR2B,IGFBP5,CYR61,KCND2,LYN,MAP2,MEIS1,CARD17,ASPA,MYCL,NFIB,PDE3B,ENPP1,GPRC5B,BCL11A,PMP22,EPB41L4B,PRLR,PROS1,PSMB9,LRRN1,GRHL3,RARB,ROBO1,WNK3,SLC8A1,CAPRIN2,SPOCK1,TPM1,TRPC1,UTRN,CACN…	9.3e-10
GO:30182	neuron differentiation	1223	44	TSPAN2,PLK2,RDH13,CNTN1,DAB1,EFNB2,EGFR,EPHA3,EPHA7,ALCAM,FGFR2,DKK1,EPB41L3,FN1,FLRT3,FYN,NPTN,CNTN6,GNAQ,RAPGEF1,HIPK2,ANOS1,LYN,MAP2,MEIS1,MYCL,NFIB,GPRC5B,BCL11A,PMP22,PPT1,DOCK10,NYAP2,LRRN1,RARB,ROBO1,SH3GL2,CAPRIN2,SPOCK1,TCTN1,FAT4,NR4A3,WNT10A,BHLHB9	2.8e-09
GO:7399	nervous system development	2143	65	AKT3,TSPAN2,CDK6,DLC1,FUT9,PLK2,RDH13,CNTN1,DAB1,RCAN1,EFNB2,EGFR,EPHA3,EPHA7,ALCAM,FGFR2,DKK1,FOXC1,EPB41L3,FN1,FLRT3,FYN,NPTN,CNTN6,PCLO,GNAQ,RAPGEF1,HIPK2,ANXA3,ANOS1,LYN,MAP2,MEIS1,ASPA,MYCL,NFIB,CNTN3,CRIM1,GPRC5B,BCL11A,PMP22,PCDH18,PPT1,DOCK10,PCDHB9,PCDH10,NYAP2,LRRN1,GRHL3,RARB,ROBO1,SH3GL2,SLC8A1,CAPRIN2,SPOCK1,MPPED2,TCTN1,FAT4,TTLL7,NR4A3,WNT10A,BHLHB9,ADAM23,NAV2,FOXP2	3.5e-09
GO:51336	regulation of hydrolase activity	1152	42	DLC1,CDC42EP3,DNAJB4,RASGEF1B,RCAN1,EGFR,NLRP7,EPHA3,EPHA7,FGFR2,TBC1D9,FN1,FYN,NPNT,GNAQ,RAPGEF1,HTR2B,CYR61,ANOS1,LYN,CARD17,SPOCK3,CRIM1,PPP2R3A,DOCK10,PROS1,PSMB9,ARHGAP20,GRHL3,ROBO1,S100A10,SPOCK1,TPM1,TFPI2,ARHGAP28,CAV1,TNFSF10,FGD3,STXBP5L,HERPUD1,PHACTR2,NUAK1	3.9e-09
GO:10810	regulation of cell-substrate adhesion	184	13	CDK6,DLC1,PDPN,CCDC80,EPHA3,FN1,NPNT,ABI3BP,GBP1,CYR61,S100A10,SPOCK1,UTRN	5.8e-09
GO:48468	cell development	1914	59	TSPAN2,CDK6,PDPN,PLK2,RDH13,CNTN1,DAB1,EDN1,EFNB2,EGFR,EPAS1,EPHA3,EPHA7,ALCAM,FGFR2,FHL2,DKK1,FOXC1,PALLD,EPB41L3,FN1,FLRT3,FYN,PVRL3,GBP1,NPTN,GNAQ,RAPGEF1,HRH2,HTR2B,ANOS1,LYN,MAP2,MEIS1,ASPA,MYCL,NFIB,GPRC5B,BCL11A,PMP22,PPT1,DOCK10,NYAP2,LRRN1,RARB,ROBO1,S100A10,SH3GL2,SLC8A1,CAPRIN2,BPGM,SPOCK1,TPM1,TCTN1,FAT4,NR4A3,BHLHB9,SORBS2,PDE5A	1.1e-08
GO:48699	generation of neurons	1349	46	TSPAN2,CDK6,PLK2,RDH13,CNTN1,DAB1,EFNB2,EGFR,EPHA3,EPHA7,ALCAM,FGFR2,DKK1,EPB41L3,FN1,FLRT3,FYN,NPTN,CNTN6,GNAQ,RAPGEF1,HIPK2,ANOS1,LYN,MAP2,MEIS1,ASPA,MYCL,NFIB,GPRC5B,BCL11A,PMP22,PPT1,DOCK10,NYAP2,LRRN1,RARB,ROBO1,SH3GL2,CAPRIN2,SPOCK1,TCTN1,FAT4,NR4A3,WNT10A,BHLHB9	1.2e-08
GO:35556	intracellular signal transduction	2590	73	AKT3,DLC1,GPNMB,UBD,CDC42EP3,PDPN,PLK2,RAPGEF4,ADCY5,TRIM6,SESN3,NRG4,SIK1,RASGEF1B,DAB1,DOCK3,RCAN1,EDN1,EGFR,EPHA7,C3ORF58,FGFR2,DKK1,ERC1,WWC1,FN1,FLRT3,FYB,FYN,NPNT,GBP1,NPTN,PCLO,GNAQ,LURAP1L,RAPGEF1,HIPK2,BLNK,HTR2B,IGFBP5,CYR61,LYN,GADD45B,PDE3B,GPRC5B,WWOX,PKHD1,PLD1,RALGPS2,DOCK10,MAP2K6,PRLR,PSMB9,ACKR3,ARHGAP20,NYAP2,RRAGD,ROBO1,WNK3,SLC8A1,BTC,FAT4,ARHGAP28,PRR5L,DUSP16,APOL3,PIAS1,CA…	1.7e-08
GO:65009	regulation of molecular function	3098	83	CDK6,DLC1,GPNMB,CDC42EP3,PLK2,RAPGEF4,DNAJB4,ADCY5,TRIM6,LYPD6B,NRG4,SIK1,RASGEF1B,DAB1,DAB2,DOCK3,RCAN1,EDN1,EGFR,NLRP7,EPHA3,EPHA7,FGFR2,DKK1,FOXC1,ERC1,TBC1D9,FN1,LDOC1,FLRT3,FYN,NPNT,PARM1,CACNG4,GNAQ,RAPGEF1,HIPK2,ANXA3,HTR2B,IFIT2,CYR61,ANOS1,LYN,CARD17,GADD45B,SPOCK3,CRIM1,GPRC5B,PKHD1,RALGPS2,PPP2R3A,DOCK10,MAP2K6,PRLR,PROS1,PSMB9,ARHGAP20,GRHL3,ZNF462,ROBO1,S100A10,WNK3,CAPRIN2,SPOCK1,SS…	2.1e-08
GO:7417	central nervous system development	882	34	AKT3,TSPAN2,CDK6,DLC1,CNTN1,DAB1,RCAN1,EGFR,EPHA7,FGFR2,DKK1,FOXC1,FYN,CNTN6,GNAQ,ANXA3,LYN,MAP2,ASPA,NFIB,PCDH18,PPT1,GRHL3,RARB,ROBO1,SH3GL2,SLC8A1,SPOCK1,TCTN1,FAT4,NR4A3,ADAM23,NAV2,FOXP2	2.2e-08
GO:72359	circulatory system development	1009	37	AKT3,DLC1,GPNMB,PDPN,PLK2,CCBE1,SIK1,EDN1,EFNB2,EGFR,EPAS1,C3ORF58,FGFR2,FHL2,DKK1,FOXC1,FN1,FLRT3,GNAQ,RAPGEF1,HIPK2,ANXA3,HTR2B,FREM2,CYR61,MEIS1,PDE3B,ACKR3,RARB,ROBO1,SAT1,SLC8A1,TPM1,FAT4,BICC1,SORBS2,CAV1	3.3e-08
GO:32879	regulation of localization	2494	70	AKT3,CDK6,DLC1,ATP8A1,GPNMB,PDPN,RAPGEF4,ADCY5,TRIM6,CNTN1,NRG4,CCBE1,SIK1,DAB2,EDN1,EGFR,NLRP7,EPHA3,DKK1,TBC1D9,WWC1,FN1,FYN,GBP1,NPTN,CACNG4,PCLO,RAPGEF1,STXBP6,ANXA3,HTR2B,SYT10,IGFBP5,CYR61,KCND2,KCNJ13,LYN,CARD17,SPOCK3,ENPP1,PKHD1,EPB41L4B,PPT1,DOCK10,PRKG2,MAP2K6,ACKR3,ROBO1,SCN3A,SCN9A,SH3GL2,WNK3,SLC8A1,SST,BTC,TPM1,TRPC1,UTRN,SLC30A4,CACNA2D1,VTCN1,PRR5L,NR4A3,PIK3R3,SCIN,CAV1,CDKL2,KC…	4.6e-08
GO:7507	heart development	504	23	DLC1,SIK1,EDN1,EFNB2,EGFR,C3ORF58,FGFR2,FHL2,DKK1,FOXC1,FLRT3,GNAQ,HTR2B,FREM2,CYR61,MEIS1,RARB,ROBO1,SLC8A1,TPM1,FAT4,BICC1,SORBS2	6.1e-08
GO:31175	neuron projection development	870	33	TSPAN2,PLK2,CNTN1,DAB1,EFNB2,EGFR,EPHA3,EPHA7,ALCAM,FGFR2,EPB41L3,FN1,FLRT3,FYN,NPTN,RAPGEF1,ANOS1,LYN,MAP2,NFIB,BCL11A,PMP22,DOCK10,NYAP2,LRRN1,ROBO1,SH3GL2,CAPRIN2,SPOCK1,TCTN1,FAT4,NR4A3,BHLHB9	6.6e-08
GO:48518	positive regulation of biological process	5270	122	AKT3,CDK6,DLC1,ATP8A1,GPNMB,UBD,CDC42EP3,PDPN,CTSC,PLK2,ADCY5,TRIM6,CNTN1,MUC15,NRG4,CCBE1,SIK1,CCDC80,DAB1,DAB2,SYNPO2,EDN1,EFNB2,EGFR,EPAS1,EPHA3,EPHA7,FGFR2,FHL2,IKZF2,DKK1,FOXC1,ERC1,WWC1,FN1,FLRT3,FYB,FYN,NPNT,PARM1,ABI3BP,GBP1,NPTN,CNTN6,LURAP1L,RAPGEF1,HIPK2,BLNK,ANXA3,HLA-DPA1,HLA-DQA1,HLA-DQA2,HLA-DRA,HLA-DRB4,HRH2,HTR2B,SYT10,CFI,IFIT2,IGFBP2,IGFBP5,CYR61,RASL11A,LYN,MEIS1,ASPA,GADD45B,…	6.6e-08
GO:48738	cardiac muscle tissue development	202	13	SIK1,EDN1,EFNB2,C3ORF58,FGFR2,FHL2,DKK1,FOXC1,MEIS1,RARB,SLC8A1,TPM1,SORBS2	6.6e-08
GO:9653	anatomical structure morphogenesis	2468	69	AKT3,DLC1,GPNMB,CDC42EP3,PDPN,IGF2BP3,PLK2,RDH13,CPM,CCBE1,FREM1,DAB1,DAB2,EDN1,EFNB2,EGFR,EPAS1,EPHA7,ALCAM,FGFR2,FHL2,DKK1,FOXC1,PALLD,EPB41L3,FN1,FLRT3,FYN,NPNT,PVRL3,GBP1,GNAQ,HIPK2,ANXA3,HRH2,HTR2B,FREM2,IGFBP5,CYR61,ANOS1,MAP2,MEIS1,NFIB,PDE3B,WWOX,BCL11A,DOCK10,PSMB9,ACKR3,NYAP2,LRRN1,GRHL3,RARB,ROBO1,S100A10,SAT1,SH3GL2,CAPRIN2,TPM1,TCTN1,FAT4,NR4A3,FRAS1,WNT10A,BHLHB9,CAV1,FGD3,FOXP2,CYP…	7.3e-08
GO:48666	neuron development	991	36	TSPAN2,PLK2,RDH13,CNTN1,DAB1,EFNB2,EGFR,EPHA3,EPHA7,ALCAM,FGFR2,EPB41L3,FN1,FLRT3,FYN,NPTN,GNAQ,RAPGEF1,ANOS1,LYN,MAP2,NFIB,BCL11A,PMP22,PPT1,DOCK10,NYAP2,LRRN1,ROBO1,SH3GL2,CAPRIN2,SPOCK1,TCTN1,FAT4,NR4A3,BHLHB9	7.4e-08
GO:6928	movement of cell or subcellular component	1866	56	AKT3,CDK6,DLC1,ATP8A1,GPNMB,PDPN,WDR63,NRG4,CCBE1,DAB1,DAB2,EDN1,EFNB2,EGFR,EPHA3,EPHA7,ALCAM,FOXC1,PALLD,WWC1,FN1,FLRT3,FYN,ANXA3,HTR2B,IGFBP5,CYR61,ANOS1,LYN,NFIB,OLR1,SPOCK3,GP6,PKHD1,PLD1,EPB41L4B,KIF21A,DOCK10,PROS1,ACKR3,ROBO1,SELL,SH3GL2,TNS3,SLC8A1,SPOCK1,SST,BTC,TPM1,CACNA2D1,PRR5L,NR4A3,AP3B2,CAV1,CYP7B1,SCARB1	9.9e-08
GO:7165	signal transduction	5601	127	AKT3,TSPAN2,ADGRG2,CDK6,DLC1,GPNMB,UBD,CDC42EP3,PDPN,CTSC,PLK2,UPK1A,RAPGEF4,ADCY5,TRIM6,CNTN1,LYPD6B,MUC15,SESN3,NRG4,TOM1L2,CCBE1,SIK1,RASGEF1B,DAB1,DAB2,DOCK3,RCAN1,EDN1,EFNB2,EGFR,EPAS1,EPHA3,EPHA7,C3ORF58,ALCAM,FGFR2,FHL2,DKK1,FOXC1,ERC1,WWC1,FN1,LDOC1,FLRT3,FYB,FYN,NPNT,GBP1,NPTN,CACNG4,CNTN6,PCLO,GNAQ,LURAP1L,RAPGEF1,HIPK2,BLNK,HLA-DPA1,HLA-DQA1,HLA-DQA2,HLA-DRA,HLA-DRB4,HRH2,HTR2B,IFIT2,I…	1.2e-07
GO:45595	regulation of cell differentiation	1617	50	CDK6,PDPN,PLK2,TRIM6,CNTN1,SIK1,DAB1,DAB2,EDN1,EFNB2,EGFR,EPHA3,EPHA7,FGFR2,DKK1,FOXC1,FN1,FYN,NPNT,GBP1,NPTN,GNAQ,RAPGEF1,IGFBP5,CYR61,PTPRQ,LYN,MAP2,MEIS1,ASPA,MYCL,ENPP1,GPRC5B,BCL11A,PMP22,PRLR,PSMB9,RARB,ROBO1,S100A10,CAPRIN2,SPOCK1,BTC,FAT4,NR4A3,BHLHB9,SCIN,PIAS1,CAV1,PDE5A	1.8e-07
GO:48869	cellular developmental process	4013	98	AKT3,TSPAN2,ARL4A,CDK6,DLC1,GPNMB,UBD,CDC42EP3,PDPN,PLK2,UPK1A,RDH13,TRIM6,CNTN1,SIK1,DAB1,DAB2,EDN1,EFNB2,EGFR,EPAS1,EPHA3,EPHA7,ALCAM,FGFR2,FHL2,DKK1,FOXC1,PALLD,EPB41L3,FN1,FLRT3,FYN,NPNT,PVRL3,GBP1,NPTN,CNTN6,GNAQ,RAPGEF1,HIPK2,BLNK,HRH2,HTR2B,IGFBP5,CYR61,SLCO4C1,ANOS1,PTPRQ,LYN,MAP2,MEIS1,MME,ASPA,MYCL,GADD45B,NFIB,ENPP1,GPRC5B,WWOX,BCL11A,PMP22,PPT1,DOCK10,PRLR,MOSPD1,PSMB9,ACKR3,NYAP2,LRR…	1.8e-07
GO:1903039	positive regulation of leukocyte cell-cell adhesion	211	13	EFNB2,FYN,HLA-DPA1,HLA-DQA1,HLA-DQA2,HLA-DRA,HLA-DRB4,IGFBP2,LYN,VTCN1,NR4A3,PDCD1LG2,CAV1	1.9e-07
GO:22008	neurogenesis	1444	46	TSPAN2,CDK6,PLK2,RDH13,CNTN1,DAB1,EFNB2,EGFR,EPHA3,EPHA7,ALCAM,FGFR2,DKK1,EPB41L3,FN1,FLRT3,FYN,NPTN,CNTN6,GNAQ,RAPGEF1,HIPK2,ANOS1,LYN,MAP2,MEIS1,ASPA,MYCL,NFIB,GPRC5B,BCL11A,PMP22,PPT1,DOCK10,NYAP2,LRRN1,RARB,ROBO1,SH3GL2,CAPRIN2,SPOCK1,TCTN1,FAT4,NR4A3,WNT10A,BHLHB9	2e-07
GO:1902531	regulation of intracellular signal transduction	1723	52	AKT3,DLC1,GPNMB,UBD,PLK2,TRIM6,SESN3,NRG4,DAB1,RCAN1,EDN1,EGFR,EPHA7,C3ORF58,FGFR2,DKK1,WWC1,FN1,FLRT3,FYN,NPNT,GBP1,NPTN,LURAP1L,RAPGEF1,HIPK2,HTR2B,IGFBP5,CYR61,LYN,GADD45B,PDE3B,GPRC5B,PKHD1,RALGPS2,MAP2K6,PRLR,ACKR3,ARHGAP20,RRAGD,ROBO1,BTC,ARHGAP28,PRR5L,DUSP16,APOL3,CAV1,PDE5A,TNFSF10,FGD3,HERPUD1,NUAK1	2.6e-07
GO:48583	regulation of response to stimulus	3825	94	AKT3,CDK6,DLC1,GPNMB,UBD,PDPN,CTSC,PLK2,ADCY5,FBXO32,TRIM6,LYPD6B,MUC15,SESN3,NRG4,CCBE1,DAB1,DAB2,RCAN1,EDN1,EFNB2,EGFR,NLRP7,EPHA7,C3ORF58,FGFR2,DKK1,WWC1,FN1,LDOC1,FLRT3,FYB,FYN,NPNT,GBP1,NPTN,CACNG4,CNTN6,LURAP1L,RAPGEF1,HIPK2,BLNK,HLA-DPA1,HLA-DQA1,HLA-DQA2,HLA-DRA,HLA-DRB4,HTR2B,CFI,IGFBP2,IGFBP5,CYR61,LYN,GADD45B,PDE3B,ENPP1,GPRC5B,WWOX,CDK14,PKHD1,RALGPS2,MAP2K6,PRLR,PROS1,PSMB9,ACKR3,ARH…	2.7e-07
GO:52547	regulation of peptidase activity	395	19	DLC1,NLRP7,EPHA7,FN1,FYN,CYR61,ANOS1,LYN,CARD17,SPOCK3,CRIM1,PROS1,PSMB9,ROBO1,SPOCK1,TFPI2,CAV1,TNFSF10,HERPUD1	2.8e-07
GO:22409	positive regulation of cell-cell adhesion	243	14	PDPN,EFNB2,FYN,HLA-DPA1,HLA-DQA1,HLA-DQA2,HLA-DRA,HLA-DRB4,IGFBP2,LYN,VTCN1,NR4A3,PDCD1LG2,CAV1	3e-07
GO:35295	tube development	990	35	AKT3,DLC1,GPNMB,PDPN,PLK2,CCBE1,DAB1,EDN1,EFNB2,EGFR,EPAS1,EPHA7,FGFR2,FOXC1,FN1,NPNT,HIPK2,ANXA3,HRH2,IGFBP5,CYR61,MEIS1,NFIB,PDE3B,ACKR3,GRHL3,RARB,ROBO1,SAT1,TNS3,TCTN1,FAT4,NR4A3,CAV1,FOXP2	3e-07
GO:902	cell morphogenesis	909	33	DLC1,CDC42EP3,PDPN,DAB1,EFNB2,EGFR,EPHA7,ALCAM,FGFR2,DKK1,PALLD,EPB41L3,FN1,FLRT3,FYN,GBP1,HRH2,ANOS1,MAP2,NFIB,BCL11A,DOCK10,NYAP2,LRRN1,ROBO1,S100A10,SH3GL2,CAPRIN2,TPM1,TCTN1,NR4A3,BHLHB9,FGD3	3e-07
GO:7166	cell surface receptor signaling pathway	2692	72	TSPAN2,ADGRG2,UPK1A,ADCY5,TRIM6,CNTN1,MUC15,SESN3,NRG4,CCBE1,DAB2,EDN1,EFNB2,EGFR,EPHA3,EPHA7,FGFR2,DKK1,FOXC1,WWC1,FN1,FLRT3,FYB,FYN,NPNT,GBP1,NPTN,CACNG4,CNTN6,GNAQ,RAPGEF1,HIPK2,BLNK,HLA-DPA1,HLA-DQA1,HLA-DQA2,HLA-DRA,HLA-DRB4,IFIT2,IGFBP2,IGFBP5,CYR61,ANOS1,LYN,NEDD9,GP6,CRIM1,ENPP1,GPRC5B,WWOX,CDK14,MAP2K6,PRLR,PSMB9,ACKR3,GRHL3,ROBO1,SH3GL2,CAPRIN2,SST,BTC,TCTN1,FAT4,BICC1,NR4A3,WNT10A,SRPX…	3.1e-07
GO:48870	cell motility	1423	45	AKT3,CDK6,DLC1,ATP8A1,GPNMB,PDPN,NRG4,CCBE1,DAB1,DAB2,EDN1,EFNB2,EGFR,EPHA3,FOXC1,PALLD,WWC1,FN1,FLRT3,FYN,ANXA3,HTR2B,IGFBP5,CYR61,LYN,OLR1,SPOCK3,GP6,PLD1,EPB41L4B,DOCK10,PROS1,ACKR3,ROBO1,SELL,TNS3,SLC8A1,SPOCK1,SST,BTC,TPM1,PRR5L,CAV1,CYP7B1,SCARB1	3.8e-07
GO:51674	localization of cell	1423	45	AKT3,CDK6,DLC1,ATP8A1,GPNMB,PDPN,NRG4,CCBE1,DAB1,DAB2,EDN1,EFNB2,EGFR,EPHA3,FOXC1,PALLD,WWC1,FN1,FLRT3,FYN,ANXA3,HTR2B,IGFBP5,CYR61,LYN,OLR1,SPOCK3,GP6,PLD1,EPB41L4B,DOCK10,PROS1,ACKR3,ROBO1,SELL,TNS3,SLC8A1,SPOCK1,SST,BTC,TPM1,PRR5L,CAV1,CYP7B1,SCARB1	3.8e-07
GO:19886	antigen processing and presentation of exogenous peptide antigen via MHC class II	97	8	OSBPL1A,AP1S3,HLA-DPA1,HLA-DQA1,HLA-DQA2,HLA-DRA,HLA-DRB4,SH3GL2	6.7e-07
GO:71495	cellular response to endogenous stimulus	1269	41	ADCY5,FBXO32,SESN3,SIK1,DAB2,EDN1,EGFR,FGFR2,FHL2,DKK1,FOXC1,FLRT3,FYN,NPNT,NPTN,GNAQ,RAPGEF1,HIPK2,IGFBP2,IGFBP5,CYR61,ANOS1,LYN,PDE3B,ENPP1,WWOX,BCL11A,PRLR,RRAGD,RARB,SH3GL2,SLC8A1,SST,CACNA2D1,FAT4,NR4A3,WNT10A,PIK3R3,PIAS1,CAV1,CYP7B1	6.8e-07
GO:70372	regulation of ERK1 and ERK2 cascade	255	14	GPNMB,EGFR,EPHA7,FGFR2,FN1,NPNT,GBP1,NPTN,RAPGEF1,HTR2B,CYR61,LYN,PKHD1,ACKR3	9.2e-07
GO:22603	regulation of anatomical structure morphogenesis	1026	35	AKT3,DLC1,GPNMB,CDC42EP3,PDPN,PLK2,CCBE1,DAB1,DAB2,EDN1,EFNB2,EPHA7,FGFR2,DKK1,FOXC1,EPB41L3,FN1,FYN,GBP1,HIPK2,ANXA3,MAP2,NFIB,PDE3B,BCL11A,PSMB9,GRHL3,ROBO1,S100A10,CAPRIN2,TPM1,WNT10A,BHLHB9,FGD3,FOXP2	1e-06
GO:120039	plasma membrane bounded cell projection morphogenesis	594	24	PDPN,DAB1,EFNB2,EGFR,EPHA7,ALCAM,FGFR2,EPB41L3,FN1,FLRT3,FYN,ANOS1,MAP2,NFIB,BCL11A,DOCK10,NYAP2,LRRN1,ROBO1,SH3GL2,CAPRIN2,TCTN1,NR4A3,BHLHB9	1.1e-06
GO:1903037	regulation of leukocyte cell-cell adhesion	287	15	GPNMB,EFNB2,FYN,HLA-DPA1,HLA-DQA1,HLA-DQA2,HLA-DRA,HLA-DRB4,IGFBP2,LYN,VTCN1,NR4A3,PDCD1LG2,CAV1,PDE5A	1.1e-06
GO:48522	positive regulation of cellular process	4702	108	AKT3,CDK6,DLC1,ATP8A1,GPNMB,UBD,CDC42EP3,PDPN,CTSC,PLK2,ADCY5,TRIM6,CNTN1,NRG4,CCBE1,SIK1,DAB1,DAB2,SYNPO2,EDN1,EFNB2,EGFR,EPAS1,EPHA3,EPHA7,FGFR2,FHL2,IKZF2,DKK1,FOXC1,WWC1,FN1,FLRT3,FYN,NPNT,PARM1,NPTN,CNTN6,LURAP1L,RAPGEF1,HIPK2,BLNK,ANXA3,HLA-DPA1,HLA-DQA1,HLA-DQA2,HLA-DRA,HLA-DRB4,HTR2B,SYT10,IFIT2,IGFBP2,IGFBP5,CYR61,RASL11A,LYN,MEIS1,ASPA,GADD45B,NFIB,GPRC5B,WWOX,PKHD1,EPB41L4B,PPT1,MAP2K6…	1.1e-06
GO:2495	antigen processing and presentation of peptide antigen via MHC class II	100	8	OSBPL1A,AP1S3,HLA-DPA1,HLA-DQA1,HLA-DQA2,HLA-DRA,HLA-DRB4,SH3GL2	1.2e-06
GO:48858	cell projection morphogenesis	595	24	PDPN,DAB1,EFNB2,EGFR,EPHA7,ALCAM,FGFR2,EPB41L3,FN1,FLRT3,FYN,ANOS1,MAP2,NFIB,BCL11A,DOCK10,NYAP2,LRRN1,ROBO1,SH3GL2,CAPRIN2,TCTN1,NR4A3,BHLHB9	1.2e-06
GO:7159	leukocyte cell-cell adhesion	320	16	GPNMB,EFNB2,FYN,HLA-DPA1,HLA-DQA1,HLA-DQA2,HLA-DRA,HLA-DRB4,IGFBP2,LYN,SELL,VTCN1,NR4A3,PDCD1LG2,CAV1,PDE5A	1.2e-06
GO:2000026	regulation of multicellular organismal development	1839	53	AKT3,CDK6,GPNMB,PDPN,PLK2,PLA2G16,CNTN1,CCBE1,DAB1,DAB2,EDN1,EFNB2,EGFR,EPHA3,EPHA7,FGFR2,DKK1,FOXC1,FN1,FLRT3,FYN,NPTN,RAPGEF1,HIPK2,ANXA3,CYR61,LYN,MAP2,MEIS1,ASPA,MYCL,NFIB,PDE3B,ENPP1,GPRC5B,BCL11A,PMP22,PRLR,PSMB9,LRRN1,GRHL3,RARB,ROBO1,SLC8A1,CAPRIN2,SPOCK1,FAT4,NR4A3,WNT10A,BHLHB9,SCIN,CAV1,FOXP2	1.3e-06
GO:45664	regulation of neuron differentiation	560	23	PLK2,CNTN1,DAB1,EFNB2,EPHA3,EPHA7,DKK1,FN1,FYN,NPTN,RAPGEF1,LYN,MAP2,MEIS1,MYCL,GPRC5B,BCL11A,PMP22,RARB,ROBO1,CAPRIN2,SPOCK1,BHLHB9	1.3e-06
GO:50870	positive regulation of T cell activation	201	12	EFNB2,FYN,HLA-DPA1,HLA-DQA1,HLA-DQA2,HLA-DRA,HLA-DRB4,IGFBP2,LYN,VTCN1,PDCD1LG2,CAV1	1.3e-06
GO:2504	antigen processing and presentation of peptide or polysaccharide antigen via MHC class II	101	8	OSBPL1A,AP1S3,HLA-DPA1,HLA-DQA1,HLA-DQA2,HLA-DRA,HLA-DRB4,SH3GL2	1.4e-06
GO:30900	forebrain development	354	17	CDK6,DLC1,DAB1,EGFR,FGFR2,DKK1,FYN,GNAQ,ANXA3,NFIB,RARB,ROBO1,SLC8A1,TCTN1,FAT4,NR4A3,FOXP2	1.4e-06
GO:7169	transmembrane receptor protein tyrosine kinase signaling pathway	677	26	SESN3,NRG4,CCBE1,EFNB2,EGFR,EPHA3,EPHA7,FGFR2,FOXC1,FLRT3,FYN,NPTN,RAPGEF1,BLNK,IGFBP2,IGFBP5,ANOS1,LYN,CRIM1,ENPP1,PRLR,ROBO1,SH3GL2,BTC,FAT4,PIK3R3	1.6e-06
GO:30154	cell differentiation	3848	92	TSPAN2,ARL4A,CDK6,GPNMB,UBD,PDPN,PLK2,UPK1A,RDH13,TRIM6,CNTN1,SIK1,DAB1,DAB2,EDN1,EFNB2,EGFR,EPAS1,EPHA3,EPHA7,ALCAM,FGFR2,FHL2,DKK1,FOXC1,PALLD,EPB41L3,FN1,FLRT3,FYN,NPNT,PVRL3,GBP1,NPTN,CNTN6,GNAQ,RAPGEF1,HIPK2,BLNK,HRH2,HTR2B,IGFBP5,CYR61,SLCO4C1,ANOS1,PTPRQ,LYN,MAP2,MEIS1,ASPA,MYCL,GADD45B,NFIB,ENPP1,GPRC5B,WWOX,BCL11A,PMP22,PPT1,DOCK10,PRLR,MOSPD1,PSMB9,ACKR3,NYAP2,LRRN1,RARB,ROBO1,S100A10,G…	1.7e-06
GO:48513	animal organ development	3207	80	AKT3,TSPAN2,CDK6,DLC1,GPNMB,UBD,PDPN,PLA2G16,RDH13,CNTN1,NRG4,CCBE1,SIK1,FREM1,DAB1,DAB2,EDN1,EFNB2,EGFR,EPAS1,EPHA3,EPHA7,C3ORF58,FGFR2,FHL2,DKK1,FOXC1,PALLD,LDOC1,FLRT3,FYN,NPNT,PVRL3,GNAQ,HIPK2,BLNK,ANXA3,HRH2,HTR2B,FREM2,IGFBP5,CYR61,LYN,MEIS1,MME,MYCL,NFIB,ENPP1,WWOX,PKHD1,PCDH18,PPT1,DOCK10,PRLR,STOX2,PSMB9,GRHL3,RARB,ROBO1,TNS3,SLC8A1,BPGM,SVIL,TPM1,UTRN,TCTN1,FAT4,LPCAT1,BICC1,NR4A3,FRAS1…	1.7e-06
GO:32989	cellular component morphogenesis	1005	34	DLC1,CDC42EP3,PDPN,DAB1,EDN1,EFNB2,EGFR,EPHA7,ALCAM,FGFR2,DKK1,PALLD,EPB41L3,FN1,FLRT3,FYN,GBP1,HRH2,ANOS1,MAP2,NFIB,BCL11A,DOCK10,NYAP2,LRRN1,ROBO1,S100A10,SH3GL2,CAPRIN2,TPM1,TCTN1,NR4A3,BHLHB9,FGD3	1.9e-06
GO:48584	positive regulation of response to stimulus	2051	57	AKT3,GPNMB,UBD,PDPN,CTSC,PLK2,TRIM6,MUC15,NRG4,CCBE1,DAB2,EDN1,EGFR,FGFR2,DKK1,WWC1,FYB,FYN,NPNT,GBP1,NPTN,CNTN6,LURAP1L,RAPGEF1,HIPK2,BLNK,HLA-DPA1,HLA-DQA1,HLA-DQA2,HLA-DRA,HLA-DRB4,HTR2B,CFI,IGFBP5,CYR61,LYN,GADD45B,GPRC5B,WWOX,MAP2K6,PRLR,PROS1,PSMB9,ACKR3,RRAGD,ROBO1,CAPRIN2,BTC,PRR5L,NR4A3,APOL3,SRPX,PIK3R3,CAV1,PDE5A,TNFSF10,HERPUD1	1.9e-06
GO:50790	regulation of catalytic activity	2100	58	CDK6,DLC1,CDC42EP3,DNAJB4,ADCY5,RASGEF1B,DAB1,RCAN1,EDN1,EGFR,NLRP7,EPHA3,EPHA7,FGFR2,DKK1,TBC1D9,FN1,FLRT3,FYN,NPNT,PARM1,GNAQ,RAPGEF1,ANXA3,HTR2B,CYR61,ANOS1,LYN,CARD17,GADD45B,SPOCK3,CRIM1,GPRC5B,PPP2R3A,DOCK10,MAP2K6,PRLR,PROS1,PSMB9,ARHGAP20,GRHL3,ROBO1,S100A10,SPOCK1,TPM1,TFPI2,ARHGAP28,DUSP16,PIK3R3,CAV1,PDE5A,TNFSF10,FGD3,SCARB1,STXBP5L,HERPUD1,PHACTR2,NUAK1	1.9e-06
GO:19220	regulation of phosphate metabolic process	1626	48	CDK6,DLC1,GPNMB,ADCY5,TRIM6,CNTN1,DAB1,DAB2,RCAN1,EDN1,EGFR,EPHA7,FGFR2,DKK1,WWC1,FN1,FLRT3,FYN,NPNT,GBP1,NPTN,GNAQ,RAPGEF1,HIPK2,HTR2B,CYR61,LYN,GADD45B,ENPP1,GPRC5B,PKHD1,PPP2R3A,MAP2K6,PRLR,ACKR3,ROBO1,WNK3,CAPRIN2,BPGM,LPCAT1,PRR5L,DUSP16,PIK3R3,CAV1,PDE5A,SCARB1,PHACTR2,NUAK1	2e-06
GO:1902533	positive regulation of intracellular signal transduction	924	32	AKT3,GPNMB,UBD,PLK2,NRG4,EDN1,EGFR,FGFR2,DKK1,WWC1,FYN,NPNT,NPTN,LURAP1L,RAPGEF1,HIPK2,HTR2B,IGFBP5,LYN,GADD45B,GPRC5B,MAP2K6,PRLR,ACKR3,RRAGD,ROBO1,BTC,PRR5L,APOL3,CAV1,PDE5A,TNFSF10	2.1e-06
GO:51174	regulation of phosphorus metabolic process	1628	48	CDK6,DLC1,GPNMB,ADCY5,TRIM6,CNTN1,DAB1,DAB2,RCAN1,EDN1,EGFR,EPHA7,FGFR2,DKK1,WWC1,FN1,FLRT3,FYN,NPNT,GBP1,NPTN,GNAQ,RAPGEF1,HIPK2,HTR2B,CYR61,LYN,GADD45B,ENPP1,GPRC5B,PKHD1,PPP2R3A,MAP2K6,PRLR,ACKR3,ROBO1,WNK3,CAPRIN2,BPGM,LPCAT1,PRR5L,DUSP16,PIK3R3,CAV1,PDE5A,SCARB1,PHACTR2,NUAK1	2.1e-06
GO:60284	regulation of cell development	802	29	PDPN,PLK2,CNTN1,DAB1,EDN1,EFNB2,EPHA3,EPHA7,DKK1,FN1,FYN,GBP1,NPTN,RAPGEF1,LYN,MAP2,MEIS1,ASPA,MYCL,GPRC5B,BCL11A,PMP22,RARB,ROBO1,S100A10,CAPRIN2,SPOCK1,BHLHB9,PDE5A	2.1e-06
GO:98742	cell-cell adhesion via plasma-membrane adhesion molecules	206	12	FAT3,DAB1,ALCAM,FLRT3,PVRL3,NPTN,PCDH18,PCDHB9,PCDH10,ROBO1,SELL,FAT4	2.1e-06
GO:9888	tissue development	1866	53	CDK6,DLC1,GPNMB,PDPN,UPK1A,PLA2G16,SIK1,DAB2,EDN1,EFNB2,EGFR,EPHA3,EPHA7,C3ORF58,FGFR2,FHL2,DKK1,FOXC1,PALLD,FN1,FLRT3,NPNT,RAPGEF1,HRH2,HTR2B,FREM2,IGFBP5,CYR61,STS,MEIS1,MYCL,NFIB,ENPP1,PPP2R3A,PRLR,PSMB9,GRHL3,RARB,ROBO1,SLC8A1,SVIL,TPM1,UPK2,TCTN1,FAT4,NR4A3,FRAS1,WNT10A,SORBS2,SCIN,CAV1,FOXP2,CYP7B1	2.2e-06
GO:30162	regulation of proteolysis	689	26	DLC1,CTSC,PLK2,CCBE1,DAB2,NLRP7,EPHA7,FN1,FYN,HIPK2,CFI,CYR61,ANOS1,LYN,CARD17,SPOCK3,CRIM1,PROS1,PSMB9,ROBO1,SPOCK1,TFPI2,PIAS1,CAV1,TNFSF10,HERPUD1	2.5e-06
GO:60333	interferon-gamma-mediated signaling pathway	82	7	GBP1,HLA-DPA1,HLA-DQA1,HLA-DQA2,HLA-DRA,HLA-DRB4,PIAS1	2.5e-06
GO:7167	enzyme linked receptor protein signaling pathway	972	33	SESN3,NRG4,CCBE1,DAB2,EFNB2,EGFR,EPHA3,EPHA7,FGFR2,DKK1,FOXC1,FLRT3,FYN,NPNT,NPTN,RAPGEF1,HIPK2,BLNK,IGFBP2,IGFBP5,CYR61,ANOS1,LYN,GP6,CRIM1,ENPP1,PRLR,ROBO1,SH3GL2,BTC,FAT4,PIK3R3,CAV1	2.5e-06
GO:32990	cell part morphogenesis	613	24	PDPN,DAB1,EFNB2,EGFR,EPHA7,ALCAM,FGFR2,EPB41L3,FN1,FLRT3,FYN,ANOS1,MAP2,NFIB,BCL11A,DOCK10,NYAP2,LRRN1,ROBO1,SH3GL2,CAPRIN2,TCTN1,NR4A3,BHLHB9	2.6e-06
GO:48523	negative regulation of cellular process	4270	99	AKT3,CDK6,DLC1,GPNMB,PDPN,IGF2BP3,PLK2,PLA2G16,TRIM6,SESN3,NRG4,TOM1L2,SIK1,DAB1,DAB2,EDN1,EFNB2,EGFR,NLRP7,EPHA3,EPHA7,FGFR2,FHL2,IKZF2,DKK1,FOXC1,ERC1,WWC1,FN1,LDOC1,FLRT3,FYN,GBP1,GNAQ,RAPGEF1,HIPK2,STXBP6,ACADL,HTR2B,IGFBP2,IGFBP5,CYR61,ANOS1,LYN,MEIS1,CARD17,GADD45B,NFIB,SPOCK3,CRIM1,PDE3B,ENPP1,WWOX,PKHD1,BCL11A,PMP22,PPT1,MAP2K6,PRLR,MOSPD1,PROS1,PSMB9,ACKR3,RRAGD,RARB,RARRES3,ROBO1,SH3GL2…	2.8e-06
GO:10811	positive regulation of cell-substrate adhesion	105	8	CDK6,CCDC80,FN1,NPNT,ABI3BP,CYR61,S100A10,UTRN	2.9e-06
GO:43200	response to amino acid	105	8	SESN3,EDN1,EGFR,FYN,LYN,BCL11A,RRAGD,SST	2.9e-06
GO:55007	cardiac muscle cell differentiation	105	8	SIK1,EDN1,EFNB2,FHL2,DKK1,RARB,SLC8A1,SORBS2	2.9e-06
GO:6468	protein phosphorylation	1832	52	AKT3,CDK6,GPNMB,PLK2,ADCY5,TRIM6,CNTN1,NRG4,SIK1,DAB1,DAB2,EDN1,EGFR,EPHA3,EPHA7,FGFR2,DKK1,ERC1,WWC1,FN1,FLRT3,FYB,FYN,NPNT,GBP1,NPTN,GNAQ,RAPGEF1,HIPK2,HTR2B,CYR61,LYN,GADD45B,ENPP1,GPRC5B,CDK14,PKHD1,PRKG2,MAP2K6,PRLR,PSMB9,ACKR3,ROBO1,WNK3,CAPRIN2,BTC,PRR5L,DUSP16,CAV1,PDE5A,CDKL2,NUAK1	2.9e-06
GO:71310	cellular response to organic substance	2471	65	CDK6,ADCY5,FBXO32,TRIM6,SESN3,CCBE1,SIK1,DAB2,GBP6,EDN1,EGFR,NLRP7,EPHA3,FGFR2,FHL2,DKK1,FOXC1,FN1,FLRT3,FYN,NPNT,GBP1,NPTN,GNAQ,RAPGEF1,HIPK2,HLA-DPA1,HLA-DQA1,HLA-DQA2,HLA-DRA,HLA-DRB4,IFIT2,IGFBP2,IGFBP5,CYR61,ANOS1,LYN,MAP2,MME,CARD17,PDE3B,ENPP1,WWOX,BCL11A,MAP2K6,PRLR,PSMB9,ACKR3,RRAGD,RARB,ROBO1,SH3GL2,SLC8A1,SST,CACNA2D1,FAT4,NR4A3,WNT10A,PIK3R3,PIAS1,CAV1,ADAM23,CYP7B1,SCARB1,HERPUD1	3e-06
GO:1934	positive regulation of protein phosphorylation	896	31	GPNMB,ADCY5,TRIM6,CNTN1,DAB1,DAB2,EDN1,EGFR,EPHA7,FGFR2,DKK1,WWC1,FYN,NPNT,NPTN,RAPGEF1,HIPK2,HTR2B,CYR61,LYN,GADD45B,GPRC5B,MAP2K6,PRLR,ACKR3,ROBO1,WNK3,CAPRIN2,PRR5L,CAV1,PDE5A	3.2e-06
GO:48812	neuron projection morphogenesis	580	23	DAB1,EFNB2,EGFR,EPHA7,ALCAM,FGFR2,EPB41L3,FN1,FLRT3,FYN,ANOS1,MAP2,NFIB,BCL11A,DOCK10,NYAP2,LRRN1,ROBO1,SH3GL2,CAPRIN2,TCTN1,NR4A3,BHLHB9	3.2e-06
GO:60537	muscle tissue development	367	17	SIK1,EDN1,EFNB2,C3ORF58,FGFR2,FHL2,DKK1,FOXC1,IGFBP5,MEIS1,RARB,SLC8A1,SVIL,TPM1,SORBS2,CAV1,FOXP2	3.3e-06
GO:52548	regulation of endopeptidase activity	368	17	DLC1,NLRP7,EPHA7,FYN,CYR61,ANOS1,LYN,CARD17,SPOCK3,CRIM1,PROS1,PSMB9,ROBO1,SPOCK1,TFPI2,TNFSF10,HERPUD1	3.5e-06
GO:70371	ERK1 and ERK2 cascade	271	14	GPNMB,EGFR,EPHA7,FGFR2,FN1,NPNT,GBP1,NPTN,RAPGEF1,HTR2B,CYR61,LYN,PKHD1,ACKR3	3.5e-06
GO:23051	regulation of signaling	3313	81	AKT3,DLC1,GPNMB,UBD,CTSC,PLK2,RAPGEF4,ADCY5,TRIM6,LYPD6B,SESN3,NRG4,CCBE1,DAB1,DAB2,RCAN1,EDN1,EGFR,EPHA7,C3ORF58,FGFR2,DKK1,WWC1,FN1,LDOC1,FLRT3,FYN,NPNT,GBP1,NPTN,CACNG4,CNTN6,LURAP1L,RAPGEF1,HIPK2,BLNK,HRH2,HTR2B,IGFBP2,IGFBP5,CYR61,LMO7,LYN,GADD45B,PDE3B,ENPP1,GPRC5B,WWOX,CDK14,PKHD1,RALGPS2,MAP2K6,PRLR,PSMB9,ACKR3,ARHGAP20,RRAGD,ROBO1,SH3GL2,SLC8A1,CAPRIN2,SST,BTC,TRPC1,TCTN1,ARHGAP28,PRR5L,…	3.7e-06
GO:48729	tissue morphogenesis	622	24	DLC1,PDPN,DAB2,EDN1,EFNB2,EGFR,EPHA7,FGFR2,DKK1,FOXC1,FLRT3,NPNT,FREM2,IGFBP5,CYR61,PSMB9,GRHL3,TPM1,TCTN1,FAT4,NR4A3,FRAS1,WNT10A,CYP7B1	3.8e-06
GO:16477	cell migration	1292	40	AKT3,DLC1,ATP8A1,GPNMB,PDPN,CCBE1,DAB1,DAB2,EDN1,EFNB2,EGFR,EPHA3,FOXC1,PALLD,WWC1,FN1,FLRT3,FYN,ANXA3,HTR2B,IGFBP5,CYR61,LYN,OLR1,GP6,EPB41L4B,DOCK10,PROS1,ACKR3,ROBO1,SELL,TNS3,SLC8A1,SPOCK1,SST,TPM1,PRR5L,CAV1,CYP7B1,SCARB1	4.1e-06
GO:51049	regulation of transport	1706	49	ATP8A1,RAPGEF4,ADCY5,TRIM6,CNTN1,SIK1,DAB2,EDN1,EGFR,NLRP7,EPHA3,DKK1,TBC1D9,WWC1,FN1,FYN,GBP1,CACNG4,PCLO,RAPGEF1,STXBP6,HTR2B,SYT10,KCND2,KCNJ13,LYN,CARD17,ENPP1,PPT1,PRKG2,MAP2K6,SCN3A,SCN9A,SH3GL2,WNK3,SLC8A1,TRPC1,UTRN,CACNA2D1,VTCN1,PRR5L,NR4A3,PIK3R3,SCIN,CAV1,CDKL2,KCNH7,SCARB1,STXBP5L	4.1e-06
GO:35051	cardiocyte differentiation	132	9	SIK1,EDN1,EFNB2,EGFR,FHL2,DKK1,RARB,SLC8A1,SORBS2	4.4e-06
GO:22407	regulation of cell-cell adhesion	374	17	GPNMB,PDPN,EFNB2,EPHA7,FYN,HLA-DPA1,HLA-DQA1,HLA-DQA2,HLA-DRA,HLA-DRB4,IGFBP2,LYN,VTCN1,NR4A3,PDCD1LG2,CAV1,PDE5A	5e-06
GO:42981	regulation of apoptotic process	1439	43	DLC1,UBD,PDPN,CTSC,PLK2,SIK1,DAB2,EDN1,EGFR,EPHA7,FGFR2,FHL2,DKK1,FOXC1,ERC1,FYN,HIPK2,HTR2B,IFIT2,CYR61,LYN,CARD17,GADD45B,WWOX,PKHD1,PPT1,MAP2K6,PRLR,ACKR3,RARB,ROBO1,WNK3,BTC,VTCN1,NR4A3,BHLHB9,SRPX,SCIN,PIAS1,CAV1,TNFSF10,FGD3,HERPUD1	5.3e-06
GO:9887	animal organ morphogenesis	957	32	AKT3,DLC1,RDH13,FREM1,DAB2,EDN1,EFNB2,EGFR,FGFR2,FHL2,DKK1,FOXC1,NPNT,PVRL3,HIPK2,HTR2B,IGFBP5,CYR61,MEIS1,NFIB,WWOX,PSMB9,GRHL3,RARB,TPM1,FAT4,NR4A3,FRAS1,WNT10A,CAV1,FOXP2,CYP7B1	5.9e-06
GO:9966	regulation of signal transduction	2975	74	AKT3,DLC1,GPNMB,UBD,CTSC,PLK2,TRIM6,LYPD6B,SESN3,NRG4,CCBE1,DAB1,DAB2,RCAN1,EDN1,EGFR,EPHA7,C3ORF58,FGFR2,DKK1,WWC1,FN1,LDOC1,FLRT3,FYN,NPNT,GBP1,NPTN,CACNG4,CNTN6,LURAP1L,RAPGEF1,HIPK2,BLNK,HTR2B,IGFBP2,IGFBP5,CYR61,LYN,GADD45B,PDE3B,ENPP1,GPRC5B,WWOX,CDK14,PKHD1,RALGPS2,MAP2K6,PRLR,PSMB9,ACKR3,ARHGAP20,RRAGD,ROBO1,SH3GL2,CAPRIN2,SST,BTC,TCTN1,ARHGAP28,PRR5L,BICC1,WNT10A,DUSP16,APOL3,SRPX,PIAS1,…	5.9e-06
GO:2009	morphogenesis of an epithelium	521	21	DLC1,PDPN,DAB2,EDN1,EFNB2,EGFR,EPHA7,FGFR2,DKK1,FLRT3,NPNT,FREM2,IGFBP5,CYR61,PSMB9,GRHL3,TCTN1,FAT4,FRAS1,WNT10A,CYP7B1	6.4e-06
GO:44093	positive regulation of molecular function	1586	46	DLC1,CDC42EP3,PLK2,DNAJB4,ADCY5,TRIM6,RASGEF1B,DAB1,EDN1,EGFR,FGFR2,DKK1,FOXC1,ERC1,TBC1D9,FN1,FYN,NPNT,PARM1,GNAQ,RAPGEF1,HIPK2,ANXA3,HTR2B,CYR61,LYN,GADD45B,GPRC5B,DOCK10,MAP2K6,PRLR,ARHGAP20,GRHL3,ROBO1,S100A10,WNK3,CAPRIN2,TPM1,CACNA2D1,ARHGAP28,CAV1,PDE5A,TNFSF10,SCARB1,STXBP5L,HERPUD1	6.4e-06
GO:43067	regulation of programmed cell death	1455	43	DLC1,UBD,PDPN,CTSC,PLK2,SIK1,DAB2,EDN1,EGFR,EPHA7,FGFR2,FHL2,DKK1,FOXC1,ERC1,FYN,HIPK2,HTR2B,IFIT2,CYR61,LYN,CARD17,GADD45B,WWOX,PKHD1,PPT1,MAP2K6,PRLR,ACKR3,RARB,ROBO1,WNK3,BTC,VTCN1,NR4A3,BHLHB9,SRPX,SCIN,PIAS1,CAV1,TNFSF10,FGD3,HERPUD1	7.7e-06
GO:10975	regulation of neuron projection development	417	18	PLK2,CNTN1,DAB1,EFNB2,EPHA3,EPHA7,FN1,FYN,NPTN,RAPGEF1,LYN,MAP2,BCL11A,PMP22,ROBO1,CAPRIN2,SPOCK1,BHLHB9	8e-06
GO:9719	response to endogenous stimulus	1505	44	ADCY5,FBXO32,SESN3,SIK1,DAB2,EDN1,EGFR,FGFR2,FHL2,DKK1,FOXC1,FLRT3,FYN,NPNT,NPTN,GNAQ,RAPGEF1,HIPK2,ANXA3,IGFBP2,IGFBP5,CYR61,ANOS1,LYN,PDE3B,ENPP1,WWOX,BCL11A,PRLR,RRAGD,RARB,SH3GL2,SLC8A1,SST,CACNA2D1,FAT4,NR4A3,WNT10A,PIK3R3,PIAS1,CAV1,TNFSF10,FOXP2,CYP7B1	8.4e-06
GO:10646	regulation of cell communication	3268	79	AKT3,DLC1,GPNMB,UBD,CTSC,PLK2,RAPGEF4,ADCY5,TRIM6,LYPD6B,SESN3,NRG4,CCBE1,DAB1,DAB2,RCAN1,EDN1,EGFR,EPHA7,C3ORF58,FGFR2,DKK1,WWC1,FN1,LDOC1,FLRT3,FYN,NPNT,GBP1,NPTN,CACNG4,CNTN6,LURAP1L,RAPGEF1,HIPK2,BLNK,HRH2,HTR2B,IGFBP2,IGFBP5,CYR61,LYN,GADD45B,PDE3B,ENPP1,GPRC5B,WWOX,CDK14,PKHD1,RALGPS2,MAP2K6,PRLR,PSMB9,ACKR3,ARHGAP20,RRAGD,ROBO1,SH3GL2,SLC8A1,CAPRIN2,SST,BTC,TCTN1,ARHGAP28,PRR5L,BICC1,WNT10…	8.8e-06
GO:9967	positive regulation of signal transduction	1464	43	AKT3,GPNMB,UBD,CTSC,PLK2,TRIM6,NRG4,CCBE1,DAB2,EDN1,EGFR,FGFR2,DKK1,WWC1,FYN,NPNT,NPTN,CNTN6,LURAP1L,RAPGEF1,HIPK2,BLNK,HTR2B,IGFBP5,CYR61,LYN,GADD45B,GPRC5B,WWOX,MAP2K6,PRLR,PSMB9,ACKR3,RRAGD,ROBO1,CAPRIN2,BTC,PRR5L,APOL3,SRPX,CAV1,PDE5A,TNFSF10	9.4e-06
GO:51240	positive regulation of multicellular organismal process	1513	44	AKT3,PDPN,TRIM6,CNTN1,CCBE1,DAB1,DAB2,EDN1,EFNB2,EGFR,EPHA3,FGFR2,DKK1,FOXC1,FN1,FLRT3,FYN,NPNT,NPTN,RAPGEF1,HIPK2,ANXA3,HLA-DPA1,HRH2,HTR2B,CYR61,LYN,ASPA,GPRC5B,EPB41L4B,LRRN1,RARB,ROBO1,SLC8A1,CAPRIN2,TPM1,VTCN1,NR4A3,BHLHB9,SCIN,CAV1,PDE5A,FOXP2,SCARB1	9.9e-06
GO:10518	positive regulation of phospholipase activity	48	5	EGFR,FGFR2,GNAQ,HTR2B,CYR61	1e-05
GO:51345	positive regulation of hydrolase activity	686	25	DLC1,CDC42EP3,DNAJB4,RASGEF1B,EGFR,FGFR2,TBC1D9,FN1,FYN,NPNT,GNAQ,RAPGEF1,HTR2B,CYR61,LYN,DOCK10,ARHGAP20,GRHL3,ROBO1,S100A10,TPM1,ARHGAP28,CAV1,TNFSF10,STXBP5L	1e-05
GO:14706	striated muscle tissue development	353	16	SIK1,EDN1,EFNB2,C3ORF58,FGFR2,FHL2,DKK1,FOXC1,MEIS1,RARB,SLC8A1,SVIL,TPM1,SORBS2,CAV1,FOXP2	1.1e-05
GO:21954	central nervous system neuron development	68	6	FGFR2,GNAQ,MAP2,NFIB,ROBO1,TCTN1	1.1e-05
GO:42327	positive regulation of phosphorylation	937	31	GPNMB,ADCY5,TRIM6,CNTN1,DAB1,DAB2,EDN1,EGFR,EPHA7,FGFR2,DKK1,WWC1,FYN,NPNT,NPTN,RAPGEF1,HIPK2,HTR2B,CYR61,LYN,GADD45B,GPRC5B,MAP2K6,PRLR,ACKR3,ROBO1,WNK3,CAPRIN2,PRR5L,CAV1,PDE5A	1.1e-05
GO:8015	blood circulation	496	20	RCAN1,EDN1,EGFR,EPAS1,FOXC1,CACNG4,HRH2,HTR2B,KCND2,MME,OLR1,MAP2K6,SCPEP1,SLC8A1,TPM1,TRPC1,CACNA2D1,CAV1,PDE5A,NAV2	1.1e-05
GO:10941	regulation of cell death	1567	45	DLC1,GPNMB,UBD,PDPN,CTSC,PLK2,SIK1,DAB2,EDN1,EFNB2,EGFR,EPHA7,FGFR2,FHL2,DKK1,FOXC1,ERC1,FYN,HIPK2,HTR2B,IFIT2,CYR61,LYN,CARD17,GADD45B,WWOX,PKHD1,PPT1,MAP2K6,PRLR,ACKR3,RARB,ROBO1,WNK3,BTC,VTCN1,NR4A3,BHLHB9,SRPX,SCIN,PIAS1,CAV1,TNFSF10,FGD3,HERPUD1	1.2e-05
GO:43066	negative regulation of apoptotic process	813	28	PDPN,PLK2,DAB2,EDN1,EGFR,FGFR2,FHL2,DKK1,FOXC1,ERC1,FYN,HIPK2,HTR2B,CYR61,PKHD1,PPT1,PRLR,ACKR3,RARB,WNK3,BTC,VTCN1,NR4A3,BHLHB9,PIAS1,CAV1,TNFSF10,HERPUD1	1.2e-05
GO:51960	regulation of nervous system development	772	27	PLK2,CNTN1,DAB1,EFNB2,EPHA3,EPHA7,DKK1,FN1,FLRT3,FYN,NPTN,RAPGEF1,LYN,MAP2,MEIS1,ASPA,MYCL,GPRC5B,BCL11A,PMP22,LRRN1,GRHL3,RARB,ROBO1,CAPRIN2,SPOCK1,BHLHB9	1.2e-05
GO:3013	circulatory system process	500	20	RCAN1,EDN1,EGFR,EPAS1,FOXC1,CACNG4,HRH2,HTR2B,KCND2,MME,OLR1,MAP2K6,SCPEP1,SLC8A1,TPM1,TRPC1,CACNA2D1,CAV1,PDE5A,NAV2	1.3e-05
GO:904	cell morphogenesis involved in differentiation	653	24	PDPN,DAB1,EFNB2,EPHA7,ALCAM,FGFR2,DKK1,PALLD,FN1,FLRT3,FYN,GBP1,HRH2,ANOS1,MAP2,NFIB,DOCK10,LRRN1,ROBO1,S100A10,CAPRIN2,TCTN1,NR4A3,BHLHB9	1.3e-05
GO:35239	tube morphogenesis	817	28	AKT3,DLC1,GPNMB,PLK2,CCBE1,EDN1,EFNB2,EGFR,EPAS1,EPHA7,FGFR2,FOXC1,FN1,NPNT,HIPK2,ANXA3,CYR61,MEIS1,NFIB,PDE3B,ACKR3,GRHL3,ROBO1,SAT1,TCTN1,FAT4,NR4A3,CAV1	1.4e-05
GO:51716	cellular response to stimulus	6818	140	AKT3,TSPAN2,ADGRG2,CDK6,DLC1,GPNMB,UBD,CDC42EP3,PDPN,CTSC,PLK2,UPK1A,RAPGEF4,ADCY5,FBXO32,TRIM6,CNTN1,LYPD6B,MUC15,SESN3,NRG4,TOM1L2,CCBE1,SIK1,RASGEF1B,DAB1,DAB2,GBP6,DOCK3,RCAN1,EDN1,EFNB2,EGFR,NLRP7,EPAS1,EPHA3,EPHA7,C3ORF58,ALCAM,FGFR2,FHL2,DKK1,FOXC1,ERC1,WWC1,FN1,LDOC1,GABARAPL1,FLRT3,FYB,FYN,NPNT,GBP1,NPTN,CACNG4,CNTN6,PCLO,GNAQ,LURAP1L,RAPGEF1,HIPK2,BLNK,HLA-DPA1,HLA-DQA1,HLA-DQA2,HLA-DRA…	1.4e-05
GO:60322	head development	696	25	AKT3,TSPAN2,CDK6,DLC1,CNTN1,DAB1,EGFR,EPHA7,FGFR2,DKK1,FOXC1,FLRT3,FYN,GNAQ,ANXA3,NFIB,PCDH18,PPT1,RARB,ROBO1,SLC8A1,TCTN1,FAT4,NR4A3,FOXP2	1.5e-05
GO:51246	regulation of protein metabolic process	2523	64	CDK6,DLC1,GPNMB,IGF2BP3,CTSC,PLK2,ADCY5,TRIM6,CNTN1,CCBE1,DAB1,DAB2,RCAN1,EDN1,EGFR,NLRP7,EPHA7,FGFR2,DKK1,WWC1,FN1,FLRT3,FYN,NPNT,GBP1,NPTN,GNAQ,RAPGEF1,HIPK2,HTR2B,CFI,IGFBP5,CYR61,ANOS1,LYN,CARD17,GADD45B,SPOCK3,CRIM1,ENPP1,GPRC5B,PKHD1,PPP2R3A,MAP2K6,PRLR,PROS1,PSMB9,ACKR3,ROBO1,WNK3,CAPRIN2,SOAT1,SPOCK1,TFPI2,LPCAT1,PRR5L,DUSP16,PIAS1,CAV1,PDE5A,TNFSF10,HERPUD1,PHACTR2,NUAK1	1.6e-05
GO:120035	regulation of plasma membrane bounded cell projection organization	581	22	CDC42EP3,PDPN,PLK2,CNTN1,DAB1,EFNB2,EPHA3,EPHA7,FN1,FYN,NPTN,RAPGEF1,LYN,MAP2,BCL11A,PLD1,PMP22,ROBO1,CAPRIN2,SPOCK1,BHLHB9,CAV1	1.7e-05
GO:1932	regulation of protein phosphorylation	1309	39	CDK6,GPNMB,ADCY5,TRIM6,CNTN1,DAB1,DAB2,EDN1,EGFR,EPHA7,FGFR2,DKK1,WWC1,FN1,FLRT3,FYN,NPNT,GBP1,NPTN,GNAQ,RAPGEF1,HIPK2,HTR2B,CYR61,LYN,GADD45B,ENPP1,GPRC5B,PKHD1,MAP2K6,PRLR,ACKR3,ROBO1,WNK3,CAPRIN2,PRR5L,DUSP16,CAV1,PDE5A	1.8e-05
GO:21537	telencephalon development	230	12	CDK6,DAB1,EGFR,ANXA3,NFIB,RARB,ROBO1,SLC8A1,TCTN1,FAT4,NR4A3,FOXP2	1.8e-05
GO:50890	cognition	262	13	ATP8A1,PLK2,EGFR,DKK1,FYN,GATM,NPTN,TMPRSS11E,HLA-DRA,HRH2,BHLHB9,PIAS1,FOXP2	1.8e-05
GO:7420	brain development	661	24	AKT3,TSPAN2,CDK6,DLC1,CNTN1,DAB1,EGFR,EPHA7,FGFR2,DKK1,FOXC1,FYN,GNAQ,ANXA3,NFIB,PCDH18,PPT1,RARB,ROBO1,SLC8A1,TCTN1,FAT4,NR4A3,FOXP2	1.8e-05
GO:43069	negative regulation of programmed cell death	828	28	PDPN,PLK2,DAB2,EDN1,EGFR,FGFR2,FHL2,DKK1,FOXC1,ERC1,FYN,HIPK2,HTR2B,CYR61,PKHD1,PPT1,PRLR,ACKR3,RARB,WNK3,BTC,VTCN1,NR4A3,BHLHB9,PIAS1,CAV1,TNFSF10,HERPUD1	2e-05
GO:10562	positive regulation of phosphorus metabolic process	1001	32	DLC1,GPNMB,ADCY5,TRIM6,CNTN1,DAB1,DAB2,EDN1,EGFR,EPHA7,FGFR2,DKK1,WWC1,FYN,NPNT,NPTN,RAPGEF1,HIPK2,HTR2B,CYR61,LYN,GADD45B,GPRC5B,MAP2K6,PRLR,ACKR3,ROBO1,WNK3,CAPRIN2,PRR5L,CAV1,PDE5A	2.1e-05
GO:42127	regulation of cell proliferation	1548	44	AKT3,CDK6,DLC1,GPNMB,PDPN,EDN1,EFNB2,EGFR,FGFR2,FN1,LDOC1,FYN,RAPGEF1,HIPK2,HLA-DPA1,HTR2B,IGFBP2,IGFBP5,CYR61,LYN,MEIS1,NFIB,PKHD1,PMP22,EPB41L4B,RARB,RARRES3,ROBO1,SAT1,TNS3,SST,BTC,TPM1,VTCN1,NR4A3,PDCD1LG2,SRPX,SCIN,PIAS1,CAV1,PDE5A,FOXP2,CYP7B1,NUAK1	2.1e-05
GO:45937	positive regulation of phosphate metabolic process	1001	32	DLC1,GPNMB,ADCY5,TRIM6,CNTN1,DAB1,DAB2,EDN1,EGFR,EPHA7,FGFR2,DKK1,WWC1,FYN,NPNT,NPTN,RAPGEF1,HIPK2,HTR2B,CYR61,LYN,GADD45B,GPRC5B,MAP2K6,PRLR,ACKR3,ROBO1,WNK3,CAPRIN2,PRR5L,CAV1,PDE5A	2.1e-05
GO:120036	plasma membrane bounded cell projection organization	1367	40	TSPAN2,CDC42EP3,PDPN,PLK2,CNTN1,DAB1,EFNB2,EGFR,EPHA3,EPHA7,ALCAM,FGFR2,EPB41L3,FN1,FLRT3,FYN,NPTN,RAPGEF1,ANOS1,LYN,MAP2,NFIB,PKHD1,BCL11A,PLD1,PMP22,DOCK10,NYAP2,LRRN1,ROBO1,SH3GL2,CAPRIN2,SPOCK1,TPM1,TCTN1,FAT4,NR4A3,BHLHB9,CAV1,FGD3	2.4e-05
GO:31344	regulation of cell projection organization	591	22	CDC42EP3,PDPN,PLK2,CNTN1,DAB1,EFNB2,EPHA3,EPHA7,FN1,FYN,NPTN,RAPGEF1,LYN,MAP2,BCL11A,PLD1,PMP22,ROBO1,CAPRIN2,SPOCK1,BHLHB9,CAV1	2.5e-05
GO:50789	regulation of biological process	10644	198	AKT3,TSPAN2,ADGRG2,CDK6,DLC1,ATP8A1,GPNMB,UBD,CDC42EP3,PDPN,IGF2BP3,CTSC,PLK2,GLIPR1,UPK1A,RAPGEF4,ADCY5,PLA2G16,FBXO32,DACH2,TRIM6,CNTN1,LYPD6B,MUC15,SESN3,NRG4,TOM1L2,CCBE1,SIK1,CCDC80,RASGEF1B,DAB1,DAB2,SYNPO2,DOCK3,RCAN1,EDN1,EFNB2,EGFR,NLRP7,EPAS1,EPHA3,EPHA7,C3ORF58,ALCAM,FGFR2,FHL2,IKZF2,DKK1,FOXC1,ERC1,EPB41L3,TBC1D9,WWC1,FN1,LDOC1,FLRT3,FYB,FYN,NPNT,PARM1,ABI3BP,GBP1,NPTN,CACNG4,CNTN6,PC…	2.5e-05
GO:32268	regulation of cellular protein metabolic process	2355	60	CDK6,DLC1,GPNMB,IGF2BP3,CTSC,PLK2,ADCY5,TRIM6,CNTN1,CCBE1,DAB1,DAB2,RCAN1,EDN1,EGFR,NLRP7,EPHA7,FGFR2,DKK1,WWC1,FN1,FLRT3,FYN,NPNT,GBP1,NPTN,GNAQ,RAPGEF1,HIPK2,HTR2B,IGFBP5,CYR61,ANOS1,LYN,CARD17,GADD45B,SPOCK3,CRIM1,ENPP1,GPRC5B,PKHD1,PPP2R3A,MAP2K6,PRLR,PROS1,ACKR3,ROBO1,WNK3,CAPRIN2,SPOCK1,TFPI2,PRR5L,DUSP16,PIAS1,CAV1,PDE5A,TNFSF10,HERPUD1,PHACTR2,NUAK1	2.8e-05
GO:34341	response to interferon-gamma	176	10	UBD,GBP6,EDN1,GBP1,HLA-DPA1,HLA-DQA1,HLA-DQA2,HLA-DRA,HLA-DRB4,PIAS1	2.9e-05
GO:51270	regulation of cellular component movement	883	29	AKT3,CDK6,DLC1,ATP8A1,GPNMB,PDPN,NRG4,CCBE1,DAB2,EDN1,EGFR,FN1,ANXA3,IGFBP5,CYR61,LYN,SPOCK3,PKHD1,EPB41L4B,DOCK10,ACKR3,ROBO1,SLC8A1,SST,BTC,TPM1,PRR5L,CAV1,SCARB1	2.9e-05
GO:31399	regulation of protein modification process	1664	46	CDK6,DLC1,GPNMB,ADCY5,TRIM6,CNTN1,DAB1,DAB2,RCAN1,EDN1,EGFR,EPHA7,FGFR2,DKK1,WWC1,FN1,FLRT3,FYN,NPNT,GBP1,NPTN,GNAQ,RAPGEF1,HIPK2,HTR2B,CYR61,LYN,GADD45B,ENPP1,GPRC5B,PKHD1,PPP2R3A,MAP2K6,PRLR,ACKR3,ROBO1,WNK3,CAPRIN2,PRR5L,DUSP16,PIAS1,CAV1,PDE5A,HERPUD1,PHACTR2,NUAK1	3.1e-05
GO:10033	response to organic substance	2989	72	CDK6,UBD,CTSC,DNAJB4,ADCY5,FBXO32,TRIM6,SESN3,CCBE1,SIK1,DAB2,GBP6,EDN1,EGFR,NLRP7,EPHA3,FGFR2,FHL2,DKK1,FOXC1,FN1,FLRT3,FYN,NPNT,GBP1,NPTN,GNAQ,RAPGEF1,HIPK2,ANXA3,HLA-DPA1,HLA-DQA1,HLA-DQA2,HLA-DRA,HLA-DRB4,IFIT2,IGFBP2,IGFBP5,CYR61,ANOS1,LYN,MAP2,MME,CARD17,PDE3B,ENPP1,WWOX,BCL11A,MAP2K6,PRLR,PSMB9,ACKR3,RRAGD,RARB,ROBO1,SELL,SH3GL2,SLC8A1,SST,CACNA2D1,FAT4,NR4A3,WNT10A,PIK3R3,PIAS1,CAV1,TNFSF…	3.2e-05
GO:50863	regulation of T cell activation	304	14	GPNMB,EFNB2,FYN,HLA-DPA1,HLA-DQA1,HLA-DQA2,HLA-DRA,HLA-DRB4,IGFBP2,LYN,VTCN1,PDCD1LG2,CAV1,PDE5A	3.4e-05
GO:8285	negative regulation of cell proliferation	681	24	CDK6,DLC1,GPNMB,PDPN,EFNB2,FGFR2,LDOC1,RAPGEF1,IGFBP5,LYN,MEIS1,NFIB,PMP22,RARB,RARRES3,ROBO1,SST,TPM1,VTCN1,PDCD1LG2,SRPX,SCIN,CAV1,PDE5A	3.5e-05
GO:50867	positive regulation of cell activation	305	14	PDPN,EFNB2,FYN,HLA-DPA1,HLA-DQA1,HLA-DQA2,HLA-DRA,HLA-DRB4,IGFBP2,LYN,VTCN1,NR4A3,PDCD1LG2,CAV1	3.6e-05
GO:43408	regulation of MAPK cascade	683	24	GPNMB,EDN1,EGFR,EPHA7,FGFR2,DKK1,WWC1,FN1,NPNT,GBP1,NPTN,RAPGEF1,HIPK2,HTR2B,CYR61,LYN,GADD45B,PKHD1,MAP2K6,ACKR3,ROBO1,DUSP16,CAV1,PDE5A	3.8e-05
GO:16049	cell growth	449	18	EDN1,EGFR,EPHA7,ALCAM,EPB41L3,FN1,FLRT3,IGFBP2,IGFBP5,CYR61,CRIM1,ENPP1,BCL11A,PPT1,SH3GL2,CAPRIN2,SPOCK1,SORBS2	3.9e-05
GO:2000145	regulation of cell motility	810	27	AKT3,CDK6,DLC1,ATP8A1,GPNMB,PDPN,NRG4,CCBE1,DAB2,EDN1,EGFR,FN1,ANXA3,IGFBP5,CYR61,LYN,SPOCK3,EPB41L4B,DOCK10,ACKR3,ROBO1,SLC8A1,SST,BTC,TPM1,PRR5L,SCARB1	4.1e-05
GO:30030	cell projection organization	1394	40	TSPAN2,CDC42EP3,PDPN,PLK2,CNTN1,DAB1,EFNB2,EGFR,EPHA3,EPHA7,ALCAM,FGFR2,EPB41L3,FN1,FLRT3,FYN,NPTN,RAPGEF1,ANOS1,LYN,MAP2,NFIB,PKHD1,BCL11A,PLD1,PMP22,DOCK10,NYAP2,LRRN1,ROBO1,SH3GL2,CAPRIN2,SPOCK1,TPM1,TCTN1,FAT4,NR4A3,BHLHB9,CAV1,FGD3	4.2e-05
GO:50767	regulation of neurogenesis	686	24	PLK2,CNTN1,DAB1,EFNB2,EPHA3,EPHA7,DKK1,FN1,FYN,NPTN,RAPGEF1,LYN,MAP2,MEIS1,ASPA,MYCL,GPRC5B,BCL11A,PMP22,RARB,ROBO1,CAPRIN2,SPOCK1,BHLHB9	4.2e-05
GO:31589	cell-substrate adhesion	308	14	CDK6,DLC1,PDPN,CCDC80,FREM1,EPHA3,FN1,NPNT,ABI3BP,GBP1,CYR61,S100A10,SPOCK1,UTRN	4.3e-05
GO:51899	membrane depolarization	99	7	EDN1,CACNG4,SCN3A,SCN9A,SLC8A1,CACNA2D1,CAV1	4.6e-05
GO:35265	organ growth	153	9	EDN1,C3ORF58,FGFR2,FOXC1,WWC1,MEIS1,PRLR,RARB,SORBS2	5e-05
GO:31401	positive regulation of protein modification process	1081	33	DLC1,GPNMB,ADCY5,TRIM6,CNTN1,DAB1,DAB2,EDN1,EGFR,EPHA7,FGFR2,DKK1,WWC1,FYN,NPNT,NPTN,RAPGEF1,HIPK2,HTR2B,CYR61,LYN,GADD45B,GPRC5B,MAP2K6,PRLR,ACKR3,ROBO1,WNK3,CAPRIN2,PRR5L,PIAS1,CAV1,PDE5A	5.2e-05
GO:42310	vasoconstriction	76	6	EDN1,EGFR,HRH2,HTR2B,SLC8A1,CAV1	5.2e-05
GO:43500	muscle adaptation	100	7	FBXO32,EDN1,GATM,IGFBP5,UTRN,NR4A3,PDE5A	5.3e-05
GO:60548	negative regulation of cell death	906	29	GPNMB,PDPN,PLK2,DAB2,EDN1,EGFR,FGFR2,FHL2,DKK1,FOXC1,ERC1,FYN,HIPK2,HTR2B,CYR61,PKHD1,PPT1,PRLR,ACKR3,RARB,WNK3,BTC,VTCN1,NR4A3,BHLHB9,PIAS1,CAV1,TNFSF10,HERPUD1	5.4e-05
GO:60429	epithelium development	1224	36	CDK6,DLC1,PDPN,UPK1A,DAB2,EDN1,EFNB2,EGFR,EPHA7,FGFR2,DKK1,FOXC1,PALLD,FLRT3,NPNT,RAPGEF1,HRH2,FREM2,IGFBP5,CYR61,MYCL,NFIB,PPP2R3A,PRLR,PSMB9,GRHL3,RARB,ROBO1,UPK2,TCTN1,FAT4,FRAS1,WNT10A,CAV1,FOXP2,CYP7B1	6e-05
GO:7156	homophilic cell adhesion via plasma membrane adhesion molecules	127	8	FAT3,PVRL3,NPTN,PCDH18,PCDHB9,PCDH10,ROBO1,FAT4	6e-05
GO:43502	regulation of muscle adaptation	77	6	FBXO32,EDN1,IGFBP5,UTRN,NR4A3,PDE5A	6.2e-05
GO:165	MAPK cascade	868	28	GPNMB,NRG4,EDN1,EGFR,EPHA7,FGFR2,DKK1,WWC1,FN1,FYN,NPNT,GBP1,NPTN,RAPGEF1,HIPK2,HTR2B,CYR61,LYN,GADD45B,PKHD1,MAP2K6,PSMB9,ACKR3,ROBO1,BTC,DUSP16,CAV1,PDE5A	6.3e-05
GO:22604	regulation of cell morphogenesis	424	17	DLC1,CDC42EP3,PDPN,DAB1,EPHA7,EPB41L3,FN1,FYN,GBP1,MAP2,BCL11A,ROBO1,S100A10,CAPRIN2,TPM1,BHLHB9,FGD3	6.7e-05
GO:71346	cellular response to interferon-gamma	156	9	GBP6,EDN1,GBP1,HLA-DPA1,HLA-DQA1,HLA-DQA2,HLA-DRA,HLA-DRB4,PIAS1	6.7e-05
GO:1775	cell activation	1277	37	CRISP3,ATP8A1,GPNMB,UBD,PDPN,CTSC,GLIPR1,EDN1,EFNB2,EGFR,FYN,GCA,GNAQ,BLNK,ANXA3,HLA-DPA1,HLA-DQA1,HLA-DQA2,HLA-DRA,HLA-DRB4,IGFBP2,SLCO4C1,LYN,MME,OLR1,GP6,PLD1,DOCK10,PRLR,SLAMF7,SELL,VTCN1,LPCAT1,NR4A3,PDCD1LG2,CAV1,PDE5A	6.9e-05
GO:40012	regulation of locomotion	875	28	AKT3,CDK6,DLC1,ATP8A1,GPNMB,PDPN,NRG4,CCBE1,DAB2,EDN1,EFNB2,EGFR,FN1,ANXA3,IGFBP5,CYR61,LYN,SPOCK3,EPB41L4B,DOCK10,ACKR3,ROBO1,SLC8A1,SST,BTC,TPM1,PRR5L,SCARB1	7.6e-05
GO:46486	glycerolipid metabolic process	427	17	PLA2G16,NRG4,SIK1,EGFR,FGFR2,SLC44A1,FYN,HTR2B,AGMO,PLD1,RARRES3,BTC,LPCAT1,PIK3R3,CAV1,MTMR7,SCARB1	7.7e-05
GO:1525	angiogenesis	505	19	AKT3,GPNMB,PLK2,CCBE1,EDN1,EFNB2,EPAS1,FGFR2,FOXC1,FN1,HIPK2,ANXA3,CYR61,MEIS1,PDE3B,ACKR3,ROBO1,SAT1,CAV1	8.3e-05
GO:14897	striated muscle hypertrophy	79	6	EDN1,HTR2B,IGFBP5,NR4A3,SORBS2,PDE5A	8.6e-05
GO:55017	cardiac muscle tissue growth	79	6	EDN1,C3ORF58,FGFR2,FOXC1,MEIS1,SORBS2	8.6e-05
GO:42325	regulation of phosphorylation	1430	40	CDK6,GPNMB,ADCY5,TRIM6,CNTN1,DAB1,DAB2,EDN1,EGFR,EPHA7,FGFR2,DKK1,WWC1,FN1,FLRT3,FYN,NPNT,GBP1,NPTN,GNAQ,RAPGEF1,HIPK2,HTR2B,CYR61,LYN,GADD45B,ENPP1,GPRC5B,PKHD1,MAP2K6,PRLR,ACKR3,ROBO1,WNK3,CAPRIN2,PRR5L,DUSP16,PIK3R3,CAV1,PDE5A	8.8e-05
GO:10517	regulation of phospholipase activity	57	5	EGFR,FGFR2,GNAQ,HTR2B,CYR61	9.4e-05
GO:10648	negative regulation of cell communication	1245	36	DLC1,PLK2,SESN3,NRG4,DAB1,DAB2,EDN1,EGFR,DKK1,WWC1,FLRT3,FYN,GBP1,RAPGEF1,HIPK2,HTR2B,IGFBP2,IGFBP5,LYN,PDE3B,ENPP1,WWOX,PKHD1,PSMB9,ACKR3,ROBO1,SH3GL2,BTC,PRR5L,BICC1,DUSP16,CAV1,TNFSF10,CYP7B1,STXBP5L,HERPUD1	9.4e-05
GO:45666	positive regulation of neuron differentiation	322	14	CNTN1,DAB1,EPHA3,DKK1,FN1,FYN,NPTN,RAPGEF1,LYN,GPRC5B,RARB,ROBO1,CAPRIN2,BHLHB9	9.4e-05
GO:45862	positive regulation of proteolysis	322	14	DLC1,CTSC,PLK2,CCBE1,DAB2,FN1,FYN,CYR61,LYN,ROBO1,PIAS1,CAV1,TNFSF10,HERPUD1	9.4e-05
GO:51094	positive regulation of developmental process	1245	36	AKT3,PDPN,CNTN1,CCBE1,DAB1,DAB2,EDN1,EFNB2,EPHA3,FGFR2,DKK1,FOXC1,FN1,FLRT3,FYN,NPNT,NPTN,RAPGEF1,HIPK2,ANXA3,CYR61,LYN,ASPA,GPRC5B,LRRN1,RARB,ROBO1,S100A10,SLC8A1,CAPRIN2,BTC,BHLHB9,SCIN,PIAS1,PDE5A,FOXP2	9.4e-05
GO:51247	positive regulation of protein metabolic process	1483	41	DLC1,GPNMB,CTSC,PLK2,ADCY5,TRIM6,CNTN1,CCBE1,DAB1,DAB2,EDN1,EGFR,EPHA7,FGFR2,DKK1,WWC1,FN1,FYN,NPNT,NPTN,RAPGEF1,HIPK2,HTR2B,CYR61,LYN,GADD45B,GPRC5B,MAP2K6,PRLR,ACKR3,ROBO1,WNK3,CAPRIN2,SOAT1,LPCAT1,PRR5L,PIAS1,CAV1,PDE5A,TNFSF10,HERPUD1	9.7e-05
GO:16192	vesicle-mediated transport	1778	47	CRISP3,ATP8A1,CTSC,GLIPR1,RAPGEF4,OSBPL1A,AP1S3,DAB2,EPHA3,SAMD9L,DKK1,ERC1,TBC1D9,FN1,FYN,GCA,PCLO,RAPGEF1,STXBP6,ANXA3,HTR2B,SYT10,CFI,SLCO4C1,LYN,MME,OLR1,ENPP1,LRP1B,PLD1,SAMD9,PPT1,PROS1,ACKR3,S100A10,SELL,SH3GL2,LPCAT1,NR4A3,AP3B2,SRPX,SCIN,CAV1,LIN7A,SCARB1,STXBP5L,PHACTR2	0.0001
GO:23057	negative regulation of signaling	1249	36	DLC1,PLK2,SESN3,NRG4,DAB1,DAB2,EDN1,EGFR,DKK1,WWC1,FLRT3,FYN,GBP1,RAPGEF1,HIPK2,HTR2B,IGFBP2,IGFBP5,LYN,PDE3B,ENPP1,WWOX,PKHD1,PSMB9,ACKR3,ROBO1,SH3GL2,BTC,PRR5L,BICC1,DUSP16,CAV1,TNFSF10,CYP7B1,STXBP5L,HERPUD1	0.0001
GO:10720	positive regulation of cell development	475	18	CNTN1,DAB1,EDN1,EPHA3,DKK1,FN1,FYN,NPTN,RAPGEF1,LYN,ASPA,GPRC5B,RARB,ROBO1,S100A10,CAPRIN2,BHLHB9,PDE5A	0.00012
GO:10942	positive regulation of cell death	635	22	DLC1,UBD,CTSC,SIK1,EFNB2,EPHA7,DKK1,FYN,IFIT2,CYR61,LYN,GADD45B,WWOX,MAP2K6,RARB,ROBO1,NR4A3,SRPX,SCIN,CAV1,TNFSF10,FGD3	0.00012
GO:14896	muscle hypertrophy	81	6	EDN1,HTR2B,IGFBP5,NR4A3,SORBS2,PDE5A	0.00012
GO:32270	positive regulation of cellular protein metabolic process	1400	39	DLC1,GPNMB,CTSC,PLK2,ADCY5,TRIM6,CNTN1,CCBE1,DAB1,DAB2,EDN1,EGFR,EPHA7,FGFR2,DKK1,WWC1,FN1,FYN,NPNT,NPTN,RAPGEF1,HIPK2,HTR2B,CYR61,LYN,GADD45B,GPRC5B,MAP2K6,PRLR,ACKR3,ROBO1,WNK3,CAPRIN2,PRR5L,PIAS1,CAV1,PDE5A,TNFSF10,HERPUD1	0.00012
GO:46777	protein autophosphorylation	224	11	GPNMB,SIK1,EGFR,EPHA7,FGFR2,FYN,LYN,ENPP1,PRKG2,WNK3,CAV1	0.00012
GO:51251	positive regulation of lymphocyte activation	258	12	EFNB2,FYN,HLA-DPA1,HLA-DQA1,HLA-DQA2,HLA-DRA,HLA-DRB4,IGFBP2,LYN,VTCN1,PDCD1LG2,CAV1	0.00012
GO:30324	lung development	163	9	PDPN,CCBE1,EGFR,EPAS1,FGFR2,IGFBP5,NFIB,TNS3,FOXP2	0.00013
GO:70887	cellular response to chemical stimulus	2935	69	CDK6,ADCY5,FBXO32,TRIM6,SESN3,CCBE1,SIK1,DAB2,GBP6,EDN1,EGFR,NLRP7,EPAS1,EPHA3,FGFR2,FHL2,DKK1,FOXC1,FN1,FLRT3,FYN,NPNT,GBP1,NPTN,GNAQ,RAPGEF1,HIPK2,HLA-DPA1,HLA-DQA1,HLA-DQA2,HLA-DRA,HLA-DRB4,IFIT2,IGFBP2,IGFBP5,CYR61,ANOS1,KCND2,LYN,MAP2,MME,CARD17,PDE3B,ENPP1,WWOX,BCL11A,MAP2K6,PRLR,PSMB9,ACKR3,RRAGD,RARB,ROBO1,SH3GL2,SLC8A1,SST,TPM1,CACNA2D1,FAT4,PRR5L,NR4A3,WNT10A,PIK3R3,PIAS1,CAV1,ADAM23,CY…	0.00013
GO:10647	positive regulation of cell communication	1601	43	AKT3,GPNMB,UBD,CTSC,PLK2,TRIM6,NRG4,CCBE1,DAB2,EDN1,EGFR,FGFR2,DKK1,WWC1,FYN,NPNT,NPTN,CNTN6,LURAP1L,RAPGEF1,HIPK2,BLNK,HTR2B,IGFBP5,CYR61,LYN,GADD45B,GPRC5B,WWOX,MAP2K6,PRLR,PSMB9,ACKR3,RRAGD,ROBO1,CAPRIN2,BTC,PRR5L,APOL3,SRPX,CAV1,PDE5A,TNFSF10	0.00014
GO:23014	signal transduction by protein phosphorylation	897	28	GPNMB,NRG4,EDN1,EGFR,EPHA7,FGFR2,DKK1,WWC1,FN1,FYN,NPNT,GBP1,NPTN,RAPGEF1,HIPK2,HTR2B,CYR61,LYN,GADD45B,PKHD1,MAP2K6,PSMB9,ACKR3,ROBO1,BTC,DUSP16,CAV1,PDE5A	0.00014
GO:2696	positive regulation of leukocyte activation	294	13	EFNB2,FYN,HLA-DPA1,HLA-DQA1,HLA-DQA2,HLA-DRA,HLA-DRB4,IGFBP2,LYN,VTCN1,NR4A3,PDCD1LG2,CAV1	0.00014
GO:50880	regulation of blood vessel size	135	8	EDN1,EGFR,FOXC1,HRH2,HTR2B,SCPEP1,SLC8A1,CAV1	0.00014
GO:71230	cellular response to amino acid stimulus	59	5	SESN3,EGFR,FYN,BCL11A,RRAGD	0.00014
GO:97756	negative regulation of blood vessel diameter	82	6	EDN1,EGFR,HRH2,HTR2B,SLC8A1,CAV1	0.00014
GO:23056	positive regulation of signaling	1606	43	AKT3,GPNMB,UBD,CTSC,PLK2,TRIM6,NRG4,CCBE1,DAB2,EDN1,EGFR,FGFR2,DKK1,WWC1,FYN,NPNT,NPTN,CNTN6,LURAP1L,RAPGEF1,HIPK2,BLNK,HTR2B,IGFBP5,CYR61,LYN,GADD45B,GPRC5B,WWOX,MAP2K6,PRLR,PSMB9,ACKR3,RRAGD,ROBO1,CAPRIN2,BTC,PRR5L,APOL3,SRPX,CAV1,PDE5A,TNFSF10	0.00015
GO:50852	T cell receptor signaling pathway	165	9	FYB,FYN,GBP1,HLA-DPA1,HLA-DQA1,HLA-DQA2,HLA-DRA,HLA-DRB4,PSMB9	0.00015
GO:6810	transport	4569	98	CRISP3,ATP8A1,PDPN,IGF2BP3,CTSC,GLIPR1,RAPGEF4,ADCY5,SLC2A13,OSBPL1A,TRIM6,ADD3,NIPA1,CNTN1,AP1S3,TRAM1L1,TOM1L2,SIK1,DAB2,EDN1,EGFR,NLRP7,EPHA3,SAMD9L,DKK1,ERC1,TBC1D9,WWC1,FN1,SLC44A1,TRAM1,FYB,FYN,GCA,GBP1,CACNG4,PCLO,RAPGEF1,STXBP6,ANXA3,HRH2,HTR2B,SYT10,CFI,SLCO4C1,KCND2,KCNJ13,LYN,MME,CARD17,OLR1,ENPP1,LRP1B,PLD1,SAMD9,PPT1,PRKG2,MAP2K6,PRLR,PROS1,PSMB9,ACKR3,SLC5A7,S100A10,SCN3A,SCN9A,SELL…	0.00015
GO:7611	learning or memory	228	11	ATP8A1,PLK2,EGFR,DKK1,FYN,GATM,NPTN,HRH2,BHLHB9,PIAS1,FOXP2	0.00015
GO:35150	regulation of tube size	136	8	EDN1,EGFR,FOXC1,HRH2,HTR2B,SCPEP1,SLC8A1,CAV1	0.00016
GO:45321	leukocyte activation	1130	33	CRISP3,ATP8A1,GPNMB,UBD,CTSC,GLIPR1,EDN1,EFNB2,FYN,GCA,BLNK,ANXA3,HLA-DPA1,HLA-DQA1,HLA-DQA2,HLA-DRA,HLA-DRB4,IGFBP2,SLCO4C1,LYN,MME,OLR1,PLD1,DOCK10,PRLR,SLAMF7,SELL,VTCN1,LPCAT1,NR4A3,PDCD1LG2,CAV1,PDE5A	0.00016
GO:8360	regulation of cell shape	137	8	DLC1,CDC42EP3,PDPN,EPB41L3,FN1,FYN,TPM1,FGD3	0.00017
GO:16310	phosphorylation	2221	55	AKT3,CDK6,GPNMB,PLK2,ADCY5,TRIM6,CNTN1,NRG4,SIK1,DAB1,DAB2,EDN1,EGFR,EPHA3,EPHA7,FGFR2,DKK1,ERC1,WWC1,FN1,FLRT3,FYB,FYN,NPNT,GBP1,NPTN,GNAQ,RAPGEF1,HIPK2,HTR2B,CYR61,LYN,GADD45B,ENPP1,GPRC5B,CDK14,PKHD1,PRKG2,MAP2K6,PRLR,PSMB9,ACKR3,ROBO1,WNK3,CAPRIN2,BPGM,BTC,PRR5L,DUSP16,PIK3R3,CAV1,PDE5A,CDKL2,PAPSS2,NUAK1	0.00018
GO:30323	respiratory tube development	167	9	PDPN,CCBE1,EGFR,EPAS1,FGFR2,IGFBP5,NFIB,TNS3,FOXP2	0.00018
GO:51098	regulation of binding	337	14	PLK2,TRIM6,DAB2,DKK1,FOXC1,LDOC1,HIPK2,IFIT2,ZNF462,S100A10,CAPRIN2,ARHGAP28,CAV1,HERPUD1	0.0002
GO:42221	response to chemical	4261	92	CDK6,GPNMB,UBD,PDPN,CTSC,DNAJB4,ADCY5,FBXO32,TRIM6,SESN3,CCBE1,SIK1,DAB1,DAB2,GBP6,EDN1,EFNB2,EGFR,NLRP7,EPAS1,EPHA3,EPHA7,ALCAM,FGFR2,FHL2,DKK1,FOXC1,FN1,FLRT3,FYN,NPNT,GBP1,NPTN,GNAQ,RAPGEF1,HIPK2,ANXA3,HLA-DPA1,HLA-DQA1,HLA-DQA2,HLA-DRA,HLA-DRB4,HTR2B,IFIT2,IGFBP2,IGFBP5,CYR61,ANOS1,KCND2,LYN,MAP2,MME,CARD17,NFIB,PDE3B,ENPP1,WWOX,BCL11A,PLD1,MAP2K6,PRLR,PSMB9,ACKR3,RRAGD,RARB,ROBO1,S100A10,SCN…	0.00021
GO:43085	positive regulation of catalytic activity	1284	36	DLC1,CDC42EP3,DNAJB4,ADCY5,RASGEF1B,DAB1,EDN1,EGFR,FGFR2,DKK1,TBC1D9,FN1,FYN,NPNT,PARM1,GNAQ,RAPGEF1,HTR2B,CYR61,LYN,GADD45B,GPRC5B,DOCK10,MAP2K6,PRLR,ARHGAP20,GRHL3,ROBO1,S100A10,TPM1,ARHGAP28,CAV1,PDE5A,TNFSF10,SCARB1,STXBP5L	0.00021
GO:60193	positive regulation of lipase activity	61	5	EGFR,FGFR2,GNAQ,HTR2B,CYR61	0.00021
GO:6796	phosphate-containing compound metabolic process	3085	71	AKT3,CDK6,DLC1,GPNMB,PLK2,SMPDL3A,ADCY5,PLA2G16,TRIM6,CNTN1,NRG4,SIK1,DAB1,DAB2,RCAN1,EDN1,EGFR,EPHA3,EPHA7,FGFR2,DKK1,ERC1,WWC1,FN1,SLC44A1,FLRT3,FYB,FYN,NPNT,GBP1,NPTN,GNAQ,RAPGEF1,HIPK2,HTR2B,CYR61,PTPRQ,LYN,GADD45B,PDE3B,ENPP1,GPRC5B,CDK14,PKHD1,PLD1,PPP2R3A,PPT1,PRKG2,MAP2K6,PRLR,PSMB9,ACKR3,RARRES3,ROBO1,WNK3,CAPRIN2,BPGM,SULT2A1,BTC,LPCAT1,PRR5L,DUSP16,PIK3R3,CAV1,PDE5A,CDKL2,PAPSS2,MTMR7,…	0.00021
GO:70848	response to growth factor	654	22	CCBE1,DAB2,EDN1,EGFR,FGFR2,DKK1,FOXC1,FLRT3,FYN,NPNT,NPTN,RAPGEF1,HIPK2,ANXA3,CYR61,ANOS1,WWOX,ROBO1,SH3GL2,FAT4,WNT10A,CAV1	0.00021
GO:9968	negative regulation of signal transduction	1142	33	DLC1,SESN3,NRG4,DAB1,DAB2,EGFR,DKK1,WWC1,FLRT3,FYN,GBP1,RAPGEF1,HIPK2,HTR2B,IGFBP2,IGFBP5,LYN,PDE3B,ENPP1,WWOX,PKHD1,PSMB9,ACKR3,ROBO1,SH3GL2,BTC,PRR5L,BICC1,DUSP16,CAV1,TNFSF10,CYP7B1,HERPUD1	0.00021
GO:51234	establishment of localization	4673	99	CRISP3,ATP8A1,PDPN,IGF2BP3,CTSC,GLIPR1,RAPGEF4,ADCY5,SLC2A13,OSBPL1A,TRIM6,ADD3,NIPA1,CNTN1,AP1S3,TRAM1L1,TOM1L2,SIK1,DAB2,EDN1,EGFR,NLRP7,EPHA3,SAMD9L,DKK1,ERC1,TBC1D9,WWC1,FN1,SLC44A1,TRAM1,FYB,FYN,NPNT,GCA,GBP1,CACNG4,PCLO,RAPGEF1,STXBP6,ANXA3,HRH2,HTR2B,SYT10,CFI,SLCO4C1,KCND2,KCNJ13,LYN,MME,CARD17,OLR1,ENPP1,LRP1B,PLD1,SAMD9,PPT1,PRKG2,MAP2K6,PRLR,PROS1,PSMB9,ACKR3,SLC5A7,S100A10,SCN3A,SCN9A…	0.00023
GO:45597	positive regulation of cell differentiation	876	27	PDPN,CNTN1,DAB1,DAB2,EDN1,EFNB2,EPHA3,DKK1,FOXC1,FN1,FYN,NPNT,NPTN,RAPGEF1,CYR61,LYN,ASPA,GPRC5B,RARB,ROBO1,S100A10,CAPRIN2,BTC,BHLHB9,SCIN,PIAS1,PDE5A	0.00024
GO:50673	epithelial cell proliferation	378	15	AKT3,CDK6,EFNB2,EGFR,FGFR2,HTR2B,IGFBP5,NFIB,EPB41L4B,ROBO1,NR4A3,CAV1,FOXP2,CYP7B1,SCARB1	0.00024
GO:50851	antigen receptor-mediated signaling pathway	202	10	FYB,FYN,GBP1,HLA-DPA1,HLA-DQA1,HLA-DQA2,HLA-DRA,HLA-DRB4,LYN,PSMB9	0.00024
GO:60419	heart growth	86	6	EDN1,C3ORF58,FGFR2,FOXC1,MEIS1,SORBS2	0.00024
GO:2478	antigen processing and presentation of exogenous peptide antigen	171	9	OSBPL1A,AP1S3,HLA-DPA1,HLA-DQA1,HLA-DQA2,HLA-DRA,HLA-DRB4,PSMB9,SH3GL2	0.00025
GO:32870	cellular response to hormone stimulus	659	22	ADCY5,FBXO32,SESN3,SIK1,DAB2,EDN1,EGFR,FHL2,FYN,GNAQ,IGFBP2,LYN,PDE3B,ENPP1,PRLR,RARB,SST,NR4A3,PIK3R3,PIAS1,CAV1,CYP7B1	0.00025
GO:6650	glycerophospholipid metabolic process	342	14	PLA2G16,NRG4,EGFR,FGFR2,SLC44A1,FYN,HTR2B,PLD1,RARRES3,BTC,LPCAT1,PIK3R3,MTMR7,SCARB1	0.00026
GO:6793	phosphorus metabolic process	3105	71	AKT3,CDK6,DLC1,GPNMB,PLK2,SMPDL3A,ADCY5,PLA2G16,TRIM6,CNTN1,NRG4,SIK1,DAB1,DAB2,RCAN1,EDN1,EGFR,EPHA3,EPHA7,FGFR2,DKK1,ERC1,WWC1,FN1,SLC44A1,FLRT3,FYB,FYN,NPNT,GBP1,NPTN,GNAQ,RAPGEF1,HIPK2,HTR2B,CYR61,PTPRQ,LYN,GADD45B,PDE3B,ENPP1,GPRC5B,CDK14,PKHD1,PLD1,PPP2R3A,PPT1,PRKG2,MAP2K6,PRLR,PSMB9,ACKR3,RARRES3,ROBO1,WNK3,CAPRIN2,BPGM,SULT2A1,BTC,LPCAT1,PRR5L,DUSP16,PIK3R3,CAV1,PDE5A,CDKL2,PAPSS2,MTMR7,…	0.00026
GO:48585	negative regulation of response to stimulus	1442	39	AKT3,CDK6,DLC1,SESN3,NRG4,DAB1,DAB2,EDN1,EGFR,NLRP7,DKK1,WWC1,FLRT3,FYN,GBP1,RAPGEF1,HIPK2,HTR2B,IGFBP2,IGFBP5,LYN,PDE3B,ENPP1,WWOX,PKHD1,PROS1,PSMB9,ACKR3,ROBO1,SH3GL2,BTC,PRR5L,BICC1,NR4A3,DUSP16,CAV1,TNFSF10,CYP7B1,HERPUD1	0.00027
GO:43269	regulation of ion transport	580	20	ATP8A1,CNTN1,SIK1,EDN1,FYN,CACNG4,KCND2,KCNJ13,LYN,PRKG2,MAP2K6,SCN3A,SCN9A,WNK3,SLC8A1,TRPC1,UTRN,CACNA2D1,CAV1,KCNH7	0.00028
GO:65008	regulation of biological quality	3445	77	AKT3,CDK6,DLC1,ATP8A1,CDC42EP3,PDPN,IGF2BP3,PLK2,RAPGEF4,ADCY5,RDH13,TRIM6,SESN3,DPYD,EDN1,EGFR,EPAS1,EPHA7,DKK1,FOXC1,EPB41L3,FN1,SLC44A1,FLRT3,FYN,NPTN,CACNG4,PCLO,GNAQ,HIPK2,HRH2,ACADL,HTR2B,SYT10,IGFBP5,KCND2,LYN,MME,GP6,ENPP1,PKHD1,PPT1,DOCK10,PRLR,PROS1,PSMB9,LRRN1,GRHL3,SCPEP1,SLC5A7,SCN3A,SCN9A,WNK3,SLC8A1,CAPRIN2,SOAT1,BPGM,BTC,TPM1,TRPC1,SLC30A4,CACNA2D1,TFPI2,LPCAT1,CYBRD1,NR4A3,BHLHB9…	0.00029
GO:61564	axon development	463	17	TSPAN2,DAB1,EFNB2,EPHA3,EPHA7,ALCAM,FGFR2,FN1,FLRT3,FYN,ANOS1,MAP2,NFIB,LRRN1,ROBO1,TCTN1,NR4A3	0.00033
GO:6629	lipid metabolic process	1356	37	SMPDL3A,GLIPR1,PLA2G16,RDH13,OSBPL1A,NRG4,SIK1,EDN1,EGFR,FGFR2,FHL2,SLC44A1,FYN,ACADL,HTR2B,CYR61,AGMO,HACD4,LYN,STS,PDE3B,WWOX,PLD1,PPT1,PRLR,RARRES3,SCPEP1,SOAT1,SULT2A1,BTC,LPCAT1,NR4A3,PIK3R3,CAV1,MTMR7,CYP7B1,SCARB1	0.00033
GO:42060	wound healing	504	18	PDPN,EDN1,EGFR,FGFR2,FN1,FYN,GNAQ,CYR61,LYN,GP6,EPB41L4B,PROS1,GRHL3,TPM1,TFPI2,CAV1,PAPSS2,SCARB1	0.00034
GO:7423	sensory organ development	504	18	RDH13,EDN1,EGFR,FGFR2,FOXC1,PVRL3,HIPK2,FREM2,MEIS1,MYCL,GRHL3,RARB,FAT4,LPCAT1,NR4A3,WNT10A,LIN7A,FOXP2	0.00034
GO:1903522	regulation of blood circulation	276	12	EDN1,EGFR,EPAS1,CACNG4,HRH2,KCND2,SLC8A1,TPM1,TRPC1,CACNA2D1,CAV1,PDE5A	0.00035
GO:2429	immune response-activating cell surface receptor signaling pathway	312	13	MUC15,FYB,FYN,GBP1,RAPGEF1,HLA-DPA1,HLA-DQA1,HLA-DQA2,HLA-DRA,HLA-DRB4,LYN,PSMB9,NR4A3	0.00035
GO:51128	regulation of cellular component organization	2220	54	DLC1,ATP8A1,CDC42EP3,PDPN,PLK2,CNTN1,TOM1L2,DAB1,DAB2,SYNPO2,EDN1,EFNB2,EGFR,EPHA3,EPHA7,DKK1,EPB41L3,TBC1D9,FN1,FLRT3,FYN,GBP1,NPTN,RAPGEF1,STXBP6,IGFBP2,IGFBP5,CYR61,LYN,MAP2,CRIM1,ENPP1,PKHD1,BCL11A,PLD1,PMP22,PPT1,LRRN1,GRHL3,ROBO1,S100A10,SH3GL2,CAPRIN2,SPOCK1,BTC,TPM1,ARHGAP28,BHLHB9,SCIN,CAV1,TNFSF10,FGD3,CDKL2,SCARB1	0.00036
GO:71363	cellular response to growth factor stimulus	629	21	CCBE1,DAB2,EDN1,EGFR,FGFR2,DKK1,FOXC1,FLRT3,FYN,NPNT,NPTN,RAPGEF1,HIPK2,CYR61,ANOS1,WWOX,ROBO1,SH3GL2,FAT4,WNT10A,CAV1	0.00036
GO:19216	regulation of lipid metabolic process	350	14	GLIPR1,SIK1,FHL2,ACADL,HTR2B,CYR61,LYN,PDE3B,SULT2A1,LPCAT1,NR4A3,PIK3R3,CAV1,SCARB1	0.00037
GO:51962	positive regulation of nervous system development	468	17	CNTN1,DAB1,EPHA3,DKK1,FN1,FLRT3,FYN,NPTN,RAPGEF1,LYN,ASPA,GPRC5B,LRRN1,RARB,ROBO1,CAPRIN2,BHLHB9	0.0004
GO:19884	antigen processing and presentation of exogenous antigen	178	9	OSBPL1A,AP1S3,HLA-DPA1,HLA-DQA1,HLA-DQA2,HLA-DRA,HLA-DRB4,PSMB9,SH3GL2	0.00042
GO:61061	muscle structure development	595	20	SIK1,EDN1,EFNB2,EPAS1,FGFR2,FHL2,DKK1,FOXC1,NPNT,IGFBP5,MEIS1,RARB,SLC8A1,SVIL,TPM1,UTRN,SORBS2,PIAS1,CAV1,FOXP2	0.00045
GO:71417	cellular response to organonitrogen compound	512	18	ADCY5,SESN3,EDN1,EGFR,FYN,RAPGEF1,IGFBP5,LYN,PDE3B,ENPP1,BCL11A,PRLR,RRAGD,SLC8A1,CACNA2D1,NR4A3,PIK3R3,CAV1	0.00045
GO:48519	negative regulation of biological process	4812	100	AKT3,CDK6,DLC1,GPNMB,PDPN,IGF2BP3,PLK2,PLA2G16,TRIM6,SESN3,NRG4,TOM1L2,SIK1,DAB1,DAB2,EDN1,EFNB2,EGFR,NLRP7,EPHA3,EPHA7,FGFR2,FHL2,IKZF2,DKK1,FOXC1,ERC1,WWC1,FN1,LDOC1,FLRT3,FYN,GBP1,GNAQ,RAPGEF1,HIPK2,STXBP6,ACADL,HTR2B,IGFBP2,IGFBP5,CYR61,ANOS1,LYN,MEIS1,CARD17,GADD45B,NFIB,SPOCK3,CRIM1,PDE3B,ENPP1,WWOX,PKHD1,BCL11A,PMP22,PPT1,PRKG2,MAP2K6,PRLR,MOSPD1,PROS1,PSMB9,ACKR3,RRAGD,RARB,RARRES3,ROBO1,…	0.00047
GO:32945	negative regulation of mononuclear cell proliferation	66	5	GPNMB,LYN,VTCN1,PDCD1LG2,PDE5A	0.00048
GO:50672	negative regulation of lymphocyte proliferation	66	5	GPNMB,LYN,VTCN1,PDCD1LG2,PDE5A	0.00048
GO:1990778	protein localization to cell periphery	247	11	DAB2,EGFR,EPHA3,EPB41L3,FYB,GBP1,PRKG2,S100A10,WNK3,CAV1,LIN7A	0.00049
GO:31345	negative regulation of cell projection organization	149	8	PLK2,DAB1,EFNB2,EPHA7,FYN,BCL11A,PMP22,SPOCK1	0.0005
GO:2027	regulation of heart rate	92	6	EDN1,EPAS1,SLC8A1,TPM1,CACNA2D1,CAV1	0.00052
GO:6955	immune response	1835	46	CRISP3,BTN3A3,ATP8A1,UBD,CTSC,GLIPR1,TRIM6,MUC15,GBP6,EDN1,ALCAM,FYB,FYN,GCA,GBP1,RAPGEF1,BLNK,ANXA3,HLA-DPA1,HLA-DQA1,HLA-DQA2,HLA-DRA,HLA-DRB4,HRH2,CFI,IFIT2,SLCO4C1,LYN,MME,OLR1,ENPP1,GPRC5B,PLD1,DOCK10,MAP2K6,PROS1,PSMB9,SLAMF7,SELL,VTCN1,LPCAT1,NR4A3,PDCD1LG2,PIAS1,CAV1,TNFSF10	0.00054
GO:1503	ossification	360	14	CDK6,GPNMB,EGFR,FGFR2,FHL2,DKK1,FOXC1,NPNT,IGFBP5,CYR61,ENPP1,WWOX,SLC8A1,FAT4	0.00057
GO:50808	synapse organization	286	12	EPHA7,DKK1,FLRT3,FYN,NPTN,PCLO,DOCK10,PCDHB9,LRRN1,CAPRIN2,UTRN,BHLHB9	0.00058
GO:48646	anatomical structure formation involved in morphogenesis	1053	30	AKT3,DLC1,GPNMB,PDPN,PLK2,RDH13,CCBE1,EDN1,EFNB2,EPAS1,FGFR2,FHL2,DKK1,FOXC1,EPB41L3,FN1,HIPK2,ANXA3,CYR61,MEIS1,NFIB,PDE3B,ACKR3,GRHL3,ROBO1,SAT1,TPM1,TCTN1,NR4A3,CAV1	0.00059
GO:60828	regulation of canonical Wnt signaling pathway	251	11	DAB2,FGFR2,DKK1,RAPGEF1,IGFBP2,GPRC5B,CDK14,PSMB9,CAPRIN2,BICC1,CAV1	0.00061
GO:90257	regulation of muscle system process	217	10	FBXO32,EDN1,NPNT,IGFBP5,SLC8A1,TPM1,UTRN,NR4A3,CAV1,PDE5A	0.00063
GO:14065	phosphatidylinositol 3-kinase signaling	122	7	EDN1,EGFR,C3ORF58,FYN,HTR2B,NYAP2,PRR5L	0.00064
GO:1903524	positive regulation of blood circulation	68	5	EDN1,EGFR,HRH2,TPM1,CAV1	0.00065
GO:48667	cell morphogenesis involved in neuron differentiation	523	18	DAB1,EFNB2,EPHA7,ALCAM,FGFR2,FN1,FLRT3,FYN,ANOS1,MAP2,NFIB,DOCK10,LRRN1,ROBO1,CAPRIN2,TCTN1,NR4A3,BHLHB9	0.00065
GO:36211	protein modification process	3922	84	AKT3,CDK6,DLC1,GPNMB,UBD,FUT9,PLK2,ADCY5,GALNT5,FBXO32,TRIM6,CNTN1,LYPD6B,CPM,MUC15,NRG4,SIK1,DAB1,DAB2,RCAN1,EDN1,EGFR,EPAS1,EPHA3,EPHA7,USP12,FGFR2,DKK1,ERC1,WWC1,FN1,FLRT3,FYB,FYN,NPNT,GALNT2,GBP1,NPTN,GNAQ,RAPGEF1,HIPK2,HTR2B,IGFBP5,CYR61,GALNT18,PTPRQ,LMO7,LYN,STS,MAN1A1,GADD45B,CNTN3,SPOCK3,RNF141,ENPP1,GPRC5B,CDK14,PKHD1,BCL11A,PPP2R3A,PPT1,PRKG2,MAP2K6,PRLR,PROS1,PSMB9,ACKR3,ROBO1,WNK3,CA…	0.00066
GO:6464	cellular protein modification process	3922	84	AKT3,CDK6,DLC1,GPNMB,UBD,FUT9,PLK2,ADCY5,GALNT5,FBXO32,TRIM6,CNTN1,LYPD6B,CPM,MUC15,NRG4,SIK1,DAB1,DAB2,RCAN1,EDN1,EGFR,EPAS1,EPHA3,EPHA7,USP12,FGFR2,DKK1,ERC1,WWC1,FN1,FLRT3,FYB,FYN,NPNT,GALNT2,GBP1,NPTN,GNAQ,RAPGEF1,HIPK2,HTR2B,IGFBP5,CYR61,GALNT18,PTPRQ,LMO7,LYN,STS,MAN1A1,GADD45B,CNTN3,SPOCK3,RNF141,ENPP1,GPRC5B,CDK14,PKHD1,BCL11A,PPP2R3A,PPT1,PRKG2,MAP2K6,PRLR,PROS1,PSMB9,ACKR3,ROBO1,WNK3,CA…	0.00066
GO:7411	axon guidance	218	10	DAB1,EFNB2,EPHA7,ALCAM,FLRT3,FYN,ANOS1,NFIB,ROBO1,NR4A3	0.00066
GO:48002	antigen processing and presentation of peptide antigen	185	9	OSBPL1A,AP1S3,HLA-DPA1,HLA-DQA1,HLA-DQA2,HLA-DRA,HLA-DRB4,PSMB9,SH3GL2	0.00068
GO:50794	regulation of cellular process	10007	182	AKT3,TSPAN2,ADGRG2,CDK6,DLC1,ATP8A1,GPNMB,UBD,CDC42EP3,PDPN,IGF2BP3,CTSC,PLK2,UPK1A,RAPGEF4,ADCY5,PLA2G16,DACH2,TRIM6,CNTN1,LYPD6B,MUC15,SESN3,NRG4,TOM1L2,CCBE1,SIK1,RASGEF1B,DAB1,DAB2,SYNPO2,DOCK3,RCAN1,EDN1,EFNB2,EGFR,NLRP7,EPAS1,EPHA3,EPHA7,C3ORF58,ALCAM,FGFR2,FHL2,IKZF2,DKK1,FOXC1,ERC1,EPB41L3,TBC1D9,WWC1,FN1,LDOC1,FLRT3,FYB,FYN,NPNT,PARM1,GBP1,NPTN,CACNG4,CNTN6,PCLO,GNAQ,LURAP1L,RAPGEF1,HIPK…	0.00068
GO:71229	cellular response to acid chemical	185	9	SESN3,EDN1,EGFR,EPHA3,FGFR2,FYN,LYN,BCL11A,RRAGD	0.00068
GO:48017	inositol lipid-mediated signaling	153	8	EDN1,EGFR,C3ORF58,FYN,HTR2B,PLD1,NYAP2,PRR5L	0.00069
GO:10977	negative regulation of neuron projection development	123	7	PLK2,DAB1,EFNB2,EPHA7,BCL11A,PMP22,SPOCK1	0.0007
GO:50678	regulation of epithelial cell proliferation	327	13	AKT3,CDK6,EFNB2,EGFR,FGFR2,HTR2B,NFIB,EPB41L4B,ROBO1,NR4A3,CAV1,FOXP2,CYP7B1	0.0007
GO:3008	system process	1958	48	ATP8A1,PLK2,ADCY5,FBXO32,CCBE1,RCAN1,EDN1,EGFR,EPAS1,DKK1,FOXC1,FYN,NPNT,GATM,NPTN,CACNG4,TMPRSS11E,HLA-DRA,HRH2,HTR2B,SYT10,IGFBP5,KCND2,MME,OAT,OLR1,PPT1,MAP2K6,SCPEP1,SCN3A,SCN9A,RTP4,WNK3,SLC8A1,BTC,TPM1,TRPC1,UTRN,CACNA2D1,NR4A3,BHLHB9,SORBS2,PIAS1,CAV1,PDE5A,NAV2,FOXP2,SCARB1	0.00071
GO:97164	ammonium ion metabolic process	186	9	SMPDL3A,PLA2G16,SLC44A1,ACADL,RARRES3,SLC5A7,SAT1,LPCAT1,SCARB1	0.00073
GO:97485	neuron projection guidance	220	10	DAB1,EFNB2,EPHA7,ALCAM,FLRT3,FYN,ANOS1,NFIB,ROBO1,NR4A3	0.00075
GO:44057	regulation of system process	528	18	FBXO32,EDN1,EGFR,EPAS1,NPNT,CACNG4,HRH2,IGFBP5,KCND2,WNK3,SLC8A1,TPM1,TRPC1,UTRN,CACNA2D1,NR4A3,CAV1,PDE5A	0.00076
GO:33002	muscle cell proliferation	187	9	EDN1,EGFR,C3ORF58,FGFR2,FOXC1,IGFBP5,MEIS1,TPM1,NR4A3	0.00078
GO:50769	positive regulation of neurogenesis	407	15	CNTN1,DAB1,EPHA3,DKK1,FN1,FYN,NPTN,RAPGEF1,LYN,ASPA,GPRC5B,RARB,ROBO1,CAPRIN2,BHLHB9	0.00079
GO:34762	regulation of transmembrane transport	488	17	FYN,CACNG4,KCND2,KCNJ13,LYN,ENPP1,SCN3A,SCN9A,WNK3,SLC8A1,TRPC1,UTRN,CACNA2D1,NR4A3,PIK3R3,CAV1,KCNH7	0.0008
GO:43123	positive regulation of I-kappaB kinase/NF-kappaB signaling	155	8	UBD,PLK2,FYN,LURAP1L,HTR2B,GPRC5B,APOL3,TNFSF10	0.0008
GO:6915	apoptotic process	1811	45	DLC1,UBD,PDPN,CTSC,PLK2,SIK1,DAB2,EDN1,EGFR,EPHA7,FGFR2,FHL2,DKK1,FOXC1,ERC1,EPB41L3,FYN,HIPK2,HTR2B,IFIT2,CYR61,LYN,CARD17,GADD45B,WWOX,PKHD1,PPT1,MAP2K6,PRLR,ACKR3,RARB,ROBO1,WNK3,SST,BTC,VTCN1,NR4A3,BHLHB9,SRPX,SCIN,PIAS1,CAV1,TNFSF10,FGD3,HERPUD1	0.0008
GO:30335	positive regulation of cell migration	448	16	AKT3,ATP8A1,GPNMB,PDPN,CCBE1,DAB2,EDN1,EGFR,FN1,ANXA3,CYR61,LYN,EPB41L4B,ACKR3,SLC8A1,SCARB1	0.00082
GO:32269	negative regulation of cellular protein metabolic process	976	28	CDK6,IGF2BP3,EDN1,NLRP7,DKK1,FLRT3,FYN,GBP1,GNAQ,RAPGEF1,HIPK2,IGFBP5,ANOS1,LYN,CARD17,GADD45B,SPOCK3,CRIM1,ENPP1,PROS1,CAPRIN2,SPOCK1,TFPI2,PRR5L,DUSP16,CAV1,HERPUD1,PHACTR2	0.00083
GO:6644	phospholipid metabolic process	449	16	SMPDL3A,PLA2G16,NRG4,EGFR,FGFR2,SLC44A1,FYN,HTR2B,LYN,PLD1,RARRES3,BTC,LPCAT1,PIK3R3,MTMR7,SCARB1	0.00084
GO:1558	regulation of cell growth	370	14	EDN1,EGFR,EPHA7,EPB41L3,FN1,IGFBP2,IGFBP5,CYR61,CRIM1,ENPP1,BCL11A,PPT1,CAPRIN2,SPOCK1	0.00086
GO:70664	negative regulation of leukocyte proliferation	70	5	GPNMB,LYN,VTCN1,PDCD1LG2,PDE5A	0.00086
GO:6898	receptor-mediated endocytosis	258	11	DAB2,DKK1,HTR2B,CFI,ENPP1,LRP1B,PPT1,ACKR3,SH3GL2,CAV1,SCARB1	0.00087
GO:60541	respiratory system development	189	9	PDPN,CCBE1,EGFR,EPAS1,FGFR2,IGFBP5,NFIB,TNS3,FOXP2	0.00089
GO:46903	secretion	1516	39	CRISP3,ATP8A1,CTSC,GLIPR1,RAPGEF4,ADCY5,TRIM6,EDN1,EGFR,NLRP7,FN1,GCA,GBP1,PCLO,STXBP6,ANXA3,HRH2,HTR2B,SYT10,SLCO4C1,LYN,MME,CARD17,OLR1,PLD1,MAP2K6,PRLR,PROS1,SLC5A7,SELL,WNK3,VTCN1,LPCAT1,NR4A3,SCIN,CAV1,LIN7A,STXBP5L,PHACTR2	0.00092
GO:21543	pallium development	157	8	CDK6,DAB1,EGFR,ANXA3,ROBO1,FAT4,NR4A3,FOXP2	0.00093
GO:60047	heart contraction	260	11	EDN1,EPAS1,CACNG4,KCND2,MAP2K6,SLC8A1,TPM1,TRPC1,CACNA2D1,CAV1,PDE5A	0.00097
GO:1901701	cellular response to oxygen-containing compound	985	28	CDK6,ADCY5,FBXO32,SESN3,EDN1,EGFR,NLRP7,EPHA3,FGFR2,FYN,GNAQ,RAPGEF1,IGFBP5,LYN,CARD17,PDE3B,ENPP1,BCL11A,MAP2K6,PRLR,RRAGD,SLC8A1,TPM1,CACNA2D1,NR4A3,PIK3R3,CAV1,SCARB1	0.001
GO:3018	vascular process in circulatory system	158	8	EDN1,EGFR,FOXC1,HRH2,HTR2B,SCPEP1,SLC8A1,CAV1	0.001
GO:35296	regulation of tube diameter	127	7	EDN1,EGFR,HRH2,HTR2B,SCPEP1,SLC8A1,CAV1	0.001
GO:42692	muscle cell differentiation	336	13	SIK1,EDN1,EFNB2,FGFR2,FHL2,DKK1,NPNT,IGFBP5,RARB,SLC8A1,TPM1,SORBS2,PIAS1	0.001
GO:51248	negative regulation of protein metabolic process	1033	29	CDK6,IGF2BP3,EDN1,EGFR,NLRP7,DKK1,FLRT3,FYN,GBP1,GNAQ,RAPGEF1,HIPK2,IGFBP5,ANOS1,LYN,CARD17,GADD45B,SPOCK3,CRIM1,ENPP1,PROS1,CAPRIN2,SPOCK1,TFPI2,PRR5L,DUSP16,CAV1,HERPUD1,PHACTR2	0.001
GO:97746	regulation of blood vessel diameter	127	7	EDN1,EGFR,HRH2,HTR2B,SCPEP1,SLC8A1,CAV1	0.001
GO:1903725	regulation of phospholipid metabolic process	72	5	HTR2B,LYN,LPCAT1,PIK3R3,SCARB1	0.0011
GO:3015	heart process	263	11	EDN1,EPAS1,CACNG4,KCND2,MAP2K6,SLC8A1,TPM1,TRPC1,CACNA2D1,CAV1,PDE5A	0.0011
GO:44255	cellular lipid metabolic process	1038	29	SMPDL3A,PLA2G16,RDH13,NRG4,SIK1,EDN1,EGFR,FGFR2,SLC44A1,FYN,ACADL,HTR2B,CYR61,AGMO,HACD4,LYN,STS,PLD1,PPT1,RARRES3,SCPEP1,SOAT1,BTC,LPCAT1,NR4A3,PIK3R3,CAV1,MTMR7,SCARB1	0.0011
GO:50803	regulation of synapse structure or activity	160	8	EPHA7,DKK1,FLRT3,FYN,PPT1,LRRN1,CAPRIN2,BHLHB9	0.0011
GO:9605	response to external stimulus	2042	49	CDK6,GPNMB,PDPN,TRIM6,SESN3,SIK1,DAB1,GBP6,EDN1,EFNB2,EGFR,NLRP7,EPHA7,ALCAM,FGFR2,GABARAPL1,FLRT3,FYN,NPNT,GBP1,GNAQ,ANXA3,CFI,IFIT2,IGFBP2,CYR61,ANOS1,LYN,CARD17,NFIB,GPRC5B,BCL11A,PLD1,PROS1,ACKR3,RRAGD,ROBO1,SELL,RTP4,SLC8A1,SST,ZNF175,VTCN1,NR4A3,CAV1,SLFN11,FOXP2,CYP7B1,SCARB1	0.0011
GO:1901564	organonitrogen compound metabolic process	6371	124	AKT3,CDK6,DLC1,GPNMB,UBD,IGF2BP3,FUT9,CTSC,PLK2,SMPDL3A,ADCY5,PLA2G16,GALNT5,FBXO32,TRIM6,CNTN1,LYPD6B,CPM,MUC15,NRG4,CCBE1,SIK1,DAB1,DAB2,ADAMTS19,DPYD,RCAN1,EDN1,EGFR,NLRP7,EPAS1,EPHA3,EPHA7,USP12,FGFR2,DKK1,FOXC1,ERC1,WWC1,FN1,SLC44A1,FLRT3,FYB,FYN,NPNT,GCA,GALNT2,GATM,GBP1,NPTN,GNAQ,RAPGEF1,TMPRSS11E,HIPK2,ACADL,HTR2B,CFI,IGFBP2,IGFBP5,CYR61,ANOS1,GALNT18,PTPRQ,LMO7,HACD4,LYN,STS,MAN1A1,MME,C…	0.0012
GO:30334	regulation of cell migration	762	23	AKT3,DLC1,ATP8A1,GPNMB,PDPN,CCBE1,DAB2,EDN1,EGFR,FN1,ANXA3,IGFBP5,CYR61,LYN,EPB41L4B,DOCK10,ACKR3,ROBO1,SLC8A1,SST,TPM1,PRR5L,SCARB1	0.0012
GO:43065	positive regulation of apoptotic process	585	19	DLC1,UBD,CTSC,SIK1,EPHA7,IFIT2,CYR61,LYN,GADD45B,WWOX,MAP2K6,RARB,ROBO1,NR4A3,SRPX,SCIN,CAV1,TNFSF10,FGD3	0.0012
GO:7267	cell-cell signaling	1534	39	GPNMB,PLK2,RAPGEF4,ADCY5,DAB2,EDN1,EFNB2,EGFR,FGFR2,DKK1,NPTN,PCLO,RAPGEF1,HRH2,SYT10,IGFBP2,CYR61,KCND2,LYN,GPRC5B,WWOX,CDK14,PMP22,PCDH18,PPT1,PCDHB9,PSMB9,PCDH10,GRHL3,SLC5A7,CAPRIN2,SST,CACNA2D1,BICC1,WNT10A,CAV1,TNFSF10,LIN7A,STXBP5L	0.0012
GO:8016	regulation of heart contraction	229	10	EDN1,EPAS1,CACNG4,KCND2,SLC8A1,TPM1,TRPC1,CACNA2D1,CAV1,PDE5A	0.0012
GO:2000147	positive regulation of cell motility	463	16	AKT3,ATP8A1,GPNMB,PDPN,CCBE1,DAB2,EDN1,EGFR,FN1,ANXA3,CYR61,LYN,EPB41L4B,ACKR3,SLC8A1,SCARB1	0.0013
GO:2768	immune response-regulating cell surface receptor signaling pathway	342	13	MUC15,FYB,FYN,GBP1,RAPGEF1,HLA-DPA1,HLA-DQA1,HLA-DQA2,HLA-DRA,HLA-DRB4,LYN,PSMB9,NR4A3	0.0013
GO:48514	blood vessel morphogenesis	590	19	AKT3,GPNMB,PLK2,CCBE1,EDN1,EFNB2,EPAS1,FGFR2,FOXC1,FN1,HIPK2,ANXA3,CYR61,MEIS1,PDE3B,ACKR3,ROBO1,SAT1,CAV1	0.0013
GO:51099	positive regulation of binding	162	8	PLK2,TRIM6,FOXC1,HIPK2,S100A10,CAPRIN2,CAV1,HERPUD1	0.0013
GO:60070	canonical Wnt signaling pathway	304	12	DAB2,FGFR2,DKK1,RAPGEF1,IGFBP2,GPRC5B,CDK14,PSMB9,CAPRIN2,BICC1,WNT10A,CAV1	0.0013
GO:7264	small GTPase mediated signal transduction	461	16	DLC1,CDC42EP3,PDPN,PLK2,RAPGEF4,RASGEF1B,DAB1,DOCK3,RAPGEF1,PLD1,RALGPS2,DOCK10,ARHGAP20,ROBO1,ARHGAP28,FGD3	0.0013
GO:3007	heart morphogenesis	232	10	DLC1,FGFR2,FHL2,DKK1,FOXC1,HTR2B,CYR61,RARB,TPM1,FAT4	0.0014
GO:3012	muscle system process	424	15	FBXO32,EDN1,NPNT,GATM,HTR2B,IGFBP5,MAP2K6,SLC8A1,TPM1,UTRN,CACNA2D1,NR4A3,SORBS2,CAV1,PDE5A	0.0014
GO:43068	positive regulation of programmed cell death	591	19	DLC1,UBD,CTSC,SIK1,EPHA7,IFIT2,CYR61,LYN,GADD45B,WWOX,MAP2K6,RARB,ROBO1,NR4A3,SRPX,SCIN,CAV1,TNFSF10,FGD3	0.0014
GO:43393	regulation of protein binding	198	9	PLK2,DAB2,DKK1,LDOC1,HIPK2,IFIT2,CAPRIN2,CAV1,HERPUD1	0.0015
GO:51896	regulation of protein kinase B signaling	198	9	SESN3,NRG4,EGFR,FGFR2,FYN,RAPGEF1,IGFBP5,PKHD1,BTC	0.0015
GO:7409	axonogenesis	426	15	DAB1,EFNB2,EPHA7,ALCAM,FGFR2,FN1,FLRT3,FYN,ANOS1,MAP2,NFIB,LRRN1,ROBO1,TCTN1,NR4A3	0.0015
GO:19538	protein metabolic process	5378	107	AKT3,CDK6,DLC1,GPNMB,UBD,IGF2BP3,FUT9,CTSC,PLK2,ADCY5,GALNT5,FBXO32,TRIM6,CNTN1,LYPD6B,CPM,MUC15,NRG4,CCBE1,SIK1,DAB1,DAB2,ADAMTS19,RCAN1,EDN1,EGFR,NLRP7,EPAS1,EPHA3,EPHA7,USP12,FGFR2,DKK1,ERC1,WWC1,FN1,FLRT3,FYB,FYN,NPNT,GCA,GALNT2,GBP1,NPTN,GNAQ,RAPGEF1,TMPRSS11E,HIPK2,HTR2B,CFI,IGFBP2,IGFBP5,CYR61,ANOS1,GALNT18,PTPRQ,LMO7,LYN,STS,MAN1A1,MME,CARD17,GADD45B,OLR1,CNTN3,SPOCK3,RNF141,CRIM1,ENPP1,G…	0.0016
GO:50707	regulation of cytokine secretion	165	8	TRIM6,NLRP7,FN1,GBP1,HTR2B,LYN,CARD17,VTCN1	0.0016
GO:1900046	regulation of hemostasis	75	5	PDPN,EDN1,LYN,PROS1,CAV1	0.0017
GO:30193	regulation of blood coagulation	75	5	PDPN,EDN1,LYN,PROS1,CAV1	0.0017
GO:46470	phosphatidylcholine metabolic process	75	5	PLA2G16,SLC44A1,RARRES3,LPCAT1,SCARB1	0.0017
GO:9725	response to hormone	919	26	ADCY5,FBXO32,SESN3,SIK1,DAB2,EDN1,EGFR,FHL2,FYN,GNAQ,ANXA3,IGFBP2,IGFBP5,LYN,PDE3B,ENPP1,PRLR,RARB,SST,NR4A3,PIK3R3,PIAS1,CAV1,TNFSF10,FOXP2,CYP7B1	0.0018
GO:1101	response to acid chemical	312	12	SESN3,EDN1,EGFR,EPHA3,FGFR2,DKK1,FYN,IGFBP2,LYN,BCL11A,RRAGD,SST	0.0019
GO:1944	vasculature development	691	21	AKT3,GPNMB,PDPN,PLK2,CCBE1,EDN1,EFNB2,EPAS1,FGFR2,FOXC1,FN1,RAPGEF1,HIPK2,ANXA3,CYR61,MEIS1,PDE3B,ACKR3,ROBO1,SAT1,CAV1	0.0019
GO:2253	activation of immune response	517	17	MUC15,FYB,FYN,GBP1,RAPGEF1,HLA-DPA1,HLA-DQA1,HLA-DQA2,HLA-DRA,HLA-DRB4,CFI,LYN,MAP2K6,PROS1,PSMB9,NR4A3,CAV1	0.0019
GO:51272	positive regulation of cellular component movement	474	16	AKT3,ATP8A1,GPNMB,PDPN,CCBE1,DAB2,EDN1,EGFR,FN1,ANXA3,CYR61,LYN,EPB41L4B,ACKR3,SLC8A1,SCARB1	0.0019
GO:7612	learning	135	7	ATP8A1,DKK1,FYN,NPTN,HRH2,PIAS1,FOXP2	0.0019
GO:10952	positive regulation of peptidase activity	168	8	DLC1,FN1,FYN,CYR61,LYN,ROBO1,CAV1,TNFSF10	0.002
GO:1655	urogenital system development	314	12	EFNB2,EPHA7,FGFR2,FOXC1,NPNT,MME,PKHD1,PRLR,RARB,FAT4,FRAS1,CYP7B1	0.002
GO:1901699	cellular response to nitrogen compound	605	19	ADCY5,SESN3,EDN1,EGFR,FYN,GNAQ,RAPGEF1,IGFBP5,LYN,PDE3B,ENPP1,BCL11A,PRLR,RRAGD,SLC8A1,CACNA2D1,NR4A3,PIK3R3,CAV1	0.002
GO:51241	negative regulation of multicellular organismal process	1070	29	CDK6,GPNMB,PLK2,DAB1,EDN1,EFNB2,EGFR,NLRP7,EPHA7,DKK1,FOXC1,WWC1,FN1,GBP1,IGFBP5,LYN,MEIS1,CARD17,NFIB,PDE3B,BCL11A,PMP22,PROS1,RARB,ROBO1,WNK3,SPOCK1,PDCD1LG2,PDE5A	0.002
GO:6887	exocytosis	832	24	CRISP3,ATP8A1,CTSC,GLIPR1,RAPGEF4,FN1,GCA,PCLO,STXBP6,ANXA3,SYT10,SLCO4C1,LYN,MME,OLR1,PLD1,PROS1,SELL,LPCAT1,NR4A3,SCIN,LIN7A,STXBP5L,PHACTR2	0.002
GO:21953	central nervous system neuron differentiation	169	8	FGFR2,DKK1,GNAQ,MAP2,NFIB,ROBO1,SPOCK1,TCTN1	0.0021
GO:32436	positive regulation of proteasomal ubiquitin-dependent protein catabolic process	77	5	PLK2,DAB2,PIAS1,CAV1,HERPUD1	0.0021
GO:3300	cardiac muscle hypertrophy	77	5	EDN1,HTR2B,NR4A3,SORBS2,PDE5A	0.0021
GO:51249	regulation of lymphocyte activation	394	14	GPNMB,EFNB2,FYN,HLA-DPA1,HLA-DQA1,HLA-DQA2,HLA-DRA,HLA-DRB4,IGFBP2,LYN,VTCN1,PDCD1LG2,CAV1,PDE5A	0.0021
GO:1508	action potential	137	7	GNAQ,KCND2,SCN3A,SCN9A,SLC8A1,CACNA2D1,CAV1	0.0022
GO:43087	regulation of GTPase activity	437	15	DLC1,CDC42EP3,RASGEF1B,EPHA3,TBC1D9,GNAQ,RAPGEF1,HTR2B,DOCK10,ARHGAP20,GRHL3,S100A10,ARHGAP28,FGD3,STXBP5L	0.0022
GO:72358	cardiovascular system development	699	21	AKT3,GPNMB,PDPN,PLK2,CCBE1,EDN1,EFNB2,EPAS1,FGFR2,FOXC1,FN1,RAPGEF1,HIPK2,ANXA3,CYR61,MEIS1,PDE3B,ACKR3,ROBO1,SAT1,CAV1	0.0022
GO:9611	response to wounding	608	19	PDPN,EDN1,EGFR,FGFR2,FN1,FLRT3,FYN,GNAQ,CYR61,LYN,GP6,EPB41L4B,PROS1,GRHL3,TPM1,TFPI2,CAV1,PAPSS2,SCARB1	0.0022
GO:2028	regulation of sodium ion transport	78	5	CNTN1,SIK1,WNK3,SLC8A1,UTRN	0.0023
GO:72073	kidney epithelium development	138	7	EFNB2,EPHA7,FGFR2,FOXC1,NPNT,RARB,FAT4	0.0024
GO:18108	peptidyl-tyrosine phosphorylation	359	13	CNTN1,NRG4,EGFR,EPHA3,EPHA7,FGFR2,FYN,LYN,GPRC5B,MAP2K6,PRLR,BTC,CAV1	0.0025
GO:2684	positive regulation of immune system process	938	26	TRIM6,MUC15,EDN1,EFNB2,FOXC1,FYB,FYN,GBP1,RAPGEF1,HLA-DPA1,HLA-DQA1,HLA-DQA2,HLA-DRA,HLA-DRB4,CFI,IGFBP2,LYN,GPRC5B,MAP2K6,PROS1,PSMB9,VTCN1,NR4A3,PDCD1LG2,SCIN,CAV1	0.0025
GO:42110	T cell activation	441	15	GPNMB,EFNB2,FYN,HLA-DPA1,HLA-DQA1,HLA-DQA2,HLA-DRA,HLA-DRB4,IGFBP2,LYN,PRLR,VTCN1,PDCD1LG2,CAV1,PDE5A	0.0025
GO:60402	calcium ion transport into cytosol	139	7	FYN,HTR2B,LYN,SLC8A1,TRPC1,CACNA2D1,CAV1	0.0025
GO:10976	positive regulation of neuron projection development	244	10	CNTN1,EPHA3,FN1,FYN,NPTN,RAPGEF1,LYN,ROBO1,CAPRIN2,BHLHB9	0.0026
GO:1901888	regulation of cell junction assembly	79	5	DLC1,EPHA3,RAPGEF1,S100A10,CAV1	0.0026
GO:43410	positive regulation of MAPK cascade	484	16	GPNMB,EDN1,EGFR,FGFR2,DKK1,WWC1,NPNT,NPTN,RAPGEF1,HIPK2,HTR2B,GADD45B,MAP2K6,ACKR3,ROBO1,PDE5A	0.0026
GO:55024	regulation of cardiac muscle tissue development	79	5	EDN1,EFNB2,FGFR2,DKK1,MEIS1	0.0026
GO:8219	cell death	2061	48	DLC1,GPNMB,UBD,PDPN,CTSC,PLK2,SIK1,DAB2,EDN1,EFNB2,EGFR,EPHA7,FGFR2,FHL2,DKK1,FOXC1,ERC1,EPB41L3,FYN,HIPK2,HTR2B,IFIT2,CYR61,LYN,CARD17,GADD45B,WWOX,PKHD1,PMP22,PPT1,MAP2K6,PRLR,ACKR3,RARB,ROBO1,WNK3,SST,BTC,VTCN1,NR4A3,BHLHB9,SRPX,SCIN,PIAS1,CAV1,TNFSF10,FGD3,HERPUD1	0.0026
GO:2000027	regulation of animal organ morphogenesis	245	10	DAB2,EDN1,FGFR2,DKK1,FOXC1,NFIB,PSMB9,GRHL3,WNT10A,FOXP2	0.0027
GO:18212	peptidyl-tyrosine modification	362	13	CNTN1,NRG4,EGFR,EPHA3,EPHA7,FGFR2,FYN,LYN,GPRC5B,MAP2K6,PRLR,BTC,CAV1	0.0028
GO:46488	phosphatidylinositol metabolic process	209	9	PLA2G16,NRG4,EGFR,FGFR2,FYN,HTR2B,BTC,PIK3R3,MTMR7	0.0028
GO:40008	regulation of growth	620	19	EDN1,EGFR,EPHA7,FGFR2,FOXC1,EPB41L3,WWC1,FN1,IGFBP2,IGFBP5,CYR61,MEIS1,NEDD9,CRIM1,ENPP1,BCL11A,PPT1,CAPRIN2,SPOCK1	0.0029
GO:50818	regulation of coagulation	80	5	PDPN,EDN1,LYN,PROS1,CAV1	0.0029
GO:1568	blood vessel development	667	20	AKT3,GPNMB,PLK2,CCBE1,EDN1,EFNB2,EPAS1,FGFR2,FOXC1,FN1,RAPGEF1,HIPK2,ANXA3,CYR61,MEIS1,PDE3B,ACKR3,ROBO1,SAT1,CAV1	0.003
GO:30111	regulation of Wnt signaling pathway	325	12	DAB2,FGFR2,DKK1,RAPGEF1,IGFBP2,GPRC5B,WWOX,CDK14,PSMB9,CAPRIN2,BICC1,CAV1	0.0031
GO:1903076	regulation of protein localization to plasma membrane	81	5	DAB2,EGFR,EPHA3,GBP1,WNK3	0.0032
GO:40017	positive regulation of locomotion	492	16	AKT3,ATP8A1,GPNMB,PDPN,CCBE1,DAB2,EDN1,EGFR,FN1,ANXA3,CYR61,LYN,EPB41L4B,ACKR3,SLC8A1,SCARB1	0.0032
GO:43405	regulation of MAP kinase activity	326	12	EDN1,EGFR,DKK1,RAPGEF1,HTR2B,LYN,GADD45B,MAP2K6,ROBO1,DUSP16,CAV1,PDE5A	0.0032
GO:60191	regulation of lipase activity	81	5	EGFR,FGFR2,GNAQ,HTR2B,CYR61	0.0032
GO:2757	immune response-activating signal transduction	451	15	MUC15,FYB,FYN,GBP1,RAPGEF1,HLA-DPA1,HLA-DQA1,HLA-DQA2,HLA-DRA,HLA-DRB4,LYN,MAP2K6,PSMB9,NR4A3,CAV1	0.0034
GO:45055	regulated exocytosis	718	21	CRISP3,ATP8A1,CTSC,GLIPR1,RAPGEF4,FN1,GCA,PCLO,ANXA3,SYT10,SLCO4C1,LYN,MME,OLR1,PLD1,PROS1,SELL,LPCAT1,NR4A3,SCIN,PHACTR2	0.0034
GO:71396	cellular response to lipid	538	17	CDK6,ADCY5,FBXO32,DAB2,EDN1,EGFR,NLRP7,EPHA3,FGFR2,FHL2,LYN,CARD17,RARB,NR4A3,PIAS1,CYP7B1,SCARB1	0.0034
GO:33993	response to lipid	860	24	CDK6,ADCY5,FBXO32,TRIM6,DAB2,EDN1,EGFR,NLRP7,EPHA3,FGFR2,FHL2,DKK1,ANXA3,IGFBP2,LYN,CARD17,RARB,SST,NR4A3,PIAS1,CAV1,FOXP2,CYP7B1,SCARB1	0.0035
GO:51235	maintenance of location	289	11	EPB41L3,HTR2B,LYN,ENPP1,SLC8A1,SOAT1,TRPC1,SLC30A4,SCIN,CAV1,SCARB1	0.0035
GO:32092	positive regulation of protein binding	82	5	PLK2,HIPK2,CAPRIN2,CAV1,HERPUD1	0.0036
GO:32970	regulation of actin filament-based process	329	12	DLC1,CDC42EP3,PDPN,SYNPO2,EDN1,EPHA3,GRHL3,S100A10,TPM1,ARHGAP28,SCIN,CAV1	0.0036
GO:34765	regulation of ion transmembrane transport	411	14	FYN,CACNG4,KCND2,KCNJ13,LYN,SCN3A,SCN9A,WNK3,SLC8A1,TRPC1,UTRN,CACNA2D1,CAV1,KCNH7	0.0036
GO:10769	regulation of cell morphogenesis involved in differentiation	252	10	PDPN,DAB1,EPHA7,FN1,GBP1,MAP2,ROBO1,S100A10,CAPRIN2,BHLHB9	0.0037
GO:43547	positive regulation of GTPase activity	370	13	DLC1,CDC42EP3,RASGEF1B,TBC1D9,GNAQ,RAPGEF1,HTR2B,DOCK10,ARHGAP20,GRHL3,S100A10,ARHGAP28,STXBP5L	0.0037
GO:2252	immune effector process	1058	28	CRISP3,BTN3A3,ATP8A1,CTSC,GLIPR1,TRIM6,FYN,GCA,GBP1,RAPGEF1,ANXA3,CFI,IFIT2,SLCO4C1,LYN,MME,OLR1,GPRC5B,PLD1,DOCK10,PROS1,SLAMF7,SELL,RTP4,ZNF175,LPCAT1,NR4A3,SLFN11	0.0038
GO:1903052	positive regulation of proteolysis involved in cellular protein catabolic process	113	6	CTSC,PLK2,DAB2,PIAS1,CAV1,HERPUD1	0.0039
GO:50865	regulation of cell activation	499	16	GPNMB,PDPN,EFNB2,FYN,HLA-DPA1,HLA-DQA1,HLA-DQA2,HLA-DRA,HLA-DRB4,IGFBP2,LYN,VTCN1,NR4A3,PDCD1LG2,CAV1,PDE5A	0.0039
GO:6935	chemotaxis	543	17	GPNMB,DAB1,EDN1,EFNB2,EPHA7,ALCAM,FLRT3,FYN,CYR61,ANOS1,LYN,NFIB,PLD1,ACKR3,ROBO1,NR4A3,CYP7B1	0.0039
GO:110020	regulation of actomyosin structure organization	83	5	DLC1,EDN1,S100A10,TPM1,ARHGAP28	0.004
GO:30278	regulation of ossification	180	8	CDK6,FGFR2,DKK1,NPNT,IGFBP5,CYR61,ENPP1,SLC8A1	0.004
GO:42330	taxis	544	17	GPNMB,DAB1,EDN1,EFNB2,EPHA7,ALCAM,FLRT3,FYN,CYR61,ANOS1,LYN,NFIB,PLD1,ACKR3,ROBO1,NR4A3,CYP7B1	0.004
GO:60627	regulation of vesicle-mediated transport	457	15	RAPGEF4,DAB2,EPHA3,DKK1,TBC1D9,PCLO,RAPGEF1,STXBP6,SYT10,LYN,PPT1,SH3GL2,CAV1,SCARB1,STXBP5L	0.004
GO:12501	programmed cell death	1939	45	DLC1,UBD,PDPN,CTSC,PLK2,SIK1,DAB2,EDN1,EGFR,EPHA7,FGFR2,FHL2,DKK1,FOXC1,ERC1,EPB41L3,FYN,HIPK2,HTR2B,IFIT2,CYR61,LYN,CARD17,GADD45B,WWOX,PKHD1,PPT1,MAP2K6,PRLR,ACKR3,RARB,ROBO1,WNK3,SST,BTC,VTCN1,NR4A3,BHLHB9,SRPX,SCIN,PIAS1,CAV1,TNFSF10,FGD3,HERPUD1	0.0041
GO:44267	cellular protein metabolic process	4846	96	AKT3,CDK6,DLC1,GPNMB,UBD,IGF2BP3,FUT9,CTSC,PLK2,ADCY5,GALNT5,FBXO32,TRIM6,CNTN1,LYPD6B,CPM,MUC15,NRG4,CCBE1,SIK1,DAB1,DAB2,RCAN1,EDN1,EGFR,NLRP7,EPAS1,EPHA3,EPHA7,USP12,FGFR2,DKK1,ERC1,WWC1,FN1,FLRT3,FYB,FYN,NPNT,GALNT2,GBP1,NPTN,GNAQ,RAPGEF1,HIPK2,HTR2B,IGFBP2,IGFBP5,CYR61,ANOS1,GALNT18,PTPRQ,LMO7,LYN,STS,MAN1A1,CARD17,GADD45B,CNTN3,SPOCK3,RNF141,CRIM1,ENPP1,GPRC5B,CDK14,PKHD1,BCL11A,PPP2R3A,PPT…	0.0041
GO:90287	regulation of cellular response to growth factor stimulus	254	10	CCBE1,DAB2,FGFR2,DKK1,NPNT,NPTN,HIPK2,CYR61,ROBO1,CAV1	0.0041
GO:19882	antigen processing and presentation	217	9	OSBPL1A,AP1S3,HLA-DPA1,HLA-DQA1,HLA-DQA2,HLA-DRA,HLA-DRB4,PSMB9,SH3GL2	0.0042
GO:48545	response to steroid hormone	374	13	FBXO32,DAB2,EDN1,EGFR,FHL2,ANXA3,IGFBP2,RARB,SST,NR4A3,PIAS1,CAV1,CYP7B1	0.0042
GO:71375	cellular response to peptide hormone stimulus	294	11	ADCY5,SESN3,EDN1,FYN,LYN,PDE3B,ENPP1,PRLR,NR4A3,PIK3R3,CAV1	0.0043
GO:7416	synapse assembly	147	7	EPHA7,FLRT3,NPTN,PCLO,PCDHB9,LRRN1,BHLHB9	0.0043
GO:45017	glycerolipid biosynthetic process	256	10	SIK1,FGFR2,SLC44A1,HTR2B,AGMO,PLD1,LPCAT1,PIK3R3,MTMR7,SCARB1	0.0044
GO:19221	cytokine-mediated signaling pathway	731	21	TRIM6,EDN1,FOXC1,FN1,FLRT3,FYN,GBP1,RAPGEF1,HLA-DPA1,HLA-DQA1,HLA-DQA2,HLA-DRA,HLA-DRB4,IFIT2,MAP2K6,PRLR,PSMB9,ACKR3,ROBO1,PIAS1,CAV1	0.0045
GO:22612	gland morphogenesis	115	6	EGFR,FGFR2,IGFBP5,NFIB,CAV1,CYP7B1	0.0046
GO:70374	positive regulation of ERK1 and ERK2 cascade	183	8	GPNMB,EGFR,FGFR2,NPNT,NPTN,RAPGEF1,HTR2B,ACKR3	0.0047
GO:18209	peptidyl-serine modification	297	11	AKT3,PLK2,TRIM6,EGFR,DKK1,GALNT2,HIPK2,SPOCK3,PRKG2,CAPRIN2,CAV1	0.0048
GO:2694	regulation of leukocyte activation	463	15	GPNMB,EFNB2,FYN,HLA-DPA1,HLA-DQA1,HLA-DQA2,HLA-DRA,HLA-DRB4,IGFBP2,LYN,VTCN1,NR4A3,PDCD1LG2,CAV1,PDE5A	0.0048
GO:31623	receptor internalization	85	5	DKK1,HTR2B,ACKR3,SH3GL2,CAV1	0.0048
GO:51146	striated muscle cell differentiation	258	10	SIK1,EDN1,EFNB2,FHL2,DKK1,IGFBP5,RARB,SLC8A1,TPM1,SORBS2	0.0048
GO:51093	negative regulation of developmental process	878	24	AKT3,CDK6,PLK2,TRIM6,DAB1,EFNB2,EGFR,EPHA7,DKK1,FOXC1,WWC1,GBP1,IGFBP5,LYN,MEIS1,NFIB,PDE3B,ENPP1,BCL11A,PMP22,RARB,ROBO1,SPOCK1,CAV1	0.0049
GO:1901653	cellular response to peptide	339	12	ADCY5,SESN3,EDN1,FYN,LYN,PDE3B,ENPP1,PRLR,CACNA2D1,NR4A3,PIK3R3,CAV1	0.0051
GO:48015	phosphatidylinositol-mediated signaling	150	7	EDN1,EGFR,C3ORF58,FYN,HTR2B,NYAP2,PRR5L	0.0052
GO:48588	developmental cell growth	185	8	EDN1,EPHA7,ALCAM,FN1,FLRT3,BCL11A,SH3GL2,SORBS2	0.0052
GO:32231	regulation of actin filament bundle assembly	86	5	DLC1,SYNPO2,S100A10,TPM1,ARHGAP28	0.0053
GO:50878	regulation of body fluid levels	467	15	PDPN,ADCY5,EDN1,FYN,GNAQ,LYN,GP6,PRLR,PROS1,GRHL3,WNK3,BTC,TFPI2,CAV1,PAPSS2	0.0053
GO:71560	cellular response to transforming growth factor beta stimulus	222	9	DAB2,EDN1,FGFR2,FYN,NPNT,HIPK2,WWOX,WNT10A,CAV1	0.0053
GO:72659	protein localization to plasma membrane	222	9	DAB2,EGFR,EPHA3,EPB41L3,FYB,GBP1,PRKG2,S100A10,WNK3	0.0053
GO:43412	macromolecule modification	4171	84	AKT3,CDK6,DLC1,GPNMB,UBD,FUT9,PLK2,ADCY5,GALNT5,FBXO32,TRIM6,CNTN1,LYPD6B,CPM,MUC15,NRG4,SIK1,DAB1,DAB2,RCAN1,EDN1,EGFR,EPAS1,EPHA3,EPHA7,USP12,FGFR2,DKK1,ERC1,WWC1,FN1,FLRT3,FYB,FYN,NPNT,GALNT2,GBP1,NPTN,GNAQ,RAPGEF1,HIPK2,HTR2B,IGFBP5,CYR61,GALNT18,PTPRQ,LMO7,LYN,STS,MAN1A1,GADD45B,CNTN3,SPOCK3,RNF141,ENPP1,GPRC5B,CDK14,PKHD1,BCL11A,PPP2R3A,PPT1,PRKG2,MAP2K6,PRLR,PROS1,PSMB9,ACKR3,ROBO1,WNK3,CA…	0.0054
GO:45665	negative regulation of neuron differentiation	186	8	PLK2,DAB1,EFNB2,EPHA7,MEIS1,BCL11A,PMP22,SPOCK1	0.0055
GO:48762	mesenchymal cell differentiation	186	8	PDPN,DAB2,EDN1,EPHA3,FGFR2,FOXC1,HTR2B,WNT10A	0.0055
GO:10951	negative regulation of endopeptidase activity	224	9	NLRP7,ANOS1,CARD17,SPOCK3,CRIM1,PROS1,SPOCK1,TFPI2,HERPUD1	0.0058
GO:1942	hair follicle development	87	5	EGFR,FGFR2,DKK1,IGFBP5,WNT10A	0.0058
GO:48013	ephrin receptor signaling pathway	87	5	EFNB2,EPHA3,EPHA7,FYN,LYN	0.0058
GO:51341	regulation of oxidoreductase activity	87	5	EDN1,EGFR,HTR2B,CAV1,SCARB1	0.0058
GO:1822	kidney development	263	10	EFNB2,EPHA7,FGFR2,FOXC1,NPNT,MME,PKHD1,RARB,FAT4,FRAS1	0.0059
GO:35637	multicellular organismal signaling	188	8	CACNG4,KCND2,SCN3A,SCN9A,SLC8A1,TRPC1,CACNA2D1,CAV1	0.006
GO:50663	cytokine secretion	188	8	TRIM6,NLRP7,FN1,GBP1,HTR2B,LYN,CARD17,VTCN1	0.006
GO:32940	secretion by cell	1394	34	CRISP3,ATP8A1,CTSC,GLIPR1,RAPGEF4,ADCY5,TRIM6,EDN1,EGFR,NLRP7,FN1,GCA,GBP1,PCLO,STXBP6,ANXA3,HTR2B,SYT10,SLCO4C1,LYN,MME,CARD17,OLR1,PLD1,PROS1,SLC5A7,SELL,VTCN1,LPCAT1,NR4A3,SCIN,LIN7A,STXBP5L,PHACTR2	0.0063
GO:71559	response to transforming growth factor beta	226	9	DAB2,EDN1,FGFR2,FYN,NPNT,HIPK2,WWOX,WNT10A,CAV1	0.0063
GO:2682	regulation of immune system process	1347	33	CDK6,GPNMB,TRIM6,MUC15,EDN1,EFNB2,FOXC1,FYB,FYN,GBP1,RAPGEF1,HLA-DPA1,HLA-DQA1,HLA-DQA2,HLA-DRA,HLA-DRB4,CFI,IGFBP2,LYN,MEIS1,GPRC5B,MAP2K6,PROS1,PSMB9,SLAMF7,SELL,VTCN1,NR4A3,PDCD1LG2,SCIN,PIAS1,CAV1,PDE5A	0.0067
GO:7249	I-kappaB kinase/NF-kappaB signaling	228	9	UBD,PLK2,ERC1,FYN,LURAP1L,HTR2B,GPRC5B,APOL3,TNFSF10	0.0068
GO:1904375	regulation of protein localization to cell periphery	89	5	DAB2,EGFR,EPHA3,GBP1,WNK3	0.0069
GO:22404	molting cycle process	89	5	EGFR,FGFR2,DKK1,IGFBP5,WNT10A	0.0069
GO:22405	hair cycle process	89	5	EGFR,FGFR2,DKK1,IGFBP5,WNT10A	0.0069
GO:98773	skin epidermis development	89	5	EGFR,FGFR2,DKK1,IGFBP5,WNT10A	0.0069
GO:50807	regulation of synapse organization	155	7	EPHA7,DKK1,FLRT3,FYN,LRRN1,CAPRIN2,BHLHB9	0.007
GO:50778	positive regulation of immune response	662	19	TRIM6,MUC15,FYB,FYN,GBP1,RAPGEF1,HLA-DPA1,HLA-DQA1,HLA-DQA2,HLA-DRA,HLA-DRB4,CFI,LYN,GPRC5B,MAP2K6,PROS1,PSMB9,NR4A3,CAV1	0.0074
GO:71345	cellular response to cytokine stimulus	1000	26	TRIM6,GBP6,EDN1,NLRP7,FOXC1,FN1,FLRT3,FYN,NPNT,GBP1,RAPGEF1,HLA-DPA1,HLA-DQA1,HLA-DQA2,HLA-DRA,HLA-DRB4,IFIT2,MME,MAP2K6,PRLR,PSMB9,ACKR3,ROBO1,PIAS1,CAV1,ADAM23	0.0074
GO:2000060	positive regulation of ubiquitin-dependent protein catabolic process	90	5	PLK2,DAB2,PIAS1,CAV1,HERPUD1	0.0075
GO:3206	cardiac chamber morphogenesis	122	6	FGFR2,FHL2,FOXC1,CYR61,RARB,TPM1	0.0075
GO:46649	lymphocyte activation	616	18	GPNMB,EFNB2,FYN,BLNK,HLA-DPA1,HLA-DQA1,HLA-DQA2,HLA-DRA,HLA-DRB4,IGFBP2,LYN,DOCK10,PRLR,SLAMF7,VTCN1,PDCD1LG2,CAV1,PDE5A	0.0075
GO:97553	calcium ion transmembrane import into cytosol	122	6	FYN,HTR2B,LYN,SLC8A1,TRPC1,CACNA2D1	0.0075
GO:2764	immune response-regulating signaling pathway	481	15	MUC15,FYB,FYN,GBP1,RAPGEF1,HLA-DPA1,HLA-DQA1,HLA-DQA2,HLA-DRA,HLA-DRB4,LYN,MAP2K6,PSMB9,NR4A3,CAV1	0.0076
GO:72507	divalent inorganic cation homeostasis	437	14	ADCY5,EDN1,EGFR,FYN,NPTN,HTR2B,LYN,PKHD1,SLC8A1,TRPC1,SLC30A4,CACNA2D1,CAV1,HERPUD1	0.0076
GO:10522	regulation of calcium ion transport into cytosol	91	5	FYN,LYN,SLC8A1,TRPC1,CAV1	0.0081
GO:21782	glial cell development	91	5	TSPAN2,CDK6,EGFR,LYN,ASPA	0.0081
GO:43491	protein kinase B signaling	232	9	SESN3,NRG4,EGFR,FGFR2,FYN,RAPGEF1,IGFBP5,PKHD1,BTC	0.0081
GO:1901700	response to oxygen-containing compound	1468	35	CDK6,ADCY5,FBXO32,TRIM6,SESN3,EDN1,EGFR,NLRP7,EPHA3,FGFR2,DKK1,FYN,GNAQ,RAPGEF1,IGFBP2,IGFBP5,LYN,CARD17,PDE3B,ENPP1,BCL11A,MAP2K6,PRLR,RRAGD,SELL,SLC8A1,SST,TPM1,CACNA2D1,NR4A3,PIK3R3,CAV1,TNFSF10,FOXP2,SCARB1	0.0083
GO:10604	positive regulation of macromolecule metabolic process	2839	60	DLC1,GPNMB,CTSC,PLK2,ADCY5,TRIM6,CNTN1,CCBE1,DAB1,DAB2,EDN1,EGFR,EPAS1,EPHA7,FGFR2,FHL2,IKZF2,DKK1,FOXC1,WWC1,FN1,FYN,NPNT,PARM1,NPTN,RAPGEF1,HIPK2,ANXA3,HTR2B,CYR61,RASL11A,LYN,MEIS1,GADD45B,NFIB,GPRC5B,WWOX,BCL11A,EPB41L4B,MAP2K6,PRLR,MOSPD1,ACKR3,GRHL3,ZNF462,RARB,ROBO1,WNK3,CAPRIN2,SOAT1,ZNF175,LPCAT1,PRR5L,NR4A3,WNT10A,PIAS1,CAV1,PDE5A,TNFSF10,HERPUD1	0.0084
GO:30029	actin filament-based process	668	19	DLC1,CDC42EP3,PDPN,SYNPO2,EDN1,EPHA3,PALLD,EPB41L3,NEDD9,EPB41L4B,GRHL3,S100A10,TPM1,CACNA2D1,ARHGAP28,SORBS2,SCIN,CAV1,FGD3	0.0084
GO:46620	regulation of organ growth	92	5	EDN1,FGFR2,FOXC1,WWC1,MEIS1	0.0088
GO:16358	dendrite development	197	8	PLK2,DAB1,FYN,MAP2,BCL11A,DOCK10,CAPRIN2,BHLHB9	0.0093
GO:30178	negative regulation of Wnt signaling pathway	197	8	DAB2,DKK1,RAPGEF1,IGFBP2,WWOX,PSMB9,BICC1,CAV1	0.0093
GO:43122	regulation of I-kappaB kinase/NF-kappaB signaling	197	8	UBD,PLK2,FYN,LURAP1L,HTR2B,GPRC5B,APOL3,TNFSF10	0.0093
GO:45596	negative regulation of cell differentiation	626	18	CDK6,PLK2,TRIM6,DAB1,EFNB2,EGFR,EPHA7,DKK1,GBP1,IGFBP5,LYN,MEIS1,ENPP1,BCL11A,PMP22,RARB,SPOCK1,CAV1	0.0093
GO:10466	negative regulation of peptidase activity	236	9	NLRP7,ANOS1,CARD17,SPOCK3,CRIM1,PROS1,SPOCK1,TFPI2,HERPUD1	0.0095
GO:19233	sensory perception of pain	93	5	EDN1,FYN,KCND2,MME,SCN9A	0.0095
GO:6508	proteolysis	1638	38	DLC1,UBD,CTSC,PLK2,CPM,CCBE1,DAB2,ADAMTS19,NLRP7,EPHA7,USP12,FN1,FYN,GCA,TMPRSS11E,HIPK2,CFI,CYR61,ANOS1,LYN,MME,CARD17,OLR1,SPOCK3,CRIM1,MAP2K6,PROS1,PSMB9,SCPEP1,ROBO1,SPOCK1,TLL1,TFPI2,PIAS1,CAV1,TNFSF10,ADAM23,HERPUD1	0.0095
GO:19932	second-messenger-mediated signaling	317	11	RAPGEF4,ADCY5,RCAN1,EDN1,EGFR,GBP1,PCLO,GNAQ,HTR2B,PDE3B,SLC8A1	0.0096
GO:48660	regulation of smooth muscle cell proliferation	126	6	EDN1,EGFR,FGFR2,IGFBP5,TPM1,NR4A3	0.0097
GO:60048	cardiac muscle contraction	126	6	MAP2K6,SLC8A1,TPM1,CACNA2D1,CAV1,PDE5A	0.0097
GO:43434	response to peptide hormone	403	13	ADCY5,SESN3,EDN1,FYN,IGFBP5,LYN,PDE3B,ENPP1,PRLR,NR4A3,PIK3R3,CAV1,TNFSF10	0.0099
GO:16043	cellular component organization	5648	107	AKT3,TSPAN2,DLC1,ATP8A1,UBD,CDC42EP3,PDPN,CTSC,PLK2,UPK1A,PLA2G16,KCTD12,DACH2,TRIM6,ADD3,CNTN1,TOM1L2,CCDC80,DAB1,DAB2,SYNPO2,EDN1,EFNB2,EGFR,EPAS1,EPHA3,EPHA7,ALCAM,SAMD9L,FGFR2,DKK1,FOXC1,PALLD,EPB41L3,TBC1D9,FN1,GABARAPL1,FLRT3,FYN,NPNT,MAP7D2,GCA,ABI3BP,PVRL3,GBP1,NPTN,PCLO,RAPGEF1,HIPK2,STXBP6,HLA-DRA,HRH2,ACADL,SYT10,IFIT2,IGFBP2,IGFBP5,CYR61,ANOS1,KCND2,LYN,MAP2,NEDD9,NFIB,OAT,CRIM1,ENPP1…	0.01
GO:1649	osteoblast differentiation	199	8	CDK6,GPNMB,FGFR2,FHL2,NPNT,IGFBP5,CYR61,WWOX	0.01
GO:1657	ureteric bud development	95	5	FGFR2,FOXC1,NPNT,RARB,FAT4	0.01
GO:1901800	positive regulation of proteasomal protein catabolic process	98	5	PLK2,DAB2,PIAS1,CAV1,HERPUD1	0.01
GO:1901861	regulation of muscle tissue development	131	6	EDN1,EFNB2,FGFR2,DKK1,IGFBP5,MEIS1	0.01
GO:1903364	positive regulation of cellular protein catabolic process	131	6	CTSC,PLK2,DAB2,PIAS1,CAV1,HERPUD1	0.01
GO:30177	positive regulation of Wnt signaling pathway	163	7	DAB2,FGFR2,DKK1,GPRC5B,PSMB9,CAPRIN2,CAV1	0.01
GO:32526	response to retinoic acid	98	5	EPHA3,FGFR2,DKK1,IGFBP2,LYN	0.01
GO:32956	regulation of actin cytoskeleton organization	287	10	DLC1,CDC42EP3,SYNPO2,EDN1,EPHA3,GRHL3,S100A10,TPM1,ARHGAP28,SCIN	0.01
GO:34097	response to cytokine	1080	27	UBD,TRIM6,GBP6,EDN1,NLRP7,FOXC1,FN1,FLRT3,FYN,NPNT,GBP1,RAPGEF1,HLA-DPA1,HLA-DQA1,HLA-DQA2,HLA-DRA,HLA-DRB4,IFIT2,MME,MAP2K6,PRLR,PSMB9,ACKR3,ROBO1,PIAS1,CAV1,ADAM23	0.01
GO:43010	camera-type eye development	286	10	RDH13,EGFR,FOXC1,PVRL3,HIPK2,MEIS1,GRHL3,RARB,LPCAT1,FOXP2	0.01
GO:43583	ear development	202	8	EDN1,FGFR2,FREM2,MYCL,GRHL3,FAT4,NR4A3,LIN7A	0.01
GO:45859	regulation of protein kinase activity	740	20	CDK6,ADCY5,DAB1,EDN1,EGFR,DKK1,FLRT3,GNAQ,RAPGEF1,HTR2B,CYR61,LYN,GADD45B,GPRC5B,MAP2K6,PRLR,ROBO1,DUSP16,CAV1,PDE5A	0.01
GO:46854	phosphatidylinositol phosphorylation	98	5	NRG4,EGFR,FGFR2,FYN,BTC	0.01
GO:48565	digestive tract development	128	6	DAB1,EGFR,FGFR2,HRH2,RARB,FAT4	0.01
GO:48659	smooth muscle cell proliferation	129	6	EDN1,EGFR,FGFR2,IGFBP5,TPM1,NR4A3	0.01
GO:51048	negative regulation of secretion	203	8	EDN1,NLRP7,FN1,GBP1,STXBP6,CARD17,WNK3,STXBP5L	0.01
GO:51050	positive regulation of transport	895	23	ATP8A1,TRIM6,CNTN1,DAB2,EDN1,EGFR,FYN,RAPGEF1,HTR2B,SYT10,PPT1,MAP2K6,WNK3,TRPC1,CACNA2D1,VTCN1,PRR5L,NR4A3,PIK3R3,SCIN,CAV1,CDKL2,STXBP5L	0.01
GO:51173	positive regulation of nitrogen compound metabolic process	2710	57	DLC1,GPNMB,CTSC,PLK2,ADCY5,TRIM6,CNTN1,CCBE1,DAB1,DAB2,EDN1,EGFR,EPAS1,EPHA7,FGFR2,FHL2,IKZF2,DKK1,FOXC1,WWC1,FN1,FYN,NPNT,PARM1,NPTN,RAPGEF1,HIPK2,ANXA3,HTR2B,CYR61,RASL11A,LYN,MEIS1,GADD45B,NFIB,GPRC5B,WWOX,MAP2K6,PRLR,MOSPD1,ACKR3,GRHL3,ZNF462,RARB,ROBO1,WNK3,CAPRIN2,SOAT1,ZNF175,LPCAT1,PRR5L,NR4A3,PIAS1,CAV1,PDE5A,TNFSF10,HERPUD1	0.01
GO:6641	triglyceride metabolic process	96	5	PLA2G16,SIK1,AGMO,CAV1,SCARB1	0.01
GO:6952	defense response	1491	35	TSPAN2,CRISP3,UBD,TRIM6,MUC15,GBP6,EDN1,EGFR,NLRP7,FN1,FYN,GBP1,BLNK,ANXA3,HLA-DPA1,HLA-DQA1,HLA-DQA2,HLA-DRA,HLA-DRB4,CFI,IFIT2,LYN,OLR1,GPRC5B,MAP2K6,PROS1,PSMB9,SLAMF7,SCN9A,RTP4,ZNF175,APOL3,PIAS1,CAV1,SLFN11	0.01
GO:71383	cellular response to steroid hormone stimulus	246	9	FBXO32,DAB2,EDN1,EGFR,FHL2,RARB,NR4A3,PIAS1,CYP7B1	0.01
GO:7160	cell-matrix adhesion	199	8	CDK6,DLC1,FREM1,EPHA3,FN1,NPNT,S100A10,UTRN	0.01
GO:7162	negative regulation of cell adhesion	242	9	DLC1,GPNMB,DAB1,GBP1,PDE3B,SPOCK1,VTCN1,PDCD1LG2,PDE5A	0.01
GO:72001	renal system development	279	10	EFNB2,EPHA7,FGFR2,FOXC1,NPNT,MME,PKHD1,RARB,FAT4,FRAS1	0.01
GO:72163	mesonephric epithelium development	96	5	FGFR2,FOXC1,NPNT,RARB,FAT4	0.01
GO:72164	mesonephric tubule development	96	5	FGFR2,FOXC1,NPNT,RARB,FAT4	0.01
GO:72503	cellular divalent inorganic cation homeostasis	419	13	ADCY5,EDN1,FYN,NPTN,HTR2B,LYN,PKHD1,SLC8A1,TRPC1,SLC30A4,CACNA2D1,CAV1,HERPUD1	0.01
GO:8284	positive regulation of cell proliferation	838	22	AKT3,CDK6,EDN1,EFNB2,EGFR,FGFR2,FN1,HIPK2,HLA-DPA1,HTR2B,IGFBP2,CYR61,LYN,PKHD1,RARB,TNS3,BTC,VTCN1,NR4A3,PDCD1LG2,FOXP2,CYP7B1	0.01
GO:90090	negative regulation of canonical Wnt signaling pathway	164	7	DAB2,DKK1,RAPGEF1,IGFBP2,PSMB9,BICC1,CAV1	0.01
GO:90596	sensory organ morphogenesis	244	9	RDH13,EDN1,FGFR2,PVRL3,HIPK2,MEIS1,GRHL3,RARB,NR4A3	0.01
GO:10595	positive regulation of endothelial cell migration	103	5	AKT3,CCBE1,EDN1,ANXA3,SCARB1	0.02
GO:10634	positive regulation of epithelial cell migration	143	6	AKT3,CCBE1,EDN1,ANXA3,EPB41L4B,SCARB1	0.02
GO:1501	skeletal system development	471	14	FREM1,EDN1,FGFR2,FOXC1,GNAQ,CYR61,MEIS1,NFIB,WWOX,RARB,TLL1,FAT4,SCIN,PAPSS2	0.02
GO:16042	lipid catabolic process	301	10	SMPDL3A,PLA2G16,ACADL,STS,PDE3B,PLD1,PPT1,RARRES3,SULT2A1,SCARB1	0.02
GO:16055	Wnt signaling pathway	477	14	DAB2,FGFR2,DKK1,RAPGEF1,IGFBP2,GPRC5B,WWOX,CDK14,PSMB9,GRHL3,CAPRIN2,BICC1,WNT10A,CAV1	0.02
GO:1823	mesonephros development	100	5	FGFR2,FOXC1,NPNT,RARB,FAT4	0.02
GO:1890	placenta development	143	6	EGFR,EPAS1,FGFR2,LDOC1,CYR61,STOX2	0.02
GO:1901652	response to peptide	470	14	ADCY5,SESN3,EDN1,FYN,IGFBP5,LYN,PDE3B,ENPP1,PRLR,CACNA2D1,NR4A3,PIK3R3,CAV1,TNFSF10	0.02
GO:1902532	negative regulation of intracellular signal transduction	479	14	DLC1,SESN3,DAB1,WWC1,FLRT3,GBP1,RAPGEF1,LYN,PDE3B,PKHD1,ACKR3,DUSP16,CAV1,HERPUD1	0.02
GO:1903531	negative regulation of secretion by cell	180	7	EDN1,NLRP7,FN1,GBP1,STXBP6,CARD17,STXBP5L	0.02
GO:1952	regulation of cell-matrix adhesion	101	5	CDK6,DLC1,EPHA3,S100A10,UTRN	0.02
GO:198738	cell-cell signaling by wnt	479	14	DAB2,FGFR2,DKK1,RAPGEF1,IGFBP2,GPRC5B,WWOX,CDK14,PSMB9,GRHL3,CAPRIN2,BICC1,WNT10A,CAV1	0.02
GO:2000058	regulation of ubiquitin-dependent protein catabolic process	136	6	PLK2,DAB2,HIPK2,PIAS1,CAV1,HERPUD1	0.02
GO:21987	cerebral cortex development	104	5	DAB1,EGFR,ROBO1,FAT4,FOXP2	0.02
GO:30036	actin cytoskeleton organization	574	16	DLC1,CDC42EP3,SYNPO2,EDN1,EPHA3,PALLD,EPB41L3,NEDD9,EPB41L4B,GRHL3,S100A10,TPM1,ARHGAP28,SORBS2,SCIN,FGD3	0.02
GO:30100	regulation of endocytosis	212	8	DAB2,EPHA3,DKK1,RAPGEF1,PPT1,SH3GL2,CAV1,SCARB1	0.02
GO:30218	erythrocyte differentiation	102	5	CDK6,EPAS1,HIPK2,LYN,BPGM	0.02
GO:30902	hindbrain development	139	6	DLC1,CNTN1,DAB1,FOXC1,NFIB,FOXP2	0.02
GO:31032	actomyosin structure organization	174	7	DLC1,EDN1,EPB41L3,EPB41L4B,S100A10,TPM1,ARHGAP28	0.02
GO:31324	negative regulation of cellular metabolic process	2276	48	CDK6,IGF2BP3,TRIM6,SIK1,DAB2,EDN1,NLRP7,FGFR2,FHL2,IKZF2,DKK1,FOXC1,WWC1,FLRT3,FYN,GBP1,GNAQ,RAPGEF1,HIPK2,ACADL,HTR2B,IGFBP5,ANOS1,LYN,CARD17,GADD45B,NFIB,SPOCK3,CRIM1,ENPP1,WWOX,BCL11A,MOSPD1,PROS1,RARB,CAPRIN2,SPOCK1,ZNF175,TFPI2,LPCAT1,PRR5L,NR4A3,DUSP16,PIAS1,CAV1,FOXP2,HERPUD1,PHACTR2	0.02
GO:31346	positive regulation of cell projection organization	333	11	CDC42EP3,CNTN1,EPHA3,FN1,FYN,NPTN,RAPGEF1,LYN,ROBO1,CAPRIN2,BHLHB9	0.02
GO:31929	TOR signaling	102	5	AKT3,SESN3,PKHD1,RRAGD,PRR5L	0.02
GO:33674	positive regulation of kinase activity	521	15	ADCY5,DAB1,EDN1,EGFR,DKK1,RAPGEF1,HTR2B,CYR61,LYN,GADD45B,GPRC5B,MAP2K6,PRLR,ROBO1,PDE5A	0.02
GO:42098	T cell proliferation	171	7	GPNMB,FYN,HLA-DPA1,IGFBP2,VTCN1,PDCD1LG2,PDE5A	0.02
GO:43406	positive regulation of MAP kinase activity	255	9	EDN1,EGFR,DKK1,RAPGEF1,HTR2B,GADD45B,MAP2K6,ROBO1,PDE5A	0.02
GO:43549	regulation of kinase activity	800	21	CDK6,ADCY5,DAB1,EDN1,EGFR,DKK1,FLRT3,GNAQ,RAPGEF1,HTR2B,CYR61,LYN,GADD45B,GPRC5B,MAP2K6,PRLR,ROBO1,DUSP16,PIK3R3,CAV1,PDE5A	0.02
GO:45860	positive regulation of protein kinase activity	487	14	ADCY5,DAB1,EDN1,EGFR,DKK1,RAPGEF1,HTR2B,CYR61,GADD45B,GPRC5B,MAP2K6,PRLR,ROBO1,PDE5A	0.02
GO:48598	embryonic morphogenesis	560	16	DLC1,EDN1,FGFR2,DKK1,FOXC1,FN1,FLRT3,GNAQ,HIPK2,HTR2B,CYR61,GRHL3,RARB,TCTN1,NR4A3,FRAS1	0.02
GO:48839	inner ear development	177	7	FGFR2,FREM2,MYCL,GRHL3,FAT4,NR4A3,LIN7A	0.02
GO:48878	chemical homeostasis	1025	25	ADCY5,SESN3,EDN1,EGFR,EPAS1,FYN,NPTN,HTR2B,IGFBP5,LYN,ENPP1,PKHD1,PPT1,GRHL3,SLC8A1,SOAT1,TRPC1,SLC30A4,CACNA2D1,LPCAT1,CYBRD1,CAV1,SCARB1,STXBP5L,HERPUD1	0.02
GO:50679	positive regulation of epithelial cell proliferation	175	7	AKT3,EGFR,FGFR2,HTR2B,NR4A3,FOXP2,CYP7B1	0.02
GO:50680	negative regulation of epithelial cell proliferation	138	6	CDK6,EFNB2,FGFR2,NFIB,ROBO1,CAV1	0.02
GO:51017	actin filament bundle assembly	134	6	DLC1,SYNPO2,NEDD9,S100A10,TPM1,ARHGAP28	0.02
GO:51046	regulation of secretion	718	19	RAPGEF4,ADCY5,TRIM6,EDN1,EGFR,NLRP7,FN1,GBP1,PCLO,STXBP6,HTR2B,SYT10,LYN,CARD17,MAP2K6,WNK3,VTCN1,SCIN,STXBP5L	0.02
GO:51172	negative regulation of nitrogen compound metabolic process	2130	46	CDK6,IGF2BP3,TRIM6,DAB2,EDN1,EGFR,NLRP7,FGFR2,FHL2,IKZF2,DKK1,FOXC1,WWC1,FLRT3,FYN,GBP1,GNAQ,RAPGEF1,HIPK2,IGFBP5,ANOS1,LYN,CARD17,GADD45B,NFIB,SPOCK3,CRIM1,ENPP1,WWOX,BCL11A,MOSPD1,PROS1,RARB,CAPRIN2,SPOCK1,ZNF175,TFPI2,LPCAT1,PRR5L,NR4A3,DUSP16,PIAS1,CAV1,FOXP2,HERPUD1,PHACTR2	0.02
GO:51480	regulation of cytosolic calcium ion concentration	306	10	ADCY5,EDN1,FYN,NPTN,HTR2B,LYN,SLC8A1,TRPC1,CACNA2D1,CAV1	0.02
GO:55065	metal ion homeostasis	568	16	ADCY5,EDN1,EGFR,EPAS1,FYN,NPTN,HTR2B,LYN,PKHD1,SLC8A1,TRPC1,SLC30A4,CACNA2D1,CYBRD1,CAV1,HERPUD1	0.02
GO:55123	digestive system development	140	6	DAB1,EGFR,FGFR2,HRH2,RARB,FAT4	0.02
GO:60348	bone development	180	7	FREM1,FGFR2,FOXC1,MEIS1,RARB,FAT4,PAPSS2	0.02
GO:61337	cardiac conduction	134	6	CACNG4,KCND2,SLC8A1,TRPC1,CACNA2D1,CAV1	0.02
GO:61572	actin filament bundle organization	136	6	DLC1,SYNPO2,NEDD9,S100A10,TPM1,ARHGAP28	0.02
GO:6493	protein O-linked glycosylation	106	5	GALNT5,MUC15,GALNT2,GALNT18,GXYLT2	0.02
GO:6814	sodium ion transport	215	8	CNTN1,SIK1,SLC5A7,SCN3A,SCN9A,WNK3,SLC8A1,UTRN	0.02
GO:6874	cellular calcium ion homeostasis	394	12	ADCY5,EDN1,FYN,NPTN,HTR2B,LYN,PKHD1,SLC8A1,TRPC1,CACNA2D1,CAV1,HERPUD1	0.02
GO:6897	endocytosis	609	17	DAB2,EPHA3,DKK1,FYN,RAPGEF1,ANXA3,HTR2B,CFI,LYN,ENPP1,LRP1B,PPT1,ACKR3,SH3GL2,SRPX,CAV1,SCARB1	0.02
GO:6939	smooth muscle contraction	103	5	EDN1,NPNT,HTR2B,SLC8A1,CAV1	0.02
GO:6950	response to stress	3538	70	AKT3,TSPAN2,CDK6,CRISP3,UBD,PDPN,PLK2,DNAJB4,TRIM6,MUC15,SESN3,GBP6,EDN1,EGFR,NLRP7,EPAS1,FGFR2,DKK1,FN1,GABARAPL1,FLRT3,FYN,GBP1,GNAQ,RAPGEF1,HIPK2,BLNK,ANXA3,HLA-DPA1,HLA-DQA1,HLA-DQA2,HLA-DRA,HLA-DRB4,CFI,IFIT2,CYR61,KCND2,LYN,GADD45B,OLR1,GP6,GPRC5B,EPB41L4B,MAP2K6,PROS1,PSMB9,ACKR3,GRHL3,SLAMF7,RRAGD,SCN9A,RTP4,SLC8A1,SST,TPM1,UBE2E2,ZNF175,TFPI2,PRR5L,NR4A3,APOL3,SRPX,PIAS1,CAV1,PAPSS2,SLFN…	0.02
GO:71702	organic substance transport	2445	51	ATP8A1,PDPN,IGF2BP3,RAPGEF4,ADCY5,SLC2A13,OSBPL1A,TRIM6,AP1S3,TRAM1L1,TOM1L2,DAB2,EDN1,EGFR,NLRP7,ERC1,TBC1D9,FN1,SLC44A1,TRAM1,FYB,FYN,GBP1,PCLO,HTR2B,SLCO4C1,LYN,CARD17,ENPP1,LRP1B,PPT1,MAP2K6,SLC5A7,RTP4,SLC15A2,SOAT1,VTCN1,PRR5L,NR4A3,FRAS1,DUSP16,APOL3,AP3B2,PIK3R3,CAV1,LIN7A,CDKL2,SLC16A7,SCARB1,STXBP5L,HERPUD1	0.02
GO:7259	JAK-STAT cascade	171	7	DAB1,FLRT3,FYN,LYN,PRLR,PIAS1,CAV1	0.02
GO:72657	protein localization to membrane	486	14	DAB2,EGFR,EPHA3,EPB41L3,TRAM1,FYB,FYN,GBP1,PRKG2,S100A10,RTP4,WNK3,CAV1,LIN7A	0.02
GO:8543	fibroblast growth factor receptor signaling pathway	107	5	FGFR2,FLRT3,NPTN,ANOS1,FAT4	0.02
GO:8610	lipid biosynthetic process	661	18	PLA2G16,OSBPL1A,SIK1,EDN1,FGFR2,SLC44A1,ACADL,HTR2B,CYR61,AGMO,HACD4,PLD1,PRLR,LPCAT1,PIK3R3,MTMR7,CYP7B1,SCARB1	0.02
GO:9755	hormone-mediated signaling pathway	221	8	DAB2,FHL2,PRLR,RARB,SST,NR4A3,PIAS1,CYP7B1	0.02
GO:97696	STAT cascade	173	7	DAB1,FLRT3,FYN,LYN,PRLR,PIAS1,CAV1	0.02
GO:98662	inorganic cation transmembrane transport	701	19	SLC2A13,NIPA1,FYN,CACNG4,HTR2B,KCND2,KCNJ13,LYN,SCN3A,SCN9A,WNK3,SLC8A1,TRPC1,UTRN,SLC30A4,CACNA2D1,SLC41A2,CAV1,KCNH7	0.02
GO:98771	inorganic ion homeostasis	661	18	ADCY5,EDN1,EGFR,EPAS1,FYN,NPTN,HTR2B,LYN,ENPP1,PKHD1,PPT1,SLC8A1,TRPC1,SLC30A4,CACNA2D1,CYBRD1,CAV1,HERPUD1	0.02
GO:9893	positive regulation of metabolic process	3023	61	DLC1,GPNMB,CTSC,PLK2,ADCY5,TRIM6,CNTN1,CCBE1,DAB1,DAB2,EDN1,EGFR,EPAS1,EPHA7,FGFR2,FHL2,IKZF2,DKK1,FOXC1,WWC1,FN1,FYN,NPNT,PARM1,NPTN,RAPGEF1,HIPK2,ANXA3,HTR2B,CYR61,RASL11A,LYN,MEIS1,GADD45B,NFIB,GPRC5B,WWOX,BCL11A,EPB41L4B,MAP2K6,PRLR,MOSPD1,ACKR3,GRHL3,ZNF462,RARB,ROBO1,WNK3,CAPRIN2,SOAT1,ZNF175,LPCAT1,PRR5L,NR4A3,WNT10A,PIAS1,CAV1,PDE5A,TNFSF10,SCARB1,HERPUD1	0.02
GO:10001	glial cell differentiation	190	7	TSPAN2,CDK6,DAB1,EGFR,LYN,ASPA,NFIB	0.03
GO:10243	response to organonitrogen compound	891	22	ADCY5,SESN3,EDN1,EGFR,FYN,RAPGEF1,IGFBP5,LYN,PDE3B,ENPP1,BCL11A,PRLR,RRAGD,SELL,SLC8A1,SST,CACNA2D1,NR4A3,PIK3R3,CAV1,TNFSF10,HERPUD1	0.03
GO:10950	positive regulation of endopeptidase activity	151	6	DLC1,FYN,CYR61,LYN,ROBO1,TNFSF10	0.03
GO:1901214	regulation of neuron death	273	9	GPNMB,EFNB2,EPHA7,DKK1,FYN,HIPK2,PPT1,NR4A3,BHLHB9	0.03
GO:1901654	response to ketone	190	7	CDK6,ADCY5,FBXO32,EDN1,EGFR,CAV1,FOXP2	0.03
GO:1904062	regulation of cation transmembrane transport	275	9	FYN,CACNG4,LYN,WNK3,SLC8A1,TRPC1,UTRN,CACNA2D1,CAV1	0.03
GO:1904892	regulation of STAT cascade	149	6	DAB1,FLRT3,FYN,LYN,PRLR,CAV1	0.03
GO:1933	negative regulation of protein phosphorylation	406	12	CDK6,DKK1,FLRT3,GBP1,GNAQ,RAPGEF1,LYN,GADD45B,ENPP1,PRR5L,DUSP16,CAV1	0.03
GO:2000116	regulation of cysteine-type endopeptidase activity	224	8	DLC1,EPHA7,FYN,CYR61,PSMB9,ROBO1,TNFSF10,HERPUD1	0.03
GO:30001	metal ion transport	830	21	NIPA1,CNTN1,SIK1,FYN,CACNG4,HTR2B,KCND2,KCNJ13,LYN,SLC5A7,SCN3A,SCN9A,WNK3,SLC8A1,TRPC1,UTRN,SLC30A4,CACNA2D1,SLC41A2,CAV1,KCNH7	0.03
GO:30258	lipid modification	271	9	NRG4,EGFR,FGFR2,FYN,ACADL,SOAT1,BTC,NR4A3,MTMR7	0.03
GO:31325	positive regulation of cellular metabolic process	2820	57	DLC1,GPNMB,CTSC,PLK2,ADCY5,TRIM6,CNTN1,CCBE1,DAB1,DAB2,EDN1,EGFR,EPAS1,EPHA7,FGFR2,FHL2,IKZF2,DKK1,FOXC1,WWC1,FN1,FYN,NPNT,PARM1,NPTN,RAPGEF1,HIPK2,ANXA3,HTR2B,CYR61,RASL11A,LYN,MEIS1,GADD45B,NFIB,GPRC5B,WWOX,MAP2K6,PRLR,MOSPD1,ACKR3,GRHL3,ZNF462,RARB,ROBO1,WNK3,CAPRIN2,SOAT1,ZNF175,PRR5L,NR4A3,PIAS1,CAV1,PDE5A,TNFSF10,SCARB1,HERPUD1	0.03
GO:32434	regulation of proteasomal ubiquitin-dependent protein catabolic process	113	5	PLK2,DAB2,PIAS1,CAV1,HERPUD1	0.03
GO:33036	macromolecule localization	2704	55	ATP8A1,IGF2BP3,RAPGEF4,ADCY5,OSBPL1A,TRIM6,AP1S3,TRAM1L1,TOM1L2,DAB2,EDN1,EGFR,NLRP7,EPHA3,ERC1,EPB41L3,TBC1D9,FN1,TRAM1,FYB,FYN,NPNT,PVRL3,GBP1,NPTN,PCLO,STXBP6,HTR2B,LYN,CARD17,ENPP1,LRP1B,PPT1,PRKG2,MAP2K6,RRAGD,S100A10,RTP4,WNK3,SLC15A2,SOAT1,TCTN1,VTCN1,PRR5L,FRAS1,DUSP16,APOL3,AP3B2,SCIN,CAV1,LIN7A,CDKL2,SCARB1,STXBP5L,HERPUD1	0.03
GO:34101	erythrocyte homeostasis	109	5	CDK6,EPAS1,HIPK2,LYN,BPGM	0.03
GO:42129	regulation of T cell proliferation	144	6	GPNMB,HLA-DPA1,IGFBP2,VTCN1,PDCD1LG2,PDE5A	0.03
GO:42303	molting cycle	109	5	EGFR,FGFR2,DKK1,IGFBP5,WNT10A	0.03
GO:42493	response to drug	900	22	CDK6,PDPN,ADCY5,FBXO32,DAB1,EDN1,EGFR,FGFR2,FYN,GNAQ,HTR2B,IGFBP2,LYN,BCL11A,MAP2K6,S100A10,SELL,SLC8A1,SLC15A2,SST,NR4A3,CAV1	0.03
GO:42552	myelination	108	5	TSPAN2,EPB41L3,ASPA,PMP22,RARB	0.03
GO:42633	hair cycle	109	5	EGFR,FGFR2,DKK1,IGFBP5,WNT10A	0.03
GO:43270	positive regulation of ion transport	228	8	ATP8A1,CNTN1,EDN1,MAP2K6,WNK3,TRPC1,CACNA2D1,CAV1	0.03
GO:44087	regulation of cellular component biogenesis	837	21	DLC1,CDC42EP3,PLK2,SYNPO2,EDN1,EPHA3,EPHA7,DKK1,FLRT3,RAPGEF1,STXBP6,CYR61,MAP2,PLD1,LRRN1,S100A10,TPM1,ARHGAP28,BHLHB9,SCIN,CAV1	0.03
GO:44092	negative regulation of molecular function	1036	25	CDK6,SIK1,DAB2,NLRP7,DKK1,FLRT3,GNAQ,ANXA3,IFIT2,ANOS1,LYN,CARD17,GADD45B,SPOCK3,CRIM1,PKHD1,PROS1,ZNF462,SPOCK1,TFPI2,ARHGAP28,DUSP16,CAV1,HERPUD1,PHACTR2	0.03
GO:45087	innate immune response	839	21	CRISP3,UBD,TRIM6,MUC15,GBP6,EDN1,FYN,GBP1,HLA-DPA1,HLA-DQA1,HLA-DQA2,HLA-DRA,HLA-DRB4,CFI,IFIT2,LYN,MAP2K6,PSMB9,SLAMF7,PIAS1,CAV1	0.03
GO:45667	regulation of osteoblast differentiation	111	5	CDK6,FGFR2,NPNT,IGFBP5,CYR61	0.03
GO:45861	negative regulation of proteolysis	318	10	NLRP7,HIPK2,ANOS1,CARD17,SPOCK3,CRIM1,PROS1,SPOCK1,TFPI2,HERPUD1	0.03
GO:45926	negative regulation of growth	225	8	EPHA7,WWC1,IGFBP5,MEIS1,ENPP1,BCL11A,PPT1,CAPRIN2	0.03
GO:46425	regulation of JAK-STAT cascade	147	6	DAB1,FLRT3,FYN,LYN,PRLR,CAV1	0.03
GO:46834	lipid phosphorylation	110	5	NRG4,EGFR,FGFR2,FYN,BTC	0.03
GO:50776	regulation of immune response	883	22	TRIM6,MUC15,FYB,FYN,GBP1,RAPGEF1,HLA-DPA1,HLA-DQA1,HLA-DQA2,HLA-DRA,HLA-DRB4,CFI,LYN,GPRC5B,MAP2K6,PROS1,PSMB9,SLAMF7,SELL,NR4A3,PIAS1,CAV1	0.03
GO:50817	coagulation	318	10	PDPN,EDN1,FYN,GNAQ,LYN,GP6,PROS1,TFPI2,CAV1,PAPSS2	0.03
GO:51129	negative regulation of cellular component organization	591	16	DLC1,PLK2,TOM1L2,DAB1,EFNB2,EPHA3,EPHA7,DKK1,FYN,GBP1,BCL11A,PMP22,SPOCK1,ARHGAP28,SCIN,CAV1	0.03
GO:51338	regulation of transferase activity	893	22	CDK6,ADCY5,DAB1,EDN1,EGFR,DKK1,FLRT3,PARM1,GNAQ,RAPGEF1,HTR2B,CYR61,LYN,GADD45B,GPRC5B,MAP2K6,PRLR,ROBO1,DUSP16,PIK3R3,CAV1,PDE5A	0.03
GO:51347	positive regulation of transferase activity	589	16	ADCY5,DAB1,EDN1,EGFR,DKK1,PARM1,RAPGEF1,HTR2B,CYR61,LYN,GADD45B,GPRC5B,MAP2K6,PRLR,ROBO1,PDE5A	0.03
GO:51493	regulation of cytoskeleton organization	451	13	DLC1,CDC42EP3,PLK2,SYNPO2,EDN1,EPHA3,MAP2,PKHD1,GRHL3,S100A10,TPM1,ARHGAP28,SCIN	0.03
GO:51897	positive regulation of protein kinase B signaling	149	6	NRG4,EGFR,FGFR2,FYN,IGFBP5,BTC	0.03
GO:55074	calcium ion homeostasis	405	12	ADCY5,EDN1,FYN,NPTN,HTR2B,LYN,PKHD1,SLC8A1,TRPC1,CACNA2D1,CAV1,HERPUD1	0.03
GO:55080	cation homeostasis	649	17	ADCY5,EDN1,EGFR,EPAS1,FYN,NPTN,HTR2B,LYN,PKHD1,PPT1,SLC8A1,TRPC1,SLC30A4,CACNA2D1,CYBRD1,CAV1,HERPUD1	0.03
GO:6638	neutral lipid metabolic process	113	5	PLA2G16,SIK1,AGMO,CAV1,SCARB1	0.03
GO:6639	acylglycerol metabolic process	112	5	PLA2G16,SIK1,AGMO,CAV1,SCARB1	0.03
GO:6812	cation transport	1051	25	ATP8A1,SLC2A13,NIPA1,CNTN1,SIK1,EDN1,SLC44A1,FYN,CACNG4,HTR2B,KCND2,KCNJ13,LYN,SLC5A7,SCN3A,SCN9A,WNK3,SLC8A1,TRPC1,UTRN,SLC30A4,CACNA2D1,SLC41A2,CAV1,KCNH7	0.03
GO:6873	cellular ion homeostasis	595	16	ADCY5,EDN1,FYN,NPTN,HTR2B,LYN,ENPP1,PKHD1,PPT1,SLC8A1,TRPC1,SLC30A4,CACNA2D1,CYBRD1,CAV1,HERPUD1	0.03
GO:6875	cellular metal ion homeostasis	504	14	ADCY5,EDN1,FYN,NPTN,HTR2B,LYN,PKHD1,SLC8A1,TRPC1,SLC30A4,CACNA2D1,CYBRD1,CAV1,HERPUD1	0.03
GO:7272	ensheathment of neurons	111	5	TSPAN2,EPB41L3,ASPA,PMP22,RARB	0.03
GO:7517	muscle organ development	364	11	EDN1,EFNB2,FGFR2,DKK1,FOXC1,MEIS1,SVIL,TPM1,UTRN,CAV1,FOXP2	0.03
GO:7596	blood coagulation	313	10	PDPN,EDN1,FYN,GNAQ,LYN,GP6,PROS1,TFPI2,CAV1,PAPSS2	0.03
GO:7599	hemostasis	318	10	PDPN,EDN1,FYN,GNAQ,LYN,GP6,PROS1,TFPI2,CAV1,PAPSS2	0.03
GO:8366	axon ensheathment	111	5	TSPAN2,EPB41L3,ASPA,PMP22,RARB	0.03
GO:90066	regulation of anatomical structure size	441	13	AKT3,CDC42EP3,EDN1,EGFR,EPHA7,FOXC1,FN1,HRH2,HTR2B,SCPEP1,SLC8A1,SCIN,CAV1	0.03
GO:98657	import into cell	685	18	DAB2,EPHA3,DKK1,FYN,RAPGEF1,ANXA3,HTR2B,CFI,LYN,ENPP1,LRP1B,PPT1,ACKR3,SH3GL2,CACNA2D1,SRPX,CAV1,SCARB1	0.03
GO:10721	negative regulation of cell development	278	9	PLK2,DAB1,EFNB2,EPHA7,GBP1,MEIS1,BCL11A,PMP22,SPOCK1	0.04
GO:1667	ameboidal-type cell migration	374	11	AKT3,CCBE1,EDN1,EFNB2,ANXA3,HTR2B,EPB41L4B,ROBO1,SLC8A1,PRR5L,SCARB1	0.04
GO:18105	peptidyl-serine phosphorylation	278	9	AKT3,PLK2,TRIM6,EGFR,DKK1,HIPK2,PRKG2,CAPRIN2,CAV1	0.04
GO:18193	peptidyl-amino acid modification	1181	27	AKT3,PLK2,TRIM6,CNTN1,NRG4,EGFR,EPHA3,EPHA7,FGFR2,DKK1,FYN,GALNT2,HIPK2,LYN,SPOCK3,GPRC5B,BCL11A,PRKG2,MAP2K6,PRLR,PROS1,WNK3,CAPRIN2,BTC,TTLL7,PIAS1,CAV1	0.04
GO:1903050	regulation of proteolysis involved in cellular protein catabolic process	193	7	CTSC,PLK2,DAB2,HIPK2,PIAS1,CAV1,HERPUD1	0.04
GO:1905475	regulation of protein localization to membrane	152	6	DAB2,EGFR,EPHA3,FYN,GBP1,WNK3	0.04
GO:19722	calcium-mediated signaling	155	6	RCAN1,EDN1,EGFR,GBP1,HTR2B,SLC8A1	0.04
GO:2275	myeloid cell activation involved in immune response	517	14	CRISP3,ATP8A1,CTSC,GLIPR1,GCA,ANXA3,SLCO4C1,LYN,MME,OLR1,PLD1,SELL,LPCAT1,NR4A3	0.04
GO:3205	cardiac chamber development	155	6	FGFR2,FHL2,FOXC1,CYR61,RARB,TPM1	0.04
GO:32944	regulation of mononuclear cell proliferation	195	7	GPNMB,HLA-DPA1,IGFBP2,LYN,VTCN1,PDCD1LG2,PDE5A	0.04
GO:34329	cell junction assembly	195	7	DLC1,EPHA3,EPB41L3,FN1,RAPGEF1,S100A10,CAV1	0.04
GO:35690	cellular response to drug	320	10	CDK6,ADCY5,FBXO32,EDN1,EGFR,FYN,GNAQ,BCL11A,SLC8A1,NR4A3	0.04
GO:42176	regulation of protein catabolic process	328	10	CTSC,PLK2,DAB2,EGFR,FYN,HIPK2,LPCAT1,PIAS1,CAV1,HERPUD1	0.04
GO:43299	leukocyte degranulation	510	14	CRISP3,ATP8A1,CTSC,GLIPR1,GCA,ANXA3,SLCO4C1,LYN,MME,OLR1,PLD1,SELL,LPCAT1,NR4A3	0.04
GO:45732	positive regulation of protein catabolic process	191	7	CTSC,PLK2,DAB2,LPCAT1,PIAS1,CAV1,HERPUD1	0.04
GO:48589	developmental growth	559	15	EDN1,EPHA7,C3ORF58,ALCAM,FGFR2,FOXC1,WWC1,FN1,FLRT3,MEIS1,BCL11A,PRLR,RARB,SH3GL2,SORBS2	0.04
GO:48771	tissue remodeling	155	6	GPNMB,EGFR,EPAS1,FOXC1,IGFBP5,CAV1	0.04
GO:50670	regulation of lymphocyte proliferation	194	7	GPNMB,HLA-DPA1,IGFBP2,LYN,VTCN1,PDCD1LG2,PDE5A	0.04
GO:50708	regulation of protein secretion	416	12	RAPGEF4,ADCY5,TRIM6,EGFR,NLRP7,FN1,GBP1,HTR2B,LYN,CARD17,VTCN1,STXBP5L	0.04
GO:50709	negative regulation of protein secretion	117	5	NLRP7,FN1,GBP1,CARD17,STXBP5L	0.04
GO:50768	negative regulation of neurogenesis	239	8	PLK2,DAB1,EFNB2,EPHA7,MEIS1,BCL11A,PMP22,SPOCK1	0.04
GO:51100	negative regulation of binding	153	6	DAB2,DKK1,IFIT2,ZNF462,ARHGAP28,CAV1	0.04
GO:51147	regulation of muscle cell differentiation	153	6	SIK1,EDN1,EFNB2,FGFR2,DKK1,PIAS1	0.04
GO:60485	mesenchyme development	234	8	PDPN,DAB2,EDN1,EPHA3,FGFR2,FOXC1,HTR2B,WNT10A	0.04
GO:6937	regulation of muscle contraction	154	6	EDN1,NPNT,SLC8A1,TPM1,CAV1,PDE5A	0.04
GO:71900	regulation of protein serine/threonine kinase activity	462	13	CDK6,EDN1,EGFR,DKK1,RAPGEF1,HTR2B,LYN,GADD45B,MAP2K6,ROBO1,DUSP16,CAV1,PDE5A	0.04
GO:7568	aging	277	9	AKT3,CDK6,CTSC,EDN1,DKK1,IGFBP2,IGFBP5,MME,NUAK1	0.04
GO:10959	regulation of metal ion transport	336	10	CNTN1,SIK1,FYN,LYN,WNK3,SLC8A1,TRPC1,UTRN,CACNA2D1,CAV1	0.05
GO:150063	visual system development	331	10	RDH13,EGFR,FOXC1,PVRL3,HIPK2,MEIS1,GRHL3,RARB,LPCAT1,FOXP2	0.05
GO:1654	eye development	331	10	RDH13,EGFR,FOXC1,PVRL3,HIPK2,MEIS1,GRHL3,RARB,LPCAT1,FOXP2	0.05
GO:1704	formation of primary germ layer	119	5	FGFR2,DKK1,FOXC1,FN1,NR4A3	0.05
GO:2000045	regulation of G1/S transition of mitotic cell cycle	162	6	CDK6,GPNMB,PLK2,EGFR,UBE2E2,SLFN11	0.05
GO:2444	myeloid leukocyte mediated immunity	522	14	CRISP3,ATP8A1,CTSC,GLIPR1,GCA,ANXA3,SLCO4C1,LYN,MME,OLR1,PLD1,SELL,LPCAT1,NR4A3	0.05
GO:35304	regulation of protein dephosphorylation	121	5	DLC1,RCAN1,PPP2R3A,PHACTR2,NUAK1	0.05
GO:42592	homeostatic process	1585	34	AKT3,CDK6,ADCY5,TRIM6,SESN3,EDN1,EGFR,EPAS1,FOXC1,FYN,NPTN,HIPK2,ACADL,HTR2B,IGFBP5,LYN,ENPP1,PKHD1,PPT1,DOCK10,GRHL3,SLC8A1,SOAT1,BPGM,TRPC1,SLC30A4,CACNA2D1,LPCAT1,CYBRD1,NR4A3,CAV1,SCARB1,STXBP5L,HERPUD1	0.05
GO:43112	receptor metabolic process	161	6	EDN1,DKK1,HTR2B,ACKR3,SH3GL2,CAV1	0.05
GO:43687	post-translational protein modification	429	12	UBD,FBXO32,LYPD6B,CPM,EPAS1,FN1,IGFBP5,CYR61,LMO7,STS,CNTN3,PSMB9	0.05
GO:45834	positive regulation of lipid metabolic process	119	5	HTR2B,CYR61,LYN,NR4A3,SCARB1	0.05
GO:46328	regulation of JNK cascade	160	6	EDN1,EGFR,DKK1,RAPGEF1,HIPK2,GADD45B	0.05
GO:48880	sensory system development	336	10	RDH13,EGFR,FOXC1,PVRL3,HIPK2,MEIS1,GRHL3,RARB,LPCAT1,FOXP2	0.05
GO:50801	ion homeostasis	718	18	ADCY5,EDN1,EGFR,EPAS1,FYN,NPTN,HTR2B,LYN,ENPP1,PKHD1,PPT1,SLC8A1,TRPC1,SLC30A4,CACNA2D1,CYBRD1,CAV1,HERPUD1	0.05
GO:51051	negative regulation of transport	432	12	EDN1,NLRP7,EPHA3,FN1,GBP1,STXBP6,CARD17,ENPP1,PRKG2,WNK3,CAV1,STXBP5L	0.05
GO:51130	positive regulation of cellular component organization	1149	26	ATP8A1,CDC42EP3,PDPN,CNTN1,DAB2,SYNPO2,EDN1,EPHA3,FN1,FLRT3,FYN,NPTN,RAPGEF1,LYN,PPT1,LRRN1,ROBO1,S100A10,CAPRIN2,BTC,TPM1,BHLHB9,SCIN,CAV1,TNFSF10,CDKL2	0.05
GO:60560	developmental growth involved in morphogenesis	199	7	EPHA7,ALCAM,FGFR2,FN1,FLRT3,BCL11A,SH3GL2	0.05
GO:6811	ion transport	1533	33	ATP8A1,PDPN,SLC2A13,NIPA1,CNTN1,SIK1,EDN1,SLC44A1,FYN,CACNG4,HTR2B,SLCO4C1,KCND2,KCNJ13,LYN,ENPP1,PRKG2,MAP2K6,SLC5A7,SCN3A,SCN9A,WNK3,SLC8A1,SLC15A2,TRPC1,UTRN,SLC30A4,CACNA2D1,SLC41A2,CAV1,KCNH7,SLC16A7,SCARB1	0.05
GO:7584	response to nutrient	200	7	EGFR,FYN,IGFBP2,BCL11A,SELL,SLC8A1,SST	0.05

## Sheet: E
Gene Ontology ID	Biological Process term	Number of genes in GO category	Number of DEGs	Gene Symbols	p-value
GO:48856	anatomical structure development	5400	368	CD24,MAMLD1,COL4A3BP,UST,TSPAN2,FARP1,DHRS2,CDK6,CCNO,CITED2,BPNT1,SCML2,DLC1,MYL9,BAIAP2,ZBTB18,VAT1,CEBPA,NEBL,UBD,AGR2,TRIM16,PDPN,FUT9,NRG3,CFL2,CHL1,PLK2,WASF3,UPK1A,FOXN3,RDH13,OSR2,LRG1,ARAP1,DACH2,OLFM3,CLU,FAT3,CNN3,CNTN1,COL12A1,OSR1,CPE,CPM,DOCK11,MYO3B,PRICKLE1,NRG4,CSRP2,CCBE1,SIK1,CTSB,RDH10,FREM1,DAB1,DAB2,DBP,DCLK2,DLX5,ABAT,DPYSL3,DUSP2,NR0B1,EFNB2,ELF3,EML1,EMX2,EPAS1,EPHA4,EPHA…	2.2e-16
GO:9888	tissue development	1866	160	CD24,CDK6,CCNO,CITED2,DLC1,ZBTB18,NEBL,AGR2,TRIM16,PDPN,CFL2,UPK1A,OSR2,CNN3,COL12A1,OSR1,PRICKLE1,SIK1,CTSB,RDH10,DAB2,DLX5,DUSP2,NR0B1,EFNB2,ELF3,EPHA4,EPHA7,ERBB3,ERBB4,ESR1,ALDH1A3,FGFR3,FGFR2,FHL2,FOXF2,FOXC1,FLOT2,SATB2,SSBP3,PLXNB2,GAA,NPNT,BAMBI,ARHGEF26,GATA6,FOXP1,GPC3,GPLD1,RAPGEF1,GSK3B,GSN,TFCP2L1,ANXA4,HES1,HTR2B,ID2,ID3,ID4,FREM2,MCIDAS,APOD,IGFBP5,ITGB1,JAK2,KCNK2,KEL,KRT13,KRT19,…	1.6e-15
GO:48518	positive regulation of biological process	5270	354	CD24,CDK6,CITED2,DLC1,ATP8A1,BAIAP2,ZBTB18,CEBPA,UBD,AGR2,TRIM16,PDPN,NRG3,CFL2,MAP3K2,GIPC1,PLK2,WASF3,TRIM31,ADCY5,FOXN3,GLMP,CARD16,OSR2,LRG1,ARAP1,CLU,WHAMM,CNTN1,PIFO,OSR1,DOCK11,ASB9,MPP7,MUC15,PRICKLE1,NRG4,CCBE1,SIK1,CTSB,CCDC80,CTSS,SLC38A9,DAB1,DAB2,CD55,DBP,LONRF2,SYNPO2,DLX5,ABAT,DPYSL3,ABCA1,SCAMP5,EFNB2,ELF3,MUC20,EPAS1,STOM,EPHA4,EPHA7,EPS8,ERBB3,ERBB4,ESR1,ETS1,MECOM,EVX1,ACSL1,FB…	1.7e-14
GO:48731	system development	4425	307	CD24,MAMLD1,COL4A3BP,UST,TSPAN2,FARP1,DHRS2,CDK6,CITED2,BPNT1,DLC1,MYL9,BAIAP2,ZBTB18,CEBPA,NEBL,UBD,AGR2,TRIM16,PDPN,FUT9,NRG3,CFL2,CHL1,PLK2,WASF3,FOXN3,RDH13,OSR2,LRG1,OLFM3,CLU,CNTN1,COL12A1,OSR1,CPE,DOCK11,MYO3B,PRICKLE1,NRG4,CCBE1,SIK1,CTSB,RDH10,FREM1,DAB1,DAB2,DBP,DCLK2,DLX5,ABAT,DPYSL3,NR0B1,EFNB2,ELF3,EML1,EMX2,EPAS1,EPHA4,EPHA7,ERBB3,ERBB4,ESR1,ETS1,MECOM,EVX1,ALCAM,ALDH1A3,THSD7A,FGF1…	3.3e-14
GO:7275	multicellular organism development	4957	333	CD24,MAMLD1,COL4A3BP,UST,TSPAN2,FARP1,DHRS2,CDK6,CITED2,BPNT1,DLC1,MYL9,BAIAP2,ZBTB18,CEBPA,NEBL,UBD,AGR2,TRIM16,PDPN,FUT9,NRG3,CFL2,CHL1,PLK2,WASF3,FOXN3,RDH13,OSR2,LRG1,DACH2,OLFM3,CLU,FAT3,CNTN1,COL12A1,OSR1,CPE,DOCK11,MYO3B,PRICKLE1,NRG4,CSRP2,CCBE1,SIK1,CTSB,RDH10,FREM1,DAB1,DAB2,DBP,DCLK2,DLX5,ABAT,DPYSL3,DUSP2,NR0B1,EFNB2,ELF3,EML1,EMX2,EPAS1,EPHA4,EPHA7,ERBB3,ERBB4,ESR1,ETS1,MECOM,EVX1,AL…	2e-13
GO:9653	anatomical structure morphogenesis	2468	191	COL4A3BP,UST,FARP1,CITED2,SCML2,DLC1,BAIAP2,VAT1,NEBL,AGR2,PDPN,NRG3,CFL2,CHL1,PLK2,WASF3,FOXN3,RDH13,OSR2,LRG1,ARAP1,OLFM3,CLU,COL12A1,OSR1,CPE,CPM,MYO3B,PRICKLE1,CCBE1,RDH10,FREM1,DAB1,DAB2,DLX5,DUSP2,EFNB2,ELF3,EPAS1,EPHA4,EPHA7,EPS8,ERBB4,ESR1,ETS1,ALCAM,FBLN1,ALDH1A3,THSD7A,FGFR3,FGFR2,FHL2,NLGN1,FOXF2,FOXC1,EPB41L3,SATB2,NEDD4L,SASH1,GRIP1,RHOQ,RBFOX2,SSBP3,PLXNB2,GAA,NPNT,BAMBI,PVRL3,ARHGE…	3.6e-13
GO:48513	animal organ development	3207	234	CD24,MAMLD1,COL4A3BP,TSPAN2,DHRS2,CDK6,CITED2,DLC1,MYL9,BAIAP2,ZBTB18,CEBPA,NEBL,UBD,AGR2,TRIM16,PDPN,NRG3,CFL2,FOXN3,RDH13,OSR2,OLFM3,CNTN1,OSR1,CPE,DOCK11,MYO3B,PRICKLE1,NRG4,CCBE1,SIK1,CTSB,RDH10,FREM1,DAB1,DAB2,DBP,DCLK2,DLX5,ABAT,NR0B1,EFNB2,ELF3,EML1,EMX2,EPAS1,EPHA4,EPHA7,ERBB3,ERBB4,ESR1,ETS1,MECOM,EVX1,ALDH1A3,FGF12,FGFR3,FGFR2,FHL2,FOXF2,FOXC1,TCF25,PHF8,PLCB1,SATB2,TTC9,RBFOX2,LDOC1,SS…	5.3e-13
GO:9887	animal organ morphogenesis	957	93	COL4A3BP,CITED2,DLC1,NRG3,FOXN3,RDH13,OSR2,OLFM3,OSR1,CPE,MYO3B,PRICKLE1,RDH10,FREM1,DAB2,DLX5,EFNB2,ELF3,ESR1,ALDH1A3,FGFR3,FGFR2,FHL2,FOXF2,FOXC1,SATB2,GAA,NPNT,PVRL3,GATA6,GBA,GPC3,HIPK2,HOXB6,HOXD8,HES1,HTR2B,ID2,ID3,ID4,IGFBP5,KRT13,RNF207,LAMB1,ABLIM1,AMTN,TACSTD2,SMAD3,MAN2A1,MEF2C,MEF2D,MEIS1,MSX2,NAB2,NFIB,NKX3-1,NPY1R,NTF4,WWOX,SERPINB5,WNT4,ODAM,IFT57,PROX1,TWSG1,WDR19,GRHL3,PTPRM,BBS2…	5.5e-13
GO:48522	positive regulation of cellular process	4702	316	CD24,CDK6,CITED2,DLC1,ATP8A1,BAIAP2,ZBTB18,CEBPA,UBD,AGR2,TRIM16,PDPN,NRG3,CFL2,MAP3K2,GIPC1,PLK2,WASF3,ADCY5,FOXN3,GLMP,CARD16,OSR2,LRG1,ARAP1,CLU,WHAMM,CNTN1,PIFO,OSR1,DOCK11,MPP7,PRICKLE1,NRG4,CCBE1,SIK1,SLC38A9,DAB1,DAB2,CD55,DBP,LONRF2,SYNPO2,DLX5,ABAT,DPYSL3,SCAMP5,EFNB2,ELF3,MUC20,EPAS1,EPHA4,EPHA7,EPS8,ERBB3,ERBB4,ESR1,ETS1,MECOM,EVX1,ACSL1,FBLN1,ALDH1A3,FGFR3,FGFR2,FHL2,AAK1,NLGN1,MAPRE3…	1.3e-12
GO:7154	cell communication	6090	388	CD24,FRAT1,COL4A3BP,TSPAN2,ADGRG2,FARP1,CDK6,RCAN2,CITED2,DLC1,BAIAP2,CEBPA,UBD,AGR2,TRIM16,PDPN,NRG3,MAP3K2,CHL1,GIPC1,PLK2,RAB40B,UPK1A,RAPGEF4,CHD3,DUSP14,TRIM31,ADCY5,GLMP,STK38,GABARAP,CARD16,LRG1,ARAP1,CLU,CLN3,BTBD11,CNGA1,CNTN1,OSR1,LYPD6B,CPE,DOCK11,ASB9,CRY2,MPP7,MUC15,SESN3,ARHGAP42,PRICKLE1,C2CD4A,NRG4,TOM1L2,CCBE1,SIK1,CTSB,CTSS,RASGEF1B,SLC38A9,ADRBK2,FREM1,DAB1,DAB2,CD55,DCLK2,DLX5…	2.9e-12
GO:71495	cellular response to endogenous stimulus	1269	112	CITED2,BAIAP2,GIPC1,ADCY5,FBXO32,LRG1,CRY2,SESN3,SIK1,CTSB,CTSS,SLC38A9,DAB2,DLX5,NR0B1,EPHA4,ERBB4,ESR1,ACSL1,FGF12,FGFR3,FGFR2,FHL2,FOXC1,PLCB1,GRIP1,RHOQ,RBFOX2,NPNT,BAMBI,GATA6,FOXP1,GPC3,GCLC,GNAQ,GPLD1,RAPGEF1,HIPK2,GSK3B,GSTP1,HES1,IGFBP2,IGFBP5,ITGB1,JAK2,ANOS1,SMAD3,SMAD9,MAPT,MEF2C,NR3C2,MSX2,NEO1,NKX3-1,NPC1,ATP2B4,PDE3B,PDK2,PDK4,ENPP1,WWOX,SERPINF1,PHEX,ATP6V1C1,ATP6V1E1,POLR2A,WNT4,…	6.7e-12
GO:32436	positive regulation of proteasomal ubiquitin-dependent protein catabolic process	77	17	CEBPA,PLK2,CLU,PRICKLE1,DAB2,LONRF2,RNF144B,GBA,GCLC,RNF180,GSK3B,UBQLN2,RNF114,PIAS1,CAV1,IL33,HERPUD1	8.7e-12
GO:48523	negative regulation of cellular process	4270	288	FARP1,DHRS2,CDK6,CITED2,DLC1,ZBTB18,VAT1,CEBPA,AGR2,PDPN,NRG3,CHL1,GIPC1,PLK2,DUSP14,FOXN3,ZHX1,KLF8,STK38,CARD16,OSR2,ARAP1,CLU,CLN3,WHAMM,OSR1,CRY2,SESN3,ARHGAP42,PRICKLE1,A2ML1,NRG4,TOM1L2,SIK1,SLC38A9,DAB1,DAB2,CD55,ABAT,DPYSL3,DUSP2,ABCA1,NR0B1,SCAMP5,EFNB2,ELF3,EPHA4,EPHA7,EPS8,ERBB3,ERBB4,ESR1,ETS1,MECOM,FBLN1,JAZF1,FGFR2,FHIT,FHL2,NLGN1,KIFAP3,FOXF2,FOXC1,TCF25,ERC1,PHF8,PLCB1,WWC1,MGRN1,…	1.7e-11
GO:7165	signal transduction	5601	358	CD24,FRAT1,COL4A3BP,TSPAN2,ADGRG2,FARP1,CDK6,RCAN2,CITED2,DLC1,BAIAP2,CEBPA,UBD,AGR2,TRIM16,PDPN,NRG3,MAP3K2,CHL1,GIPC1,PLK2,RAB40B,UPK1A,RAPGEF4,CHD3,DUSP14,TRIM31,ADCY5,GLMP,STK38,GABARAP,CARD16,LRG1,ARAP1,CLU,CLN3,BTBD11,CNGA1,CNTN1,OSR1,LYPD6B,CPE,DOCK11,ASB9,CRY2,MPP7,MUC15,SESN3,ARHGAP42,PRICKLE1,NRG4,TOM1L2,CCBE1,SIK1,CTSB,CTSS,RASGEF1B,SLC38A9,ADRBK2,DAB1,DAB2,CD55,DCLK2,DLX5,DOCK3,ABAT,D…	3.1e-11
GO:48583	regulation of response to stimulus	3825	261	CD24,FARP1,CDK6,RCAN2,CITED2,DLC1,BAIAP2,UBD,AGR2,TRIM16,PDPN,NRG3,MAP3K2,GIPC1,PLK2,TRAFD1,CHD3,DUSP14,ADCY5,STK38,CARD16,FBXO32,LRG1,ARAP1,CLU,CNGA1,OSR1,LYPD6B,CRY2,MPP7,MUC15,SESN3,ARHGAP42,PRICKLE1,NRG4,CCBE1,CTSB,CTSS,SLC38A9,DAB1,DAB2,CD55,DLX5,ABAT,DUSP2,ABCA1,NR0B1,EFNB2,ELF3,MUC20,EPHA4,EPHA7,EPS8,ERBB3,ERBB4,ESR1,ETS1,MECOM,FBLN1,FGF12,FGFR3,GPC5,FGFR2,AAK1,NLGN1,FLOT2,PLCB1,DNMBP,WWC1…	7e-11
GO:2000060	positive regulation of ubiquitin-dependent protein catabolic process	90	18	CEBPA,PLK2,CLU,PRICKLE1,DAB2,LONRF2,RNF144B,GBA,GCLC,RNF180,GSK3B,UBQLN2,RNF114,CDK5RAP3,PIAS1,CAV1,IL33,HERPUD1	7.9e-11
GO:2067	glandular epithelial cell differentiation	46	12	CDK6,AGR2,FGFR2,GATA6,GSK3B,HES1,WNT4,PROX1,RARB,RARG,RXRA,WDR77	1.5e-10
GO:9966	regulation of signal transduction	2975	211	CD24,FARP1,RCAN2,CITED2,DLC1,BAIAP2,UBD,AGR2,TRIM16,NRG3,MAP3K2,GIPC1,PLK2,CHD3,DUSP14,STK38,CARD16,LRG1,ARAP1,CLU,CNGA1,LYPD6B,CRY2,MPP7,SESN3,ARHGAP42,PRICKLE1,NRG4,CCBE1,SLC38A9,DAB1,DAB2,CD55,DLX5,ABAT,DUSP2,ABCA1,NR0B1,ELF3,MUC20,EPHA4,EPHA7,EPS8,ERBB3,ERBB4,ESR1,MECOM,FBLN1,FGF12,FGFR3,GPC5,FGFR2,AAK1,NLGN1,FLOT2,PLCB1,DNMBP,WWC1,MGRN1,SASH1,PPP1R13B,RHOQ,LDOC1,MTCH1,NPNT,BAMBI,ARHGEF26,GAT…	2.6e-10
GO:23051	regulation of signaling	3313	230	CD24,FARP1,RCAN2,CITED2,DLC1,BAIAP2,UBD,AGR2,TRIM16,NRG3,MAP3K2,GIPC1,PLK2,RAPGEF4,CHD3,DUSP14,ADCY5,STK38,CARD16,LRG1,ARAP1,CLU,CNGA1,LYPD6B,CRY2,MPP7,SESN3,ARHGAP42,PRICKLE1,NRG4,CCBE1,SLC38A9,DAB1,DAB2,CD55,DLX5,ABAT,DUSP2,ABCA1,NR0B1,ELF3,MUC20,EPHA4,EPHA7,EPS8,ERBB3,ERBB4,ESR1,MECOM,FBLN1,FGF12,FGFR3,GPC5,FGFR2,AAK1,NLGN1,FLOT2,PLCB1,DNMBP,WWC1,MGRN1,SASH1,PPP1R13B,RHOQ,LDOC1,MTCH1,NPNT,BAMB…	2.8e-10
GO:9719	response to endogenous stimulus	1505	123	CITED2,BAIAP2,TRIM16,GIPC1,ADCY5,FBXO32,LRG1,CRY2,SESN3,SIK1,CTSB,CTSS,SLC38A9,DAB2,DLX5,AGL,ABCA1,NR0B1,EPHA4,ERBB4,ESR1,ETS1,ACSL1,FGF12,FGFR3,FGFR2,FHL2,FOXC1,PLCB1,GRIP1,RHOQ,RBFOX2,NPNT,BAMBI,GATA6,GBA,FOXP1,GPC3,GCLC,GNAQ,GPLD1,RAPGEF1,HIPK2,GSK3B,GSTP1,HCLS1,HES1,IGFBP2,IGFBP5,ITGB1,JAK2,ANOS1,SMAD3,SMAD9,MAPT,MC4R,MEF2C,NR3C2,MSX2,ZFHX3,NEO1,NKX3-1,NPC1,ATP2B4,PDE3B,PDK2,PDK4,ENPP1,WWOX,S…	2.9e-10
GO:31324	negative regulation of cellular metabolic process	2276	170	FARP1,CDK6,CITED2,ZBTB18,CEBPA,GIPC1,DUSP14,FOXN3,ZHX1,KLF8,STK38,CARD16,OSR2,CLU,CLN3,OSR1,CRY2,PRICKLE1,A2ML1,SIK1,DAB2,CD55,DUSP2,NR0B1,ELF3,EPHA4,ESR1,MECOM,FBLN1,JAZF1,FGFR2,FHIT,FHL2,FOXF2,FOXC1,TCF25,PHF8,PLCB1,WWC1,SATB2,NEDD4L,RBFOX2,ZBTB38,GATA6,GBA,FOXP1,CPAMD8,GPC3,GCLC,GNAQ,GPLD1,RAPGEF1,HIPK2,GSK3B,GSTP1,USP25,TFCP2L1,UBQLN2,HCLS1,HOXD8,HES1,ACADL,HTR2B,ID2,ID3,ID4,NANOS1,APOD,IGFBP…	3.2e-10
GO:50789	regulation of biological process	10644	600	ZNF737,CD24,FRAT1,MAMLD1,COL4A3BP,UST,TSPAN2,ADGRG2,FARP1,LPCAT3,DHRS2,CDK6,RCAN2,CITED2,SCML2,DLC1,ATP8A1,MYL9,BAIAP2,ZBTB18,VAT1,CEBPA,UBD,AGR2,TRIM16,PDPN,NRG3,CFL2,MAP3K2,CHL1,GIPC1,PLK2,WASF3,TRAFD1,RAB40B,UPK1A,RAPGEF4,CHD3,DUSP14,TRIM31,ADCY5,FOXN3,ZHX1,GLMP,KLF8,STK38,GABARAP,CARD16,FBXO32,OSR2,LRG1,ARAP1,DACH2,CLU,CLN3,ZNF641,BTBD11,WHAMM,CNGA1,CNTN1,PIFO,OSR1,LYPD6B,CPE,DOCK11,ASB9,TMEM…	3.8e-10
GO:30155	regulation of cell adhesion	619	63	CD24,CDK6,CITED2,DLC1,AGR2,PDPN,CCDC80,DAB1,CD55,ABAT,EFNB2,EPHA7,ERBB3,ETS1,FBLN1,KIFAP3,FLOT2,PLXNB2,NPNT,ABI3BP,GSK3B,HLA-DMB,HLA-DPA1,HLA-DQA1,HLA-DQA2,HLA-DRA,HLA-DRB1,HLA-DRB3,HLA-DRB4,HLA-E,HES1,APOD,IGFBP2,JAK2,LGALS3,LMO7,TACSTD2,SMAD3,MUC1,PDE3B,WNT4,EPB41L4B,LRRC16A,PRKCZ,PRLR,TWSG1,RDX,S100A10,PLA2G2F,SOX2,SPOCK1,STX3,TGFBI,UTRN,XBP1,VTCN1,NR4A3,ACTN4,NCK2,CAV1,PDE5A,CD36,CD74	4e-10
GO:7166	cell surface receptor signaling pathway	2692	194	CD24,FRAT1,TSPAN2,ADGRG2,CITED2,BAIAP2,CEBPA,AGR2,NRG3,GIPC1,UPK1A,TRIM31,ADCY5,GABARAP,CARD16,LRG1,ARAP1,CLN3,BTBD11,CNTN1,CPE,MUC15,SESN3,PRICKLE1,NRG4,CCBE1,DAB2,CD55,DLX5,ABAT,ABCA1,EFNB2,ELF3,MUC20,EPHA4,EPHA7,EPS8,ERBB3,ERBB4,ESR1,ACSL1,FBLN1,FAM83B,FGF12,FGFR3,FGFR2,AAK1,NLGN1,FOXC1,PLCB1,WWC1,SASH1,RHOQ,RBFOX2,PLXNB2,ALOX5,FYB,NPNT,BAMBI,GATA6,GBP2,MYOF,CACNG4,STK36,GPC3,CNTN6,GCLC,RBMS3,…	4e-10
GO:6629	lipid metabolic process	1356	113	COL4A3BP,LPCAT3,DHRS2,BPNT1,CEBPA,SMPDL3A,RDH13,OSBPL1A,OSBPL9,CLU,CLN3,NRG4,SIK1,CYP2J2,RDH10,ABCA1,NR0B1,SLC44A5,ERBB3,ERBB4,ESR1,ALDH1A1,ACSL1,ALDH1A3,JAZF1,ALDH3B2,FGFR3,GPC5,FGFR2,FHL2,RGL1,PLCB1,APOL2,ALOX5,FUCA1,GATA6,GBA,GPC3,GPLD1,GSTP1,TFCP2L1,ACAA1,ACADL,HTR2B,ID2,APOD,INPP1,INPP5D,HACD4,STS,KITLG,ASAH1,NEU1,NPC1,ACOX1,HSD17B14,PLCE1,ACP6,PDE3B,PDK2,PDK4,WWOX,PI4KB,PLA2G2A,PLCB4,PLD1,P…	4.4e-10
GO:6810	transport	4569	298	CD24,TOM1,ABCC5,COL4A3BP,CRISP3,ABCA8,ATP8A1,BAIAP2,VAT1,AGR2,SLC35A1,SLC19A2,TRIM16,PDPN,CLDN16,GIPC1,TOMM34,RAB40B,RAPGEF4,ADCY5,BTN3A2,SLC6A14,GABARAP,SLC2A13,CARD16,OSBPL1A,OSBPL9,MARCH3,LRG1,CLCN7,CLU,ADD3,CLN3,NIPA1,WHAMM,SLC43A2,CNGA1,CNTN1,AP1S3,OSR1,TRAM1L1,TMEM37,CRY2,PRICKLE1,C2CD4A,TOM1L2,TMC4,SIK1,CTSB,CTSS,SLC38A9,ADRBK2,DAB2,CD55,AGL,ABAT,ABCA1,SCAMP5,SLC39A11,STOM,SLC44A5,ERBB3,ER…	4.7e-10
GO:1655	urogenital system development	314	39	CD24,OSR2,OSR1,RDH10,EFNB2,EMX2,EPHA4,EPHA7,ESR1,FGFR2,FOXC1,NPNT,GPC3,HES1,ID2,ID3,ID4,KCNJ8,TACSTD2,SMAD3,SMAD9,MEF2C,MME,NKX3-1,PLCE1,SERPINF1,SERPINB5,PKHD1,WNT4,PRLR,PROX1,RARB,RARG,RXRA,UPK3A,WDR77,FRAS1,SERPINB7,CYP7B1	4.9e-10
GO:45732	positive regulation of protein catabolic process	191	28	CEBPA,PLK2,CLU,ASB9,PRICKLE1,DAB2,LONRF2,GGA3,NEDD4L,RNF144B,FBXL5,GBA,GPC3,GCLC,GPLD1,RNF180,GSK3B,UBQLN2,NSF,RNF114,RDX,XBP1,CDK5RAP3,PIAS1,CAV1,IL33,SEC22B,HERPUD1	4.9e-10
GO:22612	gland morphogenesis	115	20	NRG3,ELF3,ESR1,FGFR2,ID4,IGFBP5,MSX2,NFIB,NKX3-1,SERPINB5,WNT4,PROX1,TWSG1,RARG,RXRA,STAT6,TBX3,XBP1,CAV1,CYP7B1	1e-09
GO:32879	regulation of localization	2494	181	CDK6,CITED2,DLC1,ATP8A1,AGR2,TRIM16,PDPN,NRG3,RAB40B,RAPGEF4,ADCY5,CARD16,ARAP1,CLU,CNTN1,OSR1,TMEM37,CRY2,C2CD4A,NRG4,CCBE1,SIK1,CTSS,DAB2,DCLK2,ABAT,DPYSL3,ABCA1,SCAMP5,STOM,ERBB3,ERBB4,ETS1,FBLN1,FGF12,AAK1,NLGN1,TBC1D9,PLCB1,WWC1,NEDD4L,SASH1,PPP1R13B,RHOQ,PLXNB2,VPS41,FOXP1,CACNG4,KCNH5,GPC3,PCLO,GPLD1,RAPGEF1,STXBP6,GSK3B,GSN,GSTP1,UBQLN2,ANXA4,EHD3,HLA-E,HES1,HTR2B,SYT10,APOD,IGFBP3,IGFBP5…	1e-09
GO:32870	cellular response to hormone stimulus	659	65	BAIAP2,ADCY5,FBXO32,CRY2,SESN3,SIK1,CTSB,CTSS,DAB2,NR0B1,ESR1,ACSL1,FHL2,PLCB1,GRIP1,RHOQ,RBFOX2,GATA6,FOXP1,GCLC,GNAQ,GPLD1,GSTP1,IGFBP2,JAK2,MEF2C,NR3C2,MSX2,NKX3-1,NPC1,PDE3B,PDK2,PDK4,ENPP1,SERPINF1,PHEX,ATP6V1C1,ATP6V1E1,TRIM68,PRCP,PRKAA1,PRKAR2B,PRKCZ,PRLR,CALCOCO1,BBS2,BBS4,RARB,RARG,RDX,RXRA,RXRB,STAT3,KLF9,UCP2,XBP1,PAQR6,NR4A3,KDM5D,PIK3R3,PIAS1,CAV1,SOCS2,KAT2B,CYP7B1	1.2e-09
GO:48519	negative regulation of biological process	4812	309	CD24,FARP1,DHRS2,CDK6,CITED2,DLC1,ZBTB18,VAT1,CEBPA,AGR2,PDPN,NRG3,CHL1,GIPC1,PLK2,TRAFD1,DUSP14,TRIM31,FOXN3,ZHX1,KLF8,STK38,CARD16,OSR2,ARAP1,CLU,CLN3,WHAMM,OSR1,CRY2,SESN3,ARHGAP42,PRICKLE1,A2ML1,NRG4,TOM1L2,SIK1,SLC38A9,DAB1,DAB2,CD55,DCLK2,ABAT,DPYSL3,DUSP2,ABCA1,NR0B1,SCAMP5,EFNB2,ELF3,EPHA4,EPHA7,EPS8,ERBB3,ERBB4,ESR1,ETS1,MECOM,FBLN1,JAZF1,HS3ST5,FGF12,FGFR3,FGFR2,FHIT,FHL2,NLGN1,KIFAP3,F…	1.3e-09
GO:48869	cellular developmental process	4013	266	CD24,COL4A3BP,UST,TSPAN2,ARL4A,FARP1,DHRS2,CDK6,CCNO,CITED2,DLC1,MYL9,BAIAP2,CEBPA,NEBL,UBD,AGR2,TRIM16,PDPN,NRG3,CFL2,CHL1,PLK2,WASF3,UPK1A,FOXN3,ZHX1,RDH13,OSR2,LRG1,ARAP1,OLFM3,CLU,CNN3,CNTN1,COL12A1,OSR1,DOCK11,PRICKLE1,CSRP2,SIK1,CTSB,RDH10,DAB1,DAB2,SLFN5,DCLK2,DLX5,DPYSL3,ABCA1,NR0B1,EFNB2,ELF3,EML1,EMX2,EPAS1,EPHA4,EPHA7,EPS8,ERBB3,ERBB4,ESR1,ETS1,MECOM,EVX1,ALCAM,FBLN1,THSD7A,FGFR3,FGFR2…	1.3e-09
GO:1901800	positive regulation of proteasomal protein catabolic process	98	18	CEBPA,PLK2,CLU,PRICKLE1,DAB2,LONRF2,RNF144B,GBA,GCLC,RNF180,GSK3B,UBQLN2,RNF114,XBP1,PIAS1,CAV1,IL33,HERPUD1	1.4e-09
GO:51239	regulation of multicellular organismal process	2745	195	CD24,UST,CDK6,CITED2,MYL9,BAIAP2,CEBPA,TRIM16,PDPN,NRG3,PLK2,WASF3,CARD16,FBXO32,OSR2,LRG1,CLU,CNTN1,OSR1,ARHGAP42,PRICKLE1,CCBE1,CYP2J2,DAB1,DAB2,ABAT,DPYSL3,ABCA1,SCAMP5,EFNB2,EPAS1,EPHA4,EPHA7,ERBB3,ERBB4,ESR1,ETS1,HS3ST5,FGF12,FGFR2,NLGN1,FOXC1,PLCB1,WWC1,NEDD4L,SASH1,GRIP1,RBFOX2,PLXNB2,GAA,NPNT,BAMBI,GATA6,GBA,FOXP1,CACNG4,GPC3,GPLD1,RAPGEF1,HIPK2,GSK3B,GSTP1,HCLS1,ANXA4,EHD3,HLA-DPA1,HLA-E…	1.4e-09
GO:10646	regulation of cell communication	3268	224	CD24,FARP1,RCAN2,CITED2,DLC1,BAIAP2,UBD,AGR2,TRIM16,NRG3,MAP3K2,GIPC1,PLK2,RAPGEF4,CHD3,DUSP14,ADCY5,STK38,CARD16,LRG1,ARAP1,CLU,CNGA1,LYPD6B,CRY2,MPP7,SESN3,ARHGAP42,PRICKLE1,NRG4,CCBE1,SLC38A9,DAB1,DAB2,CD55,DLX5,ABAT,DUSP2,ABCA1,NR0B1,ELF3,MUC20,EPHA4,EPHA7,EPS8,ERBB3,ERBB4,ESR1,MECOM,FBLN1,FGF12,FGFR3,GPC5,FGFR2,AAK1,NLGN1,FLOT2,PLCB1,DNMBP,WWC1,MGRN1,SASH1,PPP1R13B,RHOQ,LDOC1,MTCH1,NPNT,BAMB…	2e-09
GO:7155	cell adhesion	1260	105	CD24,CDK6,CITED2,DLC1,MYL9,BAIAP2,AGR2,PDPN,CLDN16,CHL1,FAT3,WHAMM,CNN3,CNTN1,COL12A1,PLEKHA7,CCDC80,FREM1,DAB1,CD55,ABAT,EFNB2,EPHA4,EPHA7,ERBB3,ETS1,ALCAM,FBLN1,NLGN1,KIFAP3,FLOT2,PLXNB2,NPNT,ABI3BP,PVRL3,CNTN6,RAPGEF1,STXBP6,GSK3B,HLA-DMB,HLA-DPA1,HLA-DQA1,HLA-DQA2,HLA-DRA,HLA-DRB1,HLA-DRB3,HLA-DRB4,HLA-E,HES1,FREM2,APOD,IGFBP2,ITGA1,ITGB1,JAK2,ANOS1,LAMB1,LGALS3,LMO7,AMTN,TACSTD2,SMAD3,KITLG,…	2.1e-09
GO:42127	regulation of cell proliferation	1548	123	CD24,DHRS2,CDK6,DLC1,CEBPA,PDPN,OSR2,LRG1,OSR1,CD55,DLX5,EFNB2,ERBB3,ERBB4,ESR1,ETS1,FBLN1,FGFR3,FGFR2,KIFAP3,RBFOX2,LDOC1,SSBP3,BAMBI,GATA6,FOXP1,GPC3,GPLD1,RAPGEF1,HIPK2,GSTP1,SERTAD1,HCLS1,HLA-DMB,HLA-DPA1,HLA-E,HES1,HTR2B,ID2,ID4,APOD,IGFBP2,IGFBP3,IGFBP5,INPP5D,ITGA1,ITGB1,JAK2,KCNK2,LAMB1,LGALS3,LIFR,ARNT,MIR200C,TACSTD2,SMAD3,MEF2C,MEF2D,MEIS1,KITLG,MSX2,NFIB,NKX3-1,ING4,SERPINF1,SERPINB5,…	2.4e-09
GO:7167	enzyme linked receptor protein signaling pathway	972	86	CITED2,BAIAP2,AGR2,NRG3,GIPC1,LRG1,ARAP1,BTBD11,SESN3,NRG4,CCBE1,DAB2,DLX5,EFNB2,MUC20,EPHA4,EPHA7,EPS8,ERBB3,ERBB4,FAM83B,FGF12,FGFR3,FGFR2,FOXC1,PLCB1,RHOQ,RBFOX2,NPNT,BAMBI,GATA6,MYOF,GPC3,GPLD1,RAPGEF1,HIPK2,BLNK,HES1,APOD,IGFBP2,IGFBP3,IGFBP5,ITGA1,ITGB1,JAK2,ANOS1,LIFR,ARNT,SMAD3,SMAD9,MSX2,NEO1,NKX3-1,NTF4,PLCE1,GP6,CRIM1,PDK2,PDK4,ENPP1,ATP6V1C1,PIGR,ATP6V1E1,POLR2A,WNT4,PPM1A,PRKCZ,PRLR,…	2.4e-09
GO:2062	chondrocyte differentiation	91	17	OSR2,OSR1,FGFR3,GPLD1,SMAD3,MAF,MEF2C,MEF2D,MSX2,NFIB,SOX6,RARB,RARG,TGFBI,SCIN,FGF18,EIF2AK3	2.7e-09
GO:51172	negative regulation of nitrogen compound metabolic process	2130	158	CDK6,CITED2,ZBTB18,CEBPA,GIPC1,DUSP14,FOXN3,ZHX1,KLF8,STK38,CARD16,OSR2,CLU,CLN3,OSR1,CRY2,PRICKLE1,A2ML1,DAB2,CD55,DUSP2,NR0B1,ELF3,EPHA4,ESR1,MECOM,FBLN1,JAZF1,FGFR2,FHIT,FHL2,FOXF2,FOXC1,TCF25,PHF8,FLOT2,PLCB1,WWC1,SATB2,NEDD4L,RBFOX2,ZBTB38,GATA6,GBA,FOXP1,CPAMD8,GPC3,GCLC,GNAQ,RAPGEF1,HIPK2,GSK3B,GSTP1,USP25,TFCP2L1,HCLS1,HOXD8,HES1,ID2,ID3,ID4,NANOS1,APOD,IGFBP3,IGFBP5,INPP5D,ANOS1,KCNK2,PA…	2.9e-09
GO:50673	epithelial cell proliferation	378	43	CDK6,OSR2,LRG1,OSR1,DLX5,EFNB2,ESR1,FGFR2,GPC3,HES1,HTR2B,ID2,IGFBP3,IGFBP5,LAMB1,ARNT,MIR200C,TACSTD2,SMAD3,MEF2C,NFIB,NKX3-1,SERPINF1,SERPINB5,EPB41L4B,ODAM,IFT57,PROX1,PTPRM,OVOL2,PBLD,SOX2,STAT3,STAT6,KLF9,XBP1,WDR77,NR4A3,CAV1,FGF18,FOXP2,CYP7B1,SCARB1	3.5e-09
GO:30154	cell differentiation	3848	255	CD24,UST,TSPAN2,ARL4A,FARP1,DHRS2,CDK6,CCNO,CITED2,MYL9,BAIAP2,CEBPA,NEBL,UBD,AGR2,TRIM16,PDPN,NRG3,CFL2,CHL1,PLK2,WASF3,UPK1A,FOXN3,ZHX1,RDH13,OSR2,LRG1,OLFM3,CLU,CNN3,CNTN1,COL12A1,OSR1,DOCK11,PRICKLE1,CSRP2,SIK1,CTSB,RDH10,DAB1,DAB2,SLFN5,DCLK2,DLX5,DPYSL3,ABCA1,NR0B1,EFNB2,ELF3,EML1,EMX2,EPAS1,EPHA4,EPHA7,ERBB3,ERBB4,ESR1,ETS1,MECOM,EVX1,ALCAM,FBLN1,THSD7A,FGFR3,FGFR2,FHL2,NLGN1,FOXF2,FOXC1,E…	3.6e-09
GO:50793	regulation of developmental process	2345	170	CD24,UST,CDK6,CITED2,DLC1,MYL9,BAIAP2,VAT1,CEBPA,AGR2,TRIM16,PDPN,NRG3,PLK2,WASF3,OSR2,LRG1,ARAP1,CNTN1,OSR1,PRICKLE1,CCBE1,SIK1,DAB1,DAB2,DPYSL3,ABCA1,NR0B1,EFNB2,EPHA4,EPHA7,EPS8,ERBB3,ERBB4,ESR1,ETS1,FBLN1,FGFR3,FGFR2,NLGN1,FOXC1,EPB41L3,FLOT2,PLCB1,WWC1,NEDD4L,SASH1,GRIP1,RHOQ,RBFOX2,SSBP3,PLXNB2,NPNT,BAMBI,GATA6,FOXP1,GPC3,GNAQ,METRNL,RAPGEF1,HIPK2,GSK3B,HCLS1,HES1,ID2,ID3,ID4,IGFBP3,IGFBP5,…	4.4e-09
GO:51234	establishment of localization	4673	299	CD24,TOM1,ABCC5,COL4A3BP,CRISP3,ABCA8,ATP8A1,BAIAP2,VAT1,AGR2,SLC35A1,SLC19A2,TRIM16,PDPN,CLDN16,GIPC1,TOMM34,RAB40B,RAPGEF4,ADCY5,BTN3A2,SLC6A14,GABARAP,SLC2A13,CARD16,OSBPL1A,OSBPL9,MARCH3,LRG1,CLCN7,CLU,ADD3,CLN3,NIPA1,WHAMM,SLC43A2,CNGA1,CNTN1,AP1S3,OSR1,TRAM1L1,TMEM37,CRY2,PRICKLE1,C2CD4A,TOM1L2,TMC4,SIK1,CTSB,CTSS,SLC38A9,ADRBK2,DAB2,CD55,AGL,ABAT,ABCA1,SCAMP5,SLC39A11,STOM,SLC44A5,ERBB3,ER…	4.5e-09
GO:7417	central nervous system development	882	79	TSPAN2,CDK6,DLC1,BAIAP2,NRG3,WASF3,CLU,CNTN1,DAB1,DCLK2,DLX5,ABAT,NR0B1,EML1,EMX2,EPHA4,EPHA7,ERBB4,ETS1,EVX1,ALDH1A3,FGFR2,FOXC1,PHF8,PLCB1,SATB2,RBFOX2,SSBP3,PLXNB2,STK36,CNTN6,GNAQ,GSK3B,GSN,GSTP1,HES1,ID2,ID3,ID4,NANOS1,APOD,ITGB1,LAMB1,SMAD9,MAP2,MAPT,ASPA,NFIB,ATP2B4,WNT4,PCDH18,PPT1,SOX6,PROX1,NMUR2,TWSG1,NDRG2,GRHL3,BBS2,BBS4,RARB,ATXN1,SEPP1,SH3GL2,SOX2,SPOCK1,STAT3,TACC1,TBX3,BTG2,RNF10…	5.9e-09
GO:1903364	positive regulation of cellular protein catabolic process	131	21	CEBPA,PLK2,CLU,PRICKLE1,DAB2,LONRF2,RNF144B,FBXL5,GBA,GCLC,RNF180,GSK3B,UBQLN2,RNF114,RDX,XBP1,CDK5RAP3,PIAS1,CAV1,IL33,HERPUD1	6e-09
GO:50794	regulation of cellular process	10007	564	ZNF737,CD24,FRAT1,MAMLD1,COL4A3BP,UST,TSPAN2,ADGRG2,FARP1,DHRS2,CDK6,RCAN2,CITED2,SCML2,DLC1,ATP8A1,MYL9,BAIAP2,ZBTB18,VAT1,CEBPA,UBD,AGR2,TRIM16,PDPN,NRG3,CFL2,MAP3K2,CHL1,GIPC1,PLK2,WASF3,RAB40B,UPK1A,RAPGEF4,CHD3,DUSP14,TRIM31,ADCY5,FOXN3,ZHX1,GLMP,KLF8,STK38,GABARAP,CARD16,OSR2,LRG1,ARAP1,DACH2,CLU,CLN3,ZNF641,BTBD11,WHAMM,CNGA1,CNTN1,PIFO,OSR1,LYPD6B,CPE,DOCK11,ASB9,CRY2,MPP7,MUC15,SESN3,ARH…	6.4e-09
GO:48584	positive regulation of response to stimulus	2051	152	CD24,CITED2,BAIAP2,UBD,AGR2,TRIM16,PDPN,MAP3K2,GIPC1,PLK2,CARD16,LRG1,ARAP1,CLU,MPP7,MUC15,NRG4,CCBE1,CTSB,CTSS,SLC38A9,DAB2,CD55,DLX5,ABAT,ELF3,MUC20,EPHA4,EPS8,ERBB3,ERBB4,ESR1,ETS1,FGFR3,FGFR2,AAK1,NLGN1,FLOT2,PLCB1,WWC1,SASH1,PPP1R13B,FYB,NPNT,BAMBI,GATA6,STK36,GPC3,CNTN6,GPLD1,LURAP1L,RAPGEF1,HIPK2,GSK3B,GSN,BLNK,UBQLN2,HCLS1,HLA-DMB,HLA-DPA1,HLA-DQA1,HLA-DQA2,HLA-DRA,HLA-DRB1,HLA-DRB3,HLA-D…	6.9e-09
GO:8285	negative regulation of cell proliferation	681	65	DHRS2,CDK6,DLC1,CEBPA,PDPN,EFNB2,ERBB4,ETS1,FBLN1,FGFR2,KIFAP3,LDOC1,GPC3,GPLD1,RAPGEF1,GSTP1,HES1,ID2,APOD,IGFBP3,IGFBP5,INPP5D,ITGA1,JAK2,KCNK2,SMAD3,MEF2C,MEIS1,MSX2,NFIB,NKX3-1,ING4,SERPINF1,PMP22,IFT57,PROX1,TWSG1,NDRG2,PTPN14,PTPRM,OVOL2,RARB,RARG,PBLD,PLA2G2F,SOX2,STAT3,SULT2B1,KLF9,KLF10,TP53,BTG2,WDR77,VTCN1,HIST1H2AC,SRPX,NCK2,SCIN,CAV1,PDE5A,BECN1,KAT2B,SKAP2,TP53INP1,TP53I11	6.9e-09
GO:1903052	positive regulation of proteolysis involved in cellular protein catabolic process	113	19	CEBPA,PLK2,CLU,PRICKLE1,DAB2,LONRF2,RNF144B,GBA,GCLC,RNF180,GSK3B,UBQLN2,RNF114,XBP1,CDK5RAP3,PIAS1,CAV1,IL33,HERPUD1	8.5e-09
GO:32434	regulation of proteasomal ubiquitin-dependent protein catabolic process	113	19	CEBPA,GIPC1,PLK2,CLU,PRICKLE1,DAB2,LONRF2,FHIT,RNF144B,GBA,GCLC,RNF180,GSK3B,UBQLN2,RNF114,PIAS1,CAV1,IL33,HERPUD1	8.5e-09
GO:45785	positive regulation of cell adhesion	373	42	CD24,CDK6,CITED2,AGR2,PDPN,CCDC80,CD55,EFNB2,ETS1,KIFAP3,FLOT2,NPNT,ABI3BP,GSK3B,HLA-DMB,HLA-DPA1,HLA-DQA1,HLA-DQA2,HLA-DRA,HLA-DRB1,HLA-DRB3,HLA-DRB4,HLA-E,HES1,IGFBP2,JAK2,SMAD3,WNT4,EPB41L4B,LRRC16A,PRKCZ,S100A10,SOX2,STX3,UTRN,XBP1,VTCN1,NR4A3,NCK2,CAV1,CD36,CD74	8.5e-09
GO:71310	cellular response to organic substance	2471	176	CD24,CDK6,CITED2,BAIAP2,CEBPA,AGR2,GIPC1,TRIM31,ADCY5,CARD16,FBXO32,LRG1,CLU,OSR1,CRY2,SESN3,CCBE1,SIK1,CTSB,CTSS,SLC38A9,DAB2,CD55,DLX5,DPYSL3,ABCA1,NR0B1,EPHA4,EPS8,ERBB4,ESR1,ACSL1,FGF12,FGFR3,FGFR2,FHL2,FOXC1,PLCB1,SATB2,SASH1,GRIP1,RHOQ,RBFOX2,ALOX5,NPNT,BAMBI,GATA6,GBA,GBP2,MYOF,FOXP1,GPC3,GCLC,GNAQ,GPLD1,RAPGEF1,HIPK2,GSK3B,GSN,GSTP1,HCLS1,HLA-DPA1,HLA-DQA1,HLA-DQA2,HLA-DRA,HLA-DRB1,HLA-DR…	9.9e-09
GO:45892	negative regulation of transcription, DNA-templated	1064	90	CITED2,ZBTB18,CEBPA,FOXN3,ZHX1,KLF8,OSR2,OSR1,CRY2,PRICKLE1,DAB2,NR0B1,ELF3,ESR1,MECOM,JAZF1,FGFR2,FHL2,FOXF2,FOXC1,TCF25,PHF8,PLCB1,WWC1,SATB2,NEDD4L,RBFOX2,ZBTB38,GATA6,FOXP1,GCLC,HIPK2,TFCP2L1,HCLS1,HOXD8,HES1,ID2,ID3,ID4,SMAD3,MAF,MEF2C,MSX2,MUC1,TRIM37,ZFHX3,NAB2,NFIB,NFIX,NKX3-1,ING4,WWOX,WNT4,PPM1A,SOX6,MOSPD1,PROX1,PBXIP1,OVOL2,RARB,RARG,ARID4A,ZNF350,RFX5,RXRA,ATXN1,SOX2,STAT3,STAT6,TBX3…	1.5e-08
GO:7399	nervous system development	2143	156	UST,TSPAN2,FARP1,CDK6,BPNT1,DLC1,BAIAP2,FUT9,NRG3,CHL1,PLK2,WASF3,RDH13,OLFM3,CLU,CNTN1,PRICKLE1,DAB1,DCLK2,DLX5,ABAT,DPYSL3,NR0B1,EFNB2,EML1,EMX2,EPHA4,EPHA7,ERBB3,ERBB4,ETS1,EVX1,ALCAM,ALDH1A3,FGF12,FGFR2,NLGN1,FOXC1,PHF8,EPB41L3,PLCB1,SATB2,NEDD4L,GRIP1,RBFOX2,SSBP3,PLXNB2,MTCH1,GBA,STK36,CNTN6,PCLO,GNAQ,RAPGEF1,HIPK2,GSK3B,GSN,GSTP1,APBB2,HES1,ID2,ID3,ID4,NANOS1,APOD,ITGA1,ITGB1,JAK2,ANOS1,KE…	1.7e-08
GO:2000058	regulation of ubiquitin-dependent protein catabolic process	136	21	CEBPA,GIPC1,PLK2,CLU,PRICKLE1,DAB2,LONRF2,FHIT,RNF144B,GBA,GCLC,RNF180,HIPK2,GSK3B,UBQLN2,RNF114,CDK5RAP3,PIAS1,CAV1,IL33,HERPUD1	2e-08
GO:3012	muscle system process	424	45	COL4A3BP,MYL9,FBXO32,ARHGAP42,ABAT,FGF12,NEDD4L,GAA,NPNT,GATA6,GATM,MYOF,GSN,EHD3,HTR2B,IGFBP5,ITGA1,KCNJ8,RNF207,SMAD3,MEF2C,ATP2B4,PLCE1,TRPM4,PPP3CA,MAP2K6,NMUR2,BBS2,ACE2,SNTB1,TNNC1,ACTG2,UTRN,CACNA1D,CACNA2D1,MYH14,CALD1,NR4A3,CASQ1,SORBS2,CAV1,PDE5A,BECN1,HOMER1,KDM4A	3.1e-08
GO:2000369	regulation of clathrin-dependent endocytosis	16	6	DAB2,AAK1,UBQLN2,BMP2K,DNAJC6,SNAP91	3.3e-08
GO:65009	regulation of molecular function	3098	209	CD24,FARP1,CDK6,RCAN2,DLC1,CEBPA,NRG3,MAP3K2,PLK2,RAPGEF4,DUSP14,TRIM31,DNAJB4,ADCY5,STK38,CARD16,ARAP1,CLU,AGAP11,CLN3,CNN3,PIFO,OSR1,LYPD6B,DOCK11,CRY2,ARHGAP42,A2ML1,NRG4,SIK1,CTSB,CTSS,RASGEF1B,DAB1,DAB2,TOR1AIP2,DOCK3,DUSP2,NR0B1,MUC20,STOM,EPHA4,EPHA7,ERBB3,ERBB4,ESR1,ALDH1A1,ACSL1,FBLN1,FGF12,FGFR3,FGFR2,NLGN1,MAPRE3,FOXC1,ERC1,TBC1D9,RGL1,PLCB1,DNMBP,NEDD4L,SASH1,LDOC1,PLXNB2,MTCH1,NPNT,R…	4e-08
GO:48468	cell development	1914	141	UST,TSPAN2,FARP1,CDK6,BAIAP2,CEBPA,NEBL,PDPN,NRG3,CFL2,CHL1,PLK2,WASF3,RDH13,OLFM3,CLU,CNTN1,OSR1,RDH10,DAB1,DCLK2,DLX5,DPYSL3,EFNB2,EPAS1,EPHA4,EPHA7,ERBB4,ESR1,ALCAM,FBLN1,FGFR2,FHL2,NLGN1,FOXC1,EPB41L3,SATB2,NEDD4L,GRIP1,RBFOX2,PLXNB2,MTCH1,TTLL1,PVRL3,ARHGEF26,GBA,FOXP1,GNAQ,RAPGEF1,GSK3B,GSN,GSTP1,TFCP2L1,APBB2,HES1,HTR2B,ID2,ID4,NANOS1,APOD,ITGA1,ITGB1,JAK2,ANOS1,KEL,KRT19,SLC9A4,LAMB1,TACS…	4.5e-08
GO:1903507	negative regulation of nucleic acid-templated transcription	1102	91	CITED2,ZBTB18,CEBPA,FOXN3,ZHX1,KLF8,OSR2,OSR1,CRY2,PRICKLE1,DAB2,NR0B1,ELF3,ESR1,MECOM,JAZF1,FGFR2,FHL2,FOXF2,FOXC1,TCF25,PHF8,PLCB1,WWC1,SATB2,NEDD4L,RBFOX2,ZBTB38,GATA6,FOXP1,GCLC,HIPK2,TFCP2L1,HCLS1,HOXD8,HES1,ID2,ID3,ID4,SMAD3,MAF,MEF2C,HSBP1L1,MSX2,MUC1,TRIM37,ZFHX3,NAB2,NFIB,NFIX,NKX3-1,ING4,WWOX,WNT4,PPM1A,SOX6,MOSPD1,PROX1,PBXIP1,OVOL2,RARB,RARG,ARID4A,ZNF350,RFX5,RXRA,ATXN1,SOX2,STAT3,ST…	5.2e-08
GO:30850	prostate gland development	49	11	ESR1,FGFR2,ID4,NKX3-1,SERPINF1,SERPINB5,PRLR,RARG,RXRA,WDR77,CYP7B1	5.3e-08
GO:51716	cellular response to stimulus	6818	404	CD24,FRAT1,COL4A3BP,TSPAN2,ADGRG2,FARP1,DHRS2,CDK6,RCAN2,CCNO,CITED2,DLC1,BAIAP2,CEBPA,UBD,AGR2,TRIM16,PDPN,NRG3,MAP3K2,CHL1,GIPC1,PLK2,RAB40B,UPK1A,RAPGEF4,CHD3,DUSP14,TRIM31,ADCY5,FOXN3,GLMP,STK38,GABARAP,CARD16,FBXO32,LRG1,ARAP1,CLU,CLN3,BTBD11,CNGA1,CNTN1,OSR1,LYPD6B,CPE,DOCK11,ASB9,CRY2,MPP7,MUC15,SESN3,ARHGAP42,PRICKLE1,NRG4,TOM1L2,CCBE1,SIK1,CTSB,CTSS,RASGEF1B,SLC38A9,ADRBK2,CYP2J2,DAB1,DA…	5.3e-08
GO:60512	prostate gland morphogenesis	28	8	ESR1,FGFR2,ID4,NKX3-1,SERPINB5,RARG,RXRA,CYP7B1	5.4e-08
GO:1902679	negative regulation of RNA biosynthetic process	1104	91	CITED2,ZBTB18,CEBPA,FOXN3,ZHX1,KLF8,OSR2,OSR1,CRY2,PRICKLE1,DAB2,NR0B1,ELF3,ESR1,MECOM,JAZF1,FGFR2,FHL2,FOXF2,FOXC1,TCF25,PHF8,PLCB1,WWC1,SATB2,NEDD4L,RBFOX2,ZBTB38,GATA6,FOXP1,GCLC,HIPK2,TFCP2L1,HCLS1,HOXD8,HES1,ID2,ID3,ID4,SMAD3,MAF,MEF2C,HSBP1L1,MSX2,MUC1,TRIM37,ZFHX3,NAB2,NFIB,NFIX,NKX3-1,ING4,WWOX,WNT4,PPM1A,SOX6,MOSPD1,PROX1,PBXIP1,OVOL2,RARB,RARG,ARID4A,ZNF350,RFX5,RXRA,ATXN1,SOX2,STAT3,ST…	5.8e-08
GO:50678	regulation of epithelial cell proliferation	327	37	CDK6,OSR2,LRG1,OSR1,DLX5,EFNB2,FGFR2,GPC3,HES1,HTR2B,LAMB1,ARNT,MIR200C,TACSTD2,SMAD3,MEF2C,NFIB,NKX3-1,SERPINF1,SERPINB5,EPB41L4B,ODAM,IFT57,PROX1,PTPRM,OVOL2,PBLD,SOX2,STAT3,KLF9,XBP1,WDR77,NR4A3,CAV1,FGF18,FOXP2,CYP7B1	6.1e-08
GO:1901564	organonitrogen compound metabolic process	6371	381	CD24,ABCC5,COL4A3BP,UST,LPCAT3,CDK6,RCAN2,AKR1A1,BPNT1,DLC1,CEBPA,UBD,SLC35A1,SLC19A2,TRIM16,FUT9,NRG3,MAP3K2,GIPC1,PLK2,SMPDL3A,RAB40B,CHD3,DUSP14,TRIM31,ADCY5,WDR45,GALNT5,SAT2,SLC6A14,STK38,CARD16,FBXO32,MARCH3,PCMTD1,CLU,CLN3,BTBD11,HYKK,CNTN1,OSR1,LYPD6B,CPE,CPM,ASB9,MYO3B,CRY2,MUC15,PRICKLE1,A2ML1,NRG4,CCBE1,SIK1,CTSB,CTSO,CTSS,ADRBK2,DAB1,DAB2,CD55,RHBDL3,DBT,LONRF2,DCLK2,ADAMTS19,DIO2,ABA…	6.4e-08
GO:2000113	negative regulation of cellular macromolecule biosynthetic process	1268	101	CITED2,ZBTB18,CEBPA,FOXN3,ZHX1,KLF8,OSR2,OSR1,CRY2,PRICKLE1,DAB2,NR0B1,ELF3,ESR1,MECOM,JAZF1,FGFR2,FHL2,FOXF2,FOXC1,TCF25,PHF8,PLCB1,WWC1,SATB2,NEDD4L,RBFOX2,ZBTB38,GATA6,FOXP1,GCLC,HIPK2,GSK3B,TFCP2L1,HCLS1,HOXD8,HES1,ID2,ID3,ID4,NANOS1,IGFBP5,KCNK2,PAIP2B,SMAD3,MAF,MEF2C,MSX2,MUC1,TRIM37,ZFHX3,NAB2,NFIB,NFIX,NKX3-1,ING4,ENPP1,WWOX,WNT4,PPM1A,BANK1,SOX6,MOSPD1,PROX1,PBXIP1,OVOL2,RARB,RARG,ARID4A…	7.6e-08
GO:9967	positive regulation of signal transduction	1464	113	CD24,CITED2,BAIAP2,UBD,AGR2,TRIM16,MAP3K2,GIPC1,PLK2,CARD16,LRG1,ARAP1,MPP7,NRG4,CCBE1,SLC38A9,DAB2,DLX5,ABAT,ELF3,MUC20,EPHA4,EPS8,ERBB3,ERBB4,ESR1,FGFR3,FGFR2,AAK1,NLGN1,PLCB1,WWC1,SASH1,PPP1R13B,NPNT,BAMBI,GATA6,STK36,GPC3,CNTN6,LURAP1L,RAPGEF1,HIPK2,GSK3B,GSN,BLNK,UBQLN2,HCLS1,HES1,HTR2B,IGFBP3,IGFBP5,IL1R1,ITGA1,ITGB1,JAK2,ARNT,SMAD3,KITLG,MSX2,GADD45B,NEO1,NKX3-1,PLCE1,WWOX,PLA2G2A,WNT4,TRP…	8.3e-08
GO:31327	negative regulation of cellular biosynthetic process	1384	108	CITED2,ZBTB18,CEBPA,FOXN3,ZHX1,KLF8,OSR2,OSR1,CRY2,PRICKLE1,SIK1,DAB2,NR0B1,ELF3,ESR1,MECOM,JAZF1,FGFR2,FHL2,FOXF2,FOXC1,TCF25,PHF8,PLCB1,WWC1,SATB2,NEDD4L,RBFOX2,ZBTB38,GATA6,FOXP1,GCLC,HIPK2,GSK3B,TFCP2L1,HCLS1,HOXD8,HES1,ACADL,ID2,ID3,ID4,NANOS1,IGFBP5,INPP5D,KCNK2,PAIP2B,SMAD3,MAF,MEF2C,HSBP1L1,MSX2,MUC1,TRIM37,ZFHX3,NAB2,NFIB,NFIX,NKX3-1,ATP2B4,ING4,ENPP1,WWOX,WNT4,PPM1A,BANK1,SOX6,PRKAA1,MO…	8.8e-08
GO:48732	gland development	408	43	CITED2,CEBPA,NRG3,DBP,NR0B1,ELF3,ERBB4,ESR1,ETS1,ALDH1A3,FGFR2,FOXC1,GATA6,TFCP2L1,HES1,ID2,ID4,IGFBP5,JAK2,SMAD3,MAN2A1,MSX2,NFIB,NKX3-1,SERPINF1,SERPINB5,WNT4,PRLR,PROX1,TWSG1,RARG,RXRA,SOX2,STAT6,TBX3,UCP2,XBP1,WDR77,WLS,WNT10A,CAV1,SOCS2,CYP7B1	8.8e-08
GO:7507	heart development	504	50	COL4A3BP,CITED2,DLC1,NEBL,OSR1,CPE,PRICKLE1,SIK1,EFNB2,ERBB3,ERBB4,FGF12,FGFR2,FHL2,FOXC1,TCF25,GAA,GATA6,GPC3,GNAQ,HES1,HTR2B,ID2,ID3,FREM2,ITGB1,KCNJ8,KCNK2,RNF207,SMAD3,MEF2C,MEF2D,MEIS1,MSX2,NKX3-1,NPY1R,PLCE1,IFT57,SOX6,PROX1,ALPK3,OVOL2,BBS4,RARB,RXRA,GALNT11,TBX3,TNNC1,SORBS2,KAT2B	9.8e-08
GO:45595	regulation of cell differentiation	1617	122	CD24,UST,CDK6,MYL9,BAIAP2,CEBPA,TRIM16,PDPN,NRG3,PLK2,CNTN1,OSR1,PRICKLE1,SIK1,DAB1,DAB2,DPYSL3,ABCA1,NR0B1,EFNB2,EPHA4,EPHA7,ERBB4,ETS1,FBLN1,FGFR2,NLGN1,FOXC1,FLOT2,PLCB1,NEDD4L,GRIP1,RBFOX2,PLXNB2,NPNT,BAMBI,GATA6,FOXP1,GNAQ,METRNL,RAPGEF1,GSK3B,HCLS1,HES1,ID2,ID3,ID4,IGFBP3,IGFBP5,INPP5D,ITGB1,JAK2,PTPRQ,KEL,LGALS3,ARNT,MIR200C,TACSTD2,NBR1,SMAD3,MAF,MAN2A1,MAP2,MAPT,MEF2C,MEIS1,KITLG,ASPA,MS…	1e-07
GO:61448	connective tissue development	233	29	OSR2,OSR1,FGFR3,SATB2,GPLD1,ID2,ID4,SMAD3,SMAD9,MAF,MEF2C,MEF2D,MSX2,NFIB,TRPM4,SOX6,ARRDC3,BBS2,BBS4,RARB,RARG,TGFBI,THBS3,XBP1,SCIN,SERPINB7,FGF18,DYRK1B,EIF2AK3	1e-07
GO:9890	negative regulation of biosynthetic process	1404	109	CITED2,ZBTB18,CEBPA,FOXN3,ZHX1,KLF8,OSR2,OSR1,CRY2,PRICKLE1,SIK1,DAB2,NR0B1,ELF3,ESR1,MECOM,JAZF1,FGFR2,FHL2,FOXF2,FOXC1,TCF25,PHF8,PLCB1,WWC1,SATB2,NEDD4L,RBFOX2,ZBTB38,GATA6,FOXP1,GCLC,HIPK2,GSK3B,GSTP1,TFCP2L1,HCLS1,HOXD8,HES1,ACADL,ID2,ID3,ID4,NANOS1,IGFBP5,INPP5D,KCNK2,PAIP2B,SMAD3,MAF,MEF2C,HSBP1L1,MSX2,MUC1,TRIM37,ZFHX3,NAB2,NFIB,NFIX,NKX3-1,ATP2B4,ING4,ENPP1,WWOX,WNT4,PPM1A,BANK1,SOX6,PRK…	1e-07
GO:51764	actin crosslink formation	12	5	BAIAP2,DPYSL3,EPS8,PLS1,PLS3	1.2e-07
GO:60443	mammary gland morphogenesis	43	10	NRG3,ELF3,ESR1,FGFR2,IGFBP5,MSX2,WNT4,STAT6,TBX3,CAV1	1.2e-07
GO:72178	nephric duct morphogenesis	12	5	OSR1,EFNB2,EPHA4,EPHA7,GPC3	1.2e-07
GO:51173	positive regulation of nitrogen compound metabolic process	2710	185	CD24,CITED2,DLC1,ZBTB18,CEBPA,TRIM16,NRG3,MAP3K2,PLK2,ADCY5,FOXN3,GLMP,OSR2,CLU,CNTN1,OSR1,ASB9,PRICKLE1,CCBE1,DAB1,DAB2,DBP,LONRF2,DLX5,ABAT,ELF3,MUC20,EPAS1,EPHA4,EPHA7,ERBB3,ERBB4,ESR1,ETS1,MECOM,EVX1,ACSL1,FBLN1,FGFR3,FGFR2,FHL2,MAPRE3,FOXF2,FOXC1,PHF8,GGA3,PLCB1,WWC1,SATB2,NEDD4L,SASH1,GRIP1,RHOQ,SSBP3,MTCH1,ZBTB38,RNF144B,NPNT,BAMBI,PARM1,FBXL5,GATA6,GBA,GPC3,GCLC,RBMS3,GPLD1,RNF180,RAPGEF1…	1.3e-07
GO:10604	positive regulation of macromolecule metabolic process	2839	192	CD24,CITED2,DLC1,ZBTB18,CEBPA,AGR2,TRIM16,NRG3,MAP3K2,PLK2,ADCY5,FOXN3,GLMP,OSR2,ARAP1,CLU,CNTN1,OSR1,ASB9,PRICKLE1,CCBE1,DAB1,DAB2,DBP,LONRF2,DLX5,ELF3,MUC20,EPAS1,EPHA4,EPHA7,ERBB3,ERBB4,ESR1,ETS1,MECOM,EVX1,ACSL1,FBLN1,FGFR3,FGFR2,FHL2,MAPRE3,FOXF2,FOXC1,PHF8,GGA3,PLCB1,WWC1,SATB2,NEDD4L,SASH1,GRIP1,RHOQ,SSBP3,MTCH1,ZBTB38,RNF144B,NPNT,BAMBI,PARM1,FBXL5,GATA6,GBA,GPC3,GCLC,RBMS3,GPLD1,RNF180,R…	1.5e-07
GO:10558	negative regulation of macromolecule biosynthetic process	1332	104	CITED2,ZBTB18,CEBPA,FOXN3,ZHX1,KLF8,OSR2,OSR1,CRY2,PRICKLE1,DAB2,NR0B1,ELF3,ESR1,MECOM,JAZF1,FGFR2,FHL2,FOXF2,FOXC1,TCF25,PHF8,PLCB1,WWC1,SATB2,NEDD4L,RBFOX2,ZBTB38,GATA6,FOXP1,GCLC,HIPK2,GSK3B,GSTP1,TFCP2L1,HCLS1,HOXD8,HES1,ID2,ID3,ID4,NANOS1,IGFBP5,INPP5D,KCNK2,PAIP2B,SMAD3,MAF,MEF2C,HSBP1L1,MSX2,MUC1,TRIM37,ZFHX3,NAB2,NFIB,NFIX,NKX3-1,ING4,ENPP1,WWOX,WNT4,PPM1A,BANK1,SOX6,MOSPD1,PROX1,PBXIP1,O…	1.6e-07
GO:60349	bone morphogenesis	86	15	FOXN3,OSR2,FREM1,DLX5,FGFR3,FGFR2,FOXC1,MEF2C,MEF2D,MSX2,NAB2,RARB,RARG,THBS3,FGF18	1.7e-07
GO:9893	positive regulation of metabolic process	3023	202	CD24,CITED2,DLC1,ZBTB18,CEBPA,AGR2,TRIM16,NRG3,MAP3K2,PLK2,ADCY5,FOXN3,GLMP,OSR2,ARAP1,CLU,CNTN1,PIFO,OSR1,ASB9,PRICKLE1,CCBE1,DAB1,DAB2,DBP,LONRF2,DLX5,ABAT,ELF3,MUC20,EPAS1,EPHA4,EPHA7,ERBB3,ERBB4,ESR1,ETS1,MECOM,EVX1,ACSL1,FBLN1,FGFR3,FGFR2,FHL2,MAPRE3,FOXF2,FOXC1,PHF8,GGA3,PLCB1,WWC1,SATB2,NEDD4L,SASH1,GRIP1,RHOQ,SSBP3,MTCH1,ZBTB38,RNF144B,NPNT,BAMBI,PARM1,FBXL5,GATA6,GBA,GPC3,GCLC,RBMS3,GPLD…	1.7e-07
GO:10033	response to organic substance	2989	200	CD24,CDK6,CITED2,BAIAP2,CEBPA,UBD,AGR2,TRIM16,GIPC1,TRAFD1,TRIM31,DNAJB4,ADCY5,CARD16,FBXO32,LRG1,CLU,OSR1,CRY2,SESN3,CCBE1,SIK1,CTSB,CTSS,SLC38A9,DAB2,CD55,DLX5,AGL,ABAT,DPYSL3,ABCA1,NR0B1,EPHA4,EPS8,ERBB4,ESR1,ETS1,ACSL1,FGF12,FGFR3,FGFR2,FHL2,FOXC1,PLCB1,SATB2,SASH1,GRIP1,RHOQ,RBFOX2,ALOX5,NPNT,BAMBI,GATA6,GBA,GBP2,MYOF,FOXP1,GPC3,GCLC,GNAQ,GPLD1,HID1,RAPGEF1,HIPK2,GSK3B,GSN,GSTP1,USP25,UBQLN2…	1.8e-07
GO:10941	regulation of cell death	1567	118	DHRS2,CITED2,DLC1,UBD,AGR2,PDPN,MAP3K2,CHL1,PLK2,CARD16,CLU,CLN3,OSR1,SIK1,CTSB,DAB2,EFNB2,EPHA7,ERBB3,ERBB4,ESR1,MECOM,ALDH1A3,FGFR2,FHL2,KIFAP3,FOXC1,ERC1,TRIM2,PPP1R13B,MTCH1,RNF144B,ARHGEF26,GATA6,GBA,FOXP1,GCLC,GPLD1,HIPK2,GSK3B,GSN,GSTP1,HCLS1,ANXA4,APBB2,HTR2B,ID3,IGFBP3,INPP5D,ITGA1,ITGB1,JAK2,KCNK2,LGALS3,SMAD3,MAPT,MEF2C,KITLG,MSX2,MUC1,GADD45B,NEK1,NKX3-1,NPC1,NTF4,ING4,PDK4,WWOX,SERPI…	2e-07
GO:30282	bone mineralization	98	16	OSR2,OSR1,FGFR3,FGFR2,GPC3,NBR1,SMAD3,MEF2C,ENPP1,PHEX,WNT4,TRPM4,BMP2K,KLF10,TUFT1,EIF2AK3	3.3e-07
GO:60429	epithelium development	1224	96	CD24,CDK6,CCNO,CITED2,DLC1,AGR2,TRIM16,PDPN,UPK1A,CNN3,OSR1,PRICKLE1,CTSB,RDH10,DAB2,DLX5,NR0B1,EFNB2,ELF3,EPHA4,EPHA7,ERBB4,ESR1,ALDH1A3,FGFR2,FOXF2,FOXC1,SSBP3,PLXNB2,NPNT,ARHGEF26,GATA6,FOXP1,GPC3,RAPGEF1,GSK3B,TFCP2L1,ANXA4,HES1,ID2,ID3,ID4,FREM2,MCIDAS,IGFBP5,JAK2,KRT13,KRT19,RNF207,SLC9A4,LGALS3,MIR200C,TACSTD2,SMAD3,SMAD9,MAF,MEF2C,MSX2,MYCL,NFIB,NKX3-1,SERPINB5,RIPK4,WNT4,IFT57,PPP2R3A,PR…	4.1e-07
GO:60322	head development	696	62	TSPAN2,CDK6,DLC1,BAIAP2,NRG3,OSR2,CNTN1,DAB1,DCLK2,DLX5,ABAT,NR0B1,EML1,EMX2,EPHA7,ERBB4,ETS1,ALDH1A3,FGFR2,FOXC1,PHF8,PLCB1,SATB2,RBFOX2,SSBP3,PLXNB2,STK36,GNAQ,GSK3B,HES1,ID2,ID4,NANOS1,APOD,ITGB1,LAMB1,SMAD9,NFIB,ATP2B4,WNT4,PCDH18,PPT1,PROX1,TWSG1,NDRG2,BBS2,BBS4,RARB,RARG,ATXN1,SEPP1,SOX2,TACC1,TBX3,BTG2,ROGDI,WLS,SEMA6D,NR4A3,CDK5RAP3,CRISPLD2,FOXP2	4.2e-07
GO:43067	regulation of programmed cell death	1455	110	DHRS2,CITED2,DLC1,UBD,PDPN,MAP3K2,CHL1,PLK2,CARD16,CLU,CLN3,OSR1,SIK1,CTSB,DAB2,EPHA7,ERBB3,ERBB4,ESR1,MECOM,ALDH1A3,FGFR2,FHL2,KIFAP3,FOXC1,ERC1,TRIM2,PPP1R13B,MTCH1,RNF144B,ARHGEF26,GATA6,FOXP1,GCLC,GPLD1,HIPK2,GSK3B,GSN,GSTP1,HCLS1,ANXA4,APBB2,HTR2B,ID3,IGFBP3,INPP5D,ITGA1,ITGB1,JAK2,LGALS3,SMAD3,MAPT,MEF2C,KITLG,MSX2,MUC1,GADD45B,NEK1,NKX3-1,NTF4,ING4,PDK4,WWOX,PKHD1,WNT4,SLC35F6,IFT57,PPT1,P…	4.5e-07
GO:42981	regulation of apoptotic process	1439	109	DHRS2,CITED2,DLC1,UBD,PDPN,MAP3K2,CHL1,PLK2,CARD16,CLU,CLN3,OSR1,SIK1,CTSB,DAB2,EPHA7,ERBB3,ERBB4,ESR1,ALDH1A3,FGFR2,FHL2,KIFAP3,FOXC1,ERC1,TRIM2,PPP1R13B,MTCH1,RNF144B,ARHGEF26,GATA6,FOXP1,GCLC,GPLD1,HIPK2,GSK3B,GSN,GSTP1,HCLS1,ANXA4,APBB2,HTR2B,ID3,IGFBP3,INPP5D,ITGA1,ITGB1,JAK2,LGALS3,SMAD3,MAPT,MEF2C,KITLG,MSX2,MUC1,GADD45B,NEK1,NKX3-1,NTF4,ING4,PDK4,WWOX,PKHD1,WNT4,SLC35F6,IFT57,PPT1,PRKAA1,…	4.6e-07
GO:23056	positive regulation of signaling	1606	119	CD24,CITED2,BAIAP2,UBD,AGR2,TRIM16,MAP3K2,GIPC1,PLK2,CARD16,LRG1,ARAP1,MPP7,NRG4,CCBE1,SLC38A9,DAB2,DLX5,ABAT,ELF3,MUC20,EPHA4,EPS8,ERBB3,ERBB4,ESR1,FGFR3,FGFR2,AAK1,NLGN1,PLCB1,WWC1,SASH1,PPP1R13B,NPNT,BAMBI,GATA6,GBA,STK36,GPC3,CNTN6,GPLD1,LURAP1L,RAPGEF1,HIPK2,GSK3B,GSN,BLNK,UBQLN2,HCLS1,HES1,HTR2B,IGFBP3,IGFBP5,IL1R1,ITGA1,ITGB1,JAK2,RNF207,ARNT,SMAD3,KITLG,MSX2,GADD45B,NEO1,NKX3-1,NSF,PLCE1,…	4.7e-07
GO:31214	biomineral tissue development	130	19	OSR2,OSR1,FGFR3,FGFR2,GPC3,AMTN,NBR1,SMAD3,MEF2C,MSX2,ENPP1,PHEX,WNT4,TRPM4,ODAM,BMP2K,KLF10,TUFT1,EIF2AK3	4.8e-07
GO:70887	cellular response to chemical stimulus	2935	195	CD24,DHRS2,CDK6,CITED2,BAIAP2,CEBPA,AGR2,GIPC1,TRIM31,ADCY5,CARD16,FBXO32,LRG1,CLU,OSR1,CRY2,SESN3,CCBE1,SIK1,CTSB,CTSS,SLC38A9,CYP2J2,DAB2,CD55,DLX5,DPYSL3,ABCA1,NR0B1,EPAS1,EPHA4,EPS8,ERBB4,ESR1,ETS1,ACSL1,FGF12,FGFR3,FGFR2,FHL2,NLGN1,FOXC1,PLCB1,SATB2,SASH1,GRIP1,RHOQ,RBFOX2,ALOX5,NPNT,BAMBI,IPCEF1,GATA6,GBA,GBP2,MYOF,FOXP1,GPC3,SESN1,GCLC,GNAQ,GPLD1,RAPGEF1,HIPK2,GSK3B,GSN,GSTA4,GSTP1,HCLS1,H…	5e-07
GO:1503	ossification	360	38	CDK6,CEBPA,OSR2,OSR1,DLX5,FGFR3,FGFR2,FHL2,FOXC1,SATB2,NPNT,GPC3,GPLD1,ID2,ID3,ID4,IGFBP3,IGFBP5,NBR1,SMAD3,MEF2C,MEF2D,MSX2,NAB2,ENPP1,WWOX,PHEX,WNT4,TRPM4,BMP2K,TWSG1,SOX2,THBS3,KLF10,TUFT1,FGF18,EIF2AK3,RASSF2	5.2e-07
GO:44255	cellular lipid metabolic process	1038	84	COL4A3BP,LPCAT3,BPNT1,SMPDL3A,RDH13,CLN3,NRG4,SIK1,CYP2J2,RDH10,SLC44A5,ERBB3,ERBB4,ESR1,ALDH1A1,ACSL1,ALDH1A3,ALDH3B2,FGFR3,GPC5,FGFR2,PLCB1,ALOX5,FUCA1,GATA6,GBA,GPC3,GPLD1,GSTP1,ACAA1,ACADL,HTR2B,APOD,INPP1,INPP5D,HACD4,STS,KITLG,ASAH1,NEU1,ACOX1,PLCE1,ACP6,PDK2,PDK4,PI4KB,PLA2G2A,PLD1,PLD2,CROT,CTSA,LPPR1,ECHDC2,SPTLC3,PPT1,PRKAA1,PRKAR2B,BDH2,CHPT1,SLC44A2,ABCD3,SCPEP1,SCP2,ABHD4,PLA2G2F,MPP…	5.3e-07
GO:97164	ammonium ion metabolic process	186	24	LPCAT3,SMPDL3A,SAT2,CLN3,ABAT,SLC44A5,GBA,GPLD1,RNF180,ACADL,MAOA,PLA2G2A,CROT,SPTLC3,CHPT1,SLC44A2,SLC5A7,SAT1,ABHD4,PLA2G2F,SLC22A5,SLC44A4,SGPP1,SCARB1	5.4e-07
GO:43500	muscle adaptation	100	16	FBXO32,GATA6,GATM,GSN,IGFBP5,SMAD3,MEF2C,ATP2B4,PPP3CA,TNNC1,UTRN,NR4A3,CASQ1,PDE5A,BECN1,KDM4A	5.5e-07
GO:6928	movement of cell or subcellular component	1866	134	CD24,CDK6,CITED2,DLC1,ATP8A1,PDPN,NRG3,CHL1,GIPC1,ARAP1,CLN3,WDR63,MYO3B,NRG4,CCBE1,C6ORF165,DAB1,DAB2,DLX5,DPYSL3,EFNB2,EMX2,EPHA4,EPHA7,EPS8,ERBB3,ERBB4,ETS1,ALCAM,FBLN1,FGF12,ICK,KIFAP3,FOXC1,PLCB1,WWC1,SATB2,NEDD4L,SASH1,RBFOX2,PLXNB2,BAMBI,TTLL1,FOXP1,STK36,GPLD1,GSTP1,APBB2,HES1,HTR2B,NANOS1,APOD,IGFBP3,IGFBP5,IL1R1,INPP5D,ITGA1,ITGB1,JAK2,ANOS1,KCNJ8,RNF207,LAMB1,LGALS3,TACSTD2,SMAD3,MAPT,…	5.8e-07
GO:1501	skeletal system development	471	46	FOXN3,OSR2,COL12A1,OSR1,RDH10,FREM1,DLX5,FGFR3,FGFR2,FOXC1,SATB2,TTC9,FOXP1,GNAQ,GPLD1,HOXA13,HOXB6,HOXD8,SMAD3,SMAD9,MAF,MEF2C,MEF2D,MEIS1,MSX2,NAB2,NFIB,WWOX,PHEX,PLS3,SOX6,WDR19,BBS2,RARB,RARG,TBX3,TGFBI,THBS3,KLF10,TLL1,SCIN,FGF18,PAPSS2,PAPSS1,EIF2AK3,RASSF2	6.3e-07
GO:31325	positive regulation of cellular metabolic process	2820	188	CD24,CITED2,DLC1,ZBTB18,CEBPA,TRIM16,NRG3,MAP3K2,PLK2,ADCY5,FOXN3,GLMP,OSR2,ARAP1,CLU,CNTN1,PIFO,OSR1,PRICKLE1,CCBE1,DAB1,DAB2,DBP,LONRF2,DLX5,ABAT,ELF3,MUC20,EPAS1,EPHA4,EPHA7,ERBB3,ERBB4,ESR1,ETS1,MECOM,EVX1,ACSL1,FBLN1,FGFR3,FGFR2,FHL2,MAPRE3,FOXF2,FOXC1,PHF8,PLCB1,WWC1,SATB2,SASH1,GRIP1,RHOQ,SSBP3,MTCH1,ZBTB38,RNF144B,NPNT,BAMBI,PARM1,FBXL5,GATA6,GBA,GCLC,RBMS3,GPLD1,RNF180,RAPGEF1,HIPK2,GSK3…	6.7e-07
GO:51253	negative regulation of RNA metabolic process	1171	92	CITED2,ZBTB18,CEBPA,FOXN3,ZHX1,KLF8,OSR2,OSR1,CRY2,PRICKLE1,DAB2,NR0B1,ELF3,ESR1,MECOM,JAZF1,FGFR2,FHL2,FOXF2,FOXC1,TCF25,PHF8,PLCB1,WWC1,SATB2,NEDD4L,RBFOX2,ZBTB38,GATA6,FOXP1,GCLC,HIPK2,TFCP2L1,HCLS1,HOXD8,HES1,ID2,ID3,ID4,SMAD3,MAF,MEF2C,HSBP1L1,MSX2,MUC1,TRIM37,ZFHX3,NAB2,NFIB,NFIX,NKX3-1,ING4,WWOX,WNT4,PPM1A,PPP3CA,SOX6,MOSPD1,PROX1,PBXIP1,OVOL2,RARB,RARG,ARID4A,ZNF350,RFX5,RXRA,ATXN1,SOX2,S…	6.9e-07
GO:21761	limbic system development	101	16	CDK6,DCLK2,NR0B1,EMX2,ETS1,ALDH1A3,FGFR2,GSK3B,ID4,ATP2B4,PROX1,BBS2,BBS4,TBX3,BTG2,NR4A3	7e-07
GO:10647	positive regulation of cell communication	1601	118	CD24,CITED2,BAIAP2,UBD,AGR2,TRIM16,MAP3K2,GIPC1,PLK2,CARD16,LRG1,ARAP1,MPP7,NRG4,CCBE1,SLC38A9,DAB2,DLX5,ABAT,ELF3,MUC20,EPHA4,EPS8,ERBB3,ERBB4,ESR1,FGFR3,FGFR2,AAK1,NLGN1,PLCB1,WWC1,SASH1,PPP1R13B,NPNT,BAMBI,GATA6,GBA,STK36,GPC3,CNTN6,GPLD1,LURAP1L,RAPGEF1,HIPK2,GSK3B,GSN,BLNK,UBQLN2,HCLS1,HES1,HTR2B,IGFBP3,IGFBP5,IL1R1,ITGA1,ITGB1,JAK2,RNF207,ARNT,SMAD3,KITLG,MSX2,GADD45B,NEO1,NKX3-1,PLCE1,WWOX…	7.3e-07
GO:1958	endochondral ossification	25	7	DLX5,FGFR3,FOXC1,MEF2C,MEF2D,NAB2,FGF18	7.3e-07
GO:36075	replacement ossification	25	7	DLX5,FGFR3,FOXC1,MEF2C,MEF2D,NAB2,FGF18	7.3e-07
GO:7420	brain development	661	59	TSPAN2,CDK6,DLC1,BAIAP2,NRG3,CNTN1,DAB1,DCLK2,DLX5,ABAT,NR0B1,EML1,EMX2,EPHA7,ERBB4,ETS1,ALDH1A3,FGFR2,FOXC1,PHF8,PLCB1,SATB2,RBFOX2,SSBP3,PLXNB2,STK36,GNAQ,GSK3B,HES1,ID2,ID4,NANOS1,APOD,ITGB1,LAMB1,SMAD9,NFIB,ATP2B4,WNT4,PCDH18,PPT1,PROX1,TWSG1,NDRG2,BBS2,BBS4,RARB,ATXN1,SEPP1,SOX2,TACC1,TBX3,BTG2,ROGDI,WLS,SEMA6D,NR4A3,CDK5RAP3,FOXP2	7.7e-07
GO:50790	regulation of catalytic activity	2100	147	CD24,FARP1,CDK6,RCAN2,DLC1,CEBPA,NRG3,MAP3K2,DUSP14,DNAJB4,ADCY5,STK38,CARD16,ARAP1,CLU,AGAP11,CLN3,CNN3,PIFO,DOCK11,CRY2,ARHGAP42,A2ML1,CTSB,RASGEF1B,DAB1,TOR1AIP2,DUSP2,MUC20,EPHA4,EPHA7,ERBB3,ESR1,ALDH1A1,ACSL1,FBLN1,FGFR3,FGFR2,MAPRE3,TBC1D9,PLCB1,DNMBP,SASH1,PLXNB2,MTCH1,NPNT,RASGRP3,PARM1,GBA,CPAMD8,GPC3,GNAQ,GPLD1,RAPGEF1,GSK3B,GSN,GSTP1,SERTAD1,ANXA4,AGFG2,HTR2B,IGFBP3,ITGA1,ITGB1,JAK2,AN…	8.1e-07
GO:43069	negative regulation of programmed cell death	828	70	DHRS2,CITED2,PDPN,CHL1,PLK2,CARD16,CLU,CLN3,OSR1,DAB2,ERBB3,ERBB4,MECOM,FGFR2,FHL2,KIFAP3,FOXC1,ERC1,RNF144B,GATA6,FOXP1,GCLC,HIPK2,GSK3B,GSTP1,HCLS1,ANXA4,APBB2,HTR2B,ITGB1,JAK2,LGALS3,SMAD3,MEF2C,KITLG,MSX2,MUC1,NTF4,PDK4,PKHD1,WNT4,SLC35F6,PPT1,PRKAA1,PRKCZ,PRLR,TIGAR,RARB,RARG,WNK3,STAT3,BTC,TBX3,TLE1,TP53,UCP2,XBP1,BTG2,VTCN1,NR4A3,BHLHB9,PIAS1,CAV1,BECN1,TNFSF10,SOCS2,CCND2,SLC25A27,HERPUD1…	8.2e-07
GO:60548	negative regulation of cell death	906	75	DHRS2,CITED2,AGR2,PDPN,CHL1,PLK2,CARD16,CLU,CLN3,OSR1,DAB2,ERBB3,ERBB4,MECOM,FGFR2,FHL2,KIFAP3,FOXC1,ERC1,RNF144B,GATA6,GBA,FOXP1,GCLC,HIPK2,GSK3B,GSTP1,HCLS1,ANXA4,APBB2,HTR2B,ITGB1,JAK2,LGALS3,SMAD3,MEF2C,KITLG,MSX2,MUC1,NPC1,NTF4,PDK4,SERPINF1,PKHD1,WNT4,SLC35F6,PPT1,PRKAA1,PRKCZ,PRLR,TIGAR,RARB,RARG,WNK3,STAT3,BTC,TBX3,TLE1,TP53,UCP2,XBP1,BTG2,VTCN1,NR4A3,BHLHB9,PIAS1,CAV1,BECN1,TNFSF10,SOCS2…	8.5e-07
GO:45597	positive regulation of cell differentiation	876	73	CD24,BAIAP2,CEBPA,TRIM16,PDPN,CNTN1,DAB1,DAB2,DPYSL3,EFNB2,EPHA4,ETS1,NLGN1,FOXC1,PLCB1,NEDD4L,GRIP1,PLXNB2,NPNT,BAMBI,GATA6,METRNL,RAPGEF1,HCLS1,HES1,ID2,ID4,IGFBP3,INPP5D,JAK2,LGALS3,ARNT,MIR200C,TACSTD2,SMAD3,MAN2A1,MAPT,MEF2C,KITLG,ASPA,MSX2,SERPINF1,PLA2G2A,WNT4,TMEM106B,TRPM4,SOX6,LRRC16A,PRKCZ,PROX1,OVOL2,RARB,S100A10,CAPRIN2,SOX2,STAT3,SULT2B1,BTC,KLF10,XBP1,BHLHB9,ENC1,SCIN,PIAS1,PDE5A,F…	9e-07
GO:1822	kidney development	263	30	CD24,OSR2,OSR1,RDH10,EFNB2,EPHA4,EPHA7,FGFR2,FOXC1,NPNT,GPC3,HES1,ID2,ID3,KCNJ8,TACSTD2,SMAD3,SMAD9,MEF2C,MME,NKX3-1,PLCE1,SERPINF1,PKHD1,WNT4,PROX1,RARB,UPK3A,FRAS1,SERPINB7	1e-06
GO:48585	negative regulation of response to stimulus	1442	108	CDK6,DLC1,TRAFD1,DUSP14,STK38,CARD16,CLU,OSR1,CRY2,SESN3,ARHGAP42,PRICKLE1,NRG4,DAB1,DAB2,CD55,ABAT,DUSP2,NR0B1,EPHA4,ERBB3,ERBB4,ESR1,ETS1,MECOM,FBLN1,WWC1,MGRN1,BAMBI,GBA,FOXP1,GPC3,SESN1,GCLC,RBMS3,METRNL,RAPGEF1,HIPK2,GSK3B,GSTP1,USP25,UBQLN2,HLA-E,HTR2B,PALM3,APOD,IGFBP2,IGFBP3,IGFBP5,INPP5D,ITGA1,ITGB1,ITPR1,RGS9BP,LGALS3,SMAD3,MUC1,NKX3-1,ATP2B4,PDE3B,ENPP1,WWOX,SERPINF1,PKHD1,WNT4,RNF43,P…	1e-06
GO:51017	actin filament bundle assembly	134	19	DLC1,BAIAP2,ARAP1,SYNPO2,DPYSL3,EPS8,ITGB1,TACSTD2,SMAD3,NEDD9,PLS1,PLS3,WNT4,LRRC16A,BBS4,RDX,S100A10,ARHGAP28,ACTN4	1e-06
GO:51094	positive regulation of developmental process	1245	96	CD24,CITED2,BAIAP2,CEBPA,AGR2,TRIM16,PDPN,WASF3,OSR2,LRG1,CNTN1,OSR1,CCBE1,DAB1,DAB2,DPYSL3,EFNB2,EPHA4,ERBB3,ERBB4,ETS1,FGFR2,NLGN1,FOXC1,PLCB1,NEDD4L,SASH1,GRIP1,SSBP3,PLXNB2,NPNT,BAMBI,GATA6,METRNL,RAPGEF1,HIPK2,HCLS1,HES1,ID2,ID4,IGFBP3,INPP5D,ITGB1,JAK2,LGALS3,AMTN,ARNT,MIR200C,TACSTD2,SMAD3,MAN2A1,MAPT,MEF2C,KITLG,ASPA,MSX2,SERPINF1,PLA2G2A,PLS1,WNT4,TMEM106B,TRPM4,SOX6,LRRC16A,PRKAA1,PRKCZ…	1e-06
GO:42176	regulation of protein catabolic process	328	35	CEBPA,GIPC1,PLK2,CLU,ASB9,PRICKLE1,DAB2,LONRF2,EPHA4,FHIT,GGA3,NEDD4L,RNF144B,FBXL5,GBA,GPC3,GCLC,GPLD1,RNF180,HIPK2,GSK3B,USP25,UBQLN2,SMAD3,NSF,CTSA,RNF114,RDX,XBP1,CDK5RAP3,PIAS1,CAV1,IL33,SEC22B,HERPUD1	1.1e-06
GO:7033	vacuole organization	145	20	WDR45,GABARAP,CLN3,SYNPO2,ABCA1,STX12,GAA,GBA,VPS41,UBQLN2,MAN2A1,NDP,HOOK1,TMEM106B,PPT1,AKTIP,SRPX,BECN1,TP53INP1,SEC22B	1.1e-06
GO:35556	intracellular signal transduction	2590	174	CD24,FARP1,RCAN2,DLC1,UBD,PDPN,NRG3,MAP3K2,PLK2,RAB40B,RAPGEF4,CHD3,DUSP14,ADCY5,STK38,CARD16,ARAP1,CLU,DOCK11,ASB9,SESN3,ARHGAP42,NRG4,SIK1,RASGEF1B,SLC38A9,DAB1,DCLK2,DOCK3,DUSP2,ABCA1,MUC20,STK32A,EPHA4,EPHA7,EPS8,ERBB3,ERBB4,ESR1,MECOM,FBLN1,FGFR3,FGFR2,FHIT,ICK,NLGN1,ERC1,RGL1,PLCB1,DNMBP,WWC1,MGRN1,SASH1,PPP1R13B,GRIP1,RHOQ,FYB,NPNT,RASGRP3,ARHGEF26,GBA,KCNH5,STK36,SESN1,PCLO,GNAQ,LURAP1L,R…	1.2e-06
GO:60350	endochondral bone morphogenesis	48	10	DLX5,FGFR3,FOXC1,MEF2C,MEF2D,NAB2,RARB,RARG,THBS3,FGF18	1.2e-06
GO:61061	muscle structure development	595	54	ZBTB18,NEBL,CFL2,PRICKLE1,SIK1,EFNB2,EPAS1,ERBB3,ERBB4,FGFR2,FHL2,FOXC1,FLOT2,PLCB1,NPNT,GATA6,MYOF,HES1,ID3,IGFBP3,IGFBP5,ITGB1,KCNK2,KEL,KRT19,SMAD3,MEF2C,MEF2D,MEIS1,ZFHX3,WNT4,PPP3CA,SOX6,PRKAA1,PROX1,MKL1,RARB,RXRA,SVIL,TBX3,TNNC1,UTRN,XBP1,BTG2,MYH14,CASQ1,SORBS2,DISP1,PIAS1,CAV1,DYRK1B,OLFM2,FOXP2,HOMER1	1.3e-06
GO:72359	circulatory system development	1009	81	COL4A3BP,CITED2,DLC1,NEBL,PDPN,PLK2,LRG1,OSR1,CPE,PRICKLE1,CCBE1,SIK1,EFNB2,EPAS1,ERBB3,ERBB4,ETS1,THSD7A,FGF12,FGFR2,FHL2,FOXC1,TCF25,SASH1,GAA,GATA6,GPC3,GNAQ,GPLD1,RAPGEF1,HIPK2,HES1,HTR2B,ID2,ID3,FREM2,APOD,ITGB1,KCNJ8,KCNK2,RNF207,SMAD3,MEF2C,MEF2D,MEIS1,MSX2,NDP,NKX3-1,NPY1R,MIR377,PLCE1,PDE3B,SERPINF1,WNT4,IFT57,PRCP,SOX6,PROX1,ALPK3,PTPN14,PTPRM,OVOL2,BBS4,RARB,RXRA,SAT1,GALNT11,STAT3,TBX…	1.3e-06
GO:51246	regulation of protein metabolic process	2523	170	CD24,CDK6,RCAN2,DLC1,CEBPA,NRG3,MAP3K2,GIPC1,PLK2,DUSP14,ADCY5,STK38,CARD16,CLU,CLN3,BTBD11,CNTN1,ASB9,CRY2,PRICKLE1,A2ML1,CCBE1,DAB1,DAB2,CD55,LONRF2,DIO2,DUSP2,MUC20,EPHA4,EPHA7,ERBB3,ERBB4,MECOM,ACSL1,FBLN1,FGFR3,FGFR2,FHIT,MAPRE3,GGA3,FLOT2,PLCB1,WWC1,NEDD4L,SASH1,PLXNB2,MTCH1,RNF144B,NPNT,FBXL5,GBA,CPAMD8,GPC3,GCLC,RBMS3,GNAQ,GPLD1,RNF180,RAPGEF1,HIPK2,GSK3B,GSN,GSTP1,USP25,SERTAD1,UBQLN2,HC…	1.4e-06
GO:1903050	regulation of proteolysis involved in cellular protein catabolic process	193	24	CEBPA,GIPC1,PLK2,CLU,PRICKLE1,DAB2,LONRF2,EPHA4,FHIT,RNF144B,GBA,GCLC,RNF180,HIPK2,GSK3B,USP25,UBQLN2,RNF114,XBP1,CDK5RAP3,PIAS1,CAV1,IL33,HERPUD1	1.5e-06
GO:51049	regulation of transport	1706	123	ATP8A1,TRIM16,RAB40B,RAPGEF4,ADCY5,CARD16,CLU,CNTN1,OSR1,TMEM37,CRY2,C2CD4A,SIK1,CTSS,DAB2,ABAT,ABCA1,SCAMP5,STOM,ERBB3,FGF12,AAK1,NLGN1,TBC1D9,WWC1,NEDD4L,PPP1R13B,RHOQ,VPS41,FOXP1,CACNG4,KCNH5,GPC3,PCLO,GPLD1,RAPGEF1,STXBP6,GSK3B,UBQLN2,ANXA4,EHD3,HLA-E,HES1,HTR2B,SYT10,APOD,ITPR1,JAK2,KCND2,KCNG1,KCNJ8,KCNJ13,KCNS3,KEL,RNF207,LGALS3,MEF2C,NKX3-1,NSF,ATP2B4,GPR143,CDK16,ENPP1,TPCN1,RAB4B,CLIC6,…	1.5e-06
GO:60740	prostate gland epithelium morphogenesis	26	7	ESR1,FGFR2,ID4,NKX3-1,RARG,RXRA,CYP7B1	1.5e-06
GO:61572	actin filament bundle organization	136	19	DLC1,BAIAP2,ARAP1,SYNPO2,DPYSL3,EPS8,ITGB1,TACSTD2,SMAD3,NEDD9,PLS1,PLS3,WNT4,LRRC16A,BBS4,RDX,S100A10,ARHGAP28,ACTN4	1.5e-06
GO:72001	renal system development	279	31	CD24,OSR2,OSR1,RDH10,EFNB2,EMX2,EPHA4,EPHA7,FGFR2,FOXC1,NPNT,GPC3,HES1,ID2,ID3,KCNJ8,TACSTD2,SMAD3,SMAD9,MEF2C,MME,NKX3-1,PLCE1,SERPINF1,PKHD1,WNT4,PROX1,RARB,UPK3A,FRAS1,SERPINB7	1.5e-06
GO:30162	regulation of proteolysis	689	60	DLC1,CEBPA,GIPC1,PLK2,CARD16,CLU,CLN3,BTBD11,PRICKLE1,A2ML1,CCBE1,DAB2,CD55,LONRF2,EPHA4,EPHA7,FBLN1,FHIT,MTCH1,RNF144B,GBA,CPAMD8,GPC3,GCLC,GPLD1,RNF180,HIPK2,GSK3B,GSN,USP25,UBQLN2,CFI,JAK2,ANOS1,SMAD3,MAPT,NKX3-1,SPOCK3,CRIM1,SERPINF1,SERPINA1,SERPINB5,SUSD4,IFT57,RNF114,PROS1,LXN,SOX2,SPINK1,SPOCK1,STAT3,XBP1,CDK5RAP3,PIAS1,CAV1,SERPINB7,TNFSF10,IL33,EIF2AK3,HERPUD1	1.7e-06
GO:9725	response to hormone	919	75	BAIAP2,TRIM16,ADCY5,FBXO32,CRY2,SESN3,SIK1,CTSB,CTSS,DAB2,AGL,NR0B1,ESR1,ETS1,ACSL1,FHL2,PLCB1,GRIP1,RHOQ,RBFOX2,GATA6,GBA,FOXP1,GCLC,GNAQ,GPLD1,GSTP1,HCLS1,IGFBP2,IGFBP5,JAK2,MC4R,MEF2C,NR3C2,MSX2,NKX3-1,NPC1,PDE3B,PDK2,PDK4,ENPP1,SERPINF1,PHEX,ATP6V1C1,ATP6V1E1,TRIM68,PRCP,PRKAA1,PRKAR2B,PRKCZ,PRLR,CALCOCO1,BBS2,BBS4,RARB,RARG,RDX,RXRA,RXRB,STAT3,KLF9,UCP2,XBP1,BTG2,PAQR6,NR4A3,KDM5D,PIK3R3,PIA…	1.7e-06
GO:43066	negative regulation of apoptotic process	813	68	DHRS2,CITED2,PDPN,CHL1,PLK2,CARD16,CLU,CLN3,OSR1,DAB2,ERBB3,ERBB4,FGFR2,FHL2,KIFAP3,FOXC1,ERC1,RNF144B,GATA6,FOXP1,GCLC,HIPK2,GSK3B,GSTP1,HCLS1,ANXA4,APBB2,HTR2B,ITGB1,JAK2,LGALS3,SMAD3,MEF2C,KITLG,MSX2,MUC1,NTF4,PDK4,PKHD1,WNT4,SLC35F6,PPT1,PRKAA1,PRKCZ,PRLR,RARB,RARG,WNK3,STAT3,BTC,TBX3,TLE1,TP53,UCP2,XBP1,BTG2,VTCN1,NR4A3,BHLHB9,PIAS1,CAV1,BECN1,TNFSF10,SOCS2,CCND2,SLC25A27,HERPUD1,CD74	1.9e-06
GO:9896	positive regulation of catabolic process	361	37	CEBPA,PLK2,CLU,ASB9,PRICKLE1,DAB2,LONRF2,GGA3,NEDD4L,RNF144B,FBXL5,GBA,GPC3,GCLC,GPLD1,RNF180,GSK3B,UBQLN2,NANOS1,ARNT,NSF,PHKG2,TPCN1,PRKAA1,RNF114,RDX,XBP1,BTG2,PRR5L,CDK5RAP3,PIAS1,CAV1,BECN1,IL33,TP53INP1,SEC22B,HERPUD1	2e-06
GO:22008	neurogenesis	1444	107	UST,TSPAN2,FARP1,CDK6,BAIAP2,NRG3,CHL1,PLK2,WASF3,RDH13,OLFM3,CLU,CNTN1,DAB1,DCLK2,DLX5,DPYSL3,EFNB2,EML1,EMX2,EPHA4,EPHA7,ERBB3,ERBB4,EVX1,ALCAM,FGFR2,NLGN1,EPB41L3,SATB2,NEDD4L,GRIP1,RBFOX2,PLXNB2,MTCH1,GBA,CNTN6,GNAQ,RAPGEF1,HIPK2,GSK3B,GSN,GSTP1,APBB2,HES1,ID2,ID3,ID4,NANOS1,APOD,ITGA1,ITGB1,JAK2,ANOS1,KEL,LAMB1,MAN2A1,MAP2,MAPT,MEF2C,MEIS1,ASPA,MYCL,NAB2,NEO1,NFIB,NTF4,ATL1,CDK16,SERPINF1,PM…	2.1e-06
GO:7169	transmembrane receptor protein tyrosine kinase signaling pathway	677	59	BAIAP2,AGR2,NRG3,ARAP1,SESN3,NRG4,CCBE1,EFNB2,MUC20,EPHA4,EPHA7,EPS8,ERBB3,ERBB4,FAM83B,FGF12,FGFR3,FGFR2,FOXC1,PLCB1,RHOQ,RBFOX2,MYOF,GPLD1,RAPGEF1,BLNK,APOD,IGFBP2,IGFBP3,IGFBP5,ITGA1,JAK2,ANOS1,ARNT,NKX3-1,NTF4,PLCE1,CRIM1,PDK2,PDK4,ENPP1,ATP6V1C1,PIGR,ATP6V1E1,POLR2A,WNT4,PRKCZ,PRLR,SH3GL2,STAT3,BTC,NCK2,PIK3R3,FGF18,SOCS2,REPS2,RPS6KA5,EIF2AK3,RASSF2	2.1e-06
GO:45862	positive regulation of proteolysis	322	34	DLC1,CEBPA,PLK2,CLU,PRICKLE1,CCBE1,DAB2,LONRF2,EPHA4,FBLN1,MTCH1,RNF144B,GBA,GCLC,GPLD1,RNF180,GSK3B,GSN,UBQLN2,JAK2,SMAD3,MAPT,NKX3-1,IFT57,RNF114,STAT3,XBP1,CDK5RAP3,PIAS1,CAV1,TNFSF10,IL33,EIF2AK3,HERPUD1	2.2e-06
GO:1903362	regulation of cellular protein catabolic process	220	26	CEBPA,GIPC1,PLK2,CLU,PRICKLE1,DAB2,LONRF2,EPHA4,FHIT,RNF144B,FBXL5,GBA,GCLC,RNF180,HIPK2,GSK3B,USP25,UBQLN2,RNF114,RDX,XBP1,CDK5RAP3,PIAS1,CAV1,IL33,HERPUD1	2.3e-06
GO:35295	tube development	990	79	CD24,CITED2,DLC1,CEBPA,AGR2,PDPN,PLK2,LRG1,OSR1,PRICKLE1,CCBE1,RDH10,DAB1,EFNB2,EPAS1,EPHA4,EPHA7,ESR1,ETS1,THSD7A,FGFR2,FOXF2,FOXC1,SASH1,SSBP3,PLXNB2,NPNT,GATA6,FOXP1,GPC3,GPLD1,HIPK2,HES1,ID2,APOD,IGFBP5,ITGB1,RNF207,TACSTD2,SMAD3,SMAD9,MAN2A1,MEF2C,MEIS1,MSX2,NFIB,NKX3-1,MIR377,PDE3B,SERPINF1,PHEX,WNT4,IFT57,PRCP,PROX1,TIGAR,WDR19,GRHL3,PTPRM,OVOL2,BBS4,RARB,RARG,SAT1,TNS3,STAT3,TBX3,TGFBI,UB…	2.4e-06
GO:6793	phosphorus metabolic process	3105	201	CD24,COL4A3BP,FARP1,LPCAT3,CDK6,RCAN2,AKR1A1,BPNT1,DLC1,CEBPA,NRG3,MAP3K2,PLK2,SMPDL3A,DUSP14,ADCY5,STK38,CLU,CLN3,HYKK,CNTN1,PIFO,OSR1,MYO3B,CRY2,NRG4,SIK1,ADRBK2,DAB1,DAB2,DCLK2,DUSP2,MUC20,STK32A,EPHA4,EPHA7,SLC44A5,ERBB3,ERBB4,ESR1,MECOM,ALDH1A1,ACSL1,FBLN1,FGFR3,FGFR2,FHIT,AAK1,ICK,MAPRE3,NMNAT2,ERC1,PLCB1,WWC1,SASH1,RHOQ,PLXNB2,FYB,NPNT,RASGRP3,GALT,GATA6,GBA,PDE7B,KCNH5,STK36,GNAQ,GPLD1,RA…	2.4e-06
GO:51336	regulation of hydrolase activity	1152	89	FARP1,RCAN2,DLC1,DNAJB4,CARD16,ARAP1,AGAP11,CNN3,DOCK11,CRY2,ARHGAP42,A2ML1,RASGEF1B,TOR1AIP2,EPHA4,EPHA7,ESR1,ALDH1A1,FBLN1,FGFR3,FGFR2,TBC1D9,PLCB1,DNMBP,PLXNB2,MTCH1,NPNT,RASGRP3,CPAMD8,GPC3,GNAQ,GPLD1,RAPGEF1,GSK3B,GSN,AGFG2,HTR2B,IGFBP3,ITGA1,ITGB1,JAK2,ANOS1,SMAD3,MAPT,MEF2C,NKX3-1,SPOCK3,CRIM1,FAM13B,SERPINF1,SERPINA1,SERPINB5,ZFYVE1,WNT4,SYTL2,ODAM,PPP1R3C,IFT57,PPP2R2B,PPP2R3A,PRKCZ,PROS…	2.5e-06
GO:19886	antigen processing and presentation of exogenous peptide antigen via MHC class II	97	15	OSBPL1A,AP1S3,CTSS,KIFAP3,HLA-DMA,HLA-DMB,HLA-DPA1,HLA-DQA1,HLA-DQA2,HLA-DRA,HLA-DRB1,HLA-DRB3,HLA-DRB4,SH3GL2,CD74	2.9e-06
GO:44237	cellular metabolic process	9925	544	ZNF737,CD24,MAMLD1,ABCC5,COL4A3BP,UST,FARP1,LPCAT3,DHRS2,CDK6,RCAN2,CCNO,AKR1A1,CITED2,BPNT1,SCML2,DLC1,ZBTB18,CEBPA,UBD,SLC35A1,SLC19A2,TRIM16,FUT9,NRG3,MAP3K2,GIPC1,PLK2,ME3,SMPDL3A,RAB40B,CHD3,DUSP14,TRIM31,ADCY5,FOXN3,WDR45,GALNT5,ZHX1,SAT2,SLC6A14,RDH13,GLMP,KLF8,STK38,GABARAP,CARD16,OSBPL1A,OSBPL9,FBXO32,MARCH3,PCMTD1,OSR2,ARAP1,DACH2,CLU,CLN3,ZNF641,BTBD11,HYKK,CNTN1,PIFO,OSR1,LYPD6B,CPE,C…	3.1e-06
GO:30182	neuron differentiation	1223	93	UST,TSPAN2,FARP1,BAIAP2,CHL1,PLK2,RDH13,OLFM3,CNTN1,DAB1,DCLK2,DLX5,DPYSL3,EFNB2,EMX2,EPHA4,EPHA7,ERBB4,EVX1,ALCAM,FGFR2,NLGN1,EPB41L3,SATB2,NEDD4L,GRIP1,RBFOX2,PLXNB2,MTCH1,GBA,CNTN6,GNAQ,RAPGEF1,HIPK2,GSK3B,APBB2,HES1,ID2,ID3,ID4,NANOS1,APOD,ITGA1,ITGB1,JAK2,ANOS1,KEL,LAMB1,MAP2,MAPT,MEF2C,MEIS1,MYCL,NEO1,NFIB,NTF4,ATL1,CDK16,SERPINF1,PMP22,WNT4,TMEM106B,CASZ1,PPP3CA,PPT1,PRKCZ,PROX1,NYAP2,PTPR…	3.2e-06
GO:60537	muscle tissue development	367	37	ZBTB18,NEBL,CFL2,OSR1,SIK1,EFNB2,ERBB3,ERBB4,FGFR2,FHL2,FOXC1,GATA6,ID2,IGFBP5,ITGB1,KCNK2,KEL,SMAD3,MEF2C,MEF2D,MEIS1,PPP3CA,SOX6,PRKAA1,PROX1,RARB,RXRA,SVIL,TBX3,TNNC1,BTG2,MYH14,CASQ1,SORBS2,CAV1,FOXP2,HOMER1	3.4e-06
GO:36211	protein modification process	3922	244	CD24,UST,CDK6,RCAN2,DLC1,CEBPA,UBD,SLC35A1,TRIM16,FUT9,NRG3,MAP3K2,PLK2,RAB40B,CHD3,DUSP14,TRIM31,ADCY5,WDR45,GALNT5,STK38,FBXO32,MARCH3,PCMTD1,CLU,CNTN1,OSR1,LYPD6B,CPE,CPM,ASB9,MYO3B,CRY2,MUC15,PRICKLE1,NRG4,SIK1,ADRBK2,DAB1,DAB2,LONRF2,DCLK2,DUSP2,ABCA1,MUC20,STK32A,EPAS1,EPHA4,EPHA7,ERBB3,ERBB4,ESR1,MECOM,ACSL1,FBLN1,USP12,MARCH8,HS3ST5,FGFR3,FGFR2,AAK1,ICK,MAPRE3,ERC1,PHF8,PLCB1,WWC1,MGRN1,T…	3.7e-06
GO:6464	cellular protein modification process	3922	244	CD24,UST,CDK6,RCAN2,DLC1,CEBPA,UBD,SLC35A1,TRIM16,FUT9,NRG3,MAP3K2,PLK2,RAB40B,CHD3,DUSP14,TRIM31,ADCY5,WDR45,GALNT5,STK38,FBXO32,MARCH3,PCMTD1,CLU,CNTN1,OSR1,LYPD6B,CPE,CPM,ASB9,MYO3B,CRY2,MUC15,PRICKLE1,NRG4,SIK1,ADRBK2,DAB1,DAB2,LONRF2,DCLK2,DUSP2,ABCA1,MUC20,STK32A,EPAS1,EPHA4,EPHA7,ERBB3,ERBB4,ESR1,MECOM,ACSL1,FBLN1,USP12,MARCH8,HS3ST5,FGFR3,FGFR2,AAK1,ICK,MAPRE3,ERC1,PHF8,PLCB1,WWC1,MGRN1,T…	3.7e-06
GO:51240	positive regulation of multicellular organismal process	1513	110	CD24,CITED2,BAIAP2,CEBPA,TRIM16,PDPN,WASF3,OSR2,LRG1,CLU,CNTN1,OSR1,CCBE1,DAB1,DAB2,ABAT,DPYSL3,SCAMP5,EFNB2,EPHA4,ERBB3,ERBB4,ETS1,FGFR2,NLGN1,FOXC1,PLCB1,NEDD4L,SASH1,GRIP1,PLXNB2,NPNT,BAMBI,GATA6,GBA,FOXP1,GPLD1,RAPGEF1,HIPK2,HCLS1,HLA-DPA1,HLA-E,HES1,HTR2B,ID2,ID4,INPP5D,ITGB1,JAK2,RNF207,LGALS3,AMTN,ARNT,MIR200C,SMAD3,MAN2A1,MAPT,MC4R,MEF2C,KITLG,ASPA,MSX2,NKX3-1,SERPINF1,PLS1,WNT4,EPB41L4B,…	4.1e-06
GO:34101	erythrocyte homeostasis	109	16	CDK6,EPAS1,ETS1,RBFOX2,HIPK2,HCLS1,HOXB6,ID2,INPP5D,JAK2,ARNT,SLC25A38,SOX6,ARID4A,STAT3,L3MBTL3	4.2e-06
GO:46903	secretion	1516	110	TOM1,CRISP3,ATP8A1,VAT1,AGR2,TRIM16,GIPC1,RAB40B,RAPGEF4,ADCY5,BTN3A2,CARD16,LRG1,CLU,C2CD4A,CTSB,CTSS,CD55,AGL,ABAT,ABCA1,SCAMP5,STOM,ERBB3,ERBB4,NLGN1,ALOX5,FUCA1,GAA,GCA,METTL7A,VPS41,FOXP1,PCLO,GPLD1,GRN,STXBP6,GSN,GSTP1,ACAA1,ANXA4,HLA-E,HTR2B,SYT10,SLCO4C1,ITPR1,JAK2,KCNS3,SLC9A4,LGALS3,MC4R,MEF2C,ASAH1,MME,NEU1,NKX3-1,NSF,CDK16,CECR1,SERPINA1,PIGR,PLA2G2A,PLD1,RAB4B,CTSA,TRPM4,SYTL2,BANK1,…	4.5e-06
GO:3416	endochondral bone growth	21	6	FGFR3,FGFR2,MSX2,RARB,RARG,THBS3	4.7e-06
GO:51247	positive regulation of protein metabolic process	1483	108	CD24,DLC1,CEBPA,NRG3,MAP3K2,PLK2,ADCY5,CLU,CNTN1,ASB9,PRICKLE1,CCBE1,DAB1,DAB2,LONRF2,MUC20,EPHA4,EPHA7,ERBB3,ERBB4,ACSL1,FBLN1,FGFR3,FGFR2,MAPRE3,GGA3,PLCB1,WWC1,NEDD4L,SASH1,MTCH1,RNF144B,NPNT,FBXL5,GBA,GPC3,GCLC,RBMS3,GPLD1,RNF180,RAPGEF1,HIPK2,GSK3B,GSN,UBQLN2,HCLS1,HES1,HTR2B,IGFBP3,ITGA1,JAK2,ARNT,SMAD3,MAPT,KITLG,MUC1,GADD45B,NAB2,NEK1,NKX3-1,NSF,ATP2B4,PLCE1,PLA2G2A,ODAM,BANK1,IFT57,PRKAA…	4.7e-06
GO:5996	monosaccharide metabolic process	251	28	AKR1A1,FUT9,GALM,SIK1,ALDH1A1,FUCA1,GAA,GALT,GCLC,GPLD1,GSK3B,APOD,IGFBP3,IGFBP5,MAN2A1,NPY1R,PDK2,PDK4,ENPP1,PGM5,PHKG2,FGGY,PRKAA1,TIGAR,UGT2B15,PPP1R3B,KAT2B,SLC23A2	4.7e-06
GO:60541	respiratory system development	189	23	CEBPA,AGR2,PDPN,CCBE1,RDH10,DLX5,EPAS1,ALDH1A3,FGFR2,GATA6,GPC3,HES1,IGFBP5,MAN2A1,NFIB,PHEX,PROX1,RARG,TNS3,CRISPLD2,DISP1,FGF18,FOXP2	4.7e-06
GO:71559	response to transforming growth factor beta	226	26	CITED2,GIPC1,LRG1,DAB2,FGFR2,NPNT,BAMBI,HIPK2,ITGB1,SMAD3,SMAD9,MEF2C,ZFHX3,WWOX,WNT4,PPM1A,SOX6,PRKCZ,TWSG1,CGN,PBLD,RASL11B,KLF10,LDLRAD4,WNT10A,CAV1	4.8e-06
GO:44093	positive regulation of molecular function	1586	114	CD24,DLC1,NRG3,MAP3K2,PLK2,TRIM31,DNAJB4,ADCY5,CARD16,ARAP1,CLU,AGAP11,PIFO,DOCK11,ARHGAP42,CTSS,RASGEF1B,DAB1,TOR1AIP2,MUC20,EPHA4,ERBB3,ESR1,ALDH1A1,ACSL1,FBLN1,FGFR3,FGFR2,MAPRE3,FOXC1,ERC1,TBC1D9,PLCB1,DNMBP,SASH1,MTCH1,NPNT,RASGRP3,BAMBI,PARM1,STK36,GNAQ,GPLD1,RAPGEF1,HIPK2,GSK3B,GSN,EHD3,AGFG2,HES1,HTR2B,ITGA1,ITGB1,JAK2,RNF207,SMAD3,MAPT,MEF2C,KITLG,TRIM37,GADD45B,NAB2,NDP,NEK1,NKX3-1,ATP2…	4.9e-06
GO:120036	plasma membrane bounded cell projection organization	1367	101	UST,TSPAN2,FARP1,CCNO,BAIAP2,PDPN,CHL1,PLK2,WASF3,ARAP1,WHAMM,CNTN1,DOCK11,C6ORF165,DAB1,DLX5,DPYSL3,EFNB2,EPHA4,EPHA7,ALCAM,FGFR2,ICK,NLGN1,KIFAP3,EPB41L3,NEDD4L,GRIP1,RHOQ,RBFOX2,PLXNB2,TTLL1,ARHGEF26,TTLL3,GBA,STK36,RAPGEF1,GSK3B,GSN,EHD3,APBB2,HES1,MCIDAS,APOD,ITGA1,ITGB1,JAK2,ANOS1,KEL,LAMB1,ABLIM1,TACSTD2,MAP2,MAPT,MEF2C,NEK1,NEO1,NFIB,NTF4,ATL1,CDK16,SERPINF1,PKHD1,PLD1,PLS1,PMP22,SPATA6,T…	5e-06
GO:1946	lymphangiogenesis	15	5	PDPN,CCBE1,FOXC1,PROX1,PTPN14	5.1e-06
GO:72176	nephric duct development	15	5	OSR1,EFNB2,EPHA4,EPHA7,GPC3	5.1e-06
GO:61136	regulation of proteasomal protein catabolic process	166	21	CEBPA,GIPC1,PLK2,CLU,PRICKLE1,DAB2,LONRF2,FHIT,RNF144B,GBA,GCLC,RNF180,GSK3B,USP25,UBQLN2,RNF114,XBP1,PIAS1,CAV1,IL33,HERPUD1	5.2e-06
GO:2495	antigen processing and presentation of peptide antigen via MHC class II	100	15	OSBPL1A,AP1S3,CTSS,KIFAP3,HLA-DMA,HLA-DMB,HLA-DPA1,HLA-DQA1,HLA-DQA2,HLA-DRA,HLA-DRB1,HLA-DRB3,HLA-DRB4,SH3GL2,CD74	5.7e-06
GO:9892	negative regulation of metabolic process	2723	178	FARP1,CDK6,CITED2,ZBTB18,CEBPA,GIPC1,DUSP14,FOXN3,ZHX1,KLF8,STK38,CARD16,OSR2,CLU,CLN3,OSR1,CRY2,PRICKLE1,A2ML1,SIK1,DAB2,CD55,DUSP2,NR0B1,ELF3,EPHA4,ESR1,MECOM,FBLN1,JAZF1,FGFR2,FHIT,FHL2,FOXF2,FOXC1,TCF25,PHF8,FLOT2,PLCB1,WWC1,SATB2,NEDD4L,RBFOX2,ZBTB38,GATA6,GBA,FOXP1,CPAMD8,GPC3,GCLC,RBMS3,GNAQ,GPLD1,RAPGEF1,HIPK2,GSK3B,GSTP1,USP25,TFCP2L1,UBQLN2,HCLS1,HOXD8,HES1,ACADL,HTR2B,ID2,ID3,ID4,NANOS…	6.1e-06
GO:45667	regulation of osteoblast differentiation	111	16	CDK6,CEBPA,FGFR2,NPNT,ID2,ID3,ID4,IGFBP5,NBR1,SMAD3,MEF2C,MSX2,WNT4,TRPM4,TWSG1,RASSF2	6.2e-06
GO:9968	negative regulation of signal transduction	1142	87	DLC1,DUSP14,STK38,CARD16,CLU,CRY2,SESN3,ARHGAP42,PRICKLE1,NRG4,DAB1,DAB2,DUSP2,NR0B1,ERBB3,ERBB4,ESR1,MECOM,FBLN1,WWC1,MGRN1,BAMBI,GBA,FOXP1,GPC3,SESN1,GCLC,RBMS3,RAPGEF1,HIPK2,GSK3B,GSTP1,UBQLN2,HTR2B,PALM3,APOD,IGFBP2,IGFBP3,IGFBP5,INPP5D,ITGA1,ITGB1,ITPR1,RGS9BP,LGALS3,SMAD3,MUC1,NKX3-1,ATP2B4,PDE3B,ENPP1,WWOX,PKHD1,WNT4,RNF43,PPM1A,SLC35F6,BANK1,PRKAA1,PRKCZ,TWSG1,NDRG2,PBLD,SH3GL2,DLK2,RASL1…	6.5e-06
GO:2504	antigen processing and presentation of peptide or polysaccharide antigen via MHC class II	101	15	OSBPL1A,AP1S3,CTSS,KIFAP3,HLA-DMA,HLA-DMB,HLA-DPA1,HLA-DQA1,HLA-DQA2,HLA-DRA,HLA-DRB1,HLA-DRB3,HLA-DRB4,SH3GL2,CD74	7e-06
GO:60348	bone development	180	22	FOXN3,OSR2,FREM1,DLX5,FGFR3,FGFR2,FOXC1,TTC9,FOXP1,SMAD9,MEF2C,MEF2D,MEIS1,MSX2,NAB2,PHEX,PLS3,RARB,RARG,THBS3,FGF18,PAPSS2	7e-06
GO:30030	cell projection organization	1394	102	UST,TSPAN2,FARP1,CCNO,BAIAP2,PDPN,CHL1,PLK2,WASF3,ARAP1,WHAMM,CNTN1,PIFO,DOCK11,C6ORF165,DAB1,DLX5,DPYSL3,EFNB2,EPHA4,EPHA7,ALCAM,FGFR2,ICK,NLGN1,KIFAP3,EPB41L3,NEDD4L,GRIP1,RHOQ,RBFOX2,PLXNB2,TTLL1,ARHGEF26,TTLL3,GBA,STK36,RAPGEF1,GSK3B,GSN,EHD3,APBB2,HES1,MCIDAS,APOD,ITGA1,ITGB1,JAK2,ANOS1,KEL,LAMB1,ABLIM1,TACSTD2,MAP2,MAPT,MEF2C,NEK1,NEO1,NFIB,NTF4,ATL1,CDK16,SERPINF1,PKHD1,PLD1,PLS1,PMP22,SPA…	7.2e-06
GO:45934	negative regulation of nucleobase-containing compound metabolic process	1277	95	CITED2,ZBTB18,CEBPA,FOXN3,ZHX1,KLF8,OSR2,OSR1,CRY2,PRICKLE1,DAB2,NR0B1,ELF3,ESR1,MECOM,JAZF1,FGFR2,FHL2,FOXF2,FOXC1,TCF25,PHF8,PLCB1,WWC1,SATB2,NEDD4L,RBFOX2,ZBTB38,GATA6,FOXP1,GCLC,HIPK2,TFCP2L1,HCLS1,HOXD8,HES1,ID2,ID3,ID4,KCNK2,SMAD3,MAF,MEF2C,HSBP1L1,MSX2,MUC1,TRIM37,ZFHX3,NAB2,NFIB,NFIX,NKX3-1,ING4,WWOX,WNT4,PPM1A,PPP3CA,SOX6,MOSPD1,PROX1,TIGAR,PBXIP1,OVOL2,RARB,RARG,ARID4A,ZNF350,RFX5,RXRA,…	7.3e-06
GO:22409	positive regulation of cell-cell adhesion	243	27	CD24,CITED2,PDPN,CD55,EFNB2,ETS1,KIFAP3,FLOT2,HLA-DMB,HLA-DPA1,HLA-DQA1,HLA-DQA2,HLA-DRA,HLA-DRB1,HLA-DRB3,HLA-DRB4,HLA-E,HES1,IGFBP2,PRKCZ,SOX2,XBP1,VTCN1,NR4A3,NCK2,CAV1,CD74	7.9e-06
GO:30522	intracellular receptor signaling pathway	269	29	CITED2,TRIM16,GLMP,CRY2,DAB2,NR0B1,ESR1,FHL2,GRIP1,RBFOX2,FOXP1,JAK2,ARNT,NKX3-1,TRIM68,PRCP,C1ORF106,MAP2K6,CALCOCO1,RARB,RARG,RXRA,RXRB,STAT3,NR4A3,ACTN4,KDM5D,PIAS1,CYP7B1	8e-06
GO:32268	regulation of cellular protein metabolic process	2355	157	CD24,CDK6,RCAN2,DLC1,CEBPA,NRG3,MAP3K2,GIPC1,PLK2,DUSP14,ADCY5,STK38,CARD16,CLU,CLN3,CNTN1,CRY2,PRICKLE1,A2ML1,CCBE1,DAB1,DAB2,CD55,LONRF2,DIO2,DUSP2,MUC20,EPHA4,EPHA7,ERBB3,ERBB4,MECOM,ACSL1,FBLN1,FGFR3,FGFR2,FHIT,MAPRE3,PLCB1,WWC1,SASH1,PLXNB2,MTCH1,RNF144B,NPNT,FBXL5,GBA,CPAMD8,GPC3,GCLC,RBMS3,GNAQ,GPLD1,RNF180,RAPGEF1,HIPK2,GSK3B,GSN,GSTP1,USP25,SERTAD1,UBQLN2,HCLS1,HES1,HTR2B,NANOS1,IGFBP3,I…	8.1e-06
GO:71702	organic substance transport	2445	162	CD24,TOM1,ABCC5,COL4A3BP,ABCA8,ATP8A1,AGR2,SLC35A1,SLC19A2,TRIM16,PDPN,GIPC1,TOMM34,RAB40B,RAPGEF4,ADCY5,BTN3A2,SLC6A14,GABARAP,SLC2A13,CARD16,OSBPL1A,OSBPL9,CLU,CLN3,SLC43A2,AP1S3,OSR1,TRAM1L1,PRICKLE1,TOM1L2,SLC38A9,DAB2,ABAT,ABCA1,SCAMP5,STOM,SLC44A5,ACSL1,SLC37A2,NLGN1,ERC1,TBC1D9,GGA3,VPS39,RHOQ,TRAM1,STX12,APOL2,FYB,VPS41,FOXP1,GPC3,PCLO,GPLD1,HID1,SLC26A11,GSK3B,ANXA4,EHD3,HLA-E,HES1,HTR2B…	8.2e-06
GO:30855	epithelial cell differentiation	732	61	CD24,CDK6,CCNO,AGR2,TRIM16,PDPN,UPK1A,CNN3,OSR1,CTSB,DAB2,DLX5,NR0B1,ELF3,ERBB4,ESR1,FGFR2,FOXC1,ARHGEF26,GATA6,RAPGEF1,GSK3B,TFCP2L1,ANXA4,HES1,ID2,ID3,MCIDAS,KRT13,KRT19,SLC9A4,LGALS3,MIR200C,SMAD3,MAF,MEF2C,MSX2,MYCL,NFIB,WNT4,PRLR,PROX1,BDH2,TIGAR,OVOL2,RAP2B,RARB,RARG,ARID4A,RDX,RXRA,SULT2B1,TBX3,UPK2,UPK3A,XBP1,WDR77,POF1B,SLC44A4,CAV1,CBFA2T2	8.3e-06
GO:30218	erythrocyte differentiation	102	15	CDK6,EPAS1,ETS1,RBFOX2,HIPK2,HCLS1,ID2,INPP5D,JAK2,ARNT,SLC25A38,SOX6,ARID4A,STAT3,L3MBTL3	8.6e-06
GO:6796	phosphate-containing compound metabolic process	3085	197	CD24,COL4A3BP,FARP1,LPCAT3,CDK6,RCAN2,AKR1A1,BPNT1,DLC1,CEBPA,NRG3,MAP3K2,PLK2,SMPDL3A,DUSP14,ADCY5,STK38,CLU,CLN3,HYKK,CNTN1,PIFO,OSR1,MYO3B,CRY2,NRG4,SIK1,ADRBK2,DAB1,DAB2,DCLK2,DUSP2,MUC20,STK32A,EPHA4,EPHA7,SLC44A5,ERBB3,ERBB4,ESR1,MECOM,ALDH1A1,ACSL1,FBLN1,FGFR3,FGFR2,FHIT,AAK1,ICK,MAPRE3,NMNAT2,ERC1,PLCB1,WWC1,SASH1,RHOQ,PLXNB2,FYB,NPNT,RASGRP3,GATA6,GBA,PDE7B,KCNH5,STK36,GNAQ,GPLD1,RAPGEF1…	8.7e-06
GO:71704	organic substance metabolic process	10203	554	ZNF737,CD24,MAMLD1,ABCC5,COL4A3BP,UST,LPCAT3,DHRS2,CDK6,RCAN2,CCNO,AKR1A1,CITED2,BPNT1,SCML2,DLC1,ZBTB18,CEBPA,UBD,AGR2,SLC35A1,SLC19A2,TRIM16,FUT9,NRG3,MAP3K2,GIPC1,PLK2,ME3,SMPDL3A,RAB40B,CHD3,DUSP14,TRIM31,ADCY5,FOXN3,WDR45,GALNT5,ZHX1,SAT2,SLC6A14,RDH13,GLMP,KLF8,STK38,CARD16,OSBPL1A,OSBPL9,FBXO32,MARCH3,PCMTD1,OSR2,ARAP1,DACH2,CLU,CLN3,ZNF641,BTBD11,HYKK,CNTN1,OSR1,LYPD6B,GALM,CPE,CPM,ASB9,M…	8.9e-06
GO:43401	steroid hormone mediated signaling pathway	182	22	CRY2,DAB2,NR0B1,ESR1,FHL2,GRIP1,RBFOX2,FOXP1,JAK2,NR3C2,NKX3-1,TRIM68,CALCOCO1,RARB,RARG,RXRA,RXRB,PAQR6,NR4A3,KDM5D,PIAS1,CYP7B1	9.2e-06
GO:35116	embryonic hindlimb morphogenesis	29	7	OSR2,OSR1,GPC3,MSX2,RARB,RARG,TBX3	9.3e-06
GO:31579	membrane raft organization	22	6	FLOT2,GSN,NPC1,PPT1,S100A10,CAV1	9.6e-06
GO:34035	purine ribonucleoside bisphosphate metabolic process	22	6	BPNT1,ENPP1,SULT2B1,SULT2A1,PAPSS2,PAPSS1	9.6e-06
GO:44247	cellular polysaccharide catabolic process	22	6	AGL,GAA,PHKA1,PHKG2,PPP1R3B,MGAM	9.6e-06
GO:50427	3'-phosphoadenosine 5'-phosphosulfate metabolic process	22	6	BPNT1,ENPP1,SULT2B1,SULT2A1,PAPSS2,PAPSS1	9.6e-06
GO:9251	glucan catabolic process	22	6	AGL,GAA,PHKA1,PHKG2,PPP1R3B,MGAM	9.6e-06
GO:98868	bone growth	22	6	FGFR3,FGFR2,MSX2,RARB,RARG,THBS3	9.6e-06
GO:60333	interferon-gamma-mediated signaling pathway	82	13	TRIM31,GBP2,HLA-DPA1,HLA-DQA1,HLA-DQA2,HLA-DRA,HLA-DRB1,HLA-DRB3,HLA-DRB4,HLA-E,JAK2,TRIM68,PIAS1	9.7e-06
GO:45893	positive regulation of transcription, DNA-templated	1369	100	CITED2,ZBTB18,CEBPA,TRIM16,MAP3K2,FOXN3,GLMP,OSR2,OSR1,DAB2,DBP,DLX5,ELF3,EPAS1,ERBB4,ESR1,ETS1,MECOM,EVX1,FGFR2,FHL2,MAPRE3,FOXF2,FOXC1,PHF8,PLCB1,WWC1,SATB2,GRIP1,RHOQ,SSBP3,ZBTB38,NPNT,BAMBI,GATA6,HIPK2,SERTAD1,HCLS1,HOXD8,HES1,ID2,ID4,MCIDAS,RASL11A,ARNT,SMAD3,SMAD9,MAF,MEF2C,MEF2D,MEIS1,MUC1,ZFHX3,NDP,NFIB,NFIX,NKX3-1,VGLL1,ARMCX3,WWOX,WNT4,CASZ1,PPM1A,PPP3CA,SOX6,DCAF6,MOSPD1,PROX1,MKL1,CAL…	9.9e-06
GO:71396	cellular response to lipid	538	48	CDK6,ADCY5,CARD16,FBXO32,CLU,OSR1,CRY2,DAB2,CD55,ABCA1,NR0B1,ESR1,FGFR2,FHL2,SASH1,GRIP1,RBFOX2,FOXP1,GPLD1,GSTP1,ID3,JAK2,KRT13,MEF2C,NR3C2,MSX2,NKX3-1,NPC1,PDK4,SERPINF1,PHEX,TRIM68,PRKAA1,CALCOCO1,RARB,RARG,RXRA,RXRB,KLF9,TLR5,XBP1,PAQR6,NR4A3,KDM5D,PIAS1,CYP7B1,CD36,SCARB1	9.9e-06
GO:122	negative regulation of transcription by RNA polymerase II	752	62	CITED2,ZBTB18,CEBPA,ZHX1,KLF8,OSR2,OSR1,CRY2,NR0B1,ESR1,JAZF1,FGFR2,FHL2,FOXC1,TCF25,WWC1,SATB2,NEDD4L,GATA6,HIPK2,TFCP2L1,HCLS1,HOXD8,HES1,ID2,ID3,ID4,SMAD3,MAF,MEF2C,MSX2,TRIM37,ZFHX3,NFIB,NFIX,WWOX,PPM1A,SOX6,MOSPD1,PROX1,RARB,RARG,ZNF350,RFX5,RXRA,SOX2,STAT3,STAT6,TBX3,KLF10,TLE1,TP53,BTG2,NR4A3,NCK2,PIAS1,CAV1,CBFA2T2,FOXP2,FOXQ1,CD36,ZNF254	1.1e-05
GO:14706	striated muscle tissue development	353	35	ZBTB18,NEBL,CFL2,SIK1,EFNB2,ERBB3,ERBB4,FGFR2,FHL2,FOXC1,GATA6,ID2,ITGB1,KCNK2,KEL,SMAD3,MEF2C,MEF2D,MEIS1,PPP3CA,SOX6,PRKAA1,PROX1,RARB,RXRA,SVIL,TBX3,TNNC1,BTG2,MYH14,CASQ1,SORBS2,CAV1,FOXP2,HOMER1	1.1e-05
GO:1902680	positive regulation of RNA biosynthetic process	1372	100	CITED2,ZBTB18,CEBPA,TRIM16,MAP3K2,FOXN3,GLMP,OSR2,OSR1,DAB2,DBP,DLX5,ELF3,EPAS1,ERBB4,ESR1,ETS1,MECOM,EVX1,FGFR2,FHL2,MAPRE3,FOXF2,FOXC1,PHF8,PLCB1,WWC1,SATB2,GRIP1,RHOQ,SSBP3,ZBTB38,NPNT,BAMBI,GATA6,HIPK2,SERTAD1,HCLS1,HOXD8,HES1,ID2,ID4,MCIDAS,RASL11A,ARNT,SMAD3,SMAD9,MAF,MEF2C,MEF2D,MEIS1,MUC1,ZFHX3,NDP,NFIB,NFIX,NKX3-1,VGLL1,ARMCX3,WWOX,WNT4,CASZ1,PPM1A,PPP3CA,SOX6,DCAF6,MOSPD1,PROX1,MKL1,CAL…	1.1e-05
GO:1903508	positive regulation of nucleic acid-templated transcription	1371	100	CITED2,ZBTB18,CEBPA,TRIM16,MAP3K2,FOXN3,GLMP,OSR2,OSR1,DAB2,DBP,DLX5,ELF3,EPAS1,ERBB4,ESR1,ETS1,MECOM,EVX1,FGFR2,FHL2,MAPRE3,FOXF2,FOXC1,PHF8,PLCB1,WWC1,SATB2,GRIP1,RHOQ,SSBP3,ZBTB38,NPNT,BAMBI,GATA6,HIPK2,SERTAD1,HCLS1,HOXD8,HES1,ID2,ID4,MCIDAS,RASL11A,ARNT,SMAD3,SMAD9,MAF,MEF2C,MEF2D,MEIS1,MUC1,ZFHX3,NDP,NFIB,NFIX,NKX3-1,VGLL1,ARMCX3,WWOX,WNT4,CASZ1,PPM1A,PPP3CA,SOX6,DCAF6,MOSPD1,PROX1,MKL1,CAL…	1.1e-05
GO:19538	protein metabolic process	5378	317	CD24,UST,CDK6,RCAN2,DLC1,CEBPA,UBD,SLC35A1,TRIM16,FUT9,NRG3,MAP3K2,GIPC1,PLK2,RAB40B,CHD3,DUSP14,TRIM31,ADCY5,WDR45,GALNT5,STK38,CARD16,FBXO32,MARCH3,PCMTD1,CLU,CLN3,BTBD11,CNTN1,OSR1,LYPD6B,CPE,CPM,ASB9,MYO3B,CRY2,MUC15,PRICKLE1,A2ML1,NRG4,CCBE1,SIK1,CTSB,CTSO,CTSS,ADRBK2,DAB1,DAB2,CD55,RHBDL3,LONRF2,DCLK2,ADAMTS19,DIO2,DUSP2,ABCA1,MUC20,STK32A,EPAS1,EPHA4,EPHA7,ERBB3,ERBB4,ESR1,MECOM,ACSL1,FBLN…	1.1e-05
GO:51254	positive regulation of RNA metabolic process	1440	104	CITED2,ZBTB18,CEBPA,TRIM16,MAP3K2,FOXN3,GLMP,OSR2,OSR1,DAB2,DBP,DLX5,ELF3,EPAS1,ERBB4,ESR1,ETS1,MECOM,EVX1,FGFR2,FHL2,MAPRE3,FOXF2,FOXC1,PHF8,PLCB1,WWC1,SATB2,GRIP1,RHOQ,SSBP3,ZBTB38,NPNT,BAMBI,GATA6,HIPK2,SERTAD1,HCLS1,HOXD8,HES1,ID2,ID4,NANOS1,MCIDAS,RASL11A,ARNT,SMAD3,SMAD9,MAF,MEF2C,MEF2D,MEIS1,MUC1,ZFHX3,NDP,NFIB,NFIX,NKX3-1,VGLL1,ARMCX3,WWOX,POLR2A,WNT4,CASZ1,PPM1A,PPP3CA,SOX6,DCAF6,MOSPD1,…	1.1e-05
GO:71383	cellular response to steroid hormone stimulus	246	27	FBXO32,CRY2,DAB2,NR0B1,ESR1,FHL2,GRIP1,RBFOX2,FOXP1,GSTP1,JAK2,NR3C2,NKX3-1,NPC1,SERPINF1,TRIM68,CALCOCO1,RARB,RARG,RXRA,RXRB,KLF9,PAQR6,NR4A3,KDM5D,PIAS1,CYP7B1	1.1e-05
GO:10921	regulation of phosphatase activity	160	20	FARP1,RCAN2,CRY2,NPNT,GPLD1,GSK3B,IGFBP3,ITGA1,JAK2,SMAD3,MEF2C,ZFYVE1,SYTL2,PPP1R3C,PPP2R2B,PPP2R3A,PPP1R11,PPP1R3B,CDK5RAP3,PHACTR2	1.2e-05
GO:9755	hormone-mediated signaling pathway	221	25	CRY2,DAB2,NR0B1,ESR1,ACSL1,FHL2,GRIP1,RBFOX2,FOXP1,JAK2,NR3C2,NKX3-1,TRIM68,PRCP,PRLR,CALCOCO1,RARB,RARG,RXRA,RXRB,PAQR6,NR4A3,KDM5D,PIAS1,CYP7B1	1.2e-05
GO:71560	cellular response to transforming growth factor beta stimulus	222	25	CITED2,GIPC1,LRG1,DAB2,FGFR2,NPNT,BAMBI,HIPK2,ITGB1,SMAD3,SMAD9,MEF2C,WWOX,WNT4,PPM1A,SOX6,PRKCZ,TWSG1,CGN,PBLD,RASL11B,KLF10,LDLRAD4,WNT10A,CAV1	1.3e-05
GO:10648	negative regulation of cell communication	1245	92	DLC1,PLK2,DUSP14,STK38,CARD16,CLU,CRY2,SESN3,ARHGAP42,PRICKLE1,NRG4,DAB1,DAB2,DUSP2,NR0B1,ERBB3,ERBB4,ESR1,MECOM,FBLN1,WWC1,MGRN1,BAMBI,GBA,FOXP1,GPC3,SESN1,GCLC,RBMS3,RAPGEF1,HIPK2,GSK3B,GSTP1,UBQLN2,HTR2B,PALM3,APOD,IGFBP2,IGFBP3,IGFBP5,INPP5D,ITGA1,ITGB1,ITPR1,RGS9BP,LGALS3,SMAD3,MAPT,MUC1,NKX3-1,ATP2B4,PDE3B,ENPP1,WWOX,PKHD1,WNT4,RNF43,PPM1A,SLC35F6,BANK1,PPP3CA,PRKAA1,PRKCZ,TWSG1,NDRG2,PBLD,…	1.4e-05
GO:48762	mesenchymal cell differentiation	186	22	PDPN,OSR1,RDH10,DAB2,ERBB4,FGFR2,FOXF2,FOXC1,BAMBI,GSK3B,HES1,HTR2B,SMAD3,MEF2C,KITLG,MSX2,WNT4,OVOL2,PBLD,LDLRAD4,WNT10A,CUL7	1.5e-05
GO:98609	cell-cell adhesion	728	60	CD24,CITED2,MYL9,BAIAP2,PDPN,CLDN16,FAT3,CNN3,PLEKHA7,DAB1,CD55,ABAT,EFNB2,EPHA7,ETS1,ALCAM,NLGN1,KIFAP3,FLOT2,PLXNB2,NPNT,PVRL3,RAPGEF1,STXBP6,HLA-DMB,HLA-DPA1,HLA-DQA1,HLA-DQA2,HLA-DRA,HLA-DRB1,HLA-DRB3,HLA-DRB4,HLA-E,HES1,IGFBP2,ITGB1,JAK2,LAMB1,LGALS3,TACSTD2,PKHD1,WNT4,PCDH18,PRKCZ,PCDHB14,TWSG1,PCDH10,PTPRM,RAP2B,RDX,SELL,PLA2G2F,SOX2,XBP1,VTCN1,NR4A3,NCK2,CAV1,PDE5A,CD74	1.5e-05
GO:31032	actomyosin structure organization	174	21	DLC1,NEBL,CFL2,ARAP1,CNN3,EPB41L1,EPB41L3,ITGB1,KRT19,TACSTD2,SMAD3,MEF2C,WNT4,EPB41L4B,LRRC16A,PROX1,BBS4,S100A10,MYH14,ARHGAP28,CASQ1	1.6e-05
GO:32270	positive regulation of cellular protein metabolic process	1400	101	CD24,DLC1,CEBPA,NRG3,MAP3K2,PLK2,ADCY5,CLU,CNTN1,PRICKLE1,CCBE1,DAB1,DAB2,LONRF2,MUC20,EPHA4,EPHA7,ERBB3,ERBB4,ACSL1,FBLN1,FGFR3,FGFR2,MAPRE3,PLCB1,WWC1,SASH1,MTCH1,RNF144B,NPNT,FBXL5,GBA,GCLC,RBMS3,GPLD1,RNF180,RAPGEF1,HIPK2,GSK3B,GSN,UBQLN2,HCLS1,HES1,HTR2B,IGFBP3,ITGA1,JAK2,ARNT,SMAD3,MAPT,KITLG,MUC1,GADD45B,NAB2,NEK1,NKX3-1,ATP2B4,PLCE1,PLA2G2A,ODAM,BANK1,IFT57,PRKAA1,C1ORF106,PRKAR2B,PRKCZ,R…	1.6e-05
GO:48699	generation of neurons	1349	98	UST,TSPAN2,FARP1,CDK6,BAIAP2,NRG3,CHL1,PLK2,RDH13,OLFM3,CNTN1,DAB1,DCLK2,DLX5,DPYSL3,EFNB2,EML1,EMX2,EPHA4,EPHA7,ERBB4,EVX1,ALCAM,FGFR2,NLGN1,EPB41L3,SATB2,NEDD4L,GRIP1,RBFOX2,PLXNB2,MTCH1,GBA,CNTN6,GNAQ,RAPGEF1,HIPK2,GSK3B,APBB2,HES1,ID2,ID3,ID4,NANOS1,APOD,ITGA1,ITGB1,JAK2,ANOS1,KEL,LAMB1,MAN2A1,MAP2,MAPT,MEF2C,MEIS1,ASPA,MYCL,NEO1,NFIB,NTF4,ATL1,CDK16,SERPINF1,PMP22,WNT4,TMEM106B,CASZ1,PPP3CA,…	1.6e-05
GO:1649	osteoblast differentiation	199	23	CDK6,CEBPA,DLX5,FGFR2,FHL2,SATB2,NPNT,ID2,ID3,ID4,IGFBP3,IGFBP5,NBR1,SMAD3,MEF2C,MEF2D,MSX2,WWOX,WNT4,TRPM4,TWSG1,SOX2,RASSF2	1.7e-05
GO:23057	negative regulation of signaling	1249	92	DLC1,PLK2,DUSP14,STK38,CARD16,CLU,CRY2,SESN3,ARHGAP42,PRICKLE1,NRG4,DAB1,DAB2,DUSP2,NR0B1,ERBB3,ERBB4,ESR1,MECOM,FBLN1,WWC1,MGRN1,BAMBI,GBA,FOXP1,GPC3,SESN1,GCLC,RBMS3,RAPGEF1,HIPK2,GSK3B,GSTP1,UBQLN2,HTR2B,PALM3,APOD,IGFBP2,IGFBP3,IGFBP5,INPP5D,ITGA1,ITGB1,ITPR1,RGS9BP,LGALS3,SMAD3,MAPT,MUC1,NKX3-1,ATP2B4,PDE3B,ENPP1,WWOX,PKHD1,WNT4,RNF43,PPM1A,SLC35F6,BANK1,PPP3CA,PRKAA1,PRKCZ,TWSG1,NDRG2,PBLD,…	1.7e-05
GO:30029	actin filament-based process	668	56	DLC1,BAIAP2,NEBL,PDPN,CFL2,WASF3,ARAP1,WHAMM,CNN3,SYNPO2,DPYSL3,EPB41L1,EPS8,FGF12,COBLL1,EPB41L3,NEDD4L,RHOQ,GSN,HCLS1,ITGB1,JAK2,KCNJ8,KRT19,RNF207,TACSTD2,SMAD3,MEF2C,NEDD9,PLS1,PLS3,WNT4,EPB41L4B,TRPM4,ODAM,LRRC16A,PRKCZ,PROX1,GRHL3,RHOU,BBS4,RDX,S100A10,TNNC1,CACNA1D,CACNA2D1,MYH14,ARHGAP28,POF1B,ACTN4,CASQ1,NCK2,SORBS2,SCIN,CAV1,FGD3	1.7e-05
GO:19220	regulation of phosphate metabolic process	1626	114	CD24,FARP1,CDK6,RCAN2,DLC1,CEBPA,NRG3,MAP3K2,DUSP14,ADCY5,STK38,CLU,CNTN1,PIFO,CRY2,DAB1,DAB2,DUSP2,MUC20,EPHA4,EPHA7,ERBB3,ERBB4,MECOM,ACSL1,FBLN1,FGFR3,FGFR2,MAPRE3,PLCB1,WWC1,SASH1,PLXNB2,NPNT,GBA,GNAQ,GPLD1,RAPGEF1,HIPK2,GSK3B,GSTP1,SERTAD1,HCLS1,HES1,HTR2B,IGFBP3,ITGA1,JAK2,ARNT,NBR1,SMAD3,MAPT,MEF2C,KITLG,GADD45B,NAB2,NEK1,NKX3-1,ATP2B4,PLCE1,PDK2,PDK4,ENPP1,PKHD1,PLA2G2A,ZFYVE1,SYTL2,ODAM,…	1.8e-05
GO:1945	lymph vessel development	23	6	PDPN,CCBE1,EFNB2,FOXC1,PROX1,PTPN14	1.8e-05
GO:51216	cartilage development	175	21	OSR2,OSR1,FGFR3,SATB2,GPLD1,SMAD3,SMAD9,MAF,MEF2C,MEF2D,MSX2,NFIB,SOX6,BBS2,RARB,RARG,TGFBI,THBS3,SCIN,FGF18,EIF2AK3	1.8e-05
GO:22407	regulation of cell-cell adhesion	374	36	CD24,CITED2,PDPN,CD55,ABAT,EFNB2,EPHA7,ETS1,KIFAP3,FLOT2,HLA-DMB,HLA-DPA1,HLA-DQA1,HLA-DQA2,HLA-DRA,HLA-DRB1,HLA-DRB3,HLA-DRB4,HLA-E,HES1,IGFBP2,JAK2,LGALS3,WNT4,PRKCZ,TWSG1,RDX,PLA2G2F,SOX2,XBP1,VTCN1,NR4A3,NCK2,CAV1,PDE5A,CD74	1.9e-05
GO:51174	regulation of phosphorus metabolic process	1628	114	CD24,FARP1,CDK6,RCAN2,DLC1,CEBPA,NRG3,MAP3K2,DUSP14,ADCY5,STK38,CLU,CNTN1,PIFO,CRY2,DAB1,DAB2,DUSP2,MUC20,EPHA4,EPHA7,ERBB3,ERBB4,MECOM,ACSL1,FBLN1,FGFR3,FGFR2,MAPRE3,PLCB1,WWC1,SASH1,PLXNB2,NPNT,GBA,GNAQ,GPLD1,RAPGEF1,HIPK2,GSK3B,GSTP1,SERTAD1,HCLS1,HES1,HTR2B,IGFBP3,ITGA1,JAK2,ARNT,NBR1,SMAD3,MAPT,MEF2C,KITLG,GADD45B,NAB2,NEK1,NKX3-1,ATP2B4,PLCE1,PDK2,PDK4,ENPP1,PKHD1,PLA2G2A,ZFYVE1,SYTL2,ODAM,…	1.9e-05
GO:7423	sensory organ development	504	45	CEBPA,RDH13,OSR2,OLFM3,OSR1,MYO3B,RDH10,DLX5,ALDH1A3,FGFR2,FOXF2,FOXC1,PVRL3,CPAMD8,HIPK2,HES1,FREM2,KCNK2,KRT13,SMAD3,MAF,MAN2A1,MEIS1,MYCL,NDP,NTF4,ATP2B4,SERPINF1,PROX1,TWSG1,WDR19,GRHL3,PTPRM,BBS4,RARB,RARG,RXRA,SOX2,STAT3,NR4A3,WNT10A,SLC44A4,LIN7A,FOXP2,SLC25A27	1.9e-05
GO:35303	regulation of dephosphorylation	188	22	FARP1,RCAN2,DLC1,CRY2,NPNT,GBA,GPLD1,GSK3B,IGFBP3,ITGA1,JAK2,SMAD3,MEF2C,ZFYVE1,SYTL2,PPP1R3C,PPP2R2B,PPP2R3A,PPP1R11,PPP1R3B,CDK5RAP3,PHACTR2	2e-05
GO:7626	locomotory behavior	188	22	CHL1,ADCY5,DAB1,ABAT,EPHA4,EPS8,ALDH1A3,FGF12,GAA,HIPK2,ID2,KCND2,MEIS1,ZFHX3,NPC1,NPY1R,NTF4,ARRDC3,SEPP1,CCND2,NAV2,OLFM2	2e-05
GO:10628	positive regulation of gene expression	1738	120	CITED2,ZBTB18,CEBPA,AGR2,TRIM16,MAP3K2,FOXN3,GLMP,OSR2,CLU,CNTN1,OSR1,CCBE1,DAB2,DBP,DLX5,ELF3,EPAS1,ERBB3,ERBB4,ESR1,ETS1,MECOM,EVX1,FGFR2,FHL2,MAPRE3,FOXF2,FOXC1,PHF8,PLCB1,WWC1,SATB2,GRIP1,RHOQ,SSBP3,ZBTB38,NPNT,BAMBI,GATA6,RBMS3,HIPK2,GSK3B,GSN,SERTAD1,HCLS1,HOXD8,HES1,ID2,ID4,MCIDAS,RASL11A,RNF207,ARNT,SMAD3,SMAD9,MAF,MEF2C,MEF2D,MEIS1,MUC1,ZFHX3,NDP,NFIB,NFIX,NKX3-1,VGLL1,ARMCX3,WWOX,POLR2A…	2.3e-05
GO:2065	columnar/cuboidal epithelial cell differentiation	107	15	CDK6,AGR2,FGFR2,GATA6,GSK3B,HES1,MYCL,WNT4,PROX1,TIGAR,RARB,RARG,RXRA,WDR77,CBFA2T2	2.3e-05
GO:33036	macromolecule localization	2704	174	CD24,TOM1,COL4A3BP,ABCA8,ATP8A1,BAIAP2,AGR2,TRIM16,GIPC1,TOMM34,RAB40B,RAPGEF4,ADCY5,BTN3A2,WDR45,GABARAP,CARD16,OSBPL1A,OSBPL9,CLU,AP1S3,TRAM1L1,CPE,MPP7,PRICKLE1,TOM1L2,DAB2,TOR1AIP2,DCLK2,ABAT,ABCA1,NR0B1,SCAMP5,STOM,ERBB4,ESR1,ACSL1,AAK1,NLGN1,MAPRE3,ERC1,EPB41L3,TBC1D9,GGA3,FLOT2,NEDD4L,VPS39,PPP1R13B,GRIP1,RHOQ,TRAM1,STX12,APOL2,FYB,NPNT,PVRL3,VPS41,FOXP1,PCLO,GOLGB1,GPLD1,HID1,STXBP6,GSK3B…	2.3e-05
GO:48705	skeletal system morphogenesis	202	23	FOXN3,OSR2,OSR1,RDH10,FREM1,DLX5,FGFR3,FGFR2,FOXC1,SATB2,HOXB6,HOXD8,SMAD3,MEF2C,MEF2D,MSX2,NAB2,WWOX,WDR19,RARB,RARG,THBS3,FGF18	2.4e-05
GO:6915	apoptotic process	1811	124	CD24,DHRS2,CITED2,DLC1,UBD,PDPN,MAP3K2,CHL1,PLK2,GABARAP,CARD16,CLU,CLN3,OSR1,SIK1,CTSB,DAB2,EPHA7,ERBB3,ERBB4,ESR1,MECOM,ALDH1A3,FGFR3,FGFR2,FHIT,FHL2,KIFAP3,FOXC1,ERC1,EPB41L3,TRIM2,PPP1R13B,MTCH1,RNF144B,ARHGEF26,GATA6,FOXP1,GCLC,GPLD1,HIPK2,GSK3B,GSN,GSTP1,HCLS1,ANXA4,APBB2,HTR2B,ID3,IGFBP3,INPP5D,ITGA1,ITGB1,ITPR1,JAK2,LGALS3,SMAD3,MAPT,MEF2C,MEF2D,KITLG,MSX2,MUC1,GADD45B,NEK1,NKX3-1,NTF4,IN…	2.5e-05
GO:14888	striated muscle adaptation	48	9	GATA6,GSN,IGFBP5,SMAD3,MEF2C,ATP2B4,PPP3CA,TNNC1,KDM4A	2.9e-05
GO:21756	striatum development	17	5	ALDH1A3,BBS2,BBS4,RARB,FOXP2	3e-05
GO:55012	ventricular cardiac muscle cell differentiation	17	5	FHL2,MEF2C,PROX1,RARB,RXRA	3e-05
GO:97067	cellular response to thyroid hormone stimulus	17	5	CTSB,CTSS,GCLC,RDX,KLF9	3e-05
GO:48608	reproductive structure development	409	38	MAMLD1,CITED2,CEBPA,OSR1,CTSB,RDH10,NR0B1,EPAS1,ESR1,FGFR2,FOXF2,FOXC1,LDOC1,GATA6,HES1,ID4,KRT19,ARNT,KITLG,NDP,NKX3-1,SERPINF1,SERPINB5,WNT4,PRLR,STOX2,WDR19,OVOL2,RARG,ARID4A,RXRA,SRY,TBX3,TLR5,WDR77,TNFSF10,CYP7B1,CUL7	3.1e-05
GO:10605	negative regulation of macromolecule metabolic process	2538	164	CDK6,CITED2,ZBTB18,CEBPA,GIPC1,DUSP14,FOXN3,ZHX1,KLF8,STK38,CARD16,OSR2,CLU,CLN3,OSR1,CRY2,PRICKLE1,A2ML1,DAB2,CD55,DUSP2,NR0B1,ELF3,EPHA4,ESR1,MECOM,FBLN1,JAZF1,FGFR2,FHIT,FHL2,FOXF2,FOXC1,TCF25,PHF8,FLOT2,PLCB1,WWC1,SATB2,NEDD4L,RBFOX2,ZBTB38,GATA6,GBA,FOXP1,CPAMD8,GPC3,GCLC,RBMS3,GNAQ,RAPGEF1,HIPK2,GSK3B,GSTP1,USP25,TFCP2L1,UBQLN2,HCLS1,HOXD8,HES1,ID2,ID3,ID4,NANOS1,APOD,IGFBP3,IGFBP5,INPP5D,A…	3.4e-05
GO:1901653	cellular response to peptide	339	33	BAIAP2,ADCY5,SESN3,EPHA4,RHOQ,GCLC,GPLD1,GSK3B,GSTP1,JAK2,PDE3B,PDK2,PDK4,ENPP1,ATP6V1C1,ATP6V1E1,PRKAA1,PRKAR2B,PRKCZ,PRLR,STAT3,KLF10,TP53,UCP2,XBP1,CACNA2D1,NR4A3,CASP4,PIK3R3,CAV1,SOCS2,KAT2B,CD36	3.4e-05
GO:2000026	regulation of multicellular organismal development	1839	125	CD24,UST,CDK6,CITED2,MYL9,BAIAP2,TRIM16,PDPN,NRG3,PLK2,WASF3,OSR2,LRG1,CNTN1,OSR1,PRICKLE1,CCBE1,DAB1,DAB2,DPYSL3,EFNB2,EPHA4,EPHA7,ERBB3,ERBB4,ESR1,ETS1,FGFR2,NLGN1,FOXC1,PLCB1,NEDD4L,SASH1,GRIP1,RBFOX2,PLXNB2,BAMBI,GATA6,FOXP1,GPC3,RAPGEF1,HIPK2,GSK3B,HCLS1,HES1,ID2,ID4,INPP5D,ITGB1,KCNK2,KEL,RNF207,LGALS3,AMTN,ARNT,MIR200C,TACSTD2,NBR1,SMAD3,MAF,MAN2A1,MAP2,MAPT,MEF2C,MEIS1,KITLG,ASPA,MSX2,MYC…	3.4e-05
GO:272	polysaccharide catabolic process	24	6	AGL,GAA,PHKA1,PHKG2,PPP1R3B,MGAM	3.4e-05
GO:65008	regulation of biological quality	3445	213	CD24,COL4A3BP,DHRS2,CDK6,DLC1,ATP8A1,MYL9,BAIAP2,CEBPA,AGR2,PDPN,CLDN16,CFL2,GIPC1,PLK2,WASF3,RAPGEF4,ADCY5,RDH13,ARAP1,CLU,CLN3,WHAMM,CNGA1,CPE,DOCK11,CRY2,SESN3,ARHGAP42,C2CD4A,RDH10,CD55,DIO2,ABAT,DPYD,ABCA1,EPAS1,EPHA4,EPHA7,EPS8,ERBB4,ESR1,ETS1,ALDH1A1,FBLN1,ALDH1A3,FGF12,AAK1,NLGN1,FOXC1,EPB41L3,FLOT2,NEDD4L,PPP1R13B,RHOQ,RBFOX2,PLXNB2,STX12,GAA,BAMBI,LETMD1,FBXL5,GATA6,GBA,CACNG4,KCNH5,GCL…	3.4e-05
GO:30258	lipid modification	271	28	BPNT1,NRG4,ERBB3,ERBB4,ESR1,FGFR3,FGFR2,ACAA1,ACADL,APOD,INPP1,INPP5D,KITLG,ACOX1,PDK4,PI4KB,CROT,LPPR1,ECHDC2,PRKAA1,BDH2,ABCD3,SCP2,SOAT1,BTC,NR4A3,FGF18,MTMR7	3.6e-05
GO:30900	forebrain development	354	34	CDK6,DLC1,NRG3,DAB1,DCLK2,DLX5,NR0B1,EMX2,ERBB4,ETS1,ALDH1A3,FGFR2,PLCB1,SATB2,GNAQ,GSK3B,HES1,ID2,ID4,LAMB1,NFIB,ATP2B4,WNT4,PROX1,TWSG1,BBS2,BBS4,RARB,SOX2,TACC1,TBX3,BTG2,NR4A3,FOXP2	3.6e-05
GO:48870	cell motility	1423	101	CD24,CDK6,CITED2,DLC1,ATP8A1,PDPN,NRG3,CHL1,GIPC1,NRG4,CCBE1,DAB1,DAB2,DPYSL3,EFNB2,EMX2,EPHA4,EPS8,ERBB3,ERBB4,ETS1,FBLN1,FOXC1,PLCB1,WWC1,SATB2,SASH1,RBFOX2,PLXNB2,BAMBI,TTLL1,FOXP1,GPLD1,GSTP1,APBB2,HES1,HTR2B,NANOS1,APOD,IGFBP3,IGFBP5,IL1R1,INPP5D,ITGA1,ITGB1,JAK2,LAMB1,LGALS3,TACSTD2,SMAD3,MEF2C,KITLG,MSX2,ATP2B4,SPOCK3,GP6,SERPINF1,PLD1,PLD2,WNT4,EPB41L4B,TRPM4,PRCP,LRRC16A,PRKCZ,PROS1,PROX…	3.6e-05
GO:51674	localization of cell	1423	101	CD24,CDK6,CITED2,DLC1,ATP8A1,PDPN,NRG3,CHL1,GIPC1,NRG4,CCBE1,DAB1,DAB2,DPYSL3,EFNB2,EMX2,EPHA4,EPS8,ERBB3,ERBB4,ETS1,FBLN1,FOXC1,PLCB1,WWC1,SATB2,SASH1,RBFOX2,PLXNB2,BAMBI,TTLL1,FOXP1,GPLD1,GSTP1,APBB2,HES1,HTR2B,NANOS1,APOD,IGFBP3,IGFBP5,IL1R1,INPP5D,ITGA1,ITGB1,JAK2,LAMB1,LGALS3,TACSTD2,SMAD3,MEF2C,KITLG,MSX2,ATP2B4,SPOCK3,GP6,SERPINF1,PLD1,PLD2,WNT4,EPB41L4B,TRPM4,PRCP,LRRC16A,PRKCZ,PROS1,PROX…	3.6e-05
GO:51241	negative regulation of multicellular organismal process	1070	80	CD24,CDK6,NRG3,PLK2,CARD16,OSR1,ARHGAP42,PRICKLE1,DAB1,ABAT,DPYSL3,EFNB2,EPHA4,EPHA7,ERBB4,HS3ST5,NLGN1,FOXC1,WWC1,GATA6,GBA,GSK3B,GSTP1,ANXA4,HES1,ID2,ID3,ID4,APOD,IGFBP5,INPP5D,JAK2,KCNK2,TACSTD2,NBR1,SMAD3,MEF2C,MEIS1,MSX2,NFIB,NKX3-1,ATP2B4,MIR377,PDE3B,SERPINF1,PMP22,WNT4,TRPM4,BANK1,PPP3CA,SOX6,PROS1,TWSG1,NDRG2,ARRDC3,PTPRM,BBS2,OVOL2,RARB,RARG,PBLD,WNK3,SOX2,SPOCK1,STAT3,PPP1R11,THBD,TSPA…	3.7e-05
GO:3007	heart morphogenesis	232	25	COL4A3BP,CITED2,DLC1,CPE,FGFR2,FHL2,FOXC1,GAA,GATA6,HES1,HTR2B,ID2,RNF207,SMAD3,MEF2C,MSX2,NPY1R,IFT57,PROX1,OVOL2,BBS4,RARB,RXRA,TBX3,TNNC1	3.8e-05
GO:61458	reproductive system development	412	38	MAMLD1,CITED2,CEBPA,OSR1,CTSB,RDH10,NR0B1,EPAS1,ESR1,FGFR2,FOXF2,FOXC1,LDOC1,GATA6,HES1,ID4,KRT19,ARNT,KITLG,NDP,NKX3-1,SERPINF1,SERPINB5,WNT4,PRLR,STOX2,WDR19,OVOL2,RARG,ARID4A,RXRA,SRY,TBX3,TLR5,WDR77,TNFSF10,CYP7B1,CUL7	3.9e-05
GO:2262	myeloid cell homeostasis	133	17	CDK6,EPAS1,ETS1,RBFOX2,HIPK2,HCLS1,HOXB6,ID2,INPP5D,JAK2,ARNT,KITLG,SLC25A38,SOX6,ARID4A,STAT3,L3MBTL3	4e-05
GO:48708	astrocyte differentiation	68	11	TSPAN2,CDK6,DAB1,EPHA4,HES1,ID2,ID4,MAPT,SOX6,STAT3,KDM4A	4.1e-05
GO:902	cell morphogenesis	909	70	COL4A3BP,UST,FARP1,DLC1,BAIAP2,PDPN,CHL1,WASF3,ARAP1,CLU,DAB1,DLX5,EFNB2,EPHA4,EPHA7,EPS8,ALCAM,FBLN1,FGFR2,NLGN1,EPB41L3,NEDD4L,GRIP1,RHOQ,RBFOX2,PLXNB2,BAMBI,ARHGEF26,TFCP2L1,APBB2,HES1,ID2,ITGA1,ITGB1,ANOS1,KEL,LAMB1,TACSTD2,MAP2,MAPT,MEF2C,NEO1,NFIB,NTF4,ATL1,TMEM106B,PPP3CA,SOX6,LRRC16A,PRKCZ,PROX1,NYAP2,WDR19,PTPRM,RHOU,RDX,S100A10,SH3GL2,CAPRIN2,SNX2,UPK3A,MYH14,POF1B,NR4A3,BHLHB9,ACTN4,PA…	4.2e-05
GO:19318	hexose metabolic process	220	24	AKR1A1,FUT9,GALM,SIK1,ALDH1A1,FUCA1,GAA,GALT,GPLD1,GSK3B,APOD,IGFBP3,IGFBP5,MAN2A1,NPY1R,PDK2,PDK4,ENPP1,PGM5,PHKG2,PRKAA1,TIGAR,PPP1R3B,KAT2B	4.3e-05
GO:3206	cardiac chamber morphogenesis	122	16	CITED2,CPE,FGFR2,FHL2,FOXC1,GATA6,HES1,ID2,MEF2C,MSX2,PROX1,OVOL2,RARB,RXRA,TBX3,TNNC1	4.4e-05
GO:6811	ion transport	1533	107	ABCC5,ATP8A1,SLC35A1,SLC19A2,PDPN,CLDN16,GIPC1,SLC6A14,SLC2A13,CLCN7,CLN3,NIPA1,SLC43A2,CNGA1,CNTN1,OSR1,TMEM37,CRY2,TMC4,SIK1,CTSS,SLC38A9,ABAT,ABCA1,SLC39A11,STOM,SLC44A5,ACSL1,SLC37A2,FGF12,CLCA4,NLGN1,NEDD4L,CACNG4,KCNH5,SLC26A11,SLC39A2,EHD3,HTR2B,SLCO4C1,ITPR1,KCND2,KCNG1,KCNJ8,KCNJ13,KCNK2,KCNS3,KEL,RNF207,SLC9A4,LGALS3,MEF2C,TMEM150C,NSF,ATP2B4,ENPP1,ATP6V1C1,ATP6V1E1,PLA2G2A,TPCN1,CLIC6,…	4.4e-05
GO:31331	positive regulation of cellular catabolic process	315	31	CEBPA,PLK2,CLU,PRICKLE1,DAB2,LONRF2,RNF144B,FBXL5,GBA,GCLC,GPLD1,RNF180,GSK3B,UBQLN2,NANOS1,ARNT,PHKG2,TPCN1,PRKAA1,RNF114,RDX,XBP1,BTG2,PRR5L,CDK5RAP3,PIAS1,CAV1,BECN1,IL33,TP53INP1,HERPUD1	4.6e-05
GO:16311	dephosphorylation	444	40	FARP1,RCAN2,BPNT1,DLC1,DUSP14,CRY2,DUSP2,NPNT,GBA,GPLD1,GSK3B,IGFBP3,INPP1,INPP5D,ITGA1,JAK2,PTPRQ,SMAD3,MEF2C,ACP6,ZFYVE1,SYTL2,LPPR1,PPM1A,PPP1R3C,PPP2R2B,PPP2R3A,PPP3CA,TIGAR,PTPN14,PTPRM,PPP1R11,PPP1R3B,CDK5RAP3,DUSP16,SGPP1,CDC14B,MTMR7,PHACTR2,DNAJC6	4.7e-05
GO:60485	mesenchyme development	234	25	CITED2,PDPN,OSR1,RDH10,DAB2,ERBB3,ERBB4,FGFR2,FOXF2,FOXC1,BAMBI,GSK3B,HES1,HTR2B,SMAD3,MEF2C,KITLG,MSX2,WNT4,OVOL2,PBLD,ACTG2,LDLRAD4,WNT10A,CUL7	4.7e-05
GO:14897	striated muscle hypertrophy	79	12	GATA6,HTR2B,IGFBP5,SMAD3,MEF2C,ATP2B4,PPP3CA,NR4A3,SORBS2,PDE5A,BECN1,KDM4A	5e-05
GO:44267	cellular protein metabolic process	4846	285	CD24,UST,CDK6,RCAN2,DLC1,CEBPA,UBD,SLC35A1,TRIM16,FUT9,NRG3,MAP3K2,GIPC1,PLK2,RAB40B,CHD3,DUSP14,TRIM31,ADCY5,WDR45,GALNT5,STK38,CARD16,FBXO32,MARCH3,PCMTD1,CLU,CLN3,BTBD11,CNTN1,OSR1,LYPD6B,CPE,CPM,ASB9,MYO3B,CRY2,MUC15,PRICKLE1,A2ML1,NRG4,CCBE1,SIK1,CTSB,CTSO,CTSS,ADRBK2,DAB1,DAB2,CD55,LONRF2,DCLK2,DIO2,DUSP2,ABCA1,MUC20,STK32A,EPAS1,EPHA4,EPHA7,ERBB3,ERBB4,ESR1,MECOM,ACSL1,FBLN1,USP12,MARCH8,H…	5.4e-05
GO:10810	regulation of cell-substrate adhesion	184	21	CDK6,DLC1,AGR2,PDPN,CCDC80,FBLN1,NPNT,ABI3BP,GSK3B,APOD,JAK2,TACSTD2,SMAD3,WNT4,LRRC16A,PRKCZ,S100A10,SPOCK1,UTRN,ACTN4,CD36	5.5e-05
GO:36303	lymph vessel morphogenesis	18	5	PDPN,CCBE1,FOXC1,PROX1,PTPN14	6.2e-05
GO:60749	mammary gland alveolus development	18	5	ERBB4,ESR1,ID2,PRLR,SOCS2	6.2e-05
GO:61377	mammary gland lobule development	18	5	ERBB4,ESR1,ID2,PRLR,SOCS2	6.2e-05
GO:1903039	positive regulation of leukocyte cell-cell adhesion	211	23	CD24,CD55,EFNB2,ETS1,FLOT2,HLA-DMB,HLA-DPA1,HLA-DQA1,HLA-DQA2,HLA-DRA,HLA-DRB1,HLA-DRB3,HLA-DRB4,HLA-E,HES1,IGFBP2,PRKCZ,XBP1,VTCN1,NR4A3,NCK2,CAV1,CD74	6.5e-05
GO:48646	anatomical structure formation involved in morphogenesis	1053	78	CITED2,DLC1,NEBL,PDPN,NRG3,CFL2,PLK2,RDH13,LRG1,COL12A1,OSR1,PRICKLE1,CCBE1,RDH10,DLX5,DUSP2,EFNB2,EPAS1,ETS1,ALDH1A3,THSD7A,FGFR2,FHL2,FOXC1,EPB41L3,SASH1,SSBP3,PLXNB2,GATA6,MYOF,GPLD1,HIPK2,HES1,APOD,ITGB1,KRT19,LAMB1,AMTN,MIR200C,SMAD3,MEF2C,MEIS1,MSX2,NFIB,NKX3-1,NTF4,MIR377,PDE3B,SERPINF1,WNT4,IFT57,PRCP,PROX1,TWSG1,GRHL3,PTPN14,PTPRM,OVOL2,BBS4,RARG,SAT1,SOX2,STAT3,TBX3,TGFBI,THBS3,UBP1,XBP…	6.8e-05
GO:1902531	regulation of intracellular signal transduction	1723	117	CD24,FARP1,RCAN2,DLC1,UBD,MAP3K2,PLK2,CHD3,DUSP14,STK38,CARD16,ARAP1,CLU,SESN3,ARHGAP42,NRG4,SLC38A9,DAB1,DUSP2,ABCA1,MUC20,EPHA4,EPHA7,ERBB3,ERBB4,ESR1,MECOM,FBLN1,FGFR3,FGFR2,NLGN1,PLCB1,DNMBP,WWC1,MGRN1,SASH1,PPP1R13B,RHOQ,NPNT,ARHGEF26,GBA,SESN1,LURAP1L,RAPGEF1,HIPK2,GSTP1,HCLS1,HES1,HTR2B,IGFBP3,IGFBP5,ITGA1,ITGB1,ITPR1,JAK2,NBR1,MAPT,KITLG,PLEKHG7,MUC1,GADD45B,NKX3-1,ATP2B4,GPR143,PLCE1,FAM…	7e-05
GO:8219	cell death	2061	136	CD24,DHRS2,CITED2,DLC1,UBD,AGR2,PDPN,MAP3K2,CHL1,PLK2,GABARAP,CARD16,CLU,CLN3,OSR1,SIK1,CTSB,DAB2,EFNB2,EPHA7,ERBB3,ERBB4,ESR1,MECOM,ALDH1A3,FGFR3,FGFR2,FHIT,FHL2,KIFAP3,FOXC1,ERC1,EPB41L3,TRIM2,PPP1R13B,MTCH1,RNF144B,ARHGEF26,GATA6,GBA,FOXP1,GCLC,GPLD1,HIPK2,GSK3B,GSN,GSTP1,HCLS1,ANXA4,APBB2,HTR2B,ID3,IGFBP3,INPP5D,ITGA1,ITGB1,ITPR1,JAK2,KCNK2,KRT13,KRT19,LGALS3,SMAD3,MAPT,MEF2C,MEF2D,KITLG,MSX2…	7e-05
GO:9056	catabolic process	2314	150	AKR1A1,CEBPA,UBD,FUT9,GIPC1,PLK2,SMPDL3A,WDR45,SAT2,GABARAP,CLU,CLN3,BTBD11,HYKK,COL12A1,GALM,ASB9,PRICKLE1,CTSB,CTSO,CTSS,SLC38A9,CYP4B1,DAB2,DBT,LONRF2,SYNPO2,AGL,ABAT,DPYD,EPHA4,ALDH1A1,ACSL1,USP12,ALDH3B2,GPC5,FHIT,GGA3,PLCB1,FMO4,NEDD4L,VPS39,STX12,FUCA1,GAA,RNF144B,GALT,FBXL5,GBA,VPS41,PDE7B,GPC3,GCLC,AMY2A,GPLD1,RNF180,HIPK2,GSK3B,USP25,UBQLN2,ACAA1,ACADL,HTR2B,NANOS1,ITGB1,ITPR1,ARNT,NBR1…	7.1e-05
GO:30100	regulation of endocytosis	212	23	CLU,DAB2,SCAMP5,AAK1,NLGN1,NEDD4L,GPC3,RAPGEF1,UBQLN2,LGALS3,RAB4B,PPP3CA,PPT1,BMP2K,ATXN2,SH3GL2,ACTN4,STON2,CAV1,CD36,SCARB1,DNAJC6,SNAP91	7.2e-05
GO:16192	vesicle-mediated transport	1778	120	TOM1,CRISP3,ATP8A1,BAIAP2,VAT1,RAB40B,RAPGEF4,OSBPL1A,MARCH3,LRG1,CLU,CLN3,WHAMM,AP1S3,C2CD4A,CTSB,CTSS,ADRBK2,DAB2,CD55,AGL,ABCA1,SCAMP5,STOM,AAK1,NLGN1,MON1B,KIFAP3,ERC1,TBC1D9,GGA3,MGRN1,NEDD4L,VPS39,STX12,ALOX5,FUCA1,GAA,GCA,METTL7A,CHIC2,VPS41,GPC3,PCLO,GOLGB1,RAPGEF1,GRN,STXBP6,GSN,GSTP1,UBQLN2,ACAA1,EHD3,HTR2B,SYT10,CFI,SLCO4C1,ITGB1,LGALS3,ASAH1,MME,MYO5B,NEU1,NPC1,NSF,MARCH2,CDK16,HOOK1,…	7.4e-05
GO:14896	muscle hypertrophy	81	12	GATA6,HTR2B,IGFBP5,SMAD3,MEF2C,ATP2B4,PPP3CA,NR4A3,SORBS2,PDE5A,BECN1,KDM4A	7.6e-05
GO:45668	negative regulation of osteoblast differentiation	42	8	CDK6,ID2,ID3,IGFBP5,NBR1,SMAD3,TRPM4,TWSG1	7.7e-05
GO:30099	myeloid cell differentiation	350	33	TSPAN2,DHRS2,CDK6,MYL9,CEBPA,UBD,EPAS1,ETS1,RBFOX2,FOXP1,GPC3,HIPK2,HCLS1,ID2,INPP5D,JAK2,LGALS3,ARNT,MEF2C,MEIS1,KITLG,SLC25A38,SOX6,RARG,ARID4A,STAT3,KLF10,NR4A3,L3MBTL3,SCIN,KAT2B,CD74,RASSF2	7.9e-05
GO:1775	cell activation	1277	91	CD24,TOM1,DHRS2,CRISP3,ATP8A1,MYL9,VAT1,UBD,PDPN,LRG1,CLU,DOCK11,CTSB,CTSS,CD55,AGL,ABAT,EFNB2,STOM,FLOT2,PLCB1,ALOX5,FUCA1,GAA,GCA,METTL7A,FOXP1,GCLC,GNAQ,GRN,GSN,GSTP1,BLNK,ACAA1,HLA-DMB,HLA-DPA1,HLA-DQA1,HLA-DQA2,HLA-DRA,HLA-DRB1,HLA-DRB3,HLA-DRB4,HLA-E,HES1,ID2,IGFBP2,SLCO4C1,INPP5D,ITGB1,ITPR1,JAK2,LGALS3,SMAD3,MAPT,MEF2C,ASAH1,MME,NEU1,GP6,CECR1,SERPINA1,PIGR,PLD1,RAB4B,WNT4,CTSA,BANK1,PPP3…	8.1e-05
GO:51093	negative regulation of developmental process	878	67	CDK6,VAT1,NRG3,PLK2,OSR1,PRICKLE1,DAB1,DPYSL3,ABCA1,NR0B1,EFNB2,EPHA4,EPHA7,ERBB4,FBLN1,FGFR3,NLGN1,FOXC1,WWC1,GSK3B,HES1,ID2,ID3,ID4,IGFBP5,INPP5D,ITGB1,KCNK2,TACSTD2,NBR1,SMAD3,MAPT,MEIS1,MSX2,NFIB,NKX3-1,MIR377,PDE3B,ENPP1,SERPINF1,PMP22,WNT4,TRPM4,PPP3CA,SOX6,TWSG1,PTPRM,BBS2,OVOL2,RARB,RARG,PBLD,SOX2,SPOCK1,STAT3,TBX3,XBP1,LDLRAD4,WDR77,ACTN4,CAV1,SOCS2,CBFA2T2,TP53INP1,EIF2AK3,KDM4A,CD74	8.8e-05
GO:30324	lung development	163	19	CEBPA,AGR2,PDPN,CCBE1,RDH10,EPAS1,FGFR2,GATA6,GPC3,HES1,IGFBP5,MAN2A1,NFIB,PHEX,PROX1,TNS3,CRISPLD2,FGF18,FOXP2	9e-05
GO:8104	protein localization	2399	154	CD24,TOM1,BAIAP2,AGR2,TRIM16,GIPC1,TOMM34,RAB40B,RAPGEF4,ADCY5,BTN3A2,WDR45,GABARAP,CARD16,CLU,AP1S3,TRAM1L1,CPE,MPP7,PRICKLE1,TOM1L2,DAB2,TOR1AIP2,DCLK2,ABAT,ABCA1,NR0B1,SCAMP5,STOM,ERBB4,ESR1,AAK1,NLGN1,MAPRE3,ERC1,EPB41L3,TBC1D9,GGA3,FLOT2,NEDD4L,VPS39,PPP1R13B,GRIP1,RHOQ,TRAM1,STX12,FYB,NPNT,PVRL3,VPS41,FOXP1,PCLO,GOLGB1,GPLD1,HID1,STXBP6,GSK3B,GSN,ANXA4,EHD3,HLA-E,HES1,HTR2B,ID4,TSPAN33,APOD…	9.5e-05
GO:60416	response to growth hormone	34	7	TRIM16,IGFBP5,JAK2,PHEX,PRLR,STAT3,SOCS2	9.6e-05
GO:14887	cardiac muscle adaptation	26	6	GATA6,SMAD3,MEF2C,ATP2B4,PPP3CA,KDM4A	9.8e-05
GO:14898	cardiac muscle hypertrophy in response to stress	26	6	GATA6,SMAD3,MEF2C,ATP2B4,PPP3CA,KDM4A	9.8e-05
GO:1903846	positive regulation of cellular response to transforming growth factor beta stimulus	26	6	CITED2,GIPC1,LRG1,DAB2,NPNT,HIPK2	9.8e-05
GO:30511	positive regulation of transforming growth factor beta receptor signaling pathway	26	6	CITED2,GIPC1,LRG1,DAB2,NPNT,HIPK2	9.8e-05
GO:3299	muscle hypertrophy in response to stress	26	6	GATA6,SMAD3,MEF2C,ATP2B4,PPP3CA,KDM4A	9.8e-05
GO:7040	lysosome organization	52	9	CLN3,ABCA1,GAA,HOOK1,TMEM106B,PPT1,AKTIP,SRPX,BECN1	0.0001
GO:80171	lytic vacuole organization	52	9	CLN3,ABCA1,GAA,HOOK1,TMEM106B,PPT1,AKTIP,SRPX,BECN1	0.0001
GO:10811	positive regulation of cell-substrate adhesion	105	14	CDK6,AGR2,CCDC80,NPNT,ABI3BP,GSK3B,JAK2,SMAD3,WNT4,LRRC16A,PRKCZ,S100A10,UTRN,CD36	0.00011
GO:45596	negative regulation of cell differentiation	626	51	CDK6,NRG3,PLK2,OSR1,PRICKLE1,DAB1,DPYSL3,ABCA1,NR0B1,EFNB2,EPHA4,EPHA7,ERBB4,FBLN1,NLGN1,GSK3B,HES1,ID2,ID3,ID4,IGFBP5,INPP5D,ITGB1,TACSTD2,NBR1,SMAD3,MEIS1,MSX2,ENPP1,PMP22,WNT4,TRPM4,PPP3CA,SOX6,TWSG1,OVOL2,RARB,RARG,PBLD,SOX2,SPOCK1,STAT3,TBX3,XBP1,LDLRAD4,ACTN4,CAV1,CBFA2T2,TP53INP1,KDM4A,CD74	0.00011
GO:51270	regulation of cellular component movement	883	67	CDK6,CITED2,DLC1,ATP8A1,PDPN,NRG3,ARAP1,NRG4,CCBE1,DAB2,DPYSL3,ERBB3,ERBB4,ETS1,FBLN1,PLCB1,SASH1,PLXNB2,FOXP1,GPLD1,GSTP1,APOD,IGFBP3,IGFBP5,IL1R1,JAK2,RNF207,LAMB1,LGALS3,TACSTD2,SMAD3,KITLG,SPOCK3,SERPINF1,PKHD1,WNT4,EPB41L4B,TRPM4,PRCP,LRRC16A,PROX1,SRGAP1,PTPRM,CXCL16,BBS2,BBS4,RAP2B,RDX,PBLD,STAT3,BTC,TNNC1,TP53,XBP1,LDLRAD4,PRR5L,SEMA6D,ACTN4,PARD6B,CAV1,FGF18,NAV3,IL33,TP53INP1,SCARB1,CD7…	0.00011
GO:7015	actin filament organization	340	32	DLC1,BAIAP2,NEBL,CFL2,WASF3,ARAP1,WHAMM,SYNPO2,DPYSL3,EPS8,COBLL1,GSN,HCLS1,ITGB1,JAK2,TACSTD2,SMAD3,NEDD9,PLS1,PLS3,WNT4,LRRC16A,PROX1,BBS4,RDX,S100A10,ARHGAP28,POF1B,ACTN4,NCK2,SORBS2,SCIN	0.00011
GO:9891	positive regulation of biosynthetic process	1704	115	CITED2,ZBTB18,CEBPA,TRIM16,MAP3K2,FOXN3,GLMP,OSR2,CLU,OSR1,DAB2,DBP,DLX5,ELF3,EPAS1,ERBB4,ESR1,ETS1,MECOM,EVX1,FGFR2,FHL2,MAPRE3,FOXF2,FOXC1,PHF8,PLCB1,WWC1,SATB2,GRIP1,RHOQ,SSBP3,ZBTB38,NPNT,BAMBI,PARM1,GATA6,GBA,RBMS3,GPLD1,HIPK2,SERTAD1,HCLS1,HOXD8,HES1,HTR2B,ID2,ID4,MCIDAS,JAK2,RASL11A,ARNT,SMAD3,SMAD9,MAF,MEF2C,MEF2D,MEIS1,KITLG,MUC1,ZFHX3,NDP,NFIB,NFIX,NKX3-1,VGLL1,ARMCX3,WWOX,WNT4,CASZ1,PP…	0.00011
GO:21537	telencephalon development	230	24	CDK6,NRG3,DAB1,DCLK2,DLX5,EMX2,ERBB4,ALDH1A3,PLCB1,GSK3B,HES1,ID2,ID4,LAMB1,NFIB,ATP2B4,PROX1,BBS2,BBS4,RARB,TACC1,BTG2,NR4A3,FOXP2	0.00012
GO:35265	organ growth	153	18	ERBB4,ESR1,FGFR3,FGFR2,FOXC1,WWC1,GATA6,KCNK2,MEF2C,MEIS1,MSX2,PRLR,PROX1,RARB,RARG,RXRA,THBS3,SORBS2	0.00012
GO:42592	homeostatic process	1585	108	CD24,COL4A3BP,CDK6,CEBPA,CLDN16,CFL2,ADCY5,CLN3,DOCK11,CRY2,SESN3,CD55,ABAT,ABCA1,EPAS1,ESR1,ETS1,FGF12,FOXC1,NEDD4L,RBFOX2,GAA,LETMD1,FBXL5,GBA,GCLC,GPLD1,SLC26A11,HIPK2,GSTP1,HCLS1,HOXB6,ACADL,HTR2B,ID2,NANOS1,IGFBP5,INPP5D,ITPR1,JAK2,KEL,SLC9A4,ARNT,SMAD3,MC4R,MEF2C,KITLG,MYO5B,NEO1,ACO1,NPC1,ATP2B4,PLCE1,CDK16,PDK2,PDK4,ENPP1,SERPINF1,ATP6V1C1,PIGR,ATP6V1E1,PKHD1,TPCN1,TRPM4,SLC25A38,FGGY,PPP…	0.00012
GO:6468	protein phosphorylation	1832	122	CD24,CDK6,CEBPA,NRG3,MAP3K2,PLK2,DUSP14,ADCY5,STK38,CLU,CNTN1,OSR1,MYO3B,NRG4,SIK1,ADRBK2,DAB1,DAB2,DCLK2,DUSP2,MUC20,STK32A,EPHA4,EPHA7,ERBB3,ERBB4,MECOM,ACSL1,FBLN1,FGFR3,FGFR2,AAK1,ICK,MAPRE3,ERC1,PLCB1,WWC1,SASH1,PLXNB2,FYB,NPNT,RASGRP3,GBA,KCNH5,STK36,GNAQ,RAPGEF1,HIPK2,GSK3B,GSTP1,SERTAD1,HCLS1,HES1,HTR2B,IGFBP3,ITGA1,JAK2,NBR1,SMAD9,MEF2C,KITLG,GADD45B,NAB2,NEK1,NKX3-1,ATP2B4,PLCE1,CDK16,P…	0.00012
GO:6650	glycerophospholipid metabolic process	342	32	LPCAT3,BPNT1,NRG4,SLC44A5,ERBB3,ERBB4,ESR1,FGFR3,FGFR2,PLCB1,GPLD1,HTR2B,INPP1,INPP5D,KITLG,ACP6,PI4KB,PLA2G2A,PLD1,PLD2,CHPT1,SLC44A2,ABHD4,PLA2G2F,MPPE1,BTC,SLC44A4,FAR1,PIK3R3,FGF18,MTMR7,SCARB1	0.00012
GO:6936	muscle contraction	342	32	COL4A3BP,MYL9,ARHGAP42,ABAT,FGF12,NEDD4L,GAA,NPNT,MYOF,EHD3,HTR2B,ITGA1,KCNJ8,RNF207,PLCE1,TRPM4,MAP2K6,NMUR2,BBS2,ACE2,SNTB1,TNNC1,ACTG2,UTRN,CACNA1D,CACNA2D1,MYH14,CALD1,CASQ1,CAV1,PDE5A,HOMER1	0.00012
GO:32940	secretion by cell	1394	97	TOM1,CRISP3,ATP8A1,VAT1,TRIM16,GIPC1,RAB40B,RAPGEF4,ADCY5,BTN3A2,CARD16,LRG1,CLU,C2CD4A,CTSB,CTSS,CD55,AGL,ABAT,ABCA1,SCAMP5,STOM,NLGN1,ALOX5,FUCA1,GAA,GCA,METTL7A,VPS41,FOXP1,PCLO,GPLD1,GRN,STXBP6,GSN,GSTP1,ACAA1,ANXA4,HLA-E,HTR2B,SYT10,SLCO4C1,ITPR1,JAK2,KCNS3,LGALS3,MC4R,MEF2C,ASAH1,MME,NEU1,NKX3-1,NSF,CDK16,CECR1,SERPINA1,PIGR,PLD1,RAB4B,CTSA,TRPM4,SYTL2,BANK1,PPP3CA,PRCP,SYBU,PRKCZ,PROS1,SLC…	0.00013
GO:8284	positive regulation of cell proliferation	838	64	CD24,CDK6,OSR2,LRG1,OSR1,CD55,DLX5,EFNB2,ERBB4,ESR1,ETS1,FGFR3,FGFR2,SSBP3,BAMBI,GATA6,FOXP1,HIPK2,SERTAD1,HCLS1,HLA-DMB,HLA-DPA1,HLA-E,HES1,HTR2B,ID2,ID4,IGFBP2,ITGB1,JAK2,LAMB1,LIFR,ARNT,MEF2C,MEF2D,KITLG,NKX3-1,PKHD1,TRPM4,ODAM,SLC35F6,PRKAA1,PRKCZ,PROX1,RARB,RARG,TNS3,STAT3,STX3,BTC,TBX3,XBP1,WDR77,ROGDI,VTCN1,NR4A3,NCK2,SERPINB7,FGF18,CCND2,FOXP2,CYP7B1,SLC25A27,CD74	0.00013
GO:8610	lipid biosynthetic process	661	53	COL4A3BP,LPCAT3,OSBPL1A,OSBPL9,SIK1,RDH10,NR0B1,SLC44A5,ACSL1,ALDH1A3,ALDH3B2,FGFR3,FGFR2,ALOX5,GBA,GPLD1,TFCP2L1,ACADL,HTR2B,INPP5D,HACD4,HSD17B14,PLCE1,ACP6,PDK4,PI4KB,PLA2G2A,PLD1,PLD2,WNT4,SPTLC3,PRKAA1,PRLR,PROX1,CHPT1,SLC44A2,ABCD3,SC5D,SCP2,PLA2G2F,MPPE1,XBP1,SLC44A4,SGPP1,FAR1,ACSS1,PIK3R3,B3GALT2,FGF18,MTMR7,CYP7B1,SCARB1,CD74	0.00013
GO:16042	lipid catabolic process	301	29	SMPDL3A,PLCB1,FUCA1,GBA,GPLD1,ACAA1,ACADL,STS,NEU1,ACOX1,HSD17B14,PLCE1,PDE3B,PLA2G2A,PLCB4,PLD1,PLD2,CROT,ECHDC2,PPT1,PRKAA1,BDH2,ABCD3,SCP2,ABHD4,PLA2G2F,SULT2A1,ACBD5,SCARB1	0.00014
GO:19222	regulation of metabolic process	6190	350	ZNF737,CD24,MAMLD1,FARP1,CDK6,RCAN2,CITED2,SCML2,DLC1,ZBTB18,CEBPA,AGR2,TRIM16,NRG3,MAP3K2,GIPC1,PLK2,CHD3,DUSP14,TRIM31,ADCY5,FOXN3,ZHX1,GLMP,KLF8,STK38,CARD16,OSR2,ARAP1,DACH2,CLU,CLN3,ZNF641,BTBD11,CNTN1,PIFO,OSR1,ASB9,CRY2,PRICKLE1,A2ML1,CCBE1,SIK1,ZNF827,SLC38A9,DAB1,DAB2,CD55,DBP,ZNF846,LONRF2,DIO2,DLX5,ABAT,DUSP2,ABCA1,NR0B1,ELF3,MUC20,EMX2,EPAS1,EPHA4,EPHA7,ERBB3,ERBB4,ESR1,ETS1,MECOM,EVX…	0.00014
GO:30323	respiratory tube development	167	19	CEBPA,AGR2,PDPN,CCBE1,RDH10,EPAS1,FGFR2,GATA6,GPC3,HES1,IGFBP5,MAN2A1,NFIB,PHEX,PROX1,TNS3,CRISPLD2,FGF18,FOXP2	0.00014
GO:30879	mammary gland development	130	16	NRG3,ELF3,ERBB4,ESR1,FGFR2,ID2,IGFBP5,JAK2,MSX2,WNT4,PRLR,STAT6,TBX3,XBP1,CAV1,SOCS2	0.00014
GO:31328	positive regulation of cellular biosynthetic process	1678	113	CITED2,ZBTB18,CEBPA,TRIM16,MAP3K2,FOXN3,GLMP,OSR2,CLU,OSR1,DAB2,DBP,DLX5,ELF3,EPAS1,ERBB4,ESR1,ETS1,MECOM,EVX1,FGFR2,FHL2,MAPRE3,FOXF2,FOXC1,PHF8,PLCB1,WWC1,SATB2,GRIP1,RHOQ,SSBP3,ZBTB38,NPNT,BAMBI,PARM1,GATA6,GBA,RBMS3,GPLD1,HIPK2,SERTAD1,HCLS1,HOXD8,HES1,HTR2B,ID2,ID4,MCIDAS,JAK2,RASL11A,ARNT,SMAD3,SMAD9,MAF,MEF2C,MEF2D,MEIS1,KITLG,MUC1,ZFHX3,NDP,NFIB,NFIX,NKX3-1,VGLL1,ARMCX3,WWOX,WNT4,CASZ1,PP…	0.00014
GO:32989	cellular component morphogenesis	1005	74	COL4A3BP,UST,FARP1,DLC1,BAIAP2,NEBL,PDPN,CFL2,CHL1,WASF3,ARAP1,CLU,DAB1,DLX5,EFNB2,EPHA4,EPHA7,EPS8,ALCAM,FBLN1,FGFR2,NLGN1,EPB41L3,NEDD4L,GRIP1,RHOQ,RBFOX2,PLXNB2,BAMBI,ARHGEF26,TFCP2L1,APBB2,HES1,ID2,ITGA1,ITGB1,ANOS1,KEL,KRT19,LAMB1,TACSTD2,MAP2,MAPT,MEF2C,NEO1,NFIB,NTF4,ATL1,TMEM106B,PPP3CA,SOX6,LRRC16A,PRKCZ,PROX1,NYAP2,WDR19,PTPRM,RHOU,RDX,S100A10,SH3GL2,CAPRIN2,SNX2,UPK3A,MYH14,POF1B,NR4A3…	0.00014
GO:42149	cellular response to glucose starvation	35	7	SESN3,SESN1,PRKAA1,TP53,XBP1,BECN1,EIF2AK3	0.00014
GO:1901615	organic hydroxy compound metabolic process	478	41	CEBPA,RDH13,OSBPL1A,OSBPL9,RDH10,DIO2,ABAT,ABCA1,EPAS1,ALDH1A1,ALDH1A3,ALDH3B2,PLCB1,APOL2,GBA,RNF180,ACAA1,ACADL,INPP1,INPP5D,MAOA,NPC1,PLCE1,PLCB4,WNT4,PNPO,PRKAA1,PROX1,TIGAR,RXRA,SC5D,SCP2,SOAT1,SULT2B1,SULT2A1,TRPC1,SGPP1,ACSS1,MTMR7,CYP7B1,SCARB1	0.00015
GO:30278	regulation of ossification	180	20	CDK6,CEBPA,OSR2,OSR1,FGFR2,NPNT,ID2,ID3,ID4,IGFBP5,NBR1,SMAD3,MEF2C,MSX2,ENPP1,WNT4,TRPM4,BMP2K,TWSG1,RASSF2	0.00015
GO:43412	macromolecule modification	4171	247	CD24,UST,CDK6,RCAN2,DLC1,CEBPA,UBD,SLC35A1,TRIM16,FUT9,NRG3,MAP3K2,PLK2,RAB40B,CHD3,DUSP14,TRIM31,ADCY5,WDR45,GALNT5,STK38,FBXO32,MARCH3,PCMTD1,CLU,CNTN1,OSR1,LYPD6B,CPE,CPM,ASB9,MYO3B,CRY2,MUC15,PRICKLE1,NRG4,SIK1,ADRBK2,DAB1,DAB2,LONRF2,DCLK2,DUSP2,ABCA1,MUC20,STK32A,EPAS1,EPHA4,EPHA7,ERBB3,ERBB4,ESR1,MECOM,ACSL1,FBLN1,USP12,MARCH8,HS3ST5,FGFR3,FGFR2,AAK1,ICK,MAPRE3,ERC1,PHF8,PLCB1,WWC1,MGRN1,S…	0.00015
GO:48666	neuron development	991	73	UST,TSPAN2,FARP1,BAIAP2,CHL1,PLK2,RDH13,OLFM3,CNTN1,DAB1,DCLK2,DLX5,DPYSL3,EFNB2,EPHA4,EPHA7,ALCAM,FGFR2,NLGN1,EPB41L3,NEDD4L,GRIP1,RBFOX2,PLXNB2,MTCH1,GBA,GNAQ,RAPGEF1,GSK3B,APBB2,HES1,ID2,NANOS1,APOD,ITGA1,ITGB1,JAK2,ANOS1,KEL,LAMB1,MAP2,MAPT,MEF2C,NEO1,NFIB,NTF4,ATL1,CDK16,SERPINF1,PMP22,TMEM106B,PPP3CA,PPT1,PRKCZ,NYAP2,PTPRM,BBS4,SH3GL2,CAPRIN2,SPOCK1,STX3,XBP1,BTG2,NR4A3,SLC44A4,BHLHB9,NCK2,…	0.00015
GO:10922	positive regulation of phosphatase activity	27	6	NPNT,GPLD1,ITGA1,JAK2,SMAD3,MEF2C	0.00016
GO:21766	hippocampus development	74	11	CDK6,DCLK2,EMX2,GSK3B,ID4,ATP2B4,PROX1,BBS2,BBS4,BTG2,NR4A3	0.00016
GO:44238	primary metabolic process	9788	525	ZNF737,CD24,MAMLD1,COL4A3BP,UST,LPCAT3,DHRS2,CDK6,RCAN2,CCNO,AKR1A1,CITED2,BPNT1,SCML2,DLC1,ZBTB18,CEBPA,UBD,SLC35A1,TRIM16,FUT9,NRG3,MAP3K2,GIPC1,PLK2,SMPDL3A,RAB40B,CHD3,DUSP14,TRIM31,ADCY5,FOXN3,WDR45,GALNT5,ZHX1,SLC6A14,RDH13,GLMP,KLF8,STK38,CARD16,OSBPL1A,OSBPL9,FBXO32,MARCH3,PCMTD1,OSR2,DACH2,CLU,CLN3,ZNF641,BTBD11,HYKK,CNTN1,OSR1,LYPD6B,GALM,CPE,CPM,ASB9,MYO3B,CRY2,MUC15,PRICKLE1,A2ML1,NRG…	0.00016
GO:97066	response to thyroid hormone	27	6	CTSB,CTSS,GBA,GCLC,RDX,KLF9	0.00016
GO:45321	leukocyte activation	1130	81	CD24,TOM1,DHRS2,CRISP3,ATP8A1,VAT1,UBD,LRG1,CLU,DOCK11,CTSB,CTSS,CD55,AGL,EFNB2,STOM,FLOT2,ALOX5,FUCA1,GAA,GCA,METTL7A,FOXP1,GRN,GSN,GSTP1,BLNK,ACAA1,HLA-DMB,HLA-DPA1,HLA-DQA1,HLA-DQA2,HLA-DRA,HLA-DRB1,HLA-DRB3,HLA-DRB4,HLA-E,HES1,ID2,IGFBP2,SLCO4C1,INPP5D,ITGB1,LGALS3,SMAD3,MAPT,MEF2C,ASAH1,MME,NEU1,CECR1,SERPINA1,PIGR,PLD1,RAB4B,WNT4,CTSA,BANK1,PPP3CA,PRCP,PRKCZ,PRLR,TWSG1,SLC44A2,RAP2B,SELL,PL…	0.00018
GO:48729	tissue morphogenesis	622	50	DLC1,PDPN,OSR1,PRICKLE1,RDH10,DAB2,EFNB2,EPHA4,EPHA7,ESR1,ALDH1A3,FGFR2,FOXF2,FOXC1,PLXNB2,NPNT,FOXP1,GPC3,HES1,ID4,FREM2,IGFBP5,ITGB1,RNF207,MIR200C,TACSTD2,SMAD3,MEF2C,MSX2,NKX3-1,SERPINB5,RIPK4,WNT4,IFT57,PROX1,TWSG1,GRHL3,OVOL2,BBS4,RARG,RXRA,TBX3,TNNC1,ACTG2,WLS,NR4A3,FRAS1,WNT10A,CYP7B1,FOXQ1	0.00019
GO:51271	negative regulation of cellular component movement	291	28	CITED2,DLC1,NRG3,DPYSL3,ERBB4,FBLN1,PLCB1,GSTP1,APOD,IGFBP3,IGFBP5,TACSTD2,SPOCK3,SERPINF1,PKHD1,WNT4,SRGAP1,PTPRM,RAP2B,PBLD,STAT3,LDLRAD4,SEMA6D,ACTN4,NAV3,IL33,TP53INP1,SRGAP3	0.00019
GO:70848	response to growth factor	654	52	CITED2,BAIAP2,GIPC1,LRG1,CCBE1,DAB2,DLX5,ERBB4,FGF12,FGFR3,FGFR2,FOXC1,RBFOX2,NPNT,BAMBI,GATA6,MYOF,GPC3,GCLC,RAPGEF1,HIPK2,GSTP1,HES1,ITGB1,ANOS1,ARNT,SMAD3,SMAD9,MAPT,MEF2C,MSX2,ZFHX3,NEO1,WWOX,POLR2A,WNT4,PPM1A,SOX6,PRKCZ,TWSG1,CGN,RDX,PBLD,SH3GL2,RASL11B,SOX2,KLF10,LDLRAD4,WNT10A,CAV1,BECN1,FGF18	0.00019
GO:1954	positive regulation of cell-matrix adhesion	45	8	CDK6,GSK3B,SMAD3,WNT4,PRKCZ,S100A10,UTRN,CD36	0.0002
GO:35137	hindlimb morphogenesis	36	7	OSR2,OSR1,GPC3,MSX2,RARB,RARG,TBX3	0.0002
GO:48598	embryonic morphogenesis	560	46	DLC1,OSR2,COL12A1,OSR1,MYO3B,PRICKLE1,RDH10,DLX5,DUSP2,ALDH1A3,FGFR2,FOXF2,FOXC1,SATB2,PLXNB2,GATA6,GPC3,GNAQ,HIPK2,HOXB6,HES1,HTR2B,ID2,ITGB1,RNF207,LAMB1,MIR200C,SMAD3,MEF2C,MSX2,WNT4,IFT57,PROX1,TWSG1,WDR19,GRHL3,OVOL2,BBS4,RARB,RARG,SOX2,TBX3,WLS,NR4A3,FRAS1,SLC44A4	0.0002
GO:51129	negative regulation of cellular component organization	591	48	DLC1,VAT1,PLK2,ARAP1,CLU,TOM1L2,DAB1,DPYSL3,SCAMP5,EFNB2,EPHA4,EPHA7,EPS8,FBLN1,NLGN1,PHF8,GBA,GSK3B,GSN,UBQLN2,APOD,LGALS3,TACSTD2,MAPT,TRIM37,PMP22,PPM1A,SLC35F6,PPP3CA,DNAJA4,LRRC16A,PRKCZ,TIGAR,BBS4,RDX,ATXN2,SPOCK1,LDLRAD4,ARHGAP28,ACTN4,SCIN,CAV1,BECN1,KAT2B,NAV3,CBFA2T2,SEC22B,KDM4A	0.0002
GO:5975	carbohydrate metabolic process	560	46	AKR1A1,SLC35A1,FUT9,GALM,SIK1,AGL,ALDH1A1,FUCA1,GAA,GALT,GCLC,AMY2A,GPLD1,GSK3B,APOD,IGFBP3,IGFBP5,ARNT,MAN2A1,NEU1,NPY1R,OVGP1,PDK2,PDK4,ENPP1,PGM5,PHKA1,PHKG2,NANS,SIAE,PPP1R3C,FGGY,NAGK,PRKAA1,TIGAR,STAT3,UGT2B15,PPP1R3B,NPL,GNPTG,ST6GAL2,B3GALT2,KAT2B,MGAM,MTMR7,SLC23A2	0.0002
GO:8206	bile acid metabolic process	45	8	OSBPL1A,OSBPL9,ACAA1,NPC1,PROX1,SCP2,SULT2A1,CYP7B1	0.0002
GO:45935	positive regulation of nucleobase-containing compound metabolic process	1604	108	CITED2,ZBTB18,CEBPA,TRIM16,MAP3K2,FOXN3,GLMP,OSR2,OSR1,DAB2,DBP,DLX5,ELF3,EPAS1,ERBB4,ESR1,ETS1,MECOM,EVX1,FGFR2,FHL2,MAPRE3,FOXF2,FOXC1,PHF8,PLCB1,WWC1,SATB2,GRIP1,RHOQ,SSBP3,ZBTB38,NPNT,BAMBI,PARM1,GATA6,HIPK2,SERTAD1,HCLS1,HOXD8,HES1,ID2,ID4,NANOS1,MCIDAS,RASL11A,ARNT,SMAD3,SMAD9,MAF,MEF2C,MEF2D,MEIS1,KITLG,MUC1,ZFHX3,NDP,NFIB,NFIX,NKX3-1,VGLL1,ARMCX3,WWOX,POLR2A,WNT4,CASZ1,PPM1A,PPP3CA,SOX6,P…	0.00021
GO:10562	positive regulation of phosphorus metabolic process	1001	73	CD24,DLC1,NRG3,MAP3K2,ADCY5,CLU,CNTN1,PIFO,DAB1,DAB2,MUC20,EPHA4,EPHA7,ERBB3,ERBB4,ACSL1,FGFR3,FGFR2,MAPRE3,PLCB1,WWC1,SASH1,NPNT,GBA,GPLD1,RAPGEF1,HIPK2,HCLS1,HES1,HTR2B,IGFBP3,ITGA1,JAK2,ARNT,SMAD3,MAPT,MEF2C,KITLG,GADD45B,NAB2,NEK1,NKX3-1,ATP2B4,PLCE1,PLA2G2A,ODAM,BANK1,PRKAA1,C1ORF106,PRKAR2B,PRKCZ,MAP2K6,PRLR,PROX1,TWSG1,TIGAR,RAP2B,AVPI1,AKTIP,WNK3,CAPRIN2,SOX2,STAT3,TP53,PRR5L,CAV1,PDE5A,F…	0.00022
GO:1901701	cellular response to oxygen-containing compound	985	72	CDK6,BAIAP2,ADCY5,CARD16,FBXO32,CLU,OSR1,SESN3,SLC38A9,CD55,ABCA1,EPHA4,ESR1,ETS1,FGFR2,PLCB1,SASH1,RHOQ,GCLC,GNAQ,GPLD1,RAPGEF1,GSK3B,GSTP1,ID3,IGFBP5,JAK2,KRT13,MAPT,MEF2C,MSX2,ATP2B4,CDK16,PDE3B,PDK2,PDK4,ENPP1,SERPINF1,PHEX,ATP6V1C1,ATP6V1E1,TRPM4,PPP3CA,PRKAA1,SYBU,PRKAR2B,PRKCZ,MAP2K6,PRLR,RRAGD,RARG,STAT3,STAT6,KLF9,KLF10,TLR5,TP53,UCP2,XBP1,ZNF236,CACNA2D1,NR4A3,CASP4,PIK3R3,CAV1,BECN1,SO…	0.00022
GO:33500	carbohydrate homeostasis	210	22	CEBPA,ADCY5,CRY2,SESN3,GCLC,GPLD1,IGFBP5,CDK16,PDK2,PDK4,SERPINF1,TRPM4,PPP3CA,PRCP,PRKAA1,SYBU,STAT3,UCP2,XBP1,ZNF236,HMGN3,STXBP5L	0.00022
GO:42593	glucose homeostasis	210	22	CEBPA,ADCY5,CRY2,SESN3,GCLC,GPLD1,IGFBP5,CDK16,PDK2,PDK4,SERPINF1,TRPM4,PPP3CA,PRCP,PRKAA1,SYBU,STAT3,UCP2,XBP1,ZNF236,HMGN3,STXBP5L	0.00022
GO:44281	small molecule metabolic process	1962	128	ABCC5,UST,AKR1A1,BPNT1,CEBPA,SLC19A2,FUT9,ME3,SMPDL3A,ADCY5,SLC6A14,RDH13,OSBPL1A,OSBPL9,CLN3,HYKK,GALM,SIK1,CYP2J2,RDH10,DBT,ABAT,DPYD,ABCA1,ALDH1A1,ACSL1,ALDH1A3,ALDH3B2,FHIT,NMNAT2,PLCB1,AHCYL2,RHOQ,APOL2,ALOX5,FUCA1,GAA,GALT,GATM,GBA,PDE7B,GCLC,GPLD1,GSK3B,GSTP1,ACAA1,ACADL,HTR2B,APOD,IGFBP3,IGFBP5,INPP1,INPP5D,HACD4,ARNT,MAN2A1,MAT1A,MME,ASPA,ACO1,NPC1,NPY1R,ATP2B4,SPOCK3,ACOX1,PLCE1,PDE3B,P…	0.00022
GO:45937	positive regulation of phosphate metabolic process	1001	73	CD24,DLC1,NRG3,MAP3K2,ADCY5,CLU,CNTN1,PIFO,DAB1,DAB2,MUC20,EPHA4,EPHA7,ERBB3,ERBB4,ACSL1,FGFR3,FGFR2,MAPRE3,PLCB1,WWC1,SASH1,NPNT,GBA,GPLD1,RAPGEF1,HIPK2,HCLS1,HES1,HTR2B,IGFBP3,ITGA1,JAK2,ARNT,SMAD3,MAPT,MEF2C,KITLG,GADD45B,NAB2,NEK1,NKX3-1,ATP2B4,PLCE1,PLA2G2A,ODAM,BANK1,PRKAA1,C1ORF106,PRKAR2B,PRKCZ,MAP2K6,PRLR,PROX1,TWSG1,TIGAR,RAP2B,AVPI1,AKTIP,WNK3,CAPRIN2,SOX2,STAT3,TP53,PRR5L,CAV1,PDE5A,F…	0.00022
GO:61180	mammary gland epithelium development	65	10	ERBB4,ESR1,FGFR2,ID2,JAK2,MSX2,WNT4,PRLR,STAT6,TBX3	0.00022
GO:16477	cell migration	1292	90	CD24,CITED2,DLC1,ATP8A1,PDPN,NRG3,CHL1,GIPC1,CCBE1,DAB1,DAB2,DPYSL3,EFNB2,EMX2,EPHA4,EPS8,ERBB4,ETS1,FOXC1,PLCB1,WWC1,SATB2,SASH1,RBFOX2,PLXNB2,BAMBI,FOXP1,GPLD1,GSTP1,APBB2,HES1,HTR2B,NANOS1,APOD,IGFBP3,IGFBP5,IL1R1,INPP5D,ITGA1,ITGB1,JAK2,LAMB1,LGALS3,TACSTD2,SMAD3,MEF2C,KITLG,MSX2,GP6,SERPINF1,WNT4,EPB41L4B,TRPM4,PRCP,LRRC16A,PRKCZ,PROS1,PROX1,SRGAP1,PTPRM,CXCL16,OVOL2,BBS4,RAP2B,RDX,SELL,PBLD…	0.00023
GO:1901652	response to peptide	470	40	BAIAP2,TRIM16,ADCY5,SESN3,EPHA4,RHOQ,GCLC,GPLD1,GSK3B,GSTP1,IGFBP5,JAK2,MC4R,PDE3B,PDK2,PDK4,ENPP1,PHEX,ATP6V1C1,ATP6V1E1,PRKAA1,C1ORF106,PRKAR2B,PRKCZ,PRLR,STAT3,KLF10,TP53,UCP2,XBP1,CACNA2D1,BTG2,NR4A3,CASP4,PIK3R3,CAV1,TNFSF10,SOCS2,KAT2B,CD36	0.00023
GO:48562	embryonic organ morphogenesis	279	27	OSR2,OSR1,MYO3B,RDH10,DLX5,ALDH1A3,FGFR2,FOXF2,SATB2,HIPK2,HOXB6,HES1,ID2,RNF207,SMAD3,MEF2C,IFT57,PROX1,WDR19,GRHL3,OVOL2,BBS4,RARB,RARG,TBX3,NR4A3,SLC44A4	0.00023
GO:48710	regulation of astrocyte differentiation	28	6	DAB1,EPHA4,HES1,ID2,ID4,KDM4A	0.00024
GO:31399	regulation of protein modification process	1664	111	CD24,CDK6,RCAN2,DLC1,CEBPA,NRG3,MAP3K2,DUSP14,ADCY5,STK38,CLU,CNTN1,CRY2,PRICKLE1,DAB1,DAB2,DUSP2,MUC20,EPHA4,EPHA7,ERBB3,ERBB4,MECOM,ACSL1,FBLN1,FGFR3,FGFR2,MAPRE3,PLCB1,WWC1,SASH1,PLXNB2,NPNT,GBA,GCLC,GNAQ,RAPGEF1,HIPK2,GSK3B,GSTP1,SERTAD1,HCLS1,HES1,HTR2B,IGFBP3,ITGA1,JAK2,ARNT,NBR1,MAPT,KITLG,MUC1,GADD45B,NAB2,NEK1,NKX3-1,ATP2B4,PLCE1,ENPP1,PKHD1,PLA2G2A,ODAM,BANK1,PPP1R3C,PPP2R2B,PPP2R3A,PRK…	0.00025
GO:71407	cellular response to organic cyclic compound	549	45	CEBPA,ADCY5,FBXO32,CLU,CRY2,DAB2,ABCA1,NR0B1,ESR1,FHL2,GRIP1,RBFOX2,FOXP1,GCLC,GPLD1,RAPGEF1,GSTP1,ID3,IGFBP5,JAK2,SMAD3,SMAD9,MEF2C,NR3C2,MSX2,NKX3-1,NPC1,ATP2B4,SERPINF1,PHEX,TRIM68,PPP3CA,CALCOCO1,RARB,RARG,RXRA,RXRB,STAT3,KLF9,PAQR6,NR4A3,KDM5D,PIAS1,CAV1,CYP7B1	0.00025
GO:34762	regulation of transmembrane transport	488	41	OSR1,TMEM37,CTSS,STOM,FGF12,NLGN1,NEDD4L,RHOQ,CACNG4,KCNH5,GPC3,EHD3,KCND2,KCNG1,KCNJ8,KCNJ13,KCNS3,KEL,RNF207,MEF2C,ATP2B4,ENPP1,TPCN1,CLIC6,PRKAA1,PRKCZ,SCN3A,WNK3,TRPC1,UTRN,CACNA1D,CACNA2D1,NR4A3,ACTN4,CASQ1,PIK3R3,CAV1,KCNH7,SESTD1,HOMER1,SLC25A27	0.00026
GO:42221	response to chemical	4261	250	CD24,DHRS2,CDK6,CCNO,ABCA8,CITED2,BAIAP2,CEBPA,UBD,AGR2,SLC19A2,TRIM16,PDPN,NRG3,CHL1,GIPC1,TRAFD1,TRIM31,DNAJB4,ADCY5,SLC6A14,CARD16,FBXO32,LRG1,CLU,OSR1,CRY2,SESN3,CCBE1,SIK1,CTSB,CTSS,SLC38A9,CYP2J2,CYP4B1,DAB1,DAB2,CD55,DLX5,AGL,ABAT,DPYSL3,ABCA1,NR0B1,EFNB2,EMX2,EPAS1,EPHA4,EPHA7,EPS8,ERBB4,ESR1,ETS1,ALCAM,ACSL1,FGF12,FGFR3,FGFR2,FHL2,NLGN1,FOXC1,PLCB1,SATB2,NEDD4L,SASH1,GRIP1,RHOQ,RBFOX2,AL…	0.00026
GO:71363	cellular response to growth factor stimulus	629	50	CITED2,BAIAP2,GIPC1,LRG1,CCBE1,DAB2,DLX5,ERBB4,FGF12,FGFR3,FGFR2,FOXC1,RBFOX2,NPNT,BAMBI,GATA6,MYOF,GPC3,GCLC,RAPGEF1,HIPK2,GSTP1,HES1,ITGB1,ANOS1,ARNT,SMAD3,SMAD9,MAPT,MEF2C,MSX2,NEO1,WWOX,POLR2A,WNT4,PPM1A,SOX6,PRKCZ,TWSG1,CGN,RDX,PBLD,SH3GL2,RASL11B,KLF10,LDLRAD4,WNT10A,CAV1,BECN1,FGF18	0.00026
GO:8202	steroid metabolic process	295	28	DHRS2,CEBPA,OSBPL1A,OSBPL9,ABCA1,NR0B1,ESR1,APOL2,TFCP2L1,ACAA1,ACADL,STS,NPC1,HSD17B14,WWOX,WNT4,PRKAA1,PRLR,PROX1,RXRA,SC5D,SCP2,SOAT1,SULT2B1,SULT2A1,UGT2B15,CYP7B1,SCARB1	0.00026
GO:10557	positive regulation of macromolecule biosynthetic process	1595	107	CITED2,ZBTB18,CEBPA,TRIM16,MAP3K2,FOXN3,GLMP,OSR2,OSR1,DAB2,DBP,DLX5,ELF3,EPAS1,ERBB4,ESR1,ETS1,MECOM,EVX1,FGFR2,FHL2,MAPRE3,FOXF2,FOXC1,PHF8,PLCB1,WWC1,SATB2,GRIP1,RHOQ,SSBP3,ZBTB38,NPNT,BAMBI,PARM1,GATA6,GBA,RBMS3,HIPK2,SERTAD1,HCLS1,HOXD8,HES1,ID2,ID4,MCIDAS,JAK2,RASL11A,ARNT,SMAD3,SMAD9,MAF,MEF2C,MEF2D,MEIS1,KITLG,MUC1,ZFHX3,NDP,NFIB,NFIX,NKX3-1,VGLL1,ARMCX3,WWOX,WNT4,CASZ1,PPM1A,PPP3CA,SOX6,…	0.00027
GO:31076	embryonic camera-type eye development	37	7	RDH10,ALDH1A3,FOXF2,HIPK2,PROX1,WDR19,RARG	0.00028
GO:48009	insulin-like growth factor receptor signaling pathway	37	7	PLCB1,IGFBP2,IGFBP3,IGFBP5,NKX3-1,CRIM1,EIF2AK3	0.00028
GO:48016	inositol phosphate-mediated signaling	37	7	RCAN2,ERBB3,ITPR1,ATP2B4,PLCE1,PPP3CA,NMUR2	0.00028
GO:48878	chemical homeostasis	1025	74	CD24,COL4A3BP,CEBPA,CLDN16,ADCY5,CLN3,CRY2,SESN3,CD55,ABCA1,EPAS1,ESR1,FGF12,NEDD4L,LETMD1,FBXL5,GBA,GCLC,GPLD1,SLC26A11,GSTP1,HTR2B,IGFBP5,ITPR1,JAK2,KEL,SLC9A4,SMAD3,MYO5B,NEO1,ACO1,NPC1,ATP2B4,PLCE1,CDK16,PDK2,PDK4,ENPP1,SERPINF1,ATP6V1C1,ATP6V1E1,PKHD1,TPCN1,TRPM4,PPP3CA,PPT1,PRCP,PRKAA1,SYBU,PRKAR2B,BDH2,NMUR2,GRHL3,SLC9A2,SOAT1,STAT3,TP53,TRPC1,UCP2,UPK3A,XBP1,ZNF236,SLC30A4,CACNA2D1,ATP13A…	0.00028
GO:3300	cardiac muscle hypertrophy	77	11	GATA6,HTR2B,SMAD3,MEF2C,ATP2B4,PPP3CA,NR4A3,SORBS2,PDE5A,BECN1,KDM4A	0.00029
GO:40012	regulation of locomotion	875	65	CDK6,CITED2,DLC1,ATP8A1,PDPN,NRG3,TRIM31,NRG4,CCBE1,DAB2,DPYSL3,EFNB2,ERBB3,ERBB4,ETS1,FBLN1,PLCB1,SASH1,PLXNB2,FOXP1,GPLD1,GSTP1,APOD,IGFBP3,IGFBP5,IL1R1,JAK2,LAMB1,LGALS3,TACSTD2,SMAD3,KITLG,SPOCK3,SERPINF1,WNT4,EPB41L4B,PRCP,LRRC16A,PROX1,SRGAP1,ARRDC3,PTPRM,CXCL16,BBS2,BBS4,RAP2B,RDX,PBLD,STAT3,STX3,BTC,TP53,XBP1,LDLRAD4,PRR5L,SEMA6D,ACTN4,PARD6B,FGF18,NAV3,IL33,TP53INP1,SCARB1,CD74,SRGAP3	0.00029
GO:43502	regulation of muscle adaptation	77	11	FBXO32,IGFBP5,SMAD3,ATP2B4,PPP3CA,TNNC1,UTRN,NR4A3,CASQ1,PDE5A,BECN1	0.00029
GO:90287	regulation of cellular response to growth factor stimulus	254	25	CITED2,GIPC1,LRG1,CCBE1,DAB2,FGFR2,NPNT,BAMBI,GATA6,MYOF,GPC3,HIPK2,HES1,ARNT,SMAD3,MSX2,NEO1,WNT4,PPM1A,TWSG1,PBLD,RASL11B,LDLRAD4,CAV1,FGF18	0.00029
GO:12501	programmed cell death	1939	126	CD24,DHRS2,CITED2,DLC1,UBD,PDPN,MAP3K2,CHL1,PLK2,GABARAP,CARD16,CLU,CLN3,OSR1,SIK1,CTSB,DAB2,EPHA7,ERBB3,ERBB4,ESR1,MECOM,ALDH1A3,FGFR3,FGFR2,FHIT,FHL2,KIFAP3,FOXC1,ERC1,EPB41L3,TRIM2,PPP1R13B,MTCH1,RNF144B,ARHGEF26,GATA6,FOXP1,GCLC,GPLD1,HIPK2,GSK3B,GSN,GSTP1,HCLS1,ANXA4,APBB2,HTR2B,ID3,IGFBP3,INPP5D,ITGA1,ITGB1,ITPR1,JAK2,KRT13,KRT19,LGALS3,SMAD3,MAPT,MEF2C,MEF2D,KITLG,MSX2,MUC1,GADD45B,NEK1,NK…	0.0003
GO:2000145	regulation of cell motility	810	61	CDK6,CITED2,DLC1,ATP8A1,PDPN,NRG3,NRG4,CCBE1,DAB2,DPYSL3,ERBB3,ERBB4,ETS1,FBLN1,PLCB1,SASH1,PLXNB2,FOXP1,GPLD1,GSTP1,APOD,IGFBP3,IGFBP5,IL1R1,JAK2,LAMB1,LGALS3,TACSTD2,SMAD3,KITLG,SPOCK3,SERPINF1,WNT4,EPB41L4B,PRCP,LRRC16A,PROX1,SRGAP1,PTPRM,CXCL16,BBS2,BBS4,RAP2B,RDX,PBLD,STAT3,BTC,TP53,XBP1,LDLRAD4,PRR5L,SEMA6D,ACTN4,PARD6B,FGF18,NAV3,IL33,TP53INP1,SCARB1,CD74,SRGAP3	0.0003
GO:31323	regulation of cellular metabolic process	5722	324	ZNF737,CD24,MAMLD1,FARP1,CDK6,RCAN2,CITED2,SCML2,DLC1,ZBTB18,CEBPA,TRIM16,NRG3,MAP3K2,GIPC1,PLK2,CHD3,DUSP14,TRIM31,ADCY5,FOXN3,ZHX1,GLMP,KLF8,STK38,CARD16,OSR2,ARAP1,DACH2,CLU,CLN3,ZNF641,CNTN1,PIFO,OSR1,CRY2,PRICKLE1,A2ML1,CCBE1,SIK1,ZNF827,SLC38A9,DAB1,DAB2,CD55,DBP,ZNF846,LONRF2,DIO2,DLX5,ABAT,DUSP2,NR0B1,ELF3,MUC20,EMX2,EPAS1,EPHA4,EPHA7,ERBB3,ERBB4,ESR1,ETS1,MECOM,EVX1,ACSL1,FBLN1,JAZF1,FGF…	0.0003
GO:43085	positive regulation of catalytic activity	1284	89	CD24,DLC1,NRG3,MAP3K2,DNAJB4,ADCY5,ARAP1,CLU,AGAP11,PIFO,DOCK11,ARHGAP42,RASGEF1B,DAB1,TOR1AIP2,MUC20,EPHA4,ERBB3,ESR1,ALDH1A1,ACSL1,FBLN1,FGFR3,FGFR2,MAPRE3,TBC1D9,PLCB1,DNMBP,SASH1,MTCH1,NPNT,RASGRP3,PARM1,GNAQ,GPLD1,RAPGEF1,GSK3B,GSN,AGFG2,HTR2B,ITGA1,ITGB1,JAK2,SMAD3,MAPT,MEF2C,KITLG,GADD45B,NAB2,NEK1,NKX3-1,ATP2B4,PLCE1,FAM13B,WNT4,CTSA,ODAM,IFT57,PRKAA1,C1ORF106,PRKAR2B,PRKCZ,MAP2K6,PRLR,PR…	0.0003
GO:33002	muscle cell proliferation	187	20	ERBB4,FGFR2,FOXC1,GATA6,FOXP1,GSTP1,ID2,APOD,IGFBP3,IGFBP5,JAK2,KCNK2,MEF2C,MEF2D,MEIS1,NDRG2,RXRA,STAT3,TP53,NR4A3	0.00031
GO:9790	embryo development	910	67	COL4A3BP,CITED2,DLC1,CEBPA,OSR2,COL12A1,OSR1,MYO3B,PRICKLE1,RDH10,DLX5,DUSP2,ELF3,EPAS1,ERBB4,EVX1,ALDH1A3,FGFR2,FOXF2,FOXC1,PLCB1,SATB2,SSBP3,PLXNB2,GATA6,GPC3,GNAQ,HIPK2,HOXB6,HOXD8,HES1,HTR2B,ID2,ID3,ITGB1,KRT19,RNF207,LAMB1,ARNT,MIR200C,SMAD3,MAN2A1,MEF2C,KITLG,MSX2,NKX3-1,WNT4,IFT57,PPP2R3A,SOX6,PROX1,STOX2,TWSG1,WDR19,GRHL3,OVOL2,BBS4,RARB,RARG,RXRA,SOX2,TBX3,WLS,NR4A3,FRAS1,SLC44A4,DISP1	0.00031
GO:80090	regulation of primary metabolic process	5606	318	ZNF737,CD24,MAMLD1,CDK6,RCAN2,CITED2,SCML2,DLC1,ZBTB18,CEBPA,TRIM16,NRG3,MAP3K2,GIPC1,PLK2,CHD3,DUSP14,TRIM31,ADCY5,FOXN3,ZHX1,GLMP,KLF8,STK38,CARD16,OSR2,DACH2,CLU,CLN3,ZNF641,BTBD11,CNTN1,OSR1,ASB9,CRY2,PRICKLE1,A2ML1,CCBE1,SIK1,ZNF827,DAB1,DAB2,CD55,DBP,ZNF846,LONRF2,DIO2,DLX5,ABAT,DUSP2,ABCA1,NR0B1,ELF3,MUC20,EMX2,EPAS1,EPHA4,EPHA7,ERBB3,ERBB4,ESR1,ETS1,MECOM,EVX1,ACSL1,FBLN1,JAZF1,FGFR3,FGFR…	0.00032
GO:90100	positive regulation of transmembrane receptor protein serine/threonine kinase signaling pathway	100	13	CITED2,GIPC1,LRG1,DAB2,NPNT,GATA6,GPC3,HIPK2,HES1,SMAD3,MSX2,NEO1,TWSG1	0.00032
GO:45637	regulation of myeloid cell differentiation	201	21	CDK6,MYL9,ETS1,RBFOX2,FOXP1,HCLS1,ID2,INPP5D,LGALS3,ARNT,MEF2C,MEIS1,KITLG,RARG,STAT3,KLF10,NR4A3,SCIN,KAT2B,CD74,RASSF2	0.00033
GO:50870	positive regulation of T cell activation	201	21	CD24,CD55,EFNB2,FLOT2,HLA-DMB,HLA-DPA1,HLA-DQA1,HLA-DQA2,HLA-DRA,HLA-DRB1,HLA-DRB3,HLA-DRB4,HLA-E,HES1,IGFBP2,PRKCZ,XBP1,VTCN1,NCK2,CAV1,CD74	0.00033
GO:10906	regulation of glucose metabolic process	89	12	SIK1,GPLD1,GSK3B,IGFBP3,IGFBP5,PDK2,PDK4,ENPP1,PHKG2,TIGAR,PPP1R3B,KAT2B	0.00034
GO:10942	positive regulation of cell death	635	50	DLC1,UBD,CLU,SIK1,EFNB2,EPHA7,ERBB4,ALDH1A3,PPP1R13B,MTCH1,ARHGEF26,GPLD1,GSK3B,GSN,APBB2,ID3,IGFBP3,INPP5D,ITGA1,ITGB1,JAK2,KCNK2,SMAD3,MAPT,MEF2C,MSX2,GADD45B,NKX3-1,ING4,WWOX,IFT57,MAP2K6,TIGAR,RARB,RARG,ZMAT3,TP53,UCP2,NR4A3,SRPX,NCK2,SCIN,CAV1,TNFSF10,FGD3,BMF,TP53INP1,EIF2AK3,CD36,RASSF2	0.00035
GO:35306	positive regulation of dephosphorylation	47	8	DLC1,NPNT,GBA,GPLD1,ITGA1,JAK2,SMAD3,MEF2C	0.00035
GO:43583	ear development	202	21	CEBPA,OSR2,OSR1,MYO3B,RDH10,DLX5,ALDH1A3,FGFR2,HES1,FREM2,KCNK2,MAF,MYCL,PROX1,WDR19,GRHL3,SOX2,NR4A3,SLC44A4,LIN7A,SLC25A27	0.00037
GO:48738	cardiac muscle tissue development	202	21	NEBL,SIK1,EFNB2,ERBB3,ERBB4,FGFR2,FHL2,FOXC1,GATA6,ID2,ITGB1,KCNK2,MEF2C,MEIS1,SOX6,PROX1,RARB,RXRA,TBX3,TNNC1,SORBS2	0.00037
GO:55085	transmembrane transport	1466	99	ABCC5,ABCA8,ATP8A1,SLC35A1,SLC19A2,CLDN16,SLC6A14,SLC2A13,CLCN7,CLU,ADD3,NIPA1,SLC43A2,CNGA1,OSR1,TMEM37,CTSS,SLC38A9,ABCA1,SLC39A11,STOM,SLC44A5,SLC37A2,FGF12,CLCA4,NLGN1,NEDD4L,RHOQ,CACNG4,KCNH5,GPC3,SLC46A3,SLC26A11,SLC39A2,EHD3,HTR2B,SLCO4C1,ITPR1,KCND2,KCNG1,KCNJ8,KCNJ13,KCNK2,KCNS3,KEL,RNF207,SLC9A4,MEF2C,TMEM150C,ATP2B4,ENPP1,ATP6V1C1,ATP6V1E1,TPCN1,RAB4B,CLIC6,TRPM4,SLC25A38,SLC35F6,SLC29…	0.00037
GO:5980	glycogen catabolic process	21	5	AGL,GAA,PHKA1,PHKG2,PPP1R3B	0.00037
GO:70841	inclusion body assembly	21	5	UBD,CLU,MAPT,TRIM37,DNAJA4	0.00037
GO:1932	regulation of protein phosphorylation	1309	90	CD24,CDK6,CEBPA,NRG3,MAP3K2,DUSP14,ADCY5,STK38,CLU,CNTN1,DAB1,DAB2,DUSP2,MUC20,EPHA4,EPHA7,ERBB3,ERBB4,MECOM,ACSL1,FBLN1,FGFR3,FGFR2,MAPRE3,PLCB1,WWC1,SASH1,PLXNB2,NPNT,GBA,GNAQ,RAPGEF1,HIPK2,GSTP1,SERTAD1,HCLS1,HES1,HTR2B,IGFBP3,ITGA1,JAK2,NBR1,KITLG,GADD45B,NAB2,NEK1,NKX3-1,ATP2B4,PLCE1,ENPP1,PKHD1,PLA2G2A,ODAM,BANK1,PRKAA1,C1ORF106,PRKAR2B,PRKCZ,MAP2K6,PRLR,PROX1,TWSG1,NDRG2,RAP2B,AVPI1,TSPYL2…	0.00038
GO:14070	response to organic cyclic compound	900	66	CEBPA,ADCY5,FBXO32,CLU,CRY2,DAB2,AGL,ABAT,ABCA1,NR0B1,ESR1,ETS1,ACSL1,FHL2,GRIP1,RBFOX2,GBA,FOXP1,GCLC,GPLD1,HID1,RAPGEF1,GSN,GSTP1,ID3,IGFBP2,IGFBP5,JAK2,KCNJ8,SMAD3,SMAD9,MEF2C,NR3C2,MSX2,NKX3-1,NPC1,ATP2B4,SERPINF1,PHEX,TRIM68,PPP3CA,PRKAA1,PRKAR2B,CALCOCO1,ABCD3,RARB,RARG,RXRA,RXRB,SELL,STAT3,KLF9,THBD,TP53,BTG2,PAQR6,NR4A3,KDM5D,PIAS1,CAV1,BECN1,SOCS2,FOXP2,CYP7B1,HOMER1,CD36	0.00039
GO:30036	actin cytoskeleton organization	574	46	DLC1,BAIAP2,NEBL,CFL2,WASF3,ARAP1,WHAMM,CNN3,SYNPO2,DPYSL3,EPB41L1,EPS8,COBLL1,EPB41L3,RHOQ,GSN,HCLS1,ITGB1,JAK2,KRT19,TACSTD2,SMAD3,MEF2C,NEDD9,PLS1,PLS3,WNT4,EPB41L4B,ODAM,LRRC16A,PRKCZ,PROX1,GRHL3,RHOU,BBS4,RDX,S100A10,MYH14,ARHGAP28,POF1B,ACTN4,CASQ1,NCK2,SORBS2,SCIN,FGD3	0.00039
GO:35239	tube morphogenesis	817	61	DLC1,AGR2,PLK2,LRG1,OSR1,PRICKLE1,CCBE1,RDH10,EFNB2,EPAS1,EPHA4,EPHA7,ESR1,ETS1,THSD7A,FGFR2,FOXC1,SASH1,PLXNB2,NPNT,GATA6,FOXP1,GPC3,GPLD1,HIPK2,HES1,ID2,APOD,ITGB1,RNF207,TACSTD2,SMAD3,MEF2C,MEIS1,MSX2,NFIB,NKX3-1,MIR377,PDE3B,SERPINF1,WNT4,IFT57,PRCP,PROX1,GRHL3,PTPRM,OVOL2,BBS4,RARG,SAT1,STAT3,TBX3,TGFBI,UBP1,XBP1,NR4A3,CAV1,FGF18,EIF2AK3,CUL7,SLC12A6	0.00039
GO:6644	phospholipid metabolic process	449	38	LPCAT3,BPNT1,SMPDL3A,CLN3,NRG4,SLC44A5,ERBB3,ERBB4,ESR1,FGFR3,FGFR2,PLCB1,GATA6,GPLD1,HTR2B,INPP1,INPP5D,KITLG,PLCE1,ACP6,PI4KB,PLA2G2A,PLD1,PLD2,LPPR1,CHPT1,SLC44A2,ABHD4,PLA2G2F,MPPE1,BTC,SLC44A4,SGPP1,FAR1,PIK3R3,FGF18,MTMR7,SCARB1	0.00039
GO:7179	transforming growth factor beta receptor signaling pathway	176	19	CITED2,GIPC1,LRG1,DAB2,NPNT,BAMBI,HIPK2,ITGB1,SMAD3,SMAD9,PPM1A,PRKCZ,TWSG1,CGN,PBLD,RASL11B,KLF10,LDLRAD4,CAV1	0.00039
GO:72073	kidney epithelium development	138	16	CD24,OSR1,EFNB2,EPHA4,EPHA7,FGFR2,FOXC1,NPNT,GPC3,HES1,TACSTD2,SMAD3,SMAD9,MEF2C,WNT4,RARB	0.0004
GO:90596	sensory organ morphogenesis	244	24	RDH13,OSR2,OLFM3,OSR1,MYO3B,DLX5,ALDH1A3,FGFR2,FOXF2,PVRL3,HIPK2,KRT13,MAN2A1,MEIS1,PROX1,WDR19,GRHL3,PTPRM,BBS4,RARB,RARG,STAT3,NR4A3,SLC44A4	0.0004
GO:14855	striated muscle cell proliferation	68	10	ERBB4,FGFR2,FOXC1,GATA6,JAK2,KCNK2,MEF2C,MEIS1,RXRA,STAT3	0.00041
GO:10001	glial cell differentiation	190	20	TSPAN2,CDK6,WASF3,CLU,DAB1,EPHA4,ERBB3,GSN,GSTP1,HES1,ID2,ID4,MAPT,ASPA,NAB2,NFIB,SOX6,SOX2,STAT3,KDM4A	0.00042
GO:1903037	regulation of leukocyte cell-cell adhesion	287	27	CD24,CD55,EFNB2,ETS1,FLOT2,HLA-DMB,HLA-DPA1,HLA-DQA1,HLA-DQA2,HLA-DRA,HLA-DRB1,HLA-DRB3,HLA-DRB4,HLA-E,HES1,IGFBP2,LGALS3,PRKCZ,TWSG1,PLA2G2F,XBP1,VTCN1,NR4A3,NCK2,CAV1,PDE5A,CD74	0.00042
GO:90257	regulation of muscle system process	217	22	MYL9,FBXO32,ARHGAP42,ABAT,NPNT,EHD3,IGFBP5,RNF207,SMAD3,ATP2B4,PLCE1,TRPM4,PPP3CA,NMUR2,ACE2,TNNC1,UTRN,NR4A3,CASQ1,CAV1,PDE5A,BECN1	0.00042
GO:42327	positive regulation of phosphorylation	937	68	CD24,NRG3,MAP3K2,ADCY5,CLU,CNTN1,PIFO,DAB1,DAB2,MUC20,EPHA4,EPHA7,ERBB3,ERBB4,ACSL1,FGFR3,FGFR2,MAPRE3,PLCB1,WWC1,SASH1,NPNT,RAPGEF1,HIPK2,HCLS1,HES1,HTR2B,IGFBP3,ITGA1,JAK2,ARNT,MAPT,KITLG,GADD45B,NAB2,NEK1,NKX3-1,ATP2B4,PLCE1,PLA2G2A,ODAM,BANK1,PRKAA1,C1ORF106,PRKAR2B,PRKCZ,MAP2K6,PRLR,PROX1,TWSG1,TIGAR,RAP2B,AVPI1,AKTIP,WNK3,CAPRIN2,SOX2,STAT3,TP53,PRR5L,CAV1,PDE5A,FGF18,CCND2,RPS6KA5,CD36,CD7…	0.00044
GO:2000146	negative regulation of cell motility	274	26	CITED2,DLC1,NRG3,DPYSL3,ERBB4,FBLN1,PLCB1,GSTP1,APOD,IGFBP3,IGFBP5,TACSTD2,SPOCK3,SERPINF1,WNT4,SRGAP1,PTPRM,RAP2B,PBLD,STAT3,LDLRAD4,SEMA6D,NAV3,IL33,TP53INP1,SRGAP3	0.00046
GO:3008	system process	1958	126	COL4A3BP,ATP8A1,MYL9,BAIAP2,CLDN16,CHL1,PLK2,WASF3,ADCY5,FBXO32,CLN3,CNGA1,MYO3B,ARHGAP42,CCBE1,CYP2J2,RDH10,ABAT,EPAS1,ALDH1A3,FGF12,NLGN1,FOXC1,PLCB1,NEDD4L,RBFOX2,GAA,NPNT,GATA6,GATM,GBA,MYOF,CACNG4,GCLC,TMPRSS11E,GSK3B,GSN,EHD3,HLA-DRA,HTR2B,ID2,SYT10,IGFBP5,ITGA1,ITGB1,ITPR1,JAK2,KCND2,KCNJ8,KCNK2,KEL,RGS9BP,RNF207,SLC9A4,OR51Q1,ABLIM1,TACSTD2,SMAD3,MAPT,MEF2C,MME,TMEM150C,MYO5B,NDP,ACO1,NKX…	0.00046
GO:1901575	organic substance catabolic process	1887	122	AKR1A1,CEBPA,UBD,FUT9,GIPC1,PLK2,SMPDL3A,SAT2,CLU,CLN3,BTBD11,HYKK,GALM,ASB9,PRICKLE1,CTSB,CTSO,CTSS,DAB2,DBT,LONRF2,AGL,ABAT,DPYD,EPHA4,ALDH1A1,USP12,ALDH3B2,GPC5,FHIT,GGA3,PLCB1,NEDD4L,FUCA1,GAA,RNF144B,GALT,FBXL5,GBA,PDE7B,GPC3,GCLC,AMY2A,GPLD1,RNF180,HIPK2,GSK3B,USP25,UBQLN2,ACAA1,ACADL,NANOS1,ARNT,SMAD3,STS,MAOA,MAT1A,ASPA,NEU1,NSF,ATP2B4,OVGP1,ACOX1,HSD17B14,PLCE1,PDE3B,ENPP1,CECR1,PGM5,PHK…	0.00048
GO:1990778	protein localization to cell periphery	247	24	AGR2,RAB40B,DAB2,EPB41L3,FLOT2,RHOQ,FYB,EHD3,TSPAN33,ITGB1,PLS1,WNT4,SYTL2,PRKCZ,PRKG2,BBS1,BBS2,RDX,CLIP1,S100A10,WNK3,STX3,CAV1,LIN7A	0.00051
GO:30534	adult behavior	140	16	CHL1,DAB1,ABAT,EPHA4,EPS8,FGF12,RNF180,HIPK2,ID2,NPC1,NTF4,BBS2,BBS4,NR4A3,CCND2,HOMER1	0.00051
GO:48384	retinoic acid receptor signaling pathway	30	6	TRIM16,RARB,RARG,RXRA,RXRB,ACTN4	0.00053
GO:51128	regulation of cellular component organization	2220	140	UST,DLC1,ATP8A1,BAIAP2,VAT1,PDPN,NRG3,CFL2,PLK2,WASF3,ARAP1,CLU,WHAMM,CNTN1,PIFO,DOCK11,MPP7,TOM1L2,DAB1,DAB2,SYNPO2,DPYSL3,ABCA1,SCAMP5,EFNB2,EPHA4,EPHA7,EPS8,ESR1,ETS1,FBLN1,AAK1,NLGN1,PHF8,EPB41L3,TBC1D9,PLCB1,NEDD4L,PPP1R13B,GRIP1,RHOQ,PLXNB2,BAMBI,GBA,VPS41,GPC3,RAPGEF1,STXBP6,GSK3B,GSN,UBQLN2,HCLS1,EHD3,APBB2,HES1,NANOS1,APOD,IGFBP2,IGFBP3,IGFBP5,KEL,LGALS3,TACSTD2,SMAD3,MAP2,MAPT,MEF2C,MSX…	0.00053
GO:14003	oligodendrocyte development	39	7	WASF3,CLU,GSN,GSTP1,ID2,ID4,ASPA	0.00054
GO:50867	positive regulation of cell activation	305	28	CD24,PDPN,CD55,EFNB2,FLOT2,HLA-DMB,HLA-DPA1,HLA-DQA1,HLA-DQA2,HLA-DRA,HLA-DRB1,HLA-DRB3,HLA-DRB4,HLA-E,HES1,IGFBP2,INPP5D,JAK2,MEF2C,PRKCZ,STAT6,XBP1,VTCN1,NR4A3,NCK2,CAV1,IL33,CD74	0.00054
GO:7517	muscle organ development	364	32	ZBTB18,CFL2,EFNB2,ERBB3,ERBB4,FGFR2,FOXC1,GATA6,ID3,KCNK2,KEL,SMAD3,MEF2C,MEF2D,MEIS1,ZFHX3,PPP3CA,SOX6,PRKAA1,PROX1,RXRA,SVIL,TNNC1,UTRN,XBP1,BTG2,MYH14,CASQ1,DISP1,CAV1,FOXP2,HOMER1	0.00054
GO:16310	phosphorylation	2221	140	CD24,COL4A3BP,CDK6,BPNT1,CEBPA,NRG3,MAP3K2,PLK2,DUSP14,ADCY5,STK38,CLU,HYKK,CNTN1,PIFO,OSR1,MYO3B,NRG4,SIK1,ADRBK2,DAB1,DAB2,DCLK2,DUSP2,MUC20,STK32A,EPHA4,EPHA7,ERBB3,ERBB4,ESR1,MECOM,ACSL1,FBLN1,FGFR3,FGFR2,AAK1,ICK,MAPRE3,ERC1,PLCB1,WWC1,SASH1,PLXNB2,FYB,NPNT,RASGRP3,GBA,KCNH5,STK36,GNAQ,RAPGEF1,HIPK2,GSK3B,GSTP1,SERTAD1,HCLS1,HES1,HTR2B,IGFBP3,INPP1,ITGA1,JAK2,ARNT,NBR1,SMAD9,MAPT,MEF2C,KITLG…	0.00055
GO:6807	nitrogen compound metabolic process	9359	500	ZNF737,CD24,MAMLD1,ABCC5,COL4A3BP,UST,LPCAT3,CDK6,RCAN2,CCNO,AKR1A1,CITED2,BPNT1,SCML2,DLC1,ZBTB18,CEBPA,UBD,SLC35A1,SLC19A2,TRIM16,FUT9,NRG3,MAP3K2,GIPC1,PLK2,SMPDL3A,RAB40B,CHD3,DUSP14,TRIM31,ADCY5,FOXN3,WDR45,GALNT5,ZHX1,SAT2,SLC6A14,GLMP,KLF8,STK38,CARD16,FBXO32,MARCH3,PCMTD1,OSR2,DACH2,CLU,CLN3,ZNF641,BTBD11,HYKK,CNTN1,OSR1,LYPD6B,CPE,CPM,ASB9,MYO3B,CRY2,MUC15,PRICKLE1,A2ML1,NRG4,CCBE1,SIK1,…	0.00055
GO:33993	response to lipid	860	63	CDK6,TRIM16,ADCY5,CARD16,FBXO32,CLU,OSR1,CRY2,DAB2,CD55,AGL,ABCA1,NR0B1,ESR1,ETS1,ACSL1,FGFR2,FHL2,SASH1,GRIP1,RBFOX2,GBA,FOXP1,GPLD1,GSTP1,ID3,PALM3,IGFBP2,JAK2,KCNJ8,KRT13,MEF2C,NR3C2,MSX2,NKX3-1,NPC1,PDK4,SERPINF1,PHEX,TRIM68,PRKAA1,CALCOCO1,RARB,RARG,RXRA,RXRB,STAT3,KLF9,THBD,TLR5,TP53,UCP2,XBP1,PAQR6,NR4A3,KDM5D,PIAS1,CAV1,SOCS2,FOXP2,CYP7B1,CD36,SCARB1	0.00056
GO:7159	leukocyte cell-cell adhesion	320	29	CD24,CD55,EFNB2,ETS1,FLOT2,HLA-DMB,HLA-DPA1,HLA-DQA1,HLA-DQA2,HLA-DRA,HLA-DRB1,HLA-DRB3,HLA-DRB4,HLA-E,HES1,IGFBP2,ITGB1,LGALS3,PRKCZ,TWSG1,SELL,PLA2G2F,XBP1,VTCN1,NR4A3,NCK2,CAV1,PDE5A,CD74	0.00056
GO:42391	regulation of membrane potential	395	34	BAIAP2,CLN3,CNGA1,ABAT,FGF12,NLGN1,NEDD4L,GBA,CACNG4,KCNH5,GCLC,GNAQ,SLC26A11,GSK3B,EHD3,KCND2,KCNJ8,KCNK2,RNF207,MAPT,MEF2C,TPCN1,TRPM4,PPP3CA,PRKCZ,SCN3A,PIEZO2,UCP2,CACNA1D,CACNA2D1,MYH14,CAV1,KCNH7,SLC25A27	0.00057
GO:16043	cellular component organization	5648	318	CD24,FRAT1,COL4A3BP,UST,TSPAN2,FARP1,CCNO,DLC1,ATP8A1,BAIAP2,VAT1,CEBPA,NEBL,UBD,TRIM16,PDPN,NRG3,CFL2,CHL1,PLK2,WASF3,TOMM34,UPK1A,CHD3,WDR45,GABARAP,KCTD12,ARAP1,DACH2,CLU,ADD3,CLN3,WHAMM,CNN3,CNTN1,PIFO,COL12A1,DOCK11,MPP7,PLEKHA7,C2CD4A,TOM1L2,CCDC80,CTSS,C6ORF165,DAB1,DAB2,TOR1AIP2,DCLK2,OLFML2A,SYNPO2,DLX5,DPYSL3,ABCA1,SCAMP5,EFNB2,ELF3,EML1,MUC20,EPAS1,EPB41L1,STOM,EPHA4,EPHA7,EPS8,ERBB4,E…	0.00058
GO:35272	exocrine system development	49	8	FGFR2,FOXC1,TFCP2L1,NFIB,NKX3-1,TWSG1,XBP1,WLS	0.00059
GO:31295	T cell costimulation	70	10	CD24,EFNB2,HLA-DPA1,HLA-DQA1,HLA-DQA2,HLA-DRA,HLA-DRB1,HLA-DRB3,HLA-DRB4,CAV1	0.0006
GO:42692	muscle cell differentiation	336	30	NEBL,CFL2,SIK1,EFNB2,FGFR2,FHL2,NPNT,GATA6,MYOF,HES1,IGFBP5,ITGB1,KEL,KRT19,MEF2C,WNT4,PPP3CA,SOX6,PROX1,MKL1,RARB,RXRA,TBX3,XBP1,CASQ1,SORBS2,PIAS1,DYRK1B,OLFM2,HOMER1	0.0006
GO:48880	sensory system development	336	30	RDH13,OSR2,OLFM3,RDH10,ALDH1A3,FOXF2,FOXC1,PVRL3,CPAMD8,HIPK2,SMAD3,MAF,MAN2A1,MEIS1,NDP,ATP2B4,SERPINF1,PROX1,TWSG1,WDR19,GRHL3,PTPRM,BBS4,RARB,RARG,RXRA,SOX2,STAT3,SLC44A4,FOXP2	0.0006
GO:51171	regulation of nitrogen compound metabolic process	5472	309	ZNF737,CD24,MAMLD1,CDK6,RCAN2,CITED2,SCML2,DLC1,ZBTB18,CEBPA,TRIM16,NRG3,MAP3K2,GIPC1,PLK2,CHD3,DUSP14,TRIM31,ADCY5,FOXN3,ZHX1,GLMP,KLF8,STK38,CARD16,OSR2,DACH2,CLU,CLN3,ZNF641,BTBD11,CNTN1,OSR1,ASB9,CRY2,PRICKLE1,A2ML1,CCBE1,SIK1,ZNF827,DAB1,DAB2,CD55,DBP,ZNF846,LONRF2,DIO2,DLX5,ABAT,DUSP2,NR0B1,ELF3,MUC20,EMX2,EPAS1,EPHA4,EPHA7,ERBB3,ERBB4,ESR1,ETS1,MECOM,EVX1,ACSL1,FBLN1,JAZF1,FGFR3,FGFR2,FHIT…	0.0006
GO:33865	nucleoside bisphosphate metabolic process	129	15	BPNT1,ACSL1,PDK2,PDK4,ENPP1,CROT,PPT1,SULT2B1,SULT2A1,PPCS,ACSF2,FAR1,ACSS1,PAPSS2,PAPSS1	0.00062
GO:33875	ribonucleoside bisphosphate metabolic process	129	15	BPNT1,ACSL1,PDK2,PDK4,ENPP1,CROT,PPT1,SULT2B1,SULT2A1,PPCS,ACSF2,FAR1,ACSS1,PAPSS2,PAPSS1	0.00062
GO:34032	purine nucleoside bisphosphate metabolic process	129	15	BPNT1,ACSL1,PDK2,PDK4,ENPP1,CROT,PPT1,SULT2B1,SULT2A1,PPCS,ACSF2,FAR1,ACSS1,PAPSS2,PAPSS1	0.00062
GO:46486	glycerolipid metabolic process	427	36	LPCAT3,BPNT1,NRG4,SIK1,SLC44A5,ERBB3,ERBB4,ESR1,ACSL1,FGFR3,FGFR2,PLCB1,GPLD1,HTR2B,INPP1,INPP5D,KITLG,PLCE1,ACP6,PI4KB,PLA2G2A,PLD1,PLD2,CHPT1,SLC44A2,ABHD4,PLA2G2F,MPPE1,BTC,SLC44A4,FAR1,PIK3R3,CAV1,FGF18,MTMR7,SCARB1	0.00062
GO:6066	alcohol metabolic process	322	29	CEBPA,RDH13,OSBPL1A,RDH10,ABCA1,ALDH1A1,ALDH1A3,ALDH3B2,PLCB1,APOL2,GBA,ACADL,INPP1,INPP5D,NPC1,PLCE1,PLCB4,WNT4,PRKAA1,RXRA,SC5D,SOAT1,SULT2B1,SULT2A1,SGPP1,ACSS1,MTMR7,CYP7B1,SCARB1	0.00063
GO:2009	morphogenesis of an epithelium	521	42	DLC1,PDPN,OSR1,PRICKLE1,RDH10,DAB2,EFNB2,EPHA4,EPHA7,ESR1,ALDH1A3,FGFR2,FOXF2,PLXNB2,NPNT,FOXP1,GPC3,HES1,ID4,FREM2,IGFBP5,RNF207,TACSTD2,SMAD3,MEF2C,MSX2,NKX3-1,SERPINB5,RIPK4,WNT4,IFT57,PROX1,GRHL3,OVOL2,BBS4,RARG,RXRA,TBX3,FRAS1,WNT10A,CYP7B1,FOXQ1	0.00064
GO:51248	negative regulation of protein metabolic process	1033	73	CDK6,CEBPA,GIPC1,DUSP14,STK38,CARD16,CLU,CLN3,CRY2,A2ML1,CD55,DUSP2,EPHA4,MECOM,FBLN1,FHIT,FLOT2,GBA,CPAMD8,GPC3,GCLC,GNAQ,RAPGEF1,HIPK2,GSK3B,GSTP1,USP25,NANOS1,APOD,IGFBP3,IGFBP5,INPP5D,ANOS1,PAIP2B,SMAD3,MAPT,GADD45B,ATP2B4,SPOCK3,CRIM1,ENPP1,SERPINF1,SERPINA1,SERPINB5,CTSA,BANK1,PRKAR2B,PRKCZ,PROS1,LXN,NDRG2,PBLD,CAPRIN2,SPINK1,SPOCK1,STAT3,PPP1R11,LDLRAD4,BTG2,PRR5L,CDK5RAP3,DUSP16,NCK2,ENC1…	0.00064
GO:44262	cellular carbohydrate metabolic process	236	23	SIK1,AGL,GAA,GPLD1,GSK3B,IGFBP3,IGFBP5,PDK2,PDK4,ENPP1,PGM5,PHKA1,PHKG2,PPP1R3C,FGGY,NAGK,TIGAR,STAT3,PPP1R3B,GNPTG,KAT2B,MGAM,MTMR7	0.00065
GO:3205	cardiac chamber development	155	17	CITED2,CPE,FGFR2,FHL2,FOXC1,GATA6,HES1,ID2,KCNK2,MEF2C,MSX2,PROX1,OVOL2,RARB,RXRA,TBX3,TNNC1	0.00066
GO:55007	cardiac muscle cell differentiation	105	13	NEBL,SIK1,EFNB2,FHL2,GATA6,ITGB1,MEF2C,SOX6,PROX1,RARB,RXRA,TBX3,SORBS2	0.00066
GO:46488	phosphatidylinositol metabolic process	209	21	BPNT1,NRG4,ERBB3,ERBB4,ESR1,FGFR3,FGFR2,PLCB1,GPLD1,HTR2B,INPP1,INPP5D,KITLG,PI4KB,PLA2G2A,PLA2G2F,MPPE1,BTC,PIK3R3,FGF18,MTMR7	0.00069
GO:30518	intracellular steroid hormone receptor signaling pathway	130	15	CRY2,DAB2,NR0B1,ESR1,FHL2,GRIP1,RBFOX2,FOXP1,JAK2,NKX3-1,TRIM68,CALCOCO1,KDM5D,PIAS1,CYP7B1	0.0007
GO:32092	positive regulation of protein binding	82	11	PLK2,EPHA4,MAPRE3,BAMBI,HIPK2,GSK3B,MEF2C,AKTIP,CAPRIN2,CAV1,HERPUD1	0.0007
GO:9267	cellular response to starvation	130	15	GABARAP,SESN3,GBA,SESN1,PDK4,ZFYVE1,WNT4,PRKAA1,RRAGD,KLF10,TP53,UCP2,XBP1,BECN1,EIF2AK3	0.0007
GO:48568	embryonic organ development	414	35	CITED2,CEBPA,OSR2,OSR1,MYO3B,RDH10,DLX5,EPAS1,ALDH1A3,FGFR2,FOXF2,FOXC1,SATB2,HIPK2,HOXB6,HES1,ID2,ID3,KRT19,RNF207,ARNT,SMAD3,MEF2C,KITLG,IFT57,PROX1,WDR19,GRHL3,OVOL2,BBS4,RARB,RARG,TBX3,NR4A3,SLC44A4	0.00071
GO:31294	lymphocyte costimulation	71	10	CD24,EFNB2,HLA-DPA1,HLA-DQA1,HLA-DQA2,HLA-DRA,HLA-DRB1,HLA-DRB3,HLA-DRB4,CAV1	0.00073
GO:44042	glucan metabolic process	71	10	AGL,GAA,GSK3B,ENPP1,PGM5,PHKA1,PHKG2,PPP1R3C,PPP1R3B,MGAM	0.00073
GO:6073	cellular glucan metabolic process	71	10	AGL,GAA,GSK3B,ENPP1,PGM5,PHKA1,PHKG2,PPP1R3C,PPP1R3B,MGAM	0.00073
GO:86002	cardiac muscle cell action potential involved in contraction	50	8	FGF12,NEDD4L,KCNJ8,RNF207,TRPM4,CACNA1D,CACNA2D1,CAV1	0.00075
GO:17015	regulation of transforming growth factor beta receptor signaling pathway	106	13	CITED2,GIPC1,LRG1,DAB2,NPNT,BAMBI,HIPK2,SMAD3,PPM1A,PBLD,RASL11B,LDLRAD4,CAV1	0.00076
GO:6006	glucose metabolic process	183	19	AKR1A1,GALM,SIK1,GAA,GPLD1,GSK3B,APOD,IGFBP3,IGFBP5,NPY1R,PDK2,PDK4,ENPP1,PGM5,PHKG2,PRKAA1,TIGAR,PPP1R3B,KAT2B	0.00077
GO:9894	regulation of catabolic process	852	62	CEBPA,GIPC1,PLK2,CLU,ASB9,PRICKLE1,SLC38A9,DAB2,LONRF2,EPHA4,FHIT,GGA3,NEDD4L,RNF144B,FBXL5,GBA,GPC3,GCLC,GPLD1,RNF180,HIPK2,GSK3B,USP25,UBQLN2,HTR2B,NANOS1,ITGB1,ITPR1,ARNT,SMAD3,MAPT,NPC1,NSF,ATP2B4,PDE3B,PHKG2,ATP6V1C1,ATP6V1E1,TPCN1,CTSA,WDR41,PRKAA1,RNF114,TIGAR,RRAGD,RDX,STAT3,XBP1,BTG2,PPP1R3B,PRR5L,CDK5RAP3,PIAS1,CAV1,BECN1,BMF,IL33,TP53INP1,SCARB1,SEC22B,KDM4A,HERPUD1	0.00077
GO:60562	epithelial tube morphogenesis	311	28	DLC1,OSR1,PRICKLE1,RDH10,EFNB2,EPHA4,EPHA7,ESR1,FGFR2,PLXNB2,NPNT,FOXP1,GPC3,HES1,RNF207,TACSTD2,SMAD3,MEF2C,MSX2,NKX3-1,WNT4,IFT57,PROX1,GRHL3,OVOL2,BBS4,RARG,TBX3	0.00081
GO:110020	regulation of actomyosin structure organization	83	11	DLC1,ARAP1,TACSTD2,SMAD3,MEF2C,WNT4,LRRC16A,PROX1,BBS4,S100A10,ARHGAP28	0.00083
GO:1902532	negative regulation of intracellular signal transduction	479	39	DLC1,DUSP14,STK38,CLU,SESN3,ARHGAP42,DAB1,DUSP2,ESR1,MECOM,FBLN1,WWC1,MGRN1,GBA,SESN1,RAPGEF1,GSTP1,ITGB1,ITPR1,MUC1,ATP2B4,PDE3B,PKHD1,PPM1A,BANK1,PRKAA1,NDRG2,SPINK1,TLE1,GATSL2,XBP1,CDK5RAP3,DUSP16,CAV1,SOCS2,RASAL2,HERPUD1,CD74,RASSF2	0.00083
GO:51145	smooth muscle cell differentiation	61	9	FGFR2,NPNT,GATA6,HES1,MEF2C,WNT4,MKL1,PIAS1,OLFM2	0.00086
GO:16052	carbohydrate catabolic process	171	18	AKR1A1,FUT9,GALM,AGL,ALDH1A1,GAA,GALT,AMY2A,ARNT,NEU1,PGM5,PHKA1,PHKG2,PRKAA1,TIGAR,STAT3,PPP1R3B,MGAM	0.00087
GO:2478	antigen processing and presentation of exogenous peptide antigen	171	18	OSBPL1A,AP1S3,CTSS,KIFAP3,HLA-DMA,HLA-DMB,HLA-DPA1,HLA-DQA1,HLA-DQA2,HLA-DRA,HLA-DRB1,HLA-DRB3,HLA-DRB4,HLA-E,SH3GL2,CD36,SEC22B,CD74	0.00087
GO:35051	cardiocyte differentiation	132	15	NEBL,PRICKLE1,SIK1,EFNB2,FHL2,GATA6,HES1,ITGB1,MEF2C,SOX6,PROX1,RARB,RXRA,TBX3,SORBS2	0.00088
GO:45944	positive regulation of transcription by RNA polymerase II	1060	74	CITED2,ZBTB18,CEBPA,GLMP,OSR2,OSR1,DBP,DLX5,ELF3,EPAS1,ESR1,ETS1,EVX1,FGFR2,FOXF2,FOXC1,WWC1,SATB2,RHOQ,SSBP3,ZBTB38,NPNT,GATA6,HIPK2,SERTAD1,HCLS1,HOXD8,HES1,ID4,MCIDAS,ARNT,SMAD3,SMAD9,MAF,MEF2C,MEF2D,MEIS1,MUC1,NFIB,NFIX,NKX3-1,VGLL1,ARMCX3,WWOX,PPP3CA,SOX6,DCAF6,MOSPD1,PROX1,MKL1,CALCOCO1,GRHL3,OVOL2,RARB,RARG,ARID4A,ZNF350,RFX5,RXRA,RXRB,CAPRIN2,SOX2,STAT3,STAT6,KLF10,TP53,XBP1,NR4A3,CDK5RAP…	0.00088
GO:8015	blood circulation	496	40	ARHGAP42,CYP2J2,ABAT,EPAS1,FGF12,FOXC1,NEDD4L,GAA,MYOF,CACNG4,GCLC,EHD3,HTR2B,ID2,ITGA1,ITPR1,JAK2,KCND2,KCNJ8,KEL,RNF207,SMAD3,MME,NPY1R,ATP2B4,TRPM4,PRCP,MAP2K6,BBS2,BBS4,ACE2,SCPEP1,TNNC1,TRPC1,CACNA1D,CACNA2D1,CASQ1,CAV1,PDE5A,NAV2	0.00088
GO:22603	regulation of anatomical structure morphogenesis	1026	72	UST,CITED2,DLC1,BAIAP2,VAT1,PDPN,PLK2,WASF3,LRG1,ARAP1,OSR1,PRICKLE1,CCBE1,DAB1,DAB2,EFNB2,EPHA4,EPHA7,EPS8,ESR1,ETS1,FBLN1,FGFR2,NLGN1,FOXC1,EPB41L3,NEDD4L,SASH1,GRIP1,RHOQ,PLXNB2,BAMBI,GATA6,FOXP1,GPC3,HIPK2,HES1,ITGB1,KEL,RNF207,AMTN,MIR200C,TACSTD2,MAP2,MAPT,MEF2C,NFIB,MIR377,PDE3B,SERPINF1,WNT4,PPP3CA,LRRC16A,PROX1,GRHL3,PTPRM,RHOU,RDX,RXRA,S100A10,CAPRIN2,STAT3,XBP1,MYH14,WNT10A,BHLHB9,ACTN…	0.00089
GO:38127	ERBB signaling pathway	145	16	AGR2,ARAP1,NRG4,EPS8,ERBB3,ERBB4,FAM83B,ITGA1,PLCE1,PIGR,SH3GL2,BTC,NCK2,REPS2,RPS6KA5,RASSF2	0.0009
GO:44057	regulation of system process	528	42	MYL9,BAIAP2,WASF3,FBXO32,ARHGAP42,CYP2J2,ABAT,EPAS1,FGF12,NLGN1,GAA,NPNT,GBA,CACNG4,EHD3,IGFBP5,ITPR1,JAK2,KCND2,RNF207,SMAD3,NKX3-1,ATP2B4,PLCE1,TRPM4,PPP3CA,PRKCZ,NMUR2,ACE2,WNK3,SLC22A5,TNNC1,TRPC1,UTRN,CACNA1D,CACNA2D1,NR4A3,CASQ1,CAV1,PDE5A,BECN1,EIF2AK3	0.0009
GO:2000209	regulation of anoikis	23	5	SIK1,ITGB1,PDK4,TLE1,CAV1	0.00094
GO:21544	subpallium development	23	5	ALDH1A3,BBS2,BBS4,RARB,FOXP2	0.00094
GO:42325	regulation of phosphorylation	1430	95	CD24,CDK6,CEBPA,NRG3,MAP3K2,DUSP14,ADCY5,STK38,CLU,CNTN1,PIFO,DAB1,DAB2,DUSP2,MUC20,EPHA4,EPHA7,ERBB3,ERBB4,MECOM,ACSL1,FBLN1,FGFR3,FGFR2,MAPRE3,PLCB1,WWC1,SASH1,PLXNB2,NPNT,GBA,GNAQ,RAPGEF1,HIPK2,GSTP1,SERTAD1,HCLS1,HES1,HTR2B,IGFBP3,ITGA1,JAK2,ARNT,NBR1,MAPT,KITLG,GADD45B,NAB2,NEK1,NKX3-1,ATP2B4,PLCE1,ENPP1,PKHD1,PLA2G2A,ODAM,BANK1,PRKAA1,C1ORF106,PRKAR2B,PRKCZ,MAP2K6,PRLR,PROX1,TWSG1,TIGAR,NDR…	0.00094
GO:44275	cellular carbohydrate catabolic process	41	7	AGL,GAA,PHKA1,PHKG2,TIGAR,PPP1R3B,MGAM	0.00094
GO:15918	sterol transport	84	11	OSBPL1A,OSBPL9,CLU,ABCA1,STX12,NPC1,SCP2,SOAT1,CAV1,CD36,SCARB1	0.00097
GO:1903844	regulation of cellular response to transforming growth factor beta stimulus	108	13	CITED2,GIPC1,LRG1,DAB2,NPNT,BAMBI,HIPK2,SMAD3,PPM1A,PBLD,RASL11B,LDLRAD4,CAV1	0.00099
GO:32970	regulation of actin filament-based process	329	29	DLC1,BAIAP2,PDPN,CFL2,ARAP1,WHAMM,SYNPO2,EPS8,RHOQ,GSN,HCLS1,RNF207,TACSTD2,SMAD3,MEF2C,WNT4,TRPM4,ODAM,LRRC16A,PROX1,GRHL3,BBS4,RDX,S100A10,TNNC1,ARHGAP28,NCK2,SCIN,CAV1	0.00099
GO:51338	regulation of transferase activity	893	64	CD24,CDK6,CEBPA,NRG3,MAP3K2,DUSP14,ADCY5,STK38,CLU,PIFO,DAB1,DUSP2,MUC20,EPHA4,ERBB3,ACSL1,FGFR3,MAPRE3,SASH1,PARM1,GBA,GNAQ,RAPGEF1,GSK3B,GSTP1,SERTAD1,HTR2B,ITGA1,JAK2,MAPT,KITLG,GADD45B,NAB2,NEK1,NKX3-1,ATP2B4,PLCE1,PRKAA1,C1ORF106,PRKAR2B,PRKCZ,MAP2K6,PRLR,PROX1,TIGAR,ARRDC3,RAP2B,AVPI1,TSPYL2,TP53,CDK5RAP3,DUSP16,NCK2,PIK3R3,CDC14B,CAV1,PDE5A,FGF18,SOCS2,KAT2B,CCND2,ARRDC4,CD74,RASSF2	0.00099
GO:3151	outflow tract morphogenesis	73	10	CITED2,FGFR2,FOXC1,GATA6,HES1,MEF2C,MSX2,NPY1R,RARB,TBX3	0.001
GO:150063	visual system development	331	29	RDH13,OSR2,OLFM3,RDH10,ALDH1A3,FOXF2,FOXC1,PVRL3,CPAMD8,HIPK2,SMAD3,MAF,MAN2A1,MEIS1,NDP,ATP2B4,SERPINF1,PROX1,TWSG1,WDR19,GRHL3,PTPRM,BBS4,RARB,RARG,RXRA,SOX2,STAT3,FOXP2	0.0011
GO:1654	eye development	331	29	RDH13,OSR2,OLFM3,RDH10,ALDH1A3,FOXF2,FOXC1,PVRL3,CPAMD8,HIPK2,SMAD3,MAF,MAN2A1,MEIS1,NDP,ATP2B4,SERPINF1,PROX1,TWSG1,WDR19,GRHL3,PTPRM,BBS4,RARB,RARG,RXRA,SOX2,STAT3,FOXP2	0.0011
GO:1934	positive regulation of protein phosphorylation	896	64	CD24,NRG3,MAP3K2,ADCY5,CLU,CNTN1,DAB1,DAB2,MUC20,EPHA4,EPHA7,ERBB3,ERBB4,ACSL1,FGFR3,FGFR2,MAPRE3,PLCB1,WWC1,SASH1,NPNT,RAPGEF1,HIPK2,HCLS1,HES1,HTR2B,IGFBP3,ITGA1,JAK2,KITLG,GADD45B,NAB2,NEK1,NKX3-1,ATP2B4,PLCE1,PLA2G2A,ODAM,BANK1,PRKAA1,C1ORF106,PRKAR2B,PRKCZ,MAP2K6,PRLR,PROX1,TWSG1,RAP2B,AVPI1,AKTIP,WNK3,CAPRIN2,SOX2,STAT3,TP53,PRR5L,CAV1,PDE5A,FGF18,CCND2,RPS6KA5,CD36,CD74,RASSF2	0.0011
GO:3013	circulatory system process	500	40	ARHGAP42,CYP2J2,ABAT,EPAS1,FGF12,FOXC1,NEDD4L,GAA,MYOF,CACNG4,GCLC,EHD3,HTR2B,ID2,ITGA1,ITPR1,JAK2,KCND2,KCNJ8,KEL,RNF207,SMAD3,MME,NPY1R,ATP2B4,TRPM4,PRCP,MAP2K6,BBS2,BBS4,ACE2,SCPEP1,TNNC1,TRPC1,CACNA1D,CACNA2D1,CASQ1,CAV1,PDE5A,NAV2	0.0011
GO:30513	positive regulation of BMP signaling pathway	32	6	GATA6,GPC3,HES1,MSX2,NEO1,TWSG1	0.0011
GO:35304	regulation of protein dephosphorylation	121	14	RCAN2,DLC1,CRY2,GBA,GSK3B,IGFBP3,ITGA1,JAK2,PPP1R3C,PPP2R2B,PPP2R3A,PPP1R11,PPP1R3B,PHACTR2	0.0011
GO:40013	negative regulation of locomotion	301	27	CITED2,DLC1,NRG3,DPYSL3,ERBB4,FBLN1,PLCB1,GSTP1,APOD,IGFBP3,IGFBP5,TACSTD2,SPOCK3,SERPINF1,WNT4,SRGAP1,ARRDC3,PTPRM,RAP2B,PBLD,STAT3,LDLRAD4,SEMA6D,NAV3,IL33,TP53INP1,SRGAP3	0.0011
GO:43276	anoikis	32	6	SIK1,ITGB1,PDK4,TLE1,CAV1,BMF	0.0011
GO:7010	cytoskeleton organization	1171	80	DLC1,BAIAP2,NEBL,CFL2,PLK2,WASF3,CHD3,GABARAP,ARAP1,ADD3,WHAMM,CNN3,C6ORF165,DCLK2,SYNPO2,DPYSL3,EML1,EPB41L1,EPS8,COBLL1,NLGN1,EPB41L3,RHOQ,MAP7D2,TTLL1,TTLL3,PCLO,GSK3B,GSN,HCLS1,MCIDAS,ITGB1,JAK2,KRT13,KRT19,ABLIM1,TACSTD2,SMAD3,MAP2,MAPT,MEF2C,TRIM37,NEDD9,PLCE1,HOOK1,PKHD1,PLD2,PLS1,PLS3,WNT4,EPB41L4B,ODAM,LRRC16A,PRKCZ,PROX1,CHMP1B,GRHL3,BBS2,RHOU,BBS4,RDX,CLIP1,S100A10,SVIL,TACC1,MYH14,ARH…	0.0011
GO:97435	supramolecular fiber organization	565	44	DLC1,BAIAP2,NEBL,CFL2,WASF3,ARAP1,CLU,WHAMM,COL12A1,SYNPO2,DPYSL3,EPS8,COBLL1,FOXC1,GSN,HCLS1,ITGB1,JAK2,KRT19,TACSTD2,SMAD3,MAP2,MAPT,MEF2C,NEDD9,HOOK1,PLS1,PLS3,WNT4,LRRC16A,PROX1,BBS4,RDX,CLIP1,S100A10,ARHGAP28,POF1B,ACTN4,CASQ1,NCK2,SORBS2,SCIN,NAV3,CD36	0.0011
GO:1902305	regulation of sodium ion transmembrane transport	52	8	OSR1,STOM,FGF12,NEDD4L,ATP2B4,WNK3,UTRN,ACTN4	0.0012
GO:45646	regulation of erythrocyte differentiation	42	7	CDK6,ETS1,RBFOX2,ID2,INPP5D,ARNT,STAT3	0.0012
GO:51251	positive regulation of lymphocyte activation	258	24	CD24,CD55,EFNB2,FLOT2,HLA-DMB,HLA-DPA1,HLA-DQA1,HLA-DQA2,HLA-DRA,HLA-DRB1,HLA-DRB3,HLA-DRB4,HLA-E,HES1,IGFBP2,INPP5D,MEF2C,PRKCZ,STAT6,XBP1,VTCN1,NCK2,CAV1,CD74	0.0012
GO:6887	exocytosis	832	60	TOM1,CRISP3,ATP8A1,VAT1,RAB40B,RAPGEF4,LRG1,CLU,C2CD4A,CTSB,CTSS,CD55,AGL,SCAMP5,STOM,NLGN1,ALOX5,FUCA1,GAA,GCA,METTL7A,VPS41,PCLO,GRN,STXBP6,GSN,GSTP1,ACAA1,SYT10,SLCO4C1,LGALS3,ASAH1,MME,NEU1,NSF,CDK16,CECR1,SERPINA1,PIGR,PLD1,RAB4B,CTSA,SYTL2,PRCP,PROS1,SLC44A2,RAP2B,SELL,SEPP1,STX3,NR4A3,ACTN4,CRISPLD2,SCIN,LIN7A,MGAM,CD36,STXBP5L,SEC22B,PHACTR2	0.0012
GO:6984	ER-nucleus signaling pathway	42	7	AGR2,GSK3B,TP53,XBP1,NCK2,EIF2AK3,HERPUD1	0.0012
GO:30336	negative regulation of cell migration	260	24	CITED2,DLC1,NRG3,DPYSL3,ERBB4,PLCB1,GSTP1,APOD,IGFBP3,IGFBP5,TACSTD2,SERPINF1,WNT4,SRGAP1,PTPRM,RAP2B,PBLD,STAT3,LDLRAD4,SEMA6D,NAV3,IL33,TP53INP1,SRGAP3	0.0013
GO:32231	regulation of actin filament bundle assembly	86	11	DLC1,ARAP1,SYNPO2,TACSTD2,SMAD3,WNT4,LRRC16A,BBS4,RDX,S100A10,ARHGAP28	0.0013
GO:43065	positive regulation of apoptotic process	585	45	DLC1,UBD,SIK1,EPHA7,ERBB4,ALDH1A3,PPP1R13B,MTCH1,ARHGEF26,GPLD1,GSK3B,GSN,APBB2,ID3,IGFBP3,INPP5D,ITGA1,ITGB1,JAK2,SMAD3,MAPT,MEF2C,MSX2,GADD45B,NKX3-1,ING4,WWOX,IFT57,MAP2K6,TIGAR,RARB,RARG,ZMAT3,TP53,NR4A3,SRPX,NCK2,SCIN,CAV1,TNFSF10,FGD3,BMF,TP53INP1,EIF2AK3,RASSF2	0.0013
GO:43549	regulation of kinase activity	800	58	CD24,CDK6,CEBPA,NRG3,MAP3K2,DUSP14,ADCY5,STK38,CLU,PIFO,DAB1,DUSP2,MUC20,EPHA4,ERBB3,ACSL1,FGFR3,MAPRE3,SASH1,GBA,GNAQ,RAPGEF1,GSTP1,SERTAD1,HTR2B,ITGA1,JAK2,MAPT,KITLG,GADD45B,NAB2,NEK1,NKX3-1,ATP2B4,PLCE1,PRKAA1,C1ORF106,PRKAR2B,PRKCZ,MAP2K6,PRLR,PROX1,TIGAR,RAP2B,AVPI1,TSPYL2,CDK5RAP3,DUSP16,NCK2,PIK3R3,CAV1,PDE5A,FGF18,SOCS2,KAT2B,CCND2,CD74,RASSF2	0.0013
GO:46854	phosphatidylinositol phosphorylation	98	12	BPNT1,NRG4,ERBB3,ERBB4,ESR1,FGFR3,FGFR2,INPP1,KITLG,PI4KB,BTC,FGF18	0.0013
GO:1900027	regulation of ruffle assembly	24	5	NLGN1,TACSTD2,EPS8L1,RDX,CAV1	0.0014
GO:31175	neuron projection development	870	62	UST,TSPAN2,FARP1,BAIAP2,CHL1,PLK2,CNTN1,DAB1,DLX5,DPYSL3,EFNB2,EPHA4,EPHA7,ALCAM,FGFR2,NLGN1,EPB41L3,NEDD4L,GRIP1,RBFOX2,PLXNB2,GBA,RAPGEF1,GSK3B,APBB2,HES1,APOD,ITGA1,ITGB1,JAK2,ANOS1,KEL,LAMB1,MAP2,MAPT,MEF2C,NEO1,NFIB,NTF4,ATL1,CDK16,SERPINF1,PMP22,TMEM106B,PPP3CA,PRKCZ,NYAP2,PTPRM,BBS4,SH3GL2,CAPRIN2,SPOCK1,STX3,BTG2,NR4A3,BHLHB9,NCK2,PARD6B,ENC1,CBFA2T2,RPS6KA5,CUL7	0.0014
GO:35050	embryonic heart tube development	75	10	CITED2,FOXC1,HES1,RNF207,SMAD3,MEF2C,IFT57,OVOL2,BBS4,TBX3	0.0014
GO:45055	regulated exocytosis	718	53	TOM1,CRISP3,ATP8A1,VAT1,RAPGEF4,LRG1,CLU,C2CD4A,CTSB,CTSS,CD55,AGL,SCAMP5,STOM,NLGN1,ALOX5,FUCA1,GAA,GCA,METTL7A,VPS41,PCLO,GRN,GSN,GSTP1,ACAA1,SYT10,SLCO4C1,LGALS3,ASAH1,MME,NEU1,CECR1,SERPINA1,PIGR,PLD1,RAB4B,CTSA,SYTL2,PRCP,PROS1,SLC44A2,RAP2B,SELL,SEPP1,STX3,NR4A3,ACTN4,CRISPLD2,SCIN,MGAM,CD36,PHACTR2	0.0014
GO:45686	negative regulation of glial cell differentiation	24	5	DAB1,HES1,ID2,ID4,KDM4A	0.0014
GO:46470	phosphatidylcholine metabolic process	75	10	LPCAT3,SLC44A5,GPLD1,PLA2G2A,CHPT1,SLC44A2,ABHD4,PLA2G2F,SLC44A4,SCARB1	0.0014
GO:70167	regulation of biomineral tissue development	75	10	OSR2,OSR1,AMTN,NBR1,SMAD3,MEF2C,ENPP1,WNT4,TRPM4,BMP2K	0.0014
GO:9649	entrainment of circadian clock	24	5	CRY2,SIK1,GNAQ,ID2,TP53	0.0014
GO:1508	action potential	137	15	CLN3,FGF12,NEDD4L,GBA,GNAQ,KCND2,KCNJ8,RNF207,TPCN1,TRPM4,SCN3A,CACNA1D,CACNA2D1,MYH14,CAV1	0.0015
GO:32611	interleukin-1 beta production	64	9	TRIM16,CARD16,ABCA1,FOXP1,GSTP1,JAK2,SMAD3,C1ORF106,CD36	0.0015
GO:34440	lipid oxidation	99	12	ACAA1,ACADL,APOD,ACOX1,PDK4,CROT,ECHDC2,PRKAA1,BDH2,ABCD3,SCP2,NR4A3	0.0015
GO:44087	regulation of cellular component biogenesis	837	60	DLC1,BAIAP2,PLK2,ARAP1,CLU,WHAMM,DOCK11,MPP7,SYNPO2,DPYSL3,ABCA1,EPHA7,EPS8,ESR1,NLGN1,RHOQ,GBA,VPS41,RAPGEF1,STXBP6,GSK3B,GSN,UBQLN2,HCLS1,APOD,TACSTD2,SMAD3,MAP2,MAPT,MEF2C,TRIM37,PLD1,WNT4,EPS8L1,PPM1A,DNAJA4,LRRC16A,PRKAA1,PRKCZ,PROX1,CHMP1B,BBS4,ACE2,RDX,CLIP1,S100A10,ATXN2,TP53,LDLRAD4,ARHGAP28,BHLHB9,NCK2,SCIN,CAV1,BECN1,KAT2B,NAV3,BMF,CD36,SEC22B	0.0015
GO:51345	positive regulation of hydrolase activity	686	51	DLC1,DNAJB4,ARAP1,AGAP11,DOCK11,ARHGAP42,RASGEF1B,TOR1AIP2,EPHA4,ESR1,ALDH1A1,FBLN1,FGFR3,FGFR2,TBC1D9,PLCB1,DNMBP,MTCH1,NPNT,RASGRP3,GNAQ,GPLD1,RAPGEF1,GSK3B,GSN,AGFG2,HTR2B,ITGA1,ITGB1,JAK2,SMAD3,MAPT,MEF2C,NKX3-1,FAM13B,WNT4,ODAM,IFT57,PRKCZ,NMUR2,SRGAP1,GRHL3,S100A10,STAT3,ARHGAP28,CAV1,TNFSF10,EIF2AK3,RASAL2,STXBP5L,SRGAP3	0.0015
GO:71705	nitrogen compound transport	2068	129	CD24,TOM1,COL4A3BP,AGR2,SLC35A1,SLC19A2,TRIM16,PDPN,GIPC1,TOMM34,RAB40B,RAPGEF4,ADCY5,BTN3A2,SLC6A14,GABARAP,CARD16,CLU,CLN3,SLC43A2,AP1S3,OSR1,TRAM1L1,PRICKLE1,TOM1L2,SLC38A9,DAB2,ABAT,ABCA1,SCAMP5,STOM,SLC44A5,NLGN1,ERC1,TBC1D9,GGA3,VPS39,TRAM1,STX12,FYB,VPS41,FOXP1,PCLO,GPLD1,HID1,GSK3B,ANXA4,EHD3,HLA-E,HES1,HTR2B,APOD,ITPR1,JAK2,KCNS3,KPNA7,MC4R,MYO5B,NSF,CDK16,HOOK1,ATP6V1C1,ATP6V1E1,LRP1B,R…	0.0015
GO:1902533	positive regulation of intracellular signal transduction	924	65	CD24,UBD,MAP3K2,PLK2,CARD16,NRG4,SLC38A9,MUC20,EPHA4,ERBB3,ERBB4,ESR1,FGFR3,FGFR2,NLGN1,PLCB1,WWC1,SASH1,NPNT,LURAP1L,RAPGEF1,HIPK2,HCLS1,HES1,HTR2B,IGFBP3,IGFBP5,ITGA1,ITGB1,JAK2,KITLG,GADD45B,NKX3-1,PLCE1,PLA2G2A,PPM1A,BANK1,PRKAA1,C1ORF106,PRKCZ,MAP2K6,PRLR,SLC44A2,RRAGD,AVPI1,SOX2,STAT3,BTC,TP53,PRR5L,WLS,CDK5RAP3,ACTN4,CASP10,NCK2,CAV1,PDE5A,BECN1,TNFSF10,FGF18,BMF,CD36,AKAP12,CD74,RASSF2	0.0016
GO:2000649	regulation of sodium ion transmembrane transporter activity	43	7	OSR1,STOM,FGF12,NEDD4L,WNK3,UTRN,ACTN4	0.0016
GO:31401	positive regulation of protein modification process	1081	74	CD24,DLC1,NRG3,MAP3K2,ADCY5,CLU,CNTN1,PRICKLE1,DAB1,DAB2,MUC20,EPHA4,EPHA7,ERBB3,ERBB4,ACSL1,FGFR3,FGFR2,MAPRE3,PLCB1,WWC1,SASH1,NPNT,GBA,RAPGEF1,HIPK2,HCLS1,HES1,HTR2B,IGFBP3,ITGA1,JAK2,ARNT,KITLG,MUC1,GADD45B,NAB2,NEK1,NKX3-1,ATP2B4,PLCE1,PLA2G2A,ODAM,BANK1,PRKAA1,C1ORF106,PRKAR2B,PRKCZ,MAP2K6,PRLR,PROX1,TWSG1,ARRDC3,RAP2B,AVPI1,AKTIP,WNK3,CAPRIN2,SOX2,STAT3,TP53,PRR5L,CDK5RAP3,PIAS1,CDC14B,CAV…	0.0016
GO:32330	regulation of chondrocyte differentiation	43	7	SMAD3,MAF,SOX6,RARB,RARG,SCIN,FGF18	0.0016
GO:1823	mesonephros development	100	12	OSR2,OSR1,FGFR2,FOXC1,NPNT,GPC3,HES1,TACSTD2,SMAD3,SMAD9,WNT4,RARB	0.0017
GO:19884	antigen processing and presentation of exogenous antigen	178	18	OSBPL1A,AP1S3,CTSS,KIFAP3,HLA-DMA,HLA-DMB,HLA-DPA1,HLA-DQA1,HLA-DQA2,HLA-DRA,HLA-DRB1,HLA-DRB3,HLA-DRB4,HLA-E,SH3GL2,CD36,SEC22B,CD74	0.0017
GO:31589	cell-substrate adhesion	308	27	CDK6,DLC1,AGR2,PDPN,WHAMM,CCDC80,FREM1,FBLN1,NPNT,ABI3BP,GSK3B,APOD,ITGA1,ITGB1,JAK2,LAMB1,TACSTD2,SMAD3,WNT4,LRRC16A,PRKCZ,S100A10,SPOCK1,THBS3,UTRN,ACTN4,CD36	0.0017
GO:32869	cellular response to insulin stimulus	192	19	BAIAP2,SESN3,RHOQ,GCLC,GPLD1,GSTP1,PDE3B,PDK2,PDK4,ENPP1,ATP6V1C1,ATP6V1E1,PRKAA1,PRKCZ,UCP2,XBP1,PIK3R3,SOCS2,KAT2B	0.0017
GO:43068	positive regulation of programmed cell death	591	45	DLC1,UBD,SIK1,EPHA7,ERBB4,ALDH1A3,PPP1R13B,MTCH1,ARHGEF26,GPLD1,GSK3B,GSN,APBB2,ID3,IGFBP3,INPP5D,ITGA1,ITGB1,JAK2,SMAD3,MAPT,MEF2C,MSX2,GADD45B,NKX3-1,ING4,WWOX,IFT57,MAP2K6,TIGAR,RARB,RARG,ZMAT3,TP53,NR4A3,SRPX,NCK2,SCIN,CAV1,TNFSF10,FGD3,BMF,TP53INP1,EIF2AK3,RASSF2	0.0017
GO:50680	negative regulation of epithelial cell proliferation	138	15	CDK6,EFNB2,FGFR2,GPC3,MEF2C,NFIB,NKX3-1,SERPINF1,IFT57,PTPRM,PBLD,SOX2,KLF9,WDR77,CAV1	0.0017
GO:50730	regulation of peptidyl-tyrosine phosphorylation	220	21	CD24,CNTN1,EPHA4,EPHA7,ERBB3,ERBB4,FGFR3,HCLS1,HES1,JAK2,KITLG,BANK1,PRKCZ,RAP2B,SPINK1,STAT3,TP53,NCK2,CAV1,CD36,CD74	0.0017
GO:71900	regulation of protein serine/threonine kinase activity	462	37	CD24,CDK6,CEBPA,MAP3K2,DUSP14,STK38,DUSP2,MUC20,EPHA4,ACSL1,MAPRE3,SASH1,GBA,RAPGEF1,GSTP1,SERTAD1,HTR2B,ITGA1,JAK2,KITLG,GADD45B,ATP2B4,PLCE1,PRKAA1,C1ORF106,PRKAR2B,MAP2K6,PROX1,AVPI1,CDK5RAP3,DUSP16,CAV1,PDE5A,FGF18,KAT2B,CCND2,CD74	0.0017
GO:14033	neural crest cell differentiation	65	9	RDH10,ERBB4,FOXC1,HES1,HTR2B,MEF2C,KITLG,OVOL2,WNT10A	0.0018
GO:1901565	organonitrogen compound catabolic process	1120	76	CEBPA,UBD,GIPC1,PLK2,SMPDL3A,SAT2,CLU,CLN3,BTBD11,HYKK,ASB9,PRICKLE1,CTSB,CTSO,CTSS,DAB2,DBT,LONRF2,ABAT,DPYD,EPHA4,USP12,GPC5,FHIT,GGA3,NEDD4L,FUCA1,RNF144B,FBXL5,GBA,PDE7B,GPC3,GCLC,GPLD1,RNF180,HIPK2,GSK3B,USP25,UBQLN2,ACADL,SMAD3,MAOA,MAT1A,ASPA,NEU1,NSF,ATP2B4,OVGP1,PDE3B,CECR1,CTSA,PPT1,RNF114,MCCC1,SCPEP1,RDX,SAT1,SGSH,TP53,UBA1,UBA7,UBE2H,XBP1,RNF103,CDK5RAP3,USP11,ENC1,PIAS1,CAV1,PDE5A,I…	0.0018
GO:21879	forebrain neuron differentiation	54	8	DCLK2,DLX5,ERBB4,FGFR2,SATB2,GNAQ,HES1,PROX1	0.0018
GO:2696	positive regulation of leukocyte activation	294	26	CD24,CD55,EFNB2,FLOT2,HLA-DMB,HLA-DPA1,HLA-DQA1,HLA-DQA2,HLA-DRA,HLA-DRB1,HLA-DRB3,HLA-DRB4,HLA-E,HES1,IGFBP2,INPP5D,MEF2C,PRKCZ,STAT6,XBP1,VTCN1,NR4A3,NCK2,CAV1,IL33,CD74	0.0018
GO:43312	neutrophil degranulation	463	37	TOM1,CRISP3,ATP8A1,VAT1,LRG1,CTSB,CTSS,CD55,AGL,STOM,ALOX5,FUCA1,GAA,GCA,METTL7A,GRN,GSN,GSTP1,ACAA1,SLCO4C1,LGALS3,ASAH1,MME,NEU1,CECR1,SERPINA1,PIGR,PLD1,RAB4B,CTSA,PRCP,SLC44A2,RAP2B,SELL,CRISPLD2,MGAM,CD36	0.0018
GO:7034	vacuolar transport	113	13	CLU,CLN3,MGRN1,VPS39,VPS41,EHD3,NPC1,HOOK1,TMEM106B,CHMP1B,AKTIP,GNPTG,BECN1	0.0018
GO:71375	cellular response to peptide hormone stimulus	294	26	BAIAP2,ADCY5,SESN3,RHOQ,GCLC,GPLD1,GSTP1,JAK2,PDE3B,PDK2,PDK4,ENPP1,ATP6V1C1,ATP6V1E1,PRKAA1,PRKAR2B,PRKCZ,PRLR,STAT3,UCP2,XBP1,NR4A3,PIK3R3,CAV1,SOCS2,KAT2B	0.0018
GO:1905898	positive regulation of response to endoplasmic reticulum stress	34	6	AGR2,UBQLN2,XBP1,NCK2,CAV1,HERPUD1	0.0019
GO:48048	embryonic eye morphogenesis	34	6	ALDH1A3,FOXF2,HIPK2,PROX1,RARB,RARG	0.0019
GO:60048	cardiac muscle contraction	126	14	FGF12,NEDD4L,GAA,EHD3,KCNJ8,RNF207,TRPM4,MAP2K6,ACE2,TNNC1,CACNA1D,CACNA2D1,CAV1,PDE5A	0.0019
GO:6812	cation transport	1051	72	ATP8A1,SLC35A1,CLDN16,SLC2A13,CLN3,NIPA1,CNGA1,CNTN1,OSR1,TMEM37,SIK1,CTSS,ABAT,SLC39A11,STOM,SLC44A5,FGF12,NLGN1,NEDD4L,CACNG4,KCNH5,SLC39A2,EHD3,HTR2B,ITPR1,KCND2,KCNG1,KCNJ8,KCNJ13,KCNK2,KCNS3,KEL,RNF207,SLC9A4,LGALS3,MEF2C,NSF,ATP2B4,ATP6V1C1,ATP6V1E1,TPCN1,TRPM4,SLC25A38,PPP3CA,NMUR2,SLC44A2,ACE2,SLC5A7,SCN3A,PIEZO2,WNK3,SLC9A2,SLC22A5,SPINK1,TRPC1,UTRN,CACNA1D,SLC30A4,CACNA2D1,SLC44A4,ACTN4…	0.0019
GO:97178	ruffle assembly	34	6	NLGN1,ARHGEF26,TACSTD2,EPS8L1,RDX,CAV1	0.0019
GO:2283	neutrophil activation involved in immune response	466	37	TOM1,CRISP3,ATP8A1,VAT1,LRG1,CTSB,CTSS,CD55,AGL,STOM,ALOX5,FUCA1,GAA,GCA,METTL7A,GRN,GSN,GSTP1,ACAA1,SLCO4C1,LGALS3,ASAH1,MME,NEU1,CECR1,SERPINA1,PIGR,PLD1,RAB4B,CTSA,PRCP,SLC44A2,RAP2B,SELL,CRISPLD2,MGAM,CD36	0.002
GO:3006	developmental process involved in reproduction	628	47	MAMLD1,CITED2,CEBPA,DACH2,OSR1,CTSB,RDH10,NR0B1,EPAS1,ESR1,FGFR2,FOXF2,FOXC1,LDOC1,TTLL1,PVRL3,GATA6,HES1,ID4,KRT19,ARNT,KITLG,NDP,NKX3-1,HOOK1,SERPINF1,SERPINB5,WNT4,PRLR,STOX2,WDR19,BBS2,OVOL2,BBS4,RARG,ARID4A,RXRA,SPINK1,SRY,TBX3,TLR5,WDR77,PDE5A,TNFSF10,CDKL2,CYP7B1,CUL7	0.002
GO:48259	regulation of receptor-mediated endocytosis	77	10	CLU,DAB2,AAK1,UBQLN2,PPT1,BMP2K,ATXN2,SH3GL2,DNAJC6,SNAP91	0.002
GO:72659	protein localization to plasma membrane	222	21	AGR2,RAB40B,DAB2,EPB41L3,FLOT2,RHOQ,FYB,EHD3,TSPAN33,ITGB1,PLS1,WNT4,SYTL2,PRKCZ,PRKG2,BBS1,BBS2,RDX,S100A10,WNK3,STX3	0.002
GO:10675	regulation of cellular carbohydrate metabolic process	114	13	SIK1,GPLD1,GSK3B,IGFBP3,IGFBP5,PDK2,PDK4,ENPP1,PHKG2,TIGAR,STAT3,PPP1R3B,KAT2B	0.0021
GO:55123	digestive system development	140	15	AGR2,DAB1,FGFR2,FOXF2,GATA6,HES1,ID2,SMAD3,TIGAR,WDR19,OVOL2,RARB,XBP1,WLS,CBFA2T2	0.0021
GO:1902903	regulation of supramolecular fiber organization	297	26	DLC1,BAIAP2,CFL2,ARAP1,CLU,WHAMM,SYNPO2,EPS8,GSN,HCLS1,TACSTD2,SMAD3,MAP2,MAPT,MEF2C,WNT4,LRRC16A,PROX1,BBS4,RDX,CLIP1,S100A10,ARHGAP28,NCK2,SCIN,NAV3	0.0022
GO:1903779	regulation of cardiac conduction	66	9	EHD3,ITPR1,RNF207,ATP2B4,TRPM4,ACE2,TRPC1,CASQ1,CAV1	0.0022
GO:30500	regulation of bone mineralization	66	9	OSR2,OSR1,NBR1,SMAD3,MEF2C,ENPP1,WNT4,TRPM4,BMP2K	0.0022
GO:60038	cardiac muscle cell proliferation	55	8	ERBB4,FGFR2,FOXC1,GATA6,KCNK2,MEF2C,MEIS1,RXRA	0.0022
GO:2028	regulation of sodium ion transport	78	10	CNTN1,OSR1,SIK1,STOM,FGF12,NEDD4L,ATP2B4,WNK3,UTRN,ACTN4	0.0023
GO:48545	response to steroid hormone	374	31	FBXO32,CRY2,DAB2,AGL,NR0B1,ESR1,FHL2,GRIP1,RBFOX2,GBA,FOXP1,GSTP1,IGFBP2,JAK2,NR3C2,NKX3-1,NPC1,SERPINF1,TRIM68,CALCOCO1,RARB,RARG,RXRA,RXRB,KLF9,PAQR6,NR4A3,KDM5D,PIAS1,CAV1,CYP7B1	0.0023
GO:6941	striated muscle contraction	168	17	FGF12,NEDD4L,GAA,EHD3,KCNJ8,RNF207,TRPM4,MAP2K6,ACE2,TNNC1,CACNA1D,CACNA2D1,MYH14,CASQ1,CAV1,PDE5A,HOMER1	0.0023
GO:8344	adult locomotory behavior	78	10	CHL1,DAB1,EPHA4,EPS8,FGF12,HIPK2,ID2,NPC1,NTF4,CCND2	0.0023
GO:1901700	response to oxygen-containing compound	1468	95	CDK6,BAIAP2,TRIM16,ADCY5,CARD16,FBXO32,CLU,OSR1,SESN3,SLC38A9,CD55,ABAT,ABCA1,EPHA4,EPS8,ESR1,ETS1,ACSL1,FGFR2,PLCB1,SASH1,RHOQ,GBA,FOXP1,SESN1,GCLC,GNAQ,GPLD1,HID1,RAPGEF1,GSK3B,GSN,GSTP1,ID3,PALM3,APOD,IGFBP2,IGFBP5,JAK2,KCNJ8,KRT13,MAPT,MC4R,MEF2C,MSX2,NKX3-1,ATP2B4,CDK16,PDE3B,PDK2,PDK4,ENPP1,SERPINF1,PHEX,ATP6V1C1,ATP6V1E1,TRPM4,PPP3CA,PRKAA1,SYBU,C1ORF106,PRKAR2B,PRKCZ,MAP2K6,PRLR,RRAGD,RAR…	0.0024
GO:2274	myeloid leukocyte activation	600	45	TOM1,DHRS2,CRISP3,ATP8A1,VAT1,UBD,LRG1,CLU,CTSB,CTSS,CD55,AGL,STOM,ALOX5,FUCA1,GAA,GCA,METTL7A,FOXP1,GRN,GSN,GSTP1,ACAA1,SLCO4C1,LGALS3,MAPT,ASAH1,MME,NEU1,CECR1,SERPINA1,PIGR,PLD1,RAB4B,CTSA,PRCP,SLC44A2,RAP2B,SELL,NR4A3,CRISPLD2,MGAM,IL33,CD36,CD74	0.0024
GO:21953	central nervous system neuron differentiation	169	17	DCLK2,DLX5,EPHA4,ERBB4,EVX1,FGFR2,SATB2,GNAQ,HES1,ID4,NANOS1,MAP2,MAPT,NFIB,PROX1,SPOCK1,BTG2	0.0025
GO:31529	ruffle organization	45	7	NLGN1,ARHGEF26,TACSTD2,EPS8L1,LRRC16A,RDX,CAV1	0.0025
GO:43666	regulation of phosphoprotein phosphatase activity	103	12	RCAN2,CRY2,GSK3B,IGFBP3,ITGA1,JAK2,PPP1R3C,PPP2R2B,PPP2R3A,PPP1R11,PPP1R3B,PHACTR2	0.0025
GO:45747	positive regulation of Notch signaling pathway	45	7	ELF3,AAK1,CNTN6,HES1,BMP2K,STAT3,KAT2B	0.0025
GO:5978	glycogen biosynthetic process	45	7	AGL,GSK3B,ENPP1,PGM5,PHKG2,PPP1R3C,PPP1R3B	0.0025
GO:9250	glucan biosynthetic process	45	7	AGL,GSK3B,ENPP1,PGM5,PHKG2,PPP1R3C,PPP1R3B	0.0025
GO:34220	ion transmembrane transport	1045	71	ATP8A1,SLC35A1,CLDN16,SLC6A14,SLC2A13,CLCN7,NIPA1,SLC43A2,CNGA1,OSR1,TMEM37,CTSS,SLC38A9,ABCA1,SLC39A11,STOM,SLC37A2,FGF12,CLCA4,NLGN1,NEDD4L,CACNG4,KCNH5,SLC26A11,SLC39A2,EHD3,HTR2B,ITPR1,KCND2,KCNG1,KCNJ8,KCNJ13,KCNK2,KCNS3,KEL,RNF207,SLC9A4,MEF2C,TMEM150C,ATP2B4,ATP6V1C1,ATP6V1E1,TPCN1,CLIC6,TRPM4,SLC25A38,NMUR2,SCN3A,PIEZO2,WNK3,SLC9A2,SLC22A5,TRPC1,UTRN,CACNA1D,SLC30A4,CACNA2D1,SLC44A4,ACTN4…	0.0026
GO:42060	wound healing	504	39	MYL9,PDPN,DOCK11,ABAT,ERBB3,ERBB4,ETS1,FBLN1,FGFR2,GATA6,MYOF,GNAQ,GSN,EHD3,APOD,ITPR1,JAK2,SMAD3,MSX2,GP6,SERPINA1,WNT4,EPB41L4B,ODAM,PRCP,LRRC16A,PRKAR2B,PROS1,GRHL3,RAP2B,SOX2,THBD,TSPAN8,TP53,XBP1,CAV1,PAPSS2,CD36,SCARB1	0.0026
GO:60411	cardiac septum morphogenesis	67	9	CITED2,FGFR2,GATA6,HES1,ID2,MSX2,PROX1,RARB,TBX3	0.0026
GO:98657	import into cell	685	50	TOM1,BAIAP2,MARCH3,CLU,CLN3,ADRBK2,DAB2,ABCA1,SCAMP5,AAK1,NLGN1,NEDD4L,GPC3,RAPGEF1,GSN,UBQLN2,HTR2B,CFI,ITGB1,KCNJ8,SLC9A4,LGALS3,NPC1,ATP2B4,MARCH2,ENPP1,PI4KB,LRP1B,PLD2,RAB4B,TRPM4,PPP3CA,PPT1,BMP2K,LRRC16A,CXCL16,ATXN2,SH3GL2,SLC9A2,SNX2,CACNA2D1,ACTN4,SRPX,STON2,CAV1,BECN1,CD36,SCARB1,DNAJC6,SNAP91	0.0026
GO:32269	negative regulation of cellular protein metabolic process	976	67	CDK6,CEBPA,GIPC1,DUSP14,STK38,CARD16,CLN3,CRY2,A2ML1,CD55,DUSP2,EPHA4,MECOM,FBLN1,FHIT,GBA,CPAMD8,GPC3,GCLC,GNAQ,RAPGEF1,HIPK2,GSK3B,GSTP1,USP25,NANOS1,IGFBP3,IGFBP5,ANOS1,PAIP2B,MAPT,GADD45B,ATP2B4,SPOCK3,CRIM1,ENPP1,SERPINF1,SERPINA1,SERPINB5,BANK1,PRKAR2B,PRKCZ,PROS1,LXN,NDRG2,PBLD,CAPRIN2,SPINK1,SPOCK1,STAT3,PPP1R11,LDLRAD4,BTG2,PRR5L,CDK5RAP3,DUSP16,NCK2,ENC1,CAV1,SERPINB7,SOCS2,KAT2B,EIF2AK…	0.0027
GO:33674	positive regulation of kinase activity	521	40	CD24,NRG3,MAP3K2,ADCY5,CLU,PIFO,DAB1,MUC20,EPHA4,ERBB3,ACSL1,FGFR3,MAPRE3,SASH1,RAPGEF1,HTR2B,ITGA1,JAK2,MAPT,KITLG,GADD45B,NAB2,NEK1,NKX3-1,ATP2B4,PLCE1,PRKAA1,C1ORF106,PRKAR2B,PRKCZ,MAP2K6,PRLR,PROX1,TIGAR,AVPI1,PDE5A,FGF18,CCND2,CD74,RASSF2	0.0027
GO:60255	regulation of macromolecule metabolic process	5764	318	ZNF737,CD24,MAMLD1,CDK6,RCAN2,CITED2,SCML2,DLC1,ZBTB18,CEBPA,AGR2,TRIM16,NRG3,MAP3K2,GIPC1,PLK2,CHD3,DUSP14,TRIM31,ADCY5,FOXN3,ZHX1,GLMP,KLF8,STK38,CARD16,OSR2,ARAP1,DACH2,CLU,CLN3,ZNF641,BTBD11,CNTN1,OSR1,ASB9,CRY2,PRICKLE1,A2ML1,CCBE1,SIK1,ZNF827,DAB1,DAB2,CD55,DBP,ZNF846,LONRF2,DIO2,DLX5,DUSP2,NR0B1,ELF3,MUC20,EMX2,EPAS1,EPHA4,EPHA7,ERBB3,ERBB4,ESR1,ETS1,MECOM,EVX1,ACSL1,FBLN1,JAZF1,FGFR3,FGFR…	0.0027
GO:40008	regulation of growth	620	46	AGR2,NRG3,EPHA7,ERBB4,FGFR3,FGFR2,FOXC1,EPB41L3,PLCB1,WWC1,NEDD4L,GATA6,GPC3,TFCP2L1,APBB2,NANOS1,IGFBP2,IGFBP3,IGFBP5,KCNK2,SMAD3,MAPT,MEF2C,MEIS1,NEDD9,NPY1R,ING4,PLCE1,CRIM1,ENPP1,PLS1,PPT1,PROX1,CHPT1,CXCL16,BBS2,BBS4,TSPYL2,ZMAT3,CAPRIN2,SPOCK1,STAT3,TP53,SLC44A4,SOCS2,CD36	0.0028
GO:45017	glycerolipid biosynthetic process	256	23	SIK1,SLC44A5,FGFR3,FGFR2,GPLD1,HTR2B,INPP5D,PLCE1,ACP6,PI4KB,PLA2G2A,PLD1,PLD2,CHPT1,SLC44A2,PLA2G2F,MPPE1,SLC44A4,FAR1,PIK3R3,FGF18,MTMR7,SCARB1	0.0028
GO:60627	regulation of vesicle-mediated transport	457	36	RAB40B,RAPGEF4,CLU,C2CD4A,DAB2,SCAMP5,AAK1,NLGN1,TBC1D9,NEDD4L,VPS41,GPC3,PCLO,RAPGEF1,STXBP6,UBQLN2,SYT10,LGALS3,NSF,RAB4B,SYTL2,PPP3CA,PPT1,BMP2K,PRKAA1,RDX,ATXN2,SH3GL2,ACTN4,STON2,CAV1,CD36,SCARB1,STXBP5L,DNAJC6,SNAP91	0.0028
GO:1901699	cellular response to nitrogen compound	605	45	BAIAP2,ADCY5,SESN3,SLC38A9,EPHA4,ESR1,PLCB1,RHOQ,GCLC,GNAQ,GPLD1,RAPGEF1,GSK3B,GSTP1,IGFBP5,JAK2,SMAD3,MEF2C,ATP2B4,PDE3B,PDK2,PDK4,ENPP1,ATP6V1C1,ATP6V1E1,PPP3CA,PRKAA1,PRKAR2B,PRKCZ,PRLR,RRAGD,STAT3,STAT6,KLF10,TP53,UCP2,XBP1,CACNA2D1,NR4A3,CASP4,PIK3R3,CAV1,SOCS2,KAT2B,CD36	0.0029
GO:21543	pallium development	157	16	CDK6,DAB1,DCLK2,EMX2,PLCB1,GSK3B,ID4,LAMB1,ATP2B4,PROX1,BBS2,BBS4,TACC1,BTG2,NR4A3,FOXP2	0.0029
GO:21954	central nervous system neuron development	68	9	DCLK2,EPHA4,FGFR2,GNAQ,NANOS1,MAP2,MAPT,NFIB,BTG2	0.003
GO:34765	regulation of ion transmembrane transport	411	33	OSR1,TMEM37,CTSS,STOM,FGF12,NLGN1,NEDD4L,CACNG4,KCNH5,EHD3,KCND2,KCNG1,KCNJ8,KCNJ13,KCNS3,KEL,RNF207,MEF2C,ATP2B4,TPCN1,CLIC6,SCN3A,WNK3,TRPC1,UTRN,CACNA1D,CACNA2D1,ACTN4,CASQ1,CAV1,KCNH7,SESTD1,HOMER1	0.003
GO:42119	neutrophil activation	475	37	TOM1,CRISP3,ATP8A1,VAT1,LRG1,CTSB,CTSS,CD55,AGL,STOM,ALOX5,FUCA1,GAA,GCA,METTL7A,GRN,GSN,GSTP1,ACAA1,SLCO4C1,LGALS3,ASAH1,MME,NEU1,CECR1,SERPINA1,PIGR,PLD1,RAB4B,CTSA,PRCP,SLC44A2,RAP2B,SELL,CRISPLD2,MGAM,CD36	0.003
GO:45859	regulation of protein kinase activity	740	53	CD24,CDK6,CEBPA,NRG3,MAP3K2,DUSP14,ADCY5,STK38,CLU,DAB1,DUSP2,MUC20,EPHA4,ERBB3,ACSL1,MAPRE3,SASH1,GBA,GNAQ,RAPGEF1,GSTP1,SERTAD1,HTR2B,ITGA1,JAK2,KITLG,GADD45B,NAB2,NEK1,NKX3-1,ATP2B4,PLCE1,PRKAA1,C1ORF106,PRKAR2B,PRKCZ,MAP2K6,PRLR,PROX1,RAP2B,AVPI1,TSPYL2,CDK5RAP3,DUSP16,NCK2,CAV1,PDE5A,FGF18,SOCS2,KAT2B,CCND2,CD74,RASSF2	0.003
GO:48002	antigen processing and presentation of peptide antigen	185	18	OSBPL1A,AP1S3,CTSS,KIFAP3,HLA-DMA,HLA-DMB,HLA-DPA1,HLA-DQA1,HLA-DQA2,HLA-DRA,HLA-DRB1,HLA-DRB3,HLA-DRB4,HLA-E,SH3GL2,CD36,SEC22B,CD74	0.003
GO:51347	positive regulation of transferase activity	589	44	CD24,NRG3,MAP3K2,ADCY5,CLU,PIFO,DAB1,MUC20,EPHA4,ERBB3,ACSL1,FGFR3,MAPRE3,SASH1,PARM1,RAPGEF1,HTR2B,ITGA1,JAK2,MAPT,KITLG,GADD45B,NAB2,NEK1,NKX3-1,ATP2B4,PLCE1,PRKAA1,C1ORF106,PRKAR2B,PRKCZ,MAP2K6,PRLR,PROX1,TIGAR,ARRDC3,AVPI1,CDC14B,PDE5A,FGF18,CCND2,ARRDC4,CD74,RASSF2	0.003
GO:52547	regulation of peptidase activity	395	32	DLC1,CARD16,A2ML1,EPHA4,EPHA7,FBLN1,MTCH1,CPAMD8,GPC3,GSN,JAK2,ANOS1,SMAD3,MAPT,NKX3-1,SPOCK3,CRIM1,SERPINF1,SERPINA1,SERPINB5,IFT57,PROS1,LXN,SOX2,SPINK1,SPOCK1,STAT3,CAV1,SERPINB7,TNFSF10,EIF2AK3,HERPUD1	0.003
GO:51146	striated muscle cell differentiation	258	23	NEBL,CFL2,SIK1,EFNB2,FHL2,GATA6,MYOF,IGFBP5,ITGB1,KEL,KRT19,MEF2C,PPP3CA,SOX6,PROX1,RARB,RXRA,TBX3,XBP1,CASQ1,SORBS2,DYRK1B,HOMER1	0.0031
GO:1901214	regulation of neuron death	273	24	CHL1,CLU,CLN3,EFNB2,EPHA7,ERBB3,TRIM2,GBA,GCLC,HIPK2,GSK3B,ITGA1,JAK2,MAPT,MEF2C,NTF4,SERPINF1,PPT1,TIGAR,STAT3,TP53,BTG2,NR4A3,BHLHB9	0.0032
GO:48872	homeostasis of number of cells	229	21	CDK6,DOCK11,EPAS1,ETS1,RBFOX2,HIPK2,HCLS1,HOXB6,ID2,INPP5D,JAK2,ARNT,MEF2C,KITLG,SLC25A38,SOX6,ARID4A,STAT3,L3MBTL3,CD74,RASSF2	0.0032
GO:16055	Wnt signaling pathway	477	37	CD24,FRAT1,CPE,PRICKLE1,DAB2,DLX5,ESR1,FGFR2,PLCB1,BAMBI,GPC3,RBMS3,RAPGEF1,GSK3B,IGFBP2,SMAD3,NDP,AMOTL2,WWOX,CDK14,WNT4,TRPM4,RNF43,PPM1A,PPP3CA,PRKAA1,NDRG2,CALCOCO1,GRHL3,RARG,CAPRIN2,SOX2,TLE1,TLE2,WLS,WNT10A,CAV1	0.0033
GO:50863	regulation of T cell activation	304	26	CD24,CD55,EFNB2,FLOT2,GSN,HLA-DMB,HLA-DPA1,HLA-DQA1,HLA-DQA2,HLA-DRA,HLA-DRB1,HLA-DRB3,HLA-DRB4,HLA-E,HES1,IGFBP2,LGALS3,PRKCZ,TWSG1,PLA2G2F,XBP1,VTCN1,NCK2,CAV1,PDE5A,CD74	0.0033
GO:7264	small GTPase mediated signal transduction	461	36	FARP1,DLC1,PDPN,PLK2,RAPGEF4,ARAP1,DOCK11,ARHGAP42,RASGEF1B,DAB1,DOCK3,ABCA1,EPS8,RGL1,DNMBP,RHOQ,RASGRP3,ARHGEF26,RAPGEF1,ITGB1,KITLG,PLEKHG7,PLCE1,FAM13B,PLD1,PLD2,EPS8L1,SRGAP1,RHOU,RAP2B,RDX,TP53,ARHGAP28,FGD3,RASAL2,SRGAP3	0.0033
GO:42136	neurotransmitter biosynthetic process	93	11	CLU,ABAT,DPYD,JAK2,SMAD3,ATP2B4,SLC5A7,TLR5,SLC44A4,CAV1,CD36	0.0034
GO:6082	organic acid metabolic process	1090	73	ABCC5,UST,AKR1A1,BPNT1,ME3,SLC6A14,OSBPL1A,OSBPL9,CLN3,HYKK,CYP2J2,RDH10,DBT,ABAT,DPYD,ACSL1,ALDH1A3,NMNAT2,AHCYL2,ALOX5,GATM,GCLC,GSTP1,ACAA1,ACADL,HACD4,ARNT,MAT1A,ASPA,ACO1,NPC1,ATP2B4,SPOCK3,ACOX1,PDK2,PDK4,ENPP1,PEPD,CROT,ECHDC2,NAGK,LRRC16A,PRKAA1,PRKAR2B,PROX1,PRPS1,BDH2,MCCC1,TIGAR,RIMKLB,ABCD3,SCPEP1,SCP2,XYLT1,STAT3,SULT2B1,SUOX,SULT2A1,UGT2B15,XBP1,C14ORF159,NR4A3,ACSF2,NPL,ACSS1,CAV1,…	0.0034
GO:2446	neutrophil mediated immunity	478	37	TOM1,CRISP3,ATP8A1,VAT1,LRG1,CTSB,CTSS,CD55,AGL,STOM,ALOX5,FUCA1,GAA,GCA,METTL7A,GRN,GSN,GSTP1,ACAA1,SLCO4C1,LGALS3,ASAH1,MME,NEU1,CECR1,SERPINA1,PIGR,PLD1,RAB4B,CTSA,PRCP,SLC44A2,RAP2B,SELL,CRISPLD2,MGAM,CD36	0.0035
GO:30001	metal ion transport	830	58	CLDN16,NIPA1,CNGA1,CNTN1,OSR1,TMEM37,SIK1,SLC39A11,STOM,FGF12,NEDD4L,CACNG4,KCNH5,SLC39A2,EHD3,HTR2B,ITPR1,KCND2,KCNG1,KCNJ8,KCNJ13,KCNK2,KCNS3,KEL,RNF207,SLC9A4,LGALS3,NSF,ATP2B4,ATP6V1C1,ATP6V1E1,TPCN1,TRPM4,PPP3CA,NMUR2,SLC5A7,SCN3A,WNK3,SLC9A2,SLC22A5,SPINK1,TRPC1,UTRN,CACNA1D,SLC30A4,CACNA2D1,ACTN4,SLC10A7,SLC41A2,ATP13A4,CASQ1,CAV1,KCNH7,SESTD1,HOMER1,SLC23A2,CCS,SLC12A6	0.0035
GO:45664	regulation of neuron differentiation	560	42	UST,BAIAP2,PLK2,CNTN1,DAB1,DPYSL3,EFNB2,EPHA4,EPHA7,NLGN1,NEDD4L,GRIP1,PLXNB2,RAPGEF1,GSK3B,HES1,ID2,ID4,KEL,MAP2,MAPT,MEF2C,MEIS1,MYCL,NTF4,SERPINF1,PMP22,TMEM106B,CASZ1,PPP3CA,PROX1,RARB,CAPRIN2,SOX2,SPOCK1,CDK5RAP3,BHLHB9,ENC1,SOCS2,CBFA2T2,KDM4A,CUL7	0.0035
GO:1704	formation of primary germ layer	119	13	COL12A1,DUSP2,FGFR2,FOXC1,GATA6,ITGB1,LAMB1,MIR200C,SMAD3,TWSG1,SOX2,WLS,NR4A3	0.0036
GO:198738	cell-cell signaling by wnt	479	37	CD24,FRAT1,CPE,PRICKLE1,DAB2,DLX5,ESR1,FGFR2,PLCB1,BAMBI,GPC3,RBMS3,RAPGEF1,GSK3B,IGFBP2,SMAD3,NDP,AMOTL2,WWOX,CDK14,WNT4,TRPM4,RNF43,PPM1A,PPP3CA,PRKAA1,NDRG2,CALCOCO1,GRHL3,RARG,CAPRIN2,SOX2,TLE1,TLE2,WLS,WNT10A,CAV1	0.0036
GO:51494	negative regulation of cytoskeleton organization	119	13	DLC1,ARAP1,EPS8,GSN,TACSTD2,TRIM37,LRRC16A,BBS4,RDX,ARHGAP28,SCIN,KAT2B,NAV3	0.0036
GO:60047	heart contraction	260	23	CYP2J2,EPAS1,FGF12,NEDD4L,GAA,CACNG4,EHD3,ITPR1,JAK2,KCND2,KCNJ8,RNF207,ATP2B4,TRPM4,MAP2K6,ACE2,TNNC1,TRPC1,CACNA1D,CACNA2D1,CASQ1,CAV1,PDE5A	0.0036
GO:71417	cellular response to organonitrogen compound	512	39	BAIAP2,ADCY5,SESN3,SLC38A9,EPHA4,RHOQ,GCLC,GPLD1,RAPGEF1,GSK3B,GSTP1,IGFBP5,JAK2,MEF2C,ATP2B4,PDE3B,PDK2,PDK4,ENPP1,ATP6V1C1,ATP6V1E1,PRKAA1,PRKAR2B,PRKCZ,PRLR,RRAGD,STAT3,KLF10,TP53,UCP2,XBP1,CACNA2D1,NR4A3,CASP4,PIK3R3,CAV1,SOCS2,KAT2B,CD36	0.0037
GO:10629	negative regulation of gene expression	1763	110	CITED2,ZBTB18,CEBPA,FOXN3,ZHX1,KLF8,CARD16,OSR2,OSR1,CRY2,PRICKLE1,DAB2,CD55,NR0B1,ELF3,ESR1,MECOM,JAZF1,FGFR2,FHL2,FOXF2,FOXC1,TCF25,PHF8,FLOT2,PLCB1,WWC1,SATB2,NEDD4L,RBFOX2,ZBTB38,GATA6,FOXP1,GCLC,RBMS3,HIPK2,TFCP2L1,HCLS1,HOXD8,HES1,ID2,ID3,ID4,NANOS1,IGFBP5,PAIP2B,MIR200C,SMAD3,MAF,MAPT,MEF2C,MSX2,MUC1,TRIM37,ZFHX3,NAB2,NFIB,NFIX,NKX3-1,ING4,WWOX,SERPINF1,POLR2A,WNT4,PPM1A,BANK1,PPP3CA,SOX6,…	0.0038
GO:36230	granulocyte activation	480	37	TOM1,CRISP3,ATP8A1,VAT1,LRG1,CTSB,CTSS,CD55,AGL,STOM,ALOX5,FUCA1,GAA,GCA,METTL7A,GRN,GSN,GSTP1,ACAA1,SLCO4C1,LGALS3,ASAH1,MME,NEU1,CECR1,SERPINA1,PIGR,PLD1,RAB4B,CTSA,PRCP,SLC44A2,RAP2B,SELL,CRISPLD2,MGAM,CD36	0.0038
GO:50879	multicellular organismal movement	47	7	GAA,HIPK2,ITPR1,TNNC1,MYH14,CASQ1,HOMER1	0.0038
GO:50881	musculoskeletal movement	47	7	GAA,HIPK2,ITPR1,TNNC1,MYH14,CASQ1,HOMER1	0.0038
GO:42133	neurotransmitter metabolic process	133	14	CLU,CLN3,ABAT,DPYD,RNF180,JAK2,SMAD3,MAOA,ATP2B4,SLC5A7,TLR5,SLC44A4,CAV1,CD36	0.0039
GO:31329	regulation of cellular catabolic process	765	54	CEBPA,GIPC1,PLK2,CLU,PRICKLE1,SLC38A9,DAB2,LONRF2,EPHA4,FHIT,RNF144B,FBXL5,GBA,GCLC,GPLD1,RNF180,HIPK2,GSK3B,USP25,UBQLN2,HTR2B,NANOS1,ITPR1,ARNT,MAPT,NPC1,ATP2B4,PHKG2,ATP6V1C1,ATP6V1E1,TPCN1,CTSA,WDR41,PRKAA1,RNF114,TIGAR,RRAGD,RDX,STAT3,XBP1,BTG2,PPP1R3B,PRR5L,CDK5RAP3,PIAS1,CAV1,BECN1,BMF,IL33,TP53INP1,SCARB1,SEC22B,KDM4A,HERPUD1	0.004
GO:45648	positive regulation of erythrocyte differentiation	27	5	ETS1,ID2,INPP5D,ARNT,STAT3	0.004
GO:46466	membrane lipid catabolic process	27	5	SMPDL3A,FUCA1,GBA,NEU1,PPT1	0.004
GO:50890	cognition	262	23	ATP8A1,CHL1,PLK2,CLN3,PLCB1,GATM,TMPRSS11E,HLA-DRA,ITGB1,KCNK2,MAPT,MEF2C,NTF4,SERPINF1,PRKAR2B,PRKCZ,BBS4,ATXN1,BTG2,BHLHB9,PIAS1,CCND2,FOXP2	0.004
GO:6470	protein dephosphorylation	292	25	RCAN2,DLC1,DUSP14,CRY2,DUSP2,GBA,GSK3B,IGFBP3,ITGA1,JAK2,PTPRQ,PPM1A,PPP1R3C,PPP2R2B,PPP2R3A,PPP3CA,PTPN14,PTPRM,PPP1R11,PPP1R3B,DUSP16,CDC14B,MTMR7,PHACTR2,DNAJC6	0.004
GO:6820	anion transport	580	43	ABCC5,ATP8A1,SLC35A1,SLC19A2,PDPN,GIPC1,SLC6A14,CLCN7,CLN3,SLC43A2,OSR1,CRY2,SLC38A9,ABAT,ABCA1,ACSL1,SLC37A2,CLCA4,SLC26A11,SLCO4C1,ENPP1,PLA2G2A,CLIC6,CROT,SLC25A38,PRKG2,MAP2K6,NMUR2,ABCD3,ACE2,RXRA,SCP2,PLA2G2F,SLC16A2,SLC22A5,SLC44A4,ABCC10,SLC7A6,CD36,SCARB1,CLCA2,SLC23A2,SLC12A6	0.004
GO:30279	negative regulation of ossification	70	9	CDK6,ID2,ID3,IGFBP5,NBR1,SMAD3,MEF2C,TRPM4,TWSG1	0.0041
GO:45639	positive regulation of myeloid cell differentiation	82	10	ETS1,HCLS1,ID2,INPP5D,ARNT,KITLG,STAT3,KLF10,SCIN,CD74	0.0041
GO:5977	glycogen metabolic process	70	9	AGL,GAA,GSK3B,ENPP1,PGM5,PHKA1,PHKG2,PPP1R3C,PPP1R3B	0.0041
GO:48286	lung alveolus development	37	6	FGFR2,GATA6,IGFBP5,MAN2A1,TNS3,FOXP2	0.0042
GO:50865	regulation of cell activation	499	38	CD24,PDPN,CD55,ABAT,EFNB2,FLOT2,GCLC,GSN,HLA-DMB,HLA-DPA1,HLA-DQA1,HLA-DQA2,HLA-DRA,HLA-DRB1,HLA-DRB3,HLA-DRB4,HLA-E,HES1,ID2,IGFBP2,INPP5D,JAK2,LGALS3,MEF2C,BANK1,PRKCZ,TWSG1,PLA2G2F,STAT6,THBD,XBP1,VTCN1,NR4A3,NCK2,CAV1,PDE5A,IL33,CD74	0.0042
GO:7389	pattern specification process	402	32	CITED2,NRG3,OSR1,EMX2,ERBB4,EVX1,FGFR2,FOXC1,SATB2,SSBP3,GPC3,HIPK2,HOXB6,HOXD8,HES1,RNF207,SMAD3,MEF2C,MSX2,NKX3-1,NTF4,IFT57,WDR19,GRHL3,OVOL2,BBS4,RARG,GALNT11,TBX3,BTG2,WLS,DISP1	0.0042
GO:7431	salivary gland development	37	6	FGFR2,TFCP2L1,NFIB,NKX3-1,TWSG1,XBP1	0.0042
GO:10721	negative regulation of cell development	278	24	NRG3,PLK2,DAB1,DPYSL3,EFNB2,EPHA4,EPHA7,ERBB4,FBLN1,NLGN1,GSK3B,HES1,ID2,ID4,TACSTD2,MEIS1,PMP22,PPP3CA,SOX2,SPOCK1,STAT3,ACTN4,CBFA2T2,KDM4A	0.0043
GO:1837	epithelial to mesenchymal transition	134	14	PDPN,DAB2,FGFR2,FOXF2,FOXC1,BAMBI,GSK3B,SMAD3,MSX2,WNT4,OVOL2,PBLD,LDLRAD4,CUL7	0.0043
GO:3015	heart process	263	23	CYP2J2,EPAS1,FGF12,NEDD4L,GAA,CACNG4,EHD3,ITPR1,JAK2,KCND2,KCNJ8,RNF207,ATP2B4,TRPM4,MAP2K6,ACE2,TNNC1,TRPC1,CACNA1D,CACNA2D1,CASQ1,CAV1,PDE5A	0.0043
GO:45444	fat cell differentiation	204	19	ARL4A,CEBPA,LRG1,PLCB1,METRNL,HES1,ID2,ID4,PTPRQ,SMAD3,MSX2,ENPP1,TRPM4,BBS2,BBS4,DLK2,XBP1,NR4A3,PIAS1	0.0043
GO:1657	ureteric bud development	95	11	OSR1,FGFR2,FOXC1,NPNT,GPC3,HES1,TACSTD2,SMAD3,SMAD9,WNT4,RARB	0.0044
GO:43434	response to peptide hormone	403	32	BAIAP2,TRIM16,ADCY5,SESN3,RHOQ,GCLC,GPLD1,GSTP1,IGFBP5,JAK2,MC4R,PDE3B,PDK2,PDK4,ENPP1,PHEX,ATP6V1C1,ATP6V1E1,PRKAA1,PRKAR2B,PRKCZ,PRLR,STAT3,UCP2,XBP1,BTG2,NR4A3,PIK3R3,CAV1,TNFSF10,SOCS2,KAT2B	0.0044
GO:2275	myeloid cell activation involved in immune response	517	39	TOM1,CRISP3,ATP8A1,VAT1,LRG1,CTSB,CTSS,CD55,AGL,STOM,ALOX5,FUCA1,GAA,GCA,METTL7A,GRN,GSN,GSTP1,ACAA1,SLCO4C1,LGALS3,ASAH1,MME,NEU1,CECR1,SERPINA1,PIGR,PLD1,RAB4B,CTSA,PRCP,SLC44A2,RAP2B,SELL,NR4A3,CRISPLD2,MGAM,IL33,CD36	0.0045
GO:42063	gliogenesis	249	22	TSPAN2,CDK6,WASF3,CLU,DAB1,EPHA4,ERBB3,GSN,GSTP1,HES1,ID2,ID4,LAMB1,MAPT,ASPA,NAB2,NFIB,SOX6,SOX2,STAT3,IL33,KDM4A	0.0045
GO:42552	myelination	108	12	TSPAN2,WASF3,CLU,EPB41L3,ID4,KEL,ASPA,NAB2,PMP22,RARB,RARG,EIF2AK3	0.0045
GO:45184	establishment of protein localization	1826	113	CD24,TOM1,TRIM16,GIPC1,TOMM34,RAB40B,RAPGEF4,ADCY5,BTN3A2,GABARAP,CARD16,CLU,AP1S3,TRAM1L1,PRICKLE1,TOM1L2,DAB2,ABAT,ABCA1,SCAMP5,STOM,NLGN1,ERC1,TBC1D9,GGA3,VPS39,PPP1R13B,TRAM1,STX12,FYB,NPNT,VPS41,FOXP1,PCLO,GPLD1,HID1,GSK3B,ANXA4,EHD3,HLA-E,HES1,HTR2B,APOD,ITPR1,JAK2,KCNS3,KPNA7,MAPT,MC4R,MYO5B,NPC1,NSF,CDK16,HOOK1,ATP6V1C1,ATP6V1E1,LRP1B,RAB4B,CTSA,TRPM4,AFTPH,SYTL2,PPM1A,BANK1,PPP3CA,PPT1,S…	0.0045
GO:120031	plasma membrane bounded cell projection assembly	534	40	CCNO,WASF3,ARAP1,WHAMM,DOCK11,C6ORF165,DPYSL3,ICK,NLGN1,KIFAP3,RHOQ,TTLL1,ARHGEF26,TTLL3,STK36,GSN,EHD3,MCIDAS,ABLIM1,TACSTD2,NEK1,PKHD1,PLD1,PMP22,SPATA6,EPS8L1,IFT57,LRRC16A,PRKAR2B,WDR19,BBS1,BBS2,BBS4,RAP2B,RDX,GALNT11,NCK2,CDC14B,CAV1,FGD3	0.0046
GO:10518	positive regulation of phospholipase activity	48	7	ESR1,FGFR3,FGFR2,GNAQ,HTR2B,PRKCZ,NMUR2	0.0047
GO:6112	energy reserve metabolic process	83	10	AGL,GAA,GSK3B,MC4R,ENPP1,PGM5,PHKA1,PHKG2,PPP1R3C,PPP1R3B	0.0047
GO:42886	amide transport	1793	111	CD24,TOM1,COL4A3BP,SLC19A2,TRIM16,PDPN,GIPC1,TOMM34,RAB40B,RAPGEF4,ADCY5,BTN3A2,GABARAP,CARD16,CLU,AP1S3,TRAM1L1,PRICKLE1,TOM1L2,DAB2,ABAT,ABCA1,SCAMP5,STOM,NLGN1,ERC1,TBC1D9,GGA3,VPS39,TRAM1,STX12,FYB,VPS41,FOXP1,PCLO,GPLD1,HID1,GSK3B,ANXA4,EHD3,HLA-E,HES1,HTR2B,APOD,ITPR1,JAK2,KCNS3,KPNA7,MC4R,MYO5B,NSF,CDK16,HOOK1,ATP6V1C1,ATP6V1E1,LRP1B,RAB4B,CTSA,TRPM4,AFTPH,SYTL2,PPM1A,BANK1,PPP3CA,PPT1,SYB…	0.0048
GO:43405	regulation of MAP kinase activity	326	27	CD24,MAP3K2,DUSP14,STK38,DUSP2,MUC20,EPHA4,SASH1,GBA,RAPGEF1,GSTP1,HTR2B,ITGA1,JAK2,KITLG,GADD45B,PLCE1,PRKAA1,C1ORF106,MAP2K6,AVPI1,CDK5RAP3,DUSP16,CAV1,PDE5A,FGF18,CD74	0.0048
GO:48839	inner ear development	177	17	CEBPA,MYO3B,DLX5,ALDH1A3,FGFR2,HES1,FREM2,KCNK2,MAF,MYCL,PROX1,GRHL3,SOX2,NR4A3,SLC44A4,LIN7A,SLC25A27	0.0048
GO:72657	protein localization to membrane	486	37	CD24,AGR2,RAB40B,CPE,DAB2,STOM,NLGN1,EPB41L3,FLOT2,PPP1R13B,RHOQ,TRAM1,FYB,GSN,EHD3,TSPAN33,ITGB1,NPC1,PIGR,PLS1,WNT4,SYTL2,PRKCZ,PRKG2,WDR19,BBS1,BBS2,RDX,CLIP1,S100A10,RTP4,WNK3,STX3,TP53,CAV1,LIN7A,BMF	0.0048
GO:32412	regulation of ion transmembrane transporter activity	206	19	OSR1,CTSS,STOM,FGF12,NLGN1,NEDD4L,CACNG4,EHD3,KCNG1,RNF207,MEF2C,WNK3,UTRN,CACNA1D,CACNA2D1,ACTN4,CASQ1,CAV1,HOMER1	0.0049
GO:72163	mesonephric epithelium development	96	11	OSR1,FGFR2,FOXC1,NPNT,GPC3,HES1,TACSTD2,SMAD3,SMAD9,WNT4,RARB	0.0049
GO:72164	mesonephric tubule development	96	11	OSR1,FGFR2,FOXC1,NPNT,GPC3,HES1,TACSTD2,SMAD3,SMAD9,WNT4,RARB	0.0049
GO:15672	monovalent inorganic cation transport	487	37	SLC35A1,SLC2A13,CNGA1,CNTN1,OSR1,SIK1,STOM,FGF12,NEDD4L,KCNH5,KCND2,KCNG1,KCNJ8,KCNJ13,KCNK2,KCNS3,KEL,RNF207,SLC9A4,NSF,ATP2B4,ATP6V1C1,ATP6V1E1,TRPM4,SLC5A7,SCN3A,WNK3,SLC9A2,SLC22A5,UTRN,CACNA1D,ACTN4,SLC10A7,CAV1,KCNH7,SLC23A2,SLC12A6	0.005
GO:7178	transmembrane receptor protein serine/threonine kinase signaling pathway	312	26	CITED2,GIPC1,LRG1,BTBD11,DAB2,DLX5,NPNT,BAMBI,GATA6,GPC3,HIPK2,HES1,ITGB1,SMAD3,SMAD9,MSX2,NEO1,PPM1A,PRKCZ,TWSG1,CGN,PBLD,RASL11B,KLF10,LDLRAD4,CAV1	0.0051
GO:18108	peptidyl-tyrosine phosphorylation	359	29	CD24,CNTN1,NRG4,EPHA4,EPHA7,ERBB3,ERBB4,FGFR3,FGFR2,HCLS1,HES1,JAK2,KITLG,NEK1,BANK1,PRKCZ,MAP2K6,PRLR,RAP2B,SPINK1,STAT3,BTC,TP53,NCK2,CAV1,FGF18,DYRK1B,CD36,CD74	0.0052
GO:1904646	cellular response to amyloid-beta	28	5	EPHA4,GSK3B,CACNA2D1,CASP4,CD36	0.0053
GO:32787	monocarboxylic acid metabolic process	571	42	UST,AKR1A1,ME3,OSBPL1A,OSBPL9,CYP2J2,RDH10,ABAT,ACSL1,ALDH1A3,ALOX5,GSTP1,ACAA1,ACADL,HACD4,ARNT,NPC1,ACOX1,PDK2,PDK4,CROT,ECHDC2,PRKAA1,PRKAR2B,PROX1,BDH2,MCCC1,TIGAR,ABCD3,SCPEP1,SCP2,STAT3,SULT2A1,UGT2B15,XBP1,NR4A3,ACSF2,ACSS1,CAV1,ACBD5,CYP7B1,CD74	0.0053
GO:60412	ventricular septum morphogenesis	38	6	CITED2,FGFR2,HES1,ID2,PROX1,TBX3	0.0053
GO:72583	clathrin-dependent endocytosis	38	6	DAB2,AAK1,UBQLN2,BMP2K,DNAJC6,SNAP91	0.0053
GO:6790	sulfur compound metabolic process	344	28	UST,AKR1A1,BPNT1,SLC19A2,ACSL1,HS3ST5,AHCYL2,GCLC,GSTA4,GSTP1,MAT1A,SPOCK3,PDK2,PDK4,ENPP1,CLIC6,PPT1,CNDP2,MCCC1,XYLT1,SULT2B1,SUOX,SULT2A1,ACSF2,FAR1,ACSS1,PAPSS2,PAPSS1	0.0054
GO:98655	cation transmembrane transport	792	55	SLC35A1,CLDN16,SLC2A13,NIPA1,CNGA1,OSR1,TMEM37,CTSS,SLC39A11,STOM,FGF12,NLGN1,NEDD4L,CACNG4,KCNH5,SLC39A2,EHD3,HTR2B,ITPR1,KCND2,KCNG1,KCNJ8,KCNJ13,KCNK2,KCNS3,KEL,RNF207,SLC9A4,MEF2C,ATP2B4,ATP6V1C1,ATP6V1E1,TPCN1,TRPM4,SLC25A38,SCN3A,PIEZO2,WNK3,SLC9A2,SLC22A5,TRPC1,UTRN,CACNA1D,SLC30A4,CACNA2D1,SLC44A4,ACTN4,SLC41A2,ATP13A4,CASQ1,CAV1,KCNH7,SESTD1,HOMER1,SLC12A6	0.0054
GO:19395	fatty acid oxidation	97	11	ACAA1,ACADL,ACOX1,PDK4,CROT,ECHDC2,PRKAA1,BDH2,ABCD3,SCP2,NR4A3	0.0055
GO:22604	regulation of cell morphogenesis	424	33	UST,DLC1,BAIAP2,PDPN,WASF3,ARAP1,DAB1,EPHA4,EPHA7,EPS8,FBLN1,NLGN1,EPB41L3,NEDD4L,GRIP1,RHOQ,PLXNB2,BAMBI,KEL,TACSTD2,MAP2,MAPT,PPP3CA,LRRC16A,RHOU,RDX,S100A10,CAPRIN2,MYH14,BHLHB9,ACTN4,FGD3,CUL7	0.0055
GO:48332	mesoderm morphogenesis	72	9	FGFR2,FOXC1,ITGB1,MIR200C,SMAD3,TWSG1,TBX3,WLS,NR4A3	0.0055
GO:2000241	regulation of reproductive process	137	14	CITED2,ESR1,FGFR2,PLCB1,MSX2,NKX3-1,OVGP1,SERPINF1,WNT4,RXRA,SPINK1,SRY,WDR77,PDE5A	0.0056
GO:46834	lipid phosphorylation	110	12	BPNT1,NRG4,ERBB3,ERBB4,ESR1,FGFR3,FGFR2,INPP1,KITLG,PI4KB,BTC,FGF18	0.0056
GO:61919	process utilizing autophagic mechanism	457	35	PLK2,WDR45,GABARAP,CLU,CLN3,SLC38A9,SYNPO2,VPS39,STX12,GBA,VPS41,UBQLN2,HTR2B,ITPR1,NBR1,MAPT,NPC1,ATP6V1C1,ATP6V1E1,ZFYVE1,TPCN1,CTSA,WDR41,PRKAA1,TIGAR,RRAGD,TP53,XBP1,SRPX,BECN1,BMF,ACBD5,TP53INP1,SEC22B,KDM4A	0.0056
GO:6914	autophagy	457	35	PLK2,WDR45,GABARAP,CLU,CLN3,SLC38A9,SYNPO2,VPS39,STX12,GBA,VPS41,UBQLN2,HTR2B,ITPR1,NBR1,MAPT,NPC1,ATP6V1C1,ATP6V1E1,ZFYVE1,TPCN1,CTSA,WDR41,PRKAA1,TIGAR,RRAGD,TP53,XBP1,SRPX,BECN1,BMF,ACBD5,TP53INP1,SEC22B,KDM4A	0.0056
GO:8360	regulation of cell shape	137	14	DLC1,BAIAP2,PDPN,WASF3,ARAP1,EPS8,EPB41L3,RHOQ,PLXNB2,BAMBI,RHOU,RDX,MYH14,FGD3	0.0056
GO:8643	carbohydrate transport	137	14	SLC35A1,SLC2A13,SLC37A2,RHOQ,GPC3,ENPP1,PLS1,RAB4B,PRKAA1,PRKCZ,NR4A3,PIK3R3,SLC25A27,SLC23A2	0.0056
GO:2443	leukocyte mediated immunity	708	50	TOM1,CRISP3,BTN3A3,ATP8A1,VAT1,BTN3A2,LRG1,CLU,CTSB,CTSS,CD55,AGL,STOM,ALOX5,FUCA1,GAA,GCA,METTL7A,GRN,GSN,GSTP1,ACAA1,HLA-E,CFI,SLCO4C1,INPP5D,LGALS3,ASAH1,MME,NEU1,CECR1,SERPINA1,PIGR,PLD1,RAB4B,CTSA,TRPM4,SUSD4,PRCP,PRKCZ,SLC44A2,RAP2B,SELL,STAT6,NR4A3,KDM5D,CRISPLD2,MGAM,CD36,CD74	0.0057
GO:43436	oxoacid metabolic process	1074	71	ABCC5,UST,AKR1A1,BPNT1,ME3,SLC6A14,OSBPL1A,OSBPL9,CLN3,HYKK,CYP2J2,RDH10,DBT,ABAT,DPYD,ACSL1,ALDH1A3,NMNAT2,AHCYL2,ALOX5,GATM,GCLC,GSTP1,ACAA1,ACADL,HACD4,ARNT,MAT1A,ASPA,ACO1,NPC1,ATP2B4,SPOCK3,ACOX1,PDK2,PDK4,ENPP1,PEPD,CROT,ECHDC2,NAGK,PRKAA1,PRKAR2B,PROX1,BDH2,MCCC1,TIGAR,RIMKLB,ABCD3,SCPEP1,SCP2,XYLT1,STAT3,SULT2B1,SUOX,SULT2A1,UGT2B15,XBP1,C14ORF159,NR4A3,ACSF2,NPL,ACSS1,CAV1,SLC7A6,PAPSS2,…	0.0057
GO:30031	cell projection assembly	540	40	CCNO,WASF3,ARAP1,WHAMM,DOCK11,C6ORF165,DPYSL3,ICK,NLGN1,KIFAP3,RHOQ,TTLL1,ARHGEF26,TTLL3,STK36,GSN,EHD3,MCIDAS,ABLIM1,TACSTD2,NEK1,PKHD1,PLD1,PMP22,SPATA6,EPS8L1,IFT57,LRRC16A,PRKAR2B,WDR19,BBS1,BBS2,BBS4,RAP2B,RDX,GALNT11,NCK2,CDC14B,CAV1,FGD3	0.0058
GO:18212	peptidyl-tyrosine modification	362	29	CD24,CNTN1,NRG4,EPHA4,EPHA7,ERBB3,ERBB4,FGFR3,FGFR2,HCLS1,HES1,JAK2,KITLG,NEK1,BANK1,PRKCZ,MAP2K6,PRLR,RAP2B,SPINK1,STAT3,BTC,TP53,NCK2,CAV1,FGF18,DYRK1B,CD36,CD74	0.006
GO:48709	oligodendrocyte differentiation	85	10	TSPAN2,WASF3,CLU,GSN,GSTP1,HES1,ID2,ID4,ASPA,SOX6	0.006
GO:51249	regulation of lymphocyte activation	394	31	CD24,CD55,EFNB2,FLOT2,GSN,HLA-DMB,HLA-DPA1,HLA-DQA1,HLA-DQA2,HLA-DRA,HLA-DRB1,HLA-DRB3,HLA-DRB4,HLA-E,HES1,ID2,IGFBP2,INPP5D,LGALS3,MEF2C,BANK1,PRKCZ,TWSG1,PLA2G2F,STAT6,XBP1,VTCN1,NCK2,CAV1,PDE5A,CD74	0.006
GO:6508	proteolysis	1638	102	DLC1,CEBPA,UBD,GIPC1,PLK2,CARD16,CLU,CLN3,BTBD11,CPE,CPM,PRICKLE1,A2ML1,CCBE1,CTSB,CTSO,CTSS,DAB2,CD55,RHBDL3,LONRF2,ADAMTS19,EPHA4,EPHA7,ESR1,FBLN1,USP12,FHIT,CLCA4,NEDD4L,MTCH1,RNF144B,GCA,FBXL5,GBA,CPAMD8,GPC3,GCLC,GPLD1,RNF180,TMPRSS11E,HIPK2,GSK3B,GSN,USP25,UBQLN2,CFI,JAK2,ANOS1,KEL,SMAD3,MAPT,MME,NKX3-1,SPOCK3,CRIM1,SERPINF1,PEPD,PHEX,SERPINA1,SERPINB5,CTSA,SUSD4,IFT57,PRCP,CNDP2,RNF114,MAP…	0.006
GO:9611	response to wounding	608	44	MYL9,PDPN,CHL1,DOCK11,ABAT,DPYSL3,EPHA4,ERBB3,ERBB4,ETS1,FBLN1,FGFR2,GATA6,MYOF,GNAQ,GSN,EHD3,ID3,APOD,ITPR1,JAK2,KCNK2,SMAD3,MSX2,GP6,SERPINA1,WNT4,EPB41L4B,ODAM,PRCP,LRRC16A,PRKAR2B,PROS1,GRHL3,RAP2B,SOX2,THBD,TSPAN8,TP53,XBP1,CAV1,PAPSS2,CD36,SCARB1	0.006
GO:15031	protein transport	1731	107	CD24,TOM1,TRIM16,GIPC1,TOMM34,RAB40B,RAPGEF4,ADCY5,BTN3A2,GABARAP,CARD16,CLU,AP1S3,TRAM1L1,PRICKLE1,TOM1L2,DAB2,ABAT,ABCA1,SCAMP5,STOM,NLGN1,ERC1,TBC1D9,GGA3,VPS39,TRAM1,STX12,FYB,VPS41,FOXP1,PCLO,GPLD1,HID1,GSK3B,ANXA4,EHD3,HLA-E,HES1,HTR2B,APOD,ITPR1,JAK2,KCNS3,KPNA7,MC4R,MYO5B,NSF,CDK16,HOOK1,ATP6V1C1,ATP6V1E1,LRP1B,RAB4B,CTSA,TRPM4,AFTPH,SYTL2,PPM1A,BANK1,PPP3CA,PPT1,SYBU,PRKCZ,CHMP1B,PTPN14,…	0.0061
GO:10817	regulation of hormone levels	492	37	DHRS2,RAPGEF4,ADCY5,RDH13,CPE,RDH10,DIO2,ABAT,ESR1,ALDH1A1,ALDH1A3,PCLO,GPLD1,ITPR1,JAK2,KCNS3,ARNT,MC4R,MME,NKX3-1,HSD17B14,CDK16,WNT4,TRPM4,PPP3CA,SYBU,ACE2,SCPEP1,SLC5A7,SLC16A2,TBX3,UCP2,CACNA1D,SLC44A4,HMGN3,SCARB1,STXBP5L	0.0062
GO:1902904	negative regulation of supramolecular fiber organization	111	12	DLC1,ARAP1,CLU,EPS8,GSN,TACSTD2,LRRC16A,BBS4,RDX,ARHGAP28,SCIN,NAV3	0.0062
GO:30334	regulation of cell migration	762	53	CITED2,DLC1,ATP8A1,PDPN,NRG3,CCBE1,DAB2,DPYSL3,ERBB4,ETS1,PLCB1,SASH1,PLXNB2,FOXP1,GPLD1,GSTP1,APOD,IGFBP3,IGFBP5,IL1R1,JAK2,LAMB1,LGALS3,TACSTD2,SMAD3,KITLG,SERPINF1,WNT4,EPB41L4B,PRCP,LRRC16A,PROX1,SRGAP1,PTPRM,CXCL16,RAP2B,RDX,PBLD,STAT3,TP53,XBP1,LDLRAD4,PRR5L,SEMA6D,ACTN4,PARD6B,FGF18,NAV3,IL33,TP53INP1,SCARB1,CD74,SRGAP3	0.0062
GO:50768	negative regulation of neurogenesis	239	21	NRG3,PLK2,DAB1,DPYSL3,EFNB2,EPHA4,EPHA7,ERBB4,NLGN1,GSK3B,HES1,ID2,ID4,MEIS1,PMP22,PPP3CA,SOX2,SPOCK1,STAT3,CBFA2T2,KDM4A	0.0062
GO:7272	ensheathment of neurons	111	12	TSPAN2,WASF3,CLU,EPB41L3,ID4,KEL,ASPA,NAB2,PMP22,RARB,RARG,EIF2AK3	0.0062
GO:8366	axon ensheathment	111	12	TSPAN2,WASF3,CLU,EPB41L3,ID4,KEL,ASPA,NAB2,PMP22,RARB,RARG,EIF2AK3	0.0062
GO:31669	cellular response to nutrient levels	195	18	BAIAP2,GABARAP,SESN3,GBA,SESN1,PDK2,PDK4,PHEX,ZFYVE1,WNT4,PRKAA1,RRAGD,KLF10,TP53,UCP2,XBP1,BECN1,EIF2AK3	0.0063
GO:6897	endocytosis	609	44	TOM1,BAIAP2,MARCH3,CLU,CLN3,ADRBK2,DAB2,ABCA1,SCAMP5,AAK1,NLGN1,NEDD4L,GPC3,RAPGEF1,GSN,UBQLN2,HTR2B,CFI,ITGB1,LGALS3,NPC1,MARCH2,ENPP1,PI4KB,LRP1B,PLD2,RAB4B,PPP3CA,PPT1,BMP2K,LRRC16A,CXCL16,ATXN2,SH3GL2,SNX2,ACTN4,SRPX,STON2,CAV1,BECN1,CD36,SCARB1,DNAJC6,SNAP91	0.0063
GO:9306	protein secretion	509	38	TRIM16,RAB40B,RAPGEF4,ADCY5,BTN3A2,CARD16,ABAT,ABCA1,SCAMP5,FOXP1,PCLO,GPLD1,ANXA4,HLA-E,HTR2B,ITPR1,JAK2,KCNS3,MC4R,CDK16,TRPM4,BANK1,PPP3CA,SYBU,PRKCZ,PPP1R11,TLR5,UCP2,XBP1,CACNA1D,VTCN1,WLS,DISP1,IL33,OLFM2,HMGN3,CD36,STXBP5L	0.0063
GO:15711	organic anion transport	444	34	ABCC5,ATP8A1,SLC35A1,SLC19A2,PDPN,GIPC1,SLC6A14,CLN3,SLC43A2,OSR1,SLC38A9,ABAT,ABCA1,ACSL1,SLC37A2,SLC26A11,SLCO4C1,PLA2G2A,CROT,SLC25A38,MAP2K6,NMUR2,ABCD3,ACE2,RXRA,SCP2,PLA2G2F,SLC16A2,SLC22A5,SLC44A4,SLC7A6,CD36,SCARB1,SLC23A2	0.0064
GO:43299	leukocyte degranulation	510	38	TOM1,CRISP3,ATP8A1,VAT1,LRG1,CTSB,CTSS,CD55,AGL,STOM,ALOX5,FUCA1,GAA,GCA,METTL7A,GRN,GSN,GSTP1,ACAA1,SLCO4C1,LGALS3,ASAH1,MME,NEU1,CECR1,SERPINA1,PIGR,PLD1,RAB4B,CTSA,PRCP,SLC44A2,RAP2B,SELL,NR4A3,CRISPLD2,MGAM,CD36	0.0065
GO:44248	cellular catabolic process	2032	123	AKR1A1,CEBPA,UBD,GIPC1,PLK2,SMPDL3A,WDR45,GABARAP,CLU,CLN3,BTBD11,HYKK,PRICKLE1,CTSB,CTSO,CTSS,SLC38A9,CYP4B1,DAB2,DBT,LONRF2,SYNPO2,AGL,ABAT,DPYD,EPHA4,ACSL1,USP12,ALDH3B2,FHIT,FMO4,NEDD4L,VPS39,STX12,FUCA1,GAA,RNF144B,GALT,FBXL5,GBA,VPS41,PDE7B,GCLC,GPLD1,RNF180,HIPK2,GSK3B,USP25,UBQLN2,ACAA1,ACADL,HTR2B,NANOS1,ITPR1,ARNT,NBR1,MAOA,MAPT,MAT1A,ASPA,NEU1,NPC1,ATP2B4,OVGP1,ACOX1,PDE3B,ENPP1,CECR1,…	0.0065
GO:7173	epidermal growth factor receptor signaling pathway	125	13	AGR2,ARAP1,EPS8,FAM83B,ITGA1,PLCE1,PIGR,SH3GL2,BTC,NCK2,REPS2,RPS6KA5,RASSF2	0.0065
GO:1901215	negative regulation of neuron death	181	17	CHL1,CLN3,ERBB3,GBA,GCLC,HIPK2,GSK3B,JAK2,MEF2C,NTF4,SERPINF1,PPT1,TIGAR,STAT3,BTG2,NR4A3,BHLHB9	0.0066
GO:30902	hindbrain development	139	14	DLC1,CNTN1,DAB1,ABAT,FOXC1,RBFOX2,HES1,NANOS1,ITGB1,SMAD9,NFIB,PROX1,WLS,FOXP2	0.0067
GO:43010	camera-type eye development	286	24	RDH13,OSR2,RDH10,ALDH1A3,FOXF2,FOXC1,PVRL3,HIPK2,SMAD3,MAF,MAN2A1,MEIS1,NDP,ATP2B4,SERPINF1,PROX1,TWSG1,WDR19,GRHL3,PTPRM,RARB,RARG,RXRA,FOXP2	0.0067
GO:60612	adipose tissue development	39	6	ID2,TRPM4,ARRDC3,BBS4,XBP1,DYRK1B	0.0067
GO:44264	cellular polysaccharide metabolic process	86	10	AGL,GAA,GSK3B,ENPP1,PGM5,PHKA1,PHKG2,PPP1R3C,PPP1R3B,MGAM	0.0068
GO:45661	regulation of myoblast differentiation	50	7	PRICKLE1,FLOT2,PLCB1,ID3,IGFBP3,MEF2C,TBX3	0.0068
GO:60419	heart growth	86	10	ERBB4,FGFR2,FOXC1,GATA6,KCNK2,MEF2C,MEIS1,PROX1,RXRA,SORBS2	0.0068
GO:22898	regulation of transmembrane transporter activity	211	19	OSR1,CTSS,STOM,FGF12,NLGN1,NEDD4L,CACNG4,EHD3,KCNG1,RNF207,MEF2C,WNK3,UTRN,CACNA1D,CACNA2D1,ACTN4,CASQ1,CAV1,HOMER1	0.0069
GO:51899	membrane depolarization	99	11	FGF12,NEDD4L,CACNG4,GCLC,TPCN1,TRPM4,PRKCZ,SCN3A,CACNA1D,CACNA2D1,CAV1	0.0069
GO:1904645	response to amyloid-beta	29	5	EPHA4,GSK3B,CACNA2D1,CASP4,CD36	0.007
GO:60603	mammary gland duct morphogenesis	29	5	ESR1,FGFR2,MSX2,WNT4,TBX3	0.007
GO:32956	regulation of actin cytoskeleton organization	287	24	DLC1,BAIAP2,CFL2,ARAP1,WHAMM,SYNPO2,EPS8,RHOQ,GSN,HCLS1,TACSTD2,SMAD3,MEF2C,WNT4,ODAM,LRRC16A,PROX1,GRHL3,BBS4,RDX,S100A10,ARHGAP28,NCK2,SCIN	0.0071
GO:1905897	regulation of response to endoplasmic reticulum stress	74	9	AGR2,CLU,USP25,UBQLN2,XBP1,NCK2,CAV1,EIF2AK3,HERPUD1	0.0072
GO:32990	cell part morphogenesis	613	44	COL4A3BP,UST,FARP1,BAIAP2,PDPN,CHL1,DAB1,DLX5,EFNB2,EPHA4,EPHA7,ALCAM,FGFR2,NLGN1,EPB41L3,NEDD4L,GRIP1,RBFOX2,PLXNB2,APBB2,ITGA1,ITGB1,ANOS1,KEL,MAP2,MAPT,NEO1,NFIB,NTF4,ATL1,TMEM106B,PPP3CA,PRKCZ,NYAP2,PTPRM,SH3GL2,CAPRIN2,SNX2,MYH14,NR4A3,BHLHB9,PARD6B,RPS6KA5,CUL7	0.0072
GO:51492	regulation of stress fiber assembly	74	9	DLC1,ARAP1,TACSTD2,SMAD3,WNT4,LRRC16A,BBS4,S100A10,ARHGAP28	0.0072
GO:16358	dendrite development	197	18	FARP1,BAIAP2,PLK2,DAB1,EPHA4,NLGN1,GRIP1,RBFOX2,ITGB1,MAP2,MEF2C,TMEM106B,PPP3CA,BBS4,CAPRIN2,BHLHB9,NCK2,CUL7	0.0073
GO:33866	nucleoside bisphosphate biosynthetic process	62	8	ACSL1,PDK2,PDK4,PPT1,PPCS,ACSS1,PAPSS2,PAPSS1	0.0073
GO:34030	ribonucleoside bisphosphate biosynthetic process	62	8	ACSL1,PDK2,PDK4,PPT1,PPCS,ACSS1,PAPSS2,PAPSS1	0.0073
GO:34033	purine nucleoside bisphosphate biosynthetic process	62	8	ACSL1,PDK2,PDK4,PPT1,PPCS,ACSS1,PAPSS2,PAPSS1	0.0073
GO:48592	eye morphogenesis	140	14	RDH13,OLFM3,ALDH1A3,FOXF2,PVRL3,HIPK2,MAN2A1,MEIS1,PROX1,PTPRM,BBS4,RARB,RARG,STAT3	0.0073
GO:51961	negative regulation of nervous system development	257	22	NRG3,PLK2,DAB1,DPYSL3,EFNB2,EPHA4,EPHA7,ERBB4,NLGN1,GSK3B,HES1,ID2,ID4,MEIS1,PMP22,PPP3CA,SOX2,SPOCK1,STAT3,CBFA2T2,EIF2AK3,KDM4A	0.0073
GO:70997	neuron death	303	25	CHL1,CLU,CLN3,EFNB2,EPHA7,ERBB3,TRIM2,GBA,GCLC,HIPK2,GSK3B,ITGA1,JAK2,MAPT,MEF2C,NTF4,SERPINF1,PPT1,TIGAR,STAT3,TP53,BTG2,NR4A3,BHLHB9,SLC25A27	0.0073
GO:43269	regulation of ion transport	580	42	ATP8A1,CNTN1,OSR1,TMEM37,CRY2,SIK1,CTSS,ABAT,STOM,FGF12,NLGN1,NEDD4L,CACNG4,KCNH5,EHD3,KCND2,KCNG1,KCNJ8,KCNJ13,KCNS3,KEL,RNF207,LGALS3,MEF2C,ATP2B4,TPCN1,CLIC6,PRKG2,MAP2K6,SCN3A,WNK3,SPINK1,TRPC1,UTRN,CACNA1D,CACNA2D1,ACTN4,CASQ1,CAV1,KCNH7,SESTD1,HOMER1	0.0074
[truncated: 388 more rows]

## Sheet: F
Gene Ontology ID	Biological Process term	Number of genes in GO category	Number of DEGs	Gene Symbols	p-value
[truncated: 1,044 more rows]
