# Supplementary material for: Development of resistance to FGFR inhibition in urothelial carcinoma via multiple pathways in vitro
Source: J Pathol. 2022 Dec 13;259(2):220–32. doi: 10.1002/path.6034 (PMC10107504; doi:10.1002/path.6034)
Supplement: Supplementary file 2 — Figure S1. Expression of markers of epithelial–mesenchymal transition Figure S2. Copy number analysis of RT112 and derivatives R1 and R3 Figure S3. Detection of HRAS (G12S) mutation in RT112 R3 Figure S4. Expression features of RT112 and PD173074‐resistant derivatives Figure S5. Expression features of RT4 and PD173074‐resistant derivative R1 Figure S6. Expression of KDM6A mRNA in RT112, RT4 and PD173074‐resistant derivatives Figure S7. Expression of reported markers of a drug‐tolerant state (CD24, IGFBP3 and PRDX6) in RT112 and PD173074‐resistant derivatives Figure S8. Expression of FGFR3, an FGFR3 signature and a PPAR gamma‐related signature in RT112, RT4 and PD173074‐resistant derivatives Table S1. STR profiles of RT112 and RT4 Table S2. Mutations identified in RT112 R3 Table S3. Copy number alterations in RT112 parental and derivative cell lines Table S4. Differentially expressed genes (limma test, FDR 0.01) in comparisons of RT112 and RT4 experimental conditions Table S5. Information on genes significantly differentially expressed between RT112 parental and resistant lines Table S6. Information on genes significantly differentially expressed between RT4 parental and resistant lines Table S7. GO analysis of RT112 parental and resistant lines Table S8. GSEA analysis of parental RT112 and resistant lines Table S9. GO analysis of parental RT4 and resistant line Table S10. GSEA analysis of parental RT4 and resistant line [file PATH-259-220-s001.zip › path6034-sup-0002-Figures S1-S8,Tables S1-S10/path6034-sup-0009-TableS10.xlsx]

## Sheet: Cover sheet
	Development of resistance to FGFR inhibition in urothelial carcinoma via multiple pathways in vitro
	GA Pettitt et al. J Pathol https://doi.org/10.1002/path.6034

## Sheet: A
Gene set name	Gene set size	ES1	NES2	NOM p-val3
Enriched in RT4 parental - PD
HALLMARK_PROTEIN_SECRETION	91	0.385275	1.48349	0
HALLMARK_BILE_ACID_METABOLISM	110	0.47807	1.45369	0
HALLMARK_FATTY_ACID_METABOLISM	154	0.432047	1.38144	0
HALLMARK_PEROXISOME	99	0.451229	1.3318	0
HALLMARK_HEME_METABOLISM	184	0.302697	1.20788	0.0826613
HALLMARK_XENOBIOTIC_METABOLISM	189	0.345634	1.20898	0.0848861
HALLMARK_ESTROGEN_RESPONSE_EARLY	190	0.355951	1.24205	0.127016
HALLMARK_ANDROGEN_RESPONSE	93	0.369477	1.21193	0.185484
HALLMARK_UV_RESPONSE_UP	151	0.281153	1.15474	0.196687
HALLMARK_OXIDATIVE_PHOSPHORYLATION	176	0.400066	1.16095	0.223819
HALLMARK_ESTROGEN_RESPONSE_LATE	187	0.379684	1.14054	0.241449
HALLMARK_HEDGEHOG_SIGNALING	34	0.28285	1.03099	0.269231
HALLMARK_REACTIVE_OXYGEN_SPECIES_PATHWAY	44	0.33399	1.16276	0.289362
HALLMARK_PI3K_AKT_MTOR_SIGNALING	100	0.312173	1.02771	0.337917
HALLMARK_ADIPOGENESIS	182	0.303924	1.12955	0.356108
HALLMARK_UNFOLDED_PROTEIN_RESPONSE	99	0.316101	0.947767	0.383795
HALLMARK_P53_PATHWAY	187	0.293108	0.719422	0.726733
HALLMARK_TGF_BETA_SIGNALING	53	0.276105	0.758077	0.760396
HALLMARK_MYC_TARGETS_V2	53	0.23678	0.506366	0.824803
Enriched in RT4 R1 - PD
HALLMARK_APICAL_JUNCTION	182	-0.395052	-1.32237	0
HALLMARK_INTERFERON_ALPHA_RESPONSE	87	-0.812574	-1.22535	0
HALLMARK_KRAS_SIGNALING_DN	183	-0.259429	-1.05792	0
HALLMARK_MYOGENESIS	191	-0.263861	-1.1727	0.0907217
HALLMARK_INTERFERON_GAMMA_RESPONSE	189	-0.701001	-1.33225	0.0967742
HALLMARK_COMPLEMENT	186	-0.476991	-1.31794	0.0981595
HALLMARK_INFLAMMATORY_RESPONSE	196	-0.557901	-1.28602	0.10084
HALLMARK_SPERMATOGENESIS	131	-0.399006	-1.20154	0.179435
HALLMARK_EPITHELIAL_MESENCHYMAL_TRANSITION	185	-0.501069	-1.22479	0.202454
HALLMARK_IL6_JAK_STAT3_SIGNALING	83	-0.445255	-1.15548	0.202454
HALLMARK_UV_RESPONSE_DN	132	-0.43597	-1.24217	0.210084
HALLMARK_PANCREAS_BETA_CELLS	39	-0.431333	-1.1728	0.231388
HALLMARK_MTORC1_SIGNALING	186	-0.347083	-1.21246	0.277108
HALLMARK_ANGIOGENESIS	32	-0.376769	-1.04385	0.286282
HALLMARK_HYPOXIA	186	-0.420502	-1.03961	0.308333
HALLMARK_APOPTOSIS	152	-0.482092	-1.20044	0.309474
HALLMARK_GLYCOLYSIS	185	-0.299053	-1.02504	0.402923
HALLMARK_KRAS_SIGNALING_UP	188	-0.369975	-1.04748	0.404211
HALLMARK_IL2_STAT5_SIGNALING	191	-0.363525	-1.046	0.404211
HALLMARK_E2F_TARGETS	183	-0.739436	-1.06282	0.484211
1ES - enrichment score
2NES - normalised enrichment score
3NOM p-val - nominal p-value

## Sheet: B
Gene set name	Gene set size	ES1	NES2	NOM p-val3
Enriched in RT4 parental - PD
HALLMARK_UV_RESPONSE_UP	151	0.374763	1.30235	0
HALLMARK_HEDGEHOG_SIGNALING	34	0.501099	1.28787	0
HALLMARK_MYC_TARGETS_V2	53	0.74609	1.2693	0
HALLMARK_MTORC1_SIGNALING	186	0.49475	1.26876	0
HALLMARK_FATTY_ACID_METABOLISM	154	0.396715	1.26048	0
HALLMARK_ESTROGEN_RESPONSE_EARLY	190	0.370109	1.2456	0
HALLMARK_HEME_METABOLISM	184	0.284455	1.24384	0
HALLMARK_GLYCOLYSIS	185	0.426938	1.23678	0
HALLMARK_ADIPOGENESIS	182	0.360737	1.28189	0.0877193
HALLMARK_CHOLESTEROL_HOMEOSTASIS	69	0.417276	1.23334	0.0891089
HALLMARK_OXIDATIVE_PHOSPHORYLATION	176	0.539044	1.2951	0.0912779
HALLMARK_XENOBIOTIC_METABOLISM	189	0.333216	1.17057	0.105578
HALLMARK_UNFOLDED_PROTEIN_RESPONSE	99	0.597637	1.33511	0.110891
HALLMARK_ANDROGEN_RESPONSE	93	0.376669	1.24347	0.113131
HALLMARK_ESTROGEN_RESPONSE_LATE	187	0.381582	1.15705	0.188605
HALLMARK_NOTCH_SIGNALING	29	0.453695	1.27725	0.192
HALLMARK_COAGULATION	131	0.368838	1.08694	0.199623
HALLMARK_KRAS_SIGNALING_UP	188	0.388599	1.11882	0.205029
HALLMARK_MYC_TARGETS_V1	178	0.578173	1.20723	0.306288
HALLMARK_IL2_STAT5_SIGNALING	191	0.348965	1.05988	0.422397
Enriched in RT4 R1 + PD
HALLMARK_MYOGENESIS	191	-0.347616	-1.26143	0.110891
HALLMARK_APICAL_SURFACE	41	-0.34652	-1.04786	0.188377
HALLMARK_PROTEIN_SECRETION	91	-0.243394	-1.0775	0.231068
HALLMARK_APICAL_JUNCTION	182	-0.303068	-1.12755	0.286573
HALLMARK_UV_RESPONSE_DN	132	-0.434881	-1.21044	0.288306
HALLMARK_COMPLEMENT	186	-0.32808	-1.03054	0.298387
HALLMARK_PANCREAS_BETA_CELLS	39	-0.358752	-1.04189	0.303823
HALLMARK_INTERFERON_GAMMA_RESPONSE	189	-0.332346	-1.05166	0.414
HALLMARK_WNT_BETA_CATENIN_SIGNALING	41	-0.288105	-0.894976	0.566731
HALLMARK_KRAS_SIGNALING_DN	183	-0.248996	-0.961243	0.581633
HALLMARK_APOPTOSIS	152	-0.367919	-0.972714	0.58871
HALLMARK_ALLOGRAFT_REJECTION	189	-0.285079	-0.945074	0.59879
HALLMARK_BILE_ACID_METABOLISM	110	-0.270072	-0.98656	0.611222
HALLMARK_ANGIOGENESIS	32	-0.285816	-0.880953	0.671429
HALLMARK_HYPOXIA	186	-0.296723	-0.848843	0.676707
HALLMARK_INFLAMMATORY_RESPONSE	196	-0.33287	-0.90864	0.78629
HALLMARK_P53_PATHWAY	187	-0.275204	-0.745998	0.889113
1ES - enrichment score
2NES - normalised enrichment score
3NOM p-val - nominal p-value

## Sheet: C
Gene set name	Gene set size	ES1	NES2	NOM p-val3
Enriched in RT4 R1 - PD
HALLMARK_APICAL_JUNCTION	182	0.284582	1.38994	0
HALLMARK_KRAS_SIGNALING_UP	188	0.490153	1.36096	0
HALLMARK_IL6_JAK_STAT3_SIGNALING	83	0.566945	1.34366	0
HALLMARK_COAGULATION	131	0.437418	1.34052	0
HALLMARK_INFLAMMATORY_RESPONSE	196	0.523289	1.30766	0
HALLMARK_IL2_STAT5_SIGNALING	191	0.451469	1.30588	0
HALLMARK_SPERMATOGENESIS	131	0.453397	1.28745	0
HALLMARK_HEDGEHOG_SIGNALING	34	0.545321	1.27344	0
HALLMARK_EPITHELIAL_MESENCHYMAL_TRANSITION	185	0.500577	1.27258	0
HALLMARK_COMPLEMENT	186	0.430384	1.21663	0
HALLMARK_MTORC1_SIGNALING	186	0.582982	1.2149	0
HALLMARK_MYC_TARGETS_V1	178	0.687842	1.33122	0.105051
HALLMARK_MYC_TARGETS_V2	53	0.727541	1.23123	0.105051
HALLMARK_TNFA_SIGNALING_VIA_NFKB	190	0.555526	1.2178	0.106796
HALLMARK_GLYCOLYSIS	185	0.505403	1.30378	0.113772
HALLMARK_OXIDATIVE_PHOSPHORYLATION	176	0.451572	1.27537	0.213725
HALLMARK_DNA_REPAIR	133	0.466502	1.2471	0.213725
HALLMARK_E2F_TARGETS	183	0.798476	1.21227	0.217565
HALLMARK_MITOTIC_SPINDLE	193	0.585696	1.25832	0.221359
HALLMARK_UV_RESPONSE_UP	151	0.340551	1.21337	0.226263
Enriched in RT4 R1 + PD
HALLMARK_BILE_ACID_METABOLISM	110	-0.524788	-1.33113	0
HALLMARK_PEROXISOME	99	-0.382645	-1.297	0
HALLMARK_MYOGENESIS	191	-0.308808	-1.29022	0
HALLMARK_XENOBIOTIC_METABOLISM	189	-0.316469	-1.1652	0.0878661
HALLMARK_HEME_METABOLISM	184	-0.234923	-1.08237	0.188017
HALLMARK_UV_RESPONSE_DN	132	-0.324628	-1.09626	0.205761
HALLMARK_ANDROGEN_RESPONSE	93	-0.301754	-1.06647	0.28903
HALLMARK_P53_PATHWAY	187	-0.320858	-1.08558	0.296748
HALLMARK_PROTEIN_SECRETION	91	-0.364346	-1.27192	0.312236
HALLMARK_TGF_BETA_SIGNALING	53	-0.318058	-1.0507	0.374741
HALLMARK_APICAL_SURFACE	41	-0.306015	-1.02036	0.466531
1ES - enrichment score
2NES - normalised enrichment score
3NOM p-val - nominal p-value
